# Supplementary material for: Transmission of SARS-CoV-2 from humans to animals and potential host adaptation
Source: Nat Commun. 2022 May 27;13:2988. doi: 10.1038/s41467-022-30698-6 (PMC9142586; doi:10.1038/s41467-022-30698-6)
Supplement: Supplementary file 4 — Supplementary Data 1-13 [file 41467_2022_30698_MOESM4_ESM.zip]

Archive with 13 entries (13 files):
- supplementary_data/Supplementary_Data_1_mink_deer_homoplasy_allele_frequency.xlsx
- supplementary_data/Supplementary_Data_10_all_deer.n189.background1.csv
- supplementary_data/Supplementary_Data_11_all_deer.n7325.background2.csv
- supplementary_data/Supplementary_Data_12_all_mink.n1769.unambiguous.dedup.csv
- supplementary_data/Supplementary_Data_13_all_deer.n189.unambiguous.dedup.csv
- supplementary_data/Supplementary_Data_2_all_animals.n16911.csv
- supplementary_data/Supplementary_Data_3_Neovison_vison_cluster_tree.csv
- supplementary_data/Supplementary_Data_4_Odocoileus_virginianus_cluster_tree.csv
- supplementary_data/Supplementary_Data_5_all_mink_bootstrap_tree.sh-aLRT.parsed.pdf
- supplementary_data/Supplementary_Data_6_all_deer_bootstrap_tree.sh-aLRT.parsed.pdf
- supplementary_data/Supplementary_Data_7_deer_mink_final_clusters.csv
- supplementary_data/Supplementary_Data_8_all_mink.n1769.background1.csv
- supplementary_data/Supplementary_Data_9_all_mink.n22381.background2.csv
