# Supplementary material for: Transmission of SARS-CoV-2 from humans to animals and potential host adaptation
Source: Nat Commun. 2022 May 27;13:2988. doi: 10.1038/s41467-022-30698-6 (PMC9142586; doi:10.1038/s41467-022-30698-6)
Supplement: Supplementary file 4 — Supplementary Data 1-13 [file 41467_2022_30698_MOESM4_ESM.zip › supplementary_data/Supplementary_Data_1_mink_deer_homoplasy_allele_frequency.xlsx]

## Sheet: Sheet1
host	nucleotide_pos	ref_nuc	var_nuc	base_freq_animal	base_freq_human	fold	region_type	region	protein_name	ref_AA	codon_from_gene_start	var_AA	codon_number	pos_in_codon	nucleotide_length	mutation_type	mutation_name	variant_name	MinimumNumberChangesOnTree	mutation_annot
mink	245	C	T	0.159483	0.0144231	11.0575	non-coding		5'UTR	-1	-1	-1	-1	-1	265	S	C245T	non-coding		Non-coding
mink	1380	C	T	0.200431	0.0155689	12.8738	coding	ORF1ab	NSP2	A	372	V	192	2	1914	NS	C1380T	A192V		A192V
mink	1912	C	T	0.00862069	0.0239521	0.359914	coding	ORF1ab	NSP2	S	549	S	369	3	1914	S	C1912T	Syn	5	S369S
mink	3251	G	T	0.139159	0.0143713	9.68312	coding	ORF1ab	NSP3a	D	996	Y	178	1	5835	NS	G3251T	D178Y	3	D178Y
mink	12795	G	A	0.19697	0.0143713	13.7058	coding	ORF1ab	NSP9	G	4177	E	37	2	339	NS	G12795A	G37E	17	G37E
mink	14274	G	A	0.200431	0.0143713	13.9467	coding	ORF1ab	NSP12a (part 2)	E	4670	E	278	3	2769	S	G14274A	Syn		E278E
mink	17008	A	G	0.136853	0.0131894	10.376	coding	ORF1ab	NSP13	I	5582	V	258	1	1803	NS	A17008G	I258V		I258V
mink	17649	C	T	0.121739	0.00967352	12.5848	coding	ORF1ab	NSP13	C	5795	C	471	3	1803	S	C17649T	Syn		C471C
mink	22346	G	T	0.137817	0.0136476	10.0982	coding	S	S	A	262	S	262	1	3822	NS	G22346T	A262S	2	A262S
mink	22502	C	A	0.128035	0.0111524	11.4805	coding	S	S	Q	314	K	314	1	3822	NS	C22502A	Q314K		Q314K
mink	22920	A	T	0.463784	0.384615	1.20584	coding	S	S	Y	453	F	453	2	3822	NS	A22920T	Y453F	9	Y453F
mink	23018	T	C	0.194175	0.0107784	18.0151	coding	S	S	F	486	L	486	1	3822	NS	T23018C	F486L	12	F486L
mink	23064	A	C	0.18319	0.00120048	152.597	coding	S	S	N	501	T	501	2	3822	NS	A23064C	N501T	11	N501T
mink	25936	C	T	0.612554	0.384146	1.59459	coding	ORF3a	ORF3a	H	182	Y	182	1	828	NS	C25936T	H182Y	6	H182Y
mink	26013	C	T	0.16056	0.0155875	10.3006	coding	ORF3a	ORF3a	F	207	F	207	3	828	S	C26013T	Syn	2	F207F
mink	26047	T	G	0.16143	0.00239808	67.3164	coding	ORF3a	ORF3a	L	219	V	219	1	828	NS	T26047G	L219V	8	L219V
mink	26078	C	T	0.0991189	0.0107914	9.18502	coding	ORF3a	ORF3a	T	229	I	229	2	828	NS	C26078T	T229I	11	T229I
mink	27047	G	A	0.126078	0.0108173	11.6552	coding	M	M	T	175	T	175	3	669	S	G27047A	Syn		T175T
mink	27612	C	T	0.12635	0.0107914	11.7084	coding		ORF7a	H	73	H	73	3	366	S	C27612T	Syn		H73H
deer	204	G	T	0.170213	0.0430108	3.95745	non-coding		5'UTR	-1	-1	-1	-1	-1	265	S	G204T	non-coding		Non-coding
deer	210	G	T	0.210526	0.204301	1.03047	non-coding		5'UTR	-1	-1	-1	-1	-1	265	S	G210T	non-coding	4	Non-coding
deer	1348	C	T	0.23913	0	Inf	coding	ORF1ab	NSP2	P	361	P	181	3	1914	S	C1348T	Syn	3	P181P
deer	1911	C	A	0.170213	0	Inf	coding	ORF1ab	NSP2	S	549	Y	369	2	1914	NS	C1911A	S369Y	2	S369Y
deer	1912	C	T	0.202128	0.0106383	19	coding	ORF1ab	NSP2	S	549	S	369	3	1914	S	C1912T	Syn	3	S369S
deer	5822	C	T	0.231579	0	Inf	coding	ORF1ab	NSP3a	L	1853	F	1035	1	5835	NS	C5822T	L1035F	6	L1035F
deer	7303	C	T	0.307692	0.0106383	28.9231	coding	ORF1ab	NSP3a	I	2346	I	1528	3	5835	S	C7303T	Syn	10	I1528I
deer	9391	C	T	0.139785	0	Inf	coding	ORF1ab	NSP4	D	3042	D	279	3	1500	S	C9391T	Syn		D279D
deer	9430	C	T	0.5	0	Inf	coding	ORF1ab	NSP4	I	3055	I	292	3	1500	S	C9430T	Syn	10	I292I
deer	9510	C	T	0.178947	0	Inf	coding	ORF1ab	NSP4	T	3082	I	319	2	1500	NS	C9510T	T319I	2	T319I
deer	9711	C	T	0.228261	0.0106383	21.4565	coding	ORF1ab	NSP4	S	3149	F	386	2	1500	NS	C9711T	S386F	2	S386F
deer	10702	C	T	0.139785	0.0106383	13.1398	coding	ORF1ab	NSP5a	D	3479	D	216	3	918	S	C10702T	Syn		D216D
deer	11195	C	T	0.189474	0	Inf	coding	ORF1ab	NSP6	L	3644	F	75	1	870	NS	C11195T	L75F		L75F
deer	11572	C	T	0.223404	0	Inf	coding	ORF1ab	NSP6	F	3769	F	200	3	870	S	C11572T	Syn	3	F200F
deer	11919	C	T	0.2	0	Inf	coding	ORF1ab	NSP7	S	3885	F	26	2	249	NS	C11919T	S26F	2	S26F
deer	12737	A	G	0.193548	0	Inf	coding	ORF1ab	NSP9	T	4158	A	18	1	339	NS	A12737G	T18A	3	T18A
deer	12792	A	T	0.178947	0	Inf	coding	ORF1ab	NSP9	K	4176	M	36	2	339	NS	A12792T	K36M	2	K36M
deer	12820	A	G	0.0631579	0	Inf	coding	ORF1ab	NSP9	L	4185	L	45	3	339	S	A12820G	Syn	6	L45L
deer	13665	C	T	0.180851	0	Inf	coding	ORF1ab	NSP12a (part 2)	H	4467	H	75	3	2769	S	C13665T	Syn		H75H
deer	14118	G	T	0.178947	0.0531915	3.36421	coding	ORF1ab	NSP12a (part 2)	T	4618	T	226	3	2769	S	G14118T	Syn		T226T
deer	14960	A	T	0.0543478	0	Inf	coding	ORF1ab	NSP12a (part 2)	N	4899	I	507	2	2769	NS	A14960T	N507I	5	N507I
deer	15451	G	A	0.212766	0.202128	1.05263	coding	ORF1ab	NSP12a (part 2)	G	5063	S	671	1	2769	NS	G15451A	G671S	4	G671S
deer	16466	C	T	0.215054	0.202128	1.06395	coding	ORF1ab	NSP13	P	5401	L	77	2	1803	NS	C16466T	P77L	4	P77L
deer	18744	C	T	0.172043	0.0106383	16.172	coding	ORF1ab	NSP14	Y	6160	Y	235	3	1581	S	C18744T	Syn	2	Y235Y
deer	18903	G	A	0.191489	0	Inf	coding	ORF1ab	NSP14	K	6213	K	288	3	1581	S	G18903A	Syn	2	K288K
deer	20259	C	T	0.215054	0	Inf	coding	ORF1ab	NSP15a	F	6665	F	213	3	1038	S	C20259T	Syn	4	F213F
deer	21618	C	G	0.210526	0.202128	1.04155	coding	S	S	T	19	R	19	2	3822	NS	C21618G	T19R	4	T19R
deer	21776	G	A	0.177778	0.0449438	3.95556	coding	S	S	G	72	R	72	1	3822	NS	G21776A	G72R		G72R
deer	24232	A	G	0.157895	0	Inf	coding	S	S	A	890	A	890	3	3822	S	A24232G	Syn		A890A
deer	24997	A	G	0.16129	0.0319149	5.05376	coding	S	S	L	1145	L	1145	3	3822	S	A24997G	Syn		L1145L
deer	25563	G	T	0.604396	0.659574	0.916342	coding	ORF3a	ORF3a	Q	57	H	57	3	828	NS	G25563T	Q57H	4	Q57H
deer	26767	T	C	0.221053	0.202128	1.09363	coding	M	M	I	82	T	82	2	669	NS	T26767C	I82T	4	I82T
deer	29402	G	T	0.3	0.258065	1.1625	coding	N	N	D	377	Y	377	1	1260	NS	G29402T	D377Y	5	D377Y
