# Supplementary material for: Transmission of SARS-CoV-2 from humans to animals and potential host adaptation
Source: Nat Commun. 2022 May 27;13:2988. doi: 10.1038/s41467-022-30698-6 (PMC9142586; doi:10.1038/s41467-022-30698-6)
Supplement: Supplementary file 4 — Supplementary Data 1-13 [file 41467_2022_30698_MOESM4_ESM.zip › supplementary_data/Supplementary_Data_10_all_deer.n189.background1.csv]

accession_id	collection_date	loc1	loc2	loc3	host	clade	pango_lineage	variant	aa_substitutions	submission_date	is_low_coverage?	location
EPI_ISL_6425287	2021-01-09	North America	USA	Iowa	Odocoileus virginianus	GH	B.1.311			2021-11-18		North America / USA
EPI_ISL_5804750	2020-10-15	North America	USA	Iowa	Odocoileus virginianus	GH	B.1.2			2021-11-01		North America / USA
EPI_ISL_4847029	2021-01-28	North America	USA	Ohio	Odocoileus virginianus	GH	B.1.582			2021-10-05		North America / USA
EPI_ISL_4847030	2021-01-28	North America	USA	Ohio	Odocoileus virginianus	GH	B.1.582			2021-10-05		North America / USA
EPI_ISL_9414678	2022-01-06	North America	USA	New York	Odocoileus virginianus	GRA	BA.1	VOC Omicron GRA (B.1.1.529+BA.*) first detected in Botswana/Hong Kong/South Africa		2022-02-02		North America / USA
EPI_ISL_5804716	2020-12-05	North America	USA	Iowa	Odocoileus virginianus	GH	B.1.311			2021-11-01		North America / USA
EPI_ISL_5804717	2020-12-05	North America	USA	Iowa	Odocoileus virginianus	GH	B.1.311			2021-11-01		North America / USA
EPI_ISL_5804718	2020-12-05	North America	USA	Iowa	Odocoileus virginianus	GH	B.1.311			2021-11-01		North America / USA
EPI_ISL_5804719	2020-12-05	North America	USA	Iowa	Odocoileus virginianus	GH	B.1.311			2021-11-01		North America / USA
EPI_ISL_5804720	2020-12-05	North America	USA	Iowa	Odocoileus virginianus	GH	B.1.311			2021-11-01		North America / USA
EPI_ISL_5804722	2020-12-05	North America	USA	Iowa	Odocoileus virginianus	GH	B.1.311			2021-11-01		North America / USA
EPI_ISL_5804723	2020-12-05	North America	USA	Iowa	Odocoileus virginianus	GH	B.1.311			2021-11-01		North America / USA
EPI_ISL_5804724	2020-12-08	North America	USA	Iowa	Odocoileus virginianus	GH	B.1.311			2021-11-01		North America / USA
EPI_ISL_5804725	2021-01-09	North America	USA	Iowa	Odocoileus virginianus	GH	B.1.311			2021-11-01		North America / USA
EPI_ISL_5804726	2021-01-09	North America	USA	Iowa	Odocoileus virginianus	GH	B.1.311			2021-11-01		North America / USA
EPI_ISL_5804728	2020-12-06	North America	USA	Iowa	Odocoileus virginianus	GH	B.1.311			2021-11-01		North America / USA
EPI_ISL_5804729	2020-12-06	North America	USA	Iowa	Odocoileus virginianus	G	B.1			2021-11-01		North America / USA
EPI_ISL_5804730	2020-12-06	North America	USA	Iowa	Odocoileus virginianus	G	B.1			2021-11-01		North America / USA
EPI_ISL_5804731	2020-12-10	North America	USA	Iowa	Odocoileus virginianus	G	B.1.234			2021-11-01		North America / USA
EPI_ISL_5804732	2020-12-10	North America	USA	Iowa	Odocoileus virginianus	O	B.1.234			2021-11-01		North America / USA
EPI_ISL_5804733	2020-12-10	North America	USA	Iowa	Odocoileus virginianus	O	B.1.234			2021-11-01		North America / USA
EPI_ISL_5804734	2020-12-10	North America	USA	Iowa	Odocoileus virginianus	O	B.1.234			2021-11-01		North America / USA
EPI_ISL_5804735	2020-12-05	North America	USA	Iowa	Odocoileus virginianus	G	B.1.264			2021-11-01		North America / USA
EPI_ISL_5804736	2020-12-08	North America	USA	Iowa	Odocoileus virginianus	G	B.1			2021-11-01		North America / USA
EPI_ISL_5804737	2020-12-08	North America	USA	Iowa	Odocoileus virginianus	G	B.1			2021-11-01		North America / USA
EPI_ISL_5804738	2020-12-08	North America	USA	Iowa	Odocoileus virginianus	G	B.1			2021-11-01		North America / USA
EPI_ISL_5804739	2020-12-09	North America	USA	Iowa	Odocoileus virginianus	G	B.1			2021-11-01		North America / USA
EPI_ISL_5804740	2020-12-09	North America	USA	Iowa	Odocoileus virginianus	G	B.1			2021-11-01		North America / USA
EPI_ISL_5804741	2020-12-09	North America	USA	Iowa	Odocoileus virginianus	G	B.1.2			2021-11-01		North America / USA
EPI_ISL_5804742	2020-12-09	North America	USA	Iowa	Odocoileus virginianus	GH	B.1.2			2021-11-01		North America / USA
EPI_ISL_5804743	2020-12-08	North America	USA	Iowa	Odocoileus virginianus	GH	B.1.311			2021-11-01		North America / USA
EPI_ISL_5804744	2020-12-07	North America	USA	Iowa	Odocoileus virginianus	GH	None			2021-11-01		North America / USA
EPI_ISL_5804745	2020-12-07	North America	USA	Iowa	Odocoileus virginianus	GH	B.1.2			2021-11-01		North America / USA
EPI_ISL_5804746	2020-12-05	North America	USA	Iowa	Odocoileus virginianus	GH	B.1.2			2021-11-01		North America / USA
EPI_ISL_5804747	2020-12-05	North America	USA	Iowa	Odocoileus virginianus	GH	B.1.2			2021-11-01		North America / USA
EPI_ISL_5804748	2020-12-09	North America	USA	Iowa	Odocoileus virginianus	G	B.1			2021-11-01		North America / USA
EPI_ISL_5804749	2020-12-07	North America	USA	Iowa	Odocoileus virginianus	GH	B.1.2			2021-11-01		North America / USA
EPI_ISL_5804751	2020-12-08	North America	USA	Iowa	Odocoileus virginianus	GH	B.1.311			2021-11-01		North America / USA
EPI_ISL_5804752	2020-12-22	North America	USA	Iowa	Odocoileus virginianus	G	B.1.234			2021-11-01		North America / USA
EPI_ISL_5804753	2020-12-15	North America	USA	Iowa	Odocoileus virginianus	G	B.1.234			2021-11-01		North America / USA
EPI_ISL_5804754	2020-12-28	North America	USA	Iowa	Odocoileus virginianus	GH	B.1.2			2021-11-01		North America / USA
EPI_ISL_5804755	2020-11-29	North America	USA	Iowa	Odocoileus virginianus	GH	B.1.2			2021-11-01		North America / USA
EPI_ISL_5804756	2020-10-28	North America	USA	Iowa	Odocoileus virginianus	GH	B.1.2			2021-11-01		North America / USA
EPI_ISL_5804757	2020-11-06	North America	USA	Iowa	Odocoileus virginianus	GH	B.1.2			2021-11-01		North America / USA
EPI_ISL_5804758	2020-10-31	North America	USA	Iowa	Odocoileus virginianus	GH	B.1.2			2021-11-01		North America / USA
EPI_ISL_5804759	2020-11-07	North America	USA	Iowa	Odocoileus virginianus	GH	B.1.2			2021-11-01		North America / USA
EPI_ISL_5804760	2020-11-08	North America	USA	Iowa	Odocoileus virginianus	GH	B.1.2			2021-11-01		North America / USA
EPI_ISL_5804761	2020-11-24	North America	USA	Iowa	Odocoileus virginianus	GH	B.1.2			2021-11-01		North America / USA
EPI_ISL_5804762	2020-12-05	North America	USA	Iowa	Odocoileus virginianus	G	B.1.2			2021-11-01		North America / USA
EPI_ISL_5804763	2020-12-10	North America	USA	Iowa	Odocoileus virginianus	GH	None			2021-11-01		North America / USA
EPI_ISL_5804764	2020-10-08	North America	USA	Iowa	Odocoileus virginianus	GH	B.1.2			2021-11-01		North America / USA
EPI_ISL_5804765	2021-01-09	North America	USA	Iowa	Odocoileus virginianus	GH	B.1.311			2021-11-01		North America / USA
EPI_ISL_5804766	2020-11-24	North America	USA	Iowa	Odocoileus virginianus	GH	B.1.2			2021-11-01		North America / USA
EPI_ISL_5804767	2020-11-24	North America	USA	Iowa	Odocoileus virginianus	G	B.1.2			2021-11-01		North America / USA
EPI_ISL_5804768	2020-11-24	North America	USA	Iowa	Odocoileus virginianus	GH	B.1.2			2021-11-01		North America / USA
EPI_ISL_5804769	2020-11-24	North America	USA	Iowa	Odocoileus virginianus	GH	B.1.2			2021-11-01		North America / USA
EPI_ISL_5804770	2020-11-24	North America	USA	Iowa	Odocoileus virginianus	GH	B.1.2			2021-11-01		North America / USA
EPI_ISL_5804771	2020-11-24	North America	USA	Iowa	Odocoileus virginianus	GH	B.1.2			2021-11-01		North America / USA
EPI_ISL_5804772	2020-11-24	North America	USA	Iowa	Odocoileus virginianus	GH	B.1.2			2021-11-01		North America / USA
EPI_ISL_5804773	2020-11-24	North America	USA	Iowa	Odocoileus virginianus	G	B.1.2			2021-11-01		North America / USA
EPI_ISL_5804774	2021-01-09	North America	USA	Iowa	Odocoileus virginianus	GH	B.1.311			2021-11-01		North America / USA
EPI_ISL_5804775	2020-11-24	North America	USA	Iowa	Odocoileus virginianus	GH	B.1.2			2021-11-01		North America / USA
EPI_ISL_5804776	2020-12-10	North America	USA	Iowa	Odocoileus virginianus	GH	B.1.2			2021-11-01		North America / USA
EPI_ISL_5804777	2020-12-10	North America	USA	Iowa	Odocoileus virginianus	GH	B.1.2			2021-11-01		North America / USA
EPI_ISL_5804778	2020-12-10	North America	USA	Iowa	Odocoileus virginianus	GH	B.1.2			2021-11-01		North America / USA
EPI_ISL_5804779	2020-12-10	North America	USA	Iowa	Odocoileus virginianus	GH	B.1.2			2021-11-01		North America / USA
EPI_ISL_5804780	2020-12-10	North America	USA	Iowa	Odocoileus virginianus	GH	B.1.2			2021-11-01		North America / USA
EPI_ISL_5804781	2020-12-10	North America	USA	Iowa	Odocoileus virginianus	GH	B.1.2			2021-11-01		North America / USA
EPI_ISL_5804782	2020-12-10	North America	USA	Iowa	Odocoileus virginianus	GH	B.1.2			2021-11-01		North America / USA
EPI_ISL_5804783	2020-12-10	North America	USA	Iowa	Odocoileus virginianus	GH	B.1.2			2021-11-01		North America / USA
EPI_ISL_5804784	2020-12-10	North America	USA	Iowa	Odocoileus virginianus	GH	B.1.2			2021-11-01		North America / USA
EPI_ISL_5804785	2020-12-23	North America	USA	Iowa	Odocoileus virginianus	GH	B.1.2			2021-11-01		North America / USA
EPI_ISL_5804786	2020-11-17	North America	USA	Iowa	Odocoileus virginianus	GH	B.1.2			2021-11-01		North America / USA
EPI_ISL_5804787	2020-11-17	North America	USA	Iowa	Odocoileus virginianus	GH	B.1.2			2021-11-01		North America / USA
EPI_ISL_9428788	2022-01-06	North America	USA	New York	Odocoileus virginianus	GRA	BA.1.1	VOC Omicron GRA (B.1.1.529+BA.*) first detected in Botswana/Hong Kong/South Africa		2022-02-02		North America / USA
EPI_ISL_9414680	2022-01-07	North America	USA	New York	Odocoileus virginianus	GRA	BA.1	VOC Omicron GRA (B.1.1.529+BA.*) first detected in Botswana/Hong Kong/South Africa		2022-02-02		North America / USA
EPI_ISL_9414679	2022-01-06	North America	USA	New York	Odocoileus virginianus	GRA	BA.1	VOC Omicron GRA (B.1.1.529+BA.*) first detected in Botswana/Hong Kong/South Africa		2022-02-02		North America / USA
EPI_ISL_9347715	2021-12-03	North America	USA	Kansas	Odocoileus virginianus	GK	AY.3	VOC Delta GK (B.1.617.2+AY.*) first detected in India		2022-02-01		North America / USA
EPI_ISL_9347726	2021-12-01	North America	USA	Minnesota	Odocoileus virginianus	GK	AY.44	VOC Delta GK (B.1.617.2+AY.*) first detected in India		2022-02-01		North America / USA
EPI_ISL_9347727	2021-12-10	North America	USA	Maine	Odocoileus virginianus	GK	AY.25	VOC Delta GK (B.1.617.2+AY.*) first detected in India		2022-02-01		North America / USA
EPI_ISL_9347713	2021-12-01	North America	USA	Arkansas	Odocoileus virginianus	GK	AY.54	VOC Delta GK (B.1.617.2+AY.*) first detected in India		2022-02-01		North America / USA
EPI_ISL_9347728	2021-12-11	North America	USA	Maine	Odocoileus virginianus	GK	AY.103	VOC Delta GK (B.1.617.2+AY.*) first detected in India		2022-02-01		North America / USA
EPI_ISL_9347716	2021-12-01	North America	USA	Massachusetts	Odocoileus virginianus	GK	AY.119	VOC Delta GK (B.1.617.2+AY.*) first detected in India		2022-02-01		North America / USA
EPI_ISL_9347718	2021-11-28	North America	USA	Pennsylvania	Odocoileus virginianus	GK	AY.107	VOC Delta GK (B.1.617.2+AY.*) first detected in India		2022-02-01		North America / USA
EPI_ISL_9347712	2021-11-20	North America	USA	North Carolina	Odocoileus virginianus	GK	AY.100	VOC Delta GK (B.1.617.2+AY.*) first detected in India		2022-02-01		North America / USA
EPI_ISL_9347725	2021-12-07	North America	USA	Minnesota	Odocoileus virginianus	GK	AY.103	VOC Delta GK (B.1.617.2+AY.*) first detected in India		2022-02-01		North America / USA
EPI_ISL_9388142	2021-11-20	North America	USA	Oklahoma	Odocoileus virginianus	GK	AY.25	VOC Delta GK (B.1.617.2+AY.*) first detected in India		2022-02-01		North America / USA
EPI_ISL_9388141	2021-12-06	North America	USA	Kansas	Odocoileus virginianus	GK	AY.3	VOC Delta GK (B.1.617.2+AY.*) first detected in India		2022-02-01		North America / USA
EPI_ISL_9388143	2021-11-20	North America	USA	Oklahoma	Odocoileus virginianus	GK	AY.25	VOC Delta GK (B.1.617.2+AY.*) first detected in India		2022-02-01		North America / USA
EPI_ISL_9388144	2021-12-04	North America	USA	Tennessee	Odocoileus virginianus	GK	AY.100	VOC Delta GK (B.1.617.2+AY.*) first detected in India		2022-02-01		North America / USA
EPI_ISL_9654523	2021-11-28	North America	USA	Pennsylvania	Odocoileus virginianus	GK	AY.88	VOC Delta GK (B.1.617.2+AY.*) first detected in India		2022-02-08		North America / USA
EPI_ISL_9651352	2021-11-01	North America	USA	Pennsylvania	Odocoileus virginianus	GK	AY.103	VOC Delta GK (B.1.617.2+AY.*) first detected in India		2022-02-08		North America / USA
EPI_ISL_9650712	2021-10-14	North America	USA	Pennsylvania	Odocoileus virginianus	GK	AY.103	VOC Delta GK (B.1.617.2+AY.*) first detected in India		2022-02-08		North America / USA
EPI_ISL_9654019	2021-11-27	North America	USA	Pennsylvania	Odocoileus virginianus	GK	AY.88	VOC Delta GK (B.1.617.2+AY.*) first detected in India		2022-02-08		North America / USA
EPI_ISL_5804721	2020-12-05	North America	USA	Iowa	Odocoileus virginianus	GH	B.1.311			2021-11-01		North America / USA
EPI_ISL_3812687	2021-08-10	North America	USA	New Mexico	Human	GK	AY.100	VOC Delta GK (B.1.617.2+AY.*) first detected in India	(N_G215C,Spike_T95I,N_D63G,N_R203M,NSP12_G671S,NSP3_N444H,Spike_G142D,NS3_S26L,NSP13_A296S,Spike_P681R,Spike_R158del,NSP5_T196M,NSP3_P1228L,NS7a_V82A,NSP3_A488S,Spike_F157del,NSP4_T492I,NSP14_A394V,Spike_T19R,NS7a_T120I,N_D377Y,M_I82T,Spike_D950N,NS7b_T40I,NSP13_P77L,Spike_E156G,NSP3_P1469S,Spike_T478K,NSP6_T77A,NSP12_P323L,Spike_D614G,NSP4_V167L,Spike_L452R)	2021-08-31		North America / USA
EPI_ISL_8371424	2021-12-02	North America	USA	Colorado	Human	GK	AY.100	VOC Delta GK (B.1.617.2+AY.*) first detected in India	(N_G215C,Spike_T95I,N_D63G,N_R203M,NSP12_G671S,NS3_L41F,Spike_G142D,Spike_P82T,NS3_S26L,NSP13_A296S,Spike_P681R,Spike_R158del,NSP3_P1228L,NS7a_V82A,NSP3_A488S,Spike_F157del,NSP4_T492I,NSP14_A394V,Spike_T19R,NS7a_T120I,N_D377Y,M_I82T,Spike_D950N,NS7b_T40I,NSP13_P77L,Spike_E156G,NSP10_T102I,NSP2_P568L,NSP3_P1469S,NS8_Y31F,Spike_T478K,NSP6_T77A,NSP12_P323L,Spike_D614G,NSP4_V167L,Spike_L452R)	2022-01-04		North America / USA
EPI_ISL_4996709	2021-09-12	North America	USA	Arizona	Human	GK	AY.103	VOC Delta GK (B.1.617.2+AY.*) first detected in India	(N_G215C,N_D63G,NSP6_P44S,N_R203M,NSP12_G671S,NSP13_I334V,NS3_S26L,Spike_P681R,Spike_R158del,NS8_C25Y,NSP3_P1228L,M_A2V,NS7a_V82A,NSP3_A488S,Spike_F157del,NSP4_T492I,NSP14_A394V,Spike_T19R,NS7a_T120I,NSP12_P227L,N_D377Y,NSP12_P323F,M_I82T,NS7a_T28I,NS7b_T40I,NSP13_P77L,NSP7_L56F,Spike_E156G,NSP5_T21I,NSP3_P1469S,Spike_T478K,NSP6_T77A,Spike_D614G,NSP4_V167L,Spike_L452R,NSP3_V1253F)	2021-10-08		North America / USA
EPI_ISL_4340037	2021-08-21	North America	USA	New Mexico	Human	GK	AY.103	VOC Delta GK (B.1.617.2+AY.*) first detected in India	(N_G215C,N_D63G,N_R203M,NSP12_G671S,NSP13_I334V,Spike_G142D,NS3_S26L,Spike_P681R,Spike_R158del,NS8_C25Y,NSP3_P1228L,NS7a_V82A,NSP3_A488S,Spike_F157del,NSP4_T492I,NSP14_A394V,Spike_T19R,NS7a_T120I,N_D377Y,M_I82T,Spike_D950N,NS7b_T40I,NSP13_P77L,Spike_E156G,NSP3_P1469S,Spike_T478K,NSP3_V234A,NSP6_T77A,NSP12_P323L,Spike_D614G,Spike_L452R,NSP4_V167L)	2021-09-20		North America / USA
EPI_ISL_5079396	2021-09-13	North America	USA	Ohio	Human	GK	AY.103	VOC Delta GK (B.1.617.2+AY.*) first detected in India	(N_G215C,N_D63G,N_A208S,N_R203M,NSP12_G671S,NSP13_I334V,Spike_G142D,NS3_P104S,NS3_S26L,Spike_P681R,Spike_R158del,NSP3_P1228L,NS7a_V82A,NSP3_A488S,Spike_F157del,NSP4_T492I,NSP14_A394V,Spike_T19R,NS7a_T120I,N_D377Y,M_I82T,Spike_D950N,Spike_E180K,NS7b_T40I,NSP13_P77L,Spike_E156G,NSP3_P1469S,Spike_T478K,NSP6_T77A,NSP12_P323L,Spike_D614G,NSP4_V167L,Spike_L452R)	2021-10-12		North America / USA
EPI_ISL_3404893	2021-08-04	North America	USA	Louisiana	Human	GK	AY.103	VOC Delta GK (B.1.617.2+AY.*) first detected in India	(N_G215C,N_D63G,N_R203M,NSP12_G671S,NSP13_I334V,NS3_W131C,NS3_S26L,Spike_P681R,NSP3_P1228L,NS7a_V82A,NSP3_A488S,NS8_P36S,NSP4_T492I,NSP14_A394V,Spike_T19R,NS7a_T120I,N_D377Y,M_I82T,NS7b_T40I,NSP13_P77L,N_R185C,Spike_R158G,NSP3_P1469S,Spike_T478K,NSP6_T77A,NSP12_P323L,Spike_D614G,NSP4_V167L,Spike_L452R)	2021-08-15		North America / USA
EPI_ISL_5259182	2021-09-24	North America	USA	Colorado	Human	GK	AY.107	VOC Delta GK (B.1.617.2+AY.*) first detected in India	(N_G215C,Spike_T95I,N_D63G,Spike_H1101Y,N_R203M,NSP12_G671S,Spike_G142D,NS3_S26L,Spike_P681R,Spike_R158del,NSP3_P1228L,NS7a_V82A,NSP3_A488S,Spike_F157del,NSP4_T492I,NSP14_A394V,Spike_T19R,NS7a_T120I,NSP1_H83Q,N_D377Y,M_I82T,Spike_D950N,NS7b_T40I,N_T362I,NSP13_P77L,Spike_E156G,M_T30I,NSP3_P1469S,Spike_T478K,NSP6_T77A,NSP3_A465V,NSP12_P323L,Spike_D614G,NSP4_V167L,Spike_L452R,NS7a_V93F)	2021-10-17		North America / USA
EPI_ISL_7940234	2021-11-22	North America	USA	Massachusetts	Human	GK	AY.119	VOC Delta GK (B.1.617.2+AY.*) first detected in India	(N_G215C,Spike_P809S,Spike_T95I,N_D63G,N_R203M,NSP12_G671S,Spike_G142D,NS3_S26L,Spike_P681R,Spike_R158del,NSP3_P1228L,NSP9_T24I,NSP2_P191L,NS7a_V82A,NSP3_A488S,Spike_F157del,NSP4_T492I,NSP14_A394V,Spike_T19R,NS7a_T120I,N_D377Y,M_I82T,Spike_D950N,NS7b_T40I,NSP13_P77L,NSP14_A323S,Spike_E156G,Spike_Y1007H,NS3_R68I,NSP3_P1469S,Spike_L858I,NSP4_A92V,Spike_T478K,NSP6_T77A,NSP12_P323L,NSP3_E154V,Spike_D…	2021-12-21		North America / USA
EPI_ISL_3847594	2021-07-31	North America	USA	California	Human	GK	AY.25	VOC Delta GK (B.1.617.2+AY.*) first detected in India	(N_G215C,N_D63G,N_R203M,NSP12_G671S,NS3_G174V,N_G18V,NS3_S26L,Spike_P681R,Spike_R158del,NSP3_P1228L,NS7a_V82A,NSP3_A488S,Spike_F157del,NSP4_T492I,NSP14_A394V,Spike_T19R,NS7a_T120I,N_D377Y,M_I82T,Spike_D950N,Spike_S112L,NS7b_T40I,NSP13_P77L,Spike_E156G,NSP3_P1469S,NSP14_A220V,Spike_T478K,NS3_E239Q,NSP3_T583I,NSP12_P323L,Spike_D614G,NSP2_I42V,NSP4_V167L,Spike_L452R)	2021-09-01		North America / USA
EPI_ISL_9050787	2021-12-14	North America	USA	New York	Human	GK	AY.25	VOC Delta GK (B.1.617.2+AY.*) first detected in India	(N_G215C,N_D63G,N_R203M,NSP12_G671S,Spike_G142D,NS3_S26L,Spike_P681R,Spike_R158del,NSP3_P1228L,NSP12_Y289H,NS7a_V82A,NSP3_A488S,Spike_F157del,NSP4_T492I,NSP14_A394V,Spike_T19R,NS7a_T120I,N_D377Y,M_I82T,Spike_D950N,NS7b_T40I,NSP13_P77L,Spike_E156G,NSP3_P1469S,Spike_T478K,NSP6_T77A,NS3_E239Q,NSP9_R39K,NSP12_P323L,Spike_D614G,NS3_E181V,NSP4_V167L,Spike_L452R)	2022-01-25		North America / USA
EPI_ISL_7088388	2021-11-01	North America	USA	Texas	Human	GK	AY.25	VOC Delta GK (B.1.617.2+AY.*) first detected in India	(N_G215C,N_D63G,N_R203M,NSP12_G671S,Spike_G142D,NS3_S26L,NSP4_A457V,Spike_P681R,Spike_R158del,NSP3_P1228L,NS7a_V82A,NSP3_A488S,Spike_F157del,NSP4_T492I,NSP3_L1474J,NSP14_A394V,Spike_T19R,NS7a_T120I,N_D377Y,M_I82T,Spike_D950N,Spike_S112L,NS7b_T40I,NSP13_P77L,Spike_E156G,Spike_T478K,NSP6_T77A,NS3_E239Q,NSP12_P323L,Spike_D614G,NSP4_V167L,Spike_L452R)	2021-12-03		North America / USA
EPI_ISL_8643727	2021-12-26	North America	USA	Colorado	Human	GK	AY.3	VOC Delta GK (B.1.617.2+AY.*) first detected in India	(N_G215C,N_D63G,N_R203M,NSP12_G671S,NS3_W193C,NSP6_I162V,Spike_G142D,NS3_S26L,Spike_P681R,Spike_R158del,NSP3_P1228L,NSP2_L428W,NS7a_V82A,NSP3_A488S,Spike_F157del,NSP4_T492I,NSP14_A394V,Spike_T19R,NS7a_T120I,N_D377Y,M_I82T,Spike_D950N,NS7b_T40I,NSP13_P77L,Spike_E156G,Spike_T1117I,NSP3_P1469S,NSP12_T870I,Spike_T478K,NSP3_T864I,NSP12_P323L,Spike_D614G,NSP4_V167L,Spike_L452R)	2022-01-13		North America / USA
EPI_ISL_4260077	2021-08-07	North America	USA	Georgia	Human	GK	AY.3	VOC Delta GK (B.1.617.2+AY.*) first detected in India	(N_G215C,N_D63G,N_R203M,NS8_D34E,NSP12_G671S,NSP6_I162V,Spike_G142D,NS3_S26L,Spike_P681R,Spike_R158del,NSP3_P1228L,NS7a_V82A,NSP3_A488S,Spike_F157del,NSP4_T492I,NSP14_A394V,Spike_T19R,NS7a_T120I,N_D377Y,M_I82T,Spike_D950N,NS7b_T40I,NSP13_P77L,Spike_E156G,NS3_W128L,NSP3_P1469S,Spike_T478K,NSP6_T77A,NSP2_E574D,NSP12_P323L,Spike_D614G,NSP4_V167L,Spike_L452R)	2021-09-17		North America / USA
EPI_ISL_5151481	2021-08-10	North America	USA	California	Human	GK	AY.44	VOC Delta GK (B.1.617.2+AY.*) first detected in India	(N_G215C,NS8_L60F,N_D63G,N_R203M,NSP12_G671S,Spike_G142D,NS3_S26L,Spike_P681R,Spike_R158del,NSP3_P1228L,NSP2_A192V,NS7a_V82A,NSP3_A488S,Spike_F157del,NSP4_T492I,NSP14_A394V,Spike_T19R,NS7a_T120I,NSP12_F192V,N_D377Y,NSP13_H164Y,M_I82T,Spike_D950N,NS7b_T40I,NSP3_A1736V,NSP13_P77L,Spike_E156G,NSP3_H1307Y,NSP3_P1469S,Spike_T478K,NSP6_T77A,NSP12_P323L,Spike_D614G,NSP2_E148G,NSP4_V167L,Spike_L452R,NSP1…	2021-10-14		North America / USA
EPI_ISL_5779742	2021-10-08	North America	USA	Alaska	Human	GK	AY.54	VOC Delta GK (B.1.617.2+AY.*) first detected in India	(NS8_S103L,NS7a_L116F,N_D63G,N_R203M,NSP15_A81V,NSP12_G671S,NSP2_P129L,NSP16_G113C,NS3_S26L,NSP14_P46L,Spike_P681R,Spike_R158del,Spike_Y144del,NS7a_V82A,NSP14_S374F,Spike_F157del,Spike_T19R,NS7a_T120I,N_D377Y,M_I82T,N_T334I,NSP2_T153M,NSP6_V149A,Spike_D950N,NSP16_T35I,NSP3_P822L,NSP13_P77L,Spike_E156G,NSP14_T250I,NSP4_A446V,Spike_T478K,Spike_G181V,NSP12_P323L,Spike_D614G,Spike_L452R)	2021-10-30		North America / USA
EPI_ISL_5376949	2021-10-10	North America	USA	California	Human	GK	AY.88	VOC Delta GK (B.1.617.2+AY.*) first detected in India	(N_G215C,N_D63G,N_R203M,NSP16_M17I,NSP12_G671S,NSP6_I162V,NSP3_H920Y,Spike_G142D,NS3_S26L,Spike_P681R,Spike_R158del,NSP3_P1228L,NSP15_T83I,NS7a_V82A,NSP3_A488S,Spike_F157del,NSP4_T492I,NSP14_A394V,Spike_T19R,NS7a_T120I,N_D377Y,M_I82T,Spike_D950N,NS7b_T40I,NSP13_P77L,Spike_E156G,NSP2_T474I,NSP3_P1469S,Spike_T478K,NSP6_T77A,NSP2_P352L,NSP12_P323L,Spike_D614G,NSP4_V167L,Spike_L452R)	2021-10-20		North America / USA
EPI_ISL_6079297	2021-10-18	North America	USA	Colorado	Human	GK	AY.88	VOC Delta GK (B.1.617.2+AY.*) first detected in India	(N_G215C,N_D63G,N_R203M,NSP16_M17I,NSP12_G671S,NSP6_I162V,Spike_G142D,NS3_S26L,Spike_P681R,Spike_R158del,NSP3_P1228L,NS7a_V82A,NSP3_A488S,Spike_F157del,NSP4_T492I,NSP14_A394V,Spike_T19R,NS7a_T120I,N_D377Y,M_I82T,Spike_D950N,NS7b_T40I,NSP13_P77L,Spike_E156G,NSP3_P1469S,Spike_T478K,NSP6_T77A,NSP12_P323L,Spike_D614G,NSP4_V167L,Spike_L452R)	2021-11-09		North America / USA
EPI_ISL_1379616	2020-11-30	North America	USA	Wyoming	Human	GH	B.1		(N_T135I,NSP8_T145I,N_S194L,NS3_Q57H,NSP2_T85I,NS3_T151I,NSP12_P323L,Spike_D614G)	2021-03-27		North America / USA
EPI_ISL_1258774	2021-03-03	North America	USA	New York	Human	GH	B.1		(NSP4_K399E,NS3_P42L,NSP6_G107del,NSP6_S106del,NS8_A51S,NSP6_F108del,NS3_Q57H,NS8_T11I,NSP2_T85I,NSP12_P323L,Spike_D614G,NSP4_L438P)	2021-03-16		North America / USA
EPI_ISL_5629753	2021-01-19	North America	USA	Arizona	Human	G	B.1		(NS3_R134C,N_S194L,NSP2_P129L,NSP14_R212K,NSP13_V305L,Spike_A1078V,NSP12_P323L,Spike_D614G,NSP6_L37F)	2021-10-27		North America / USA
EPI_ISL_787389	2020-10-01	North America	USA	Texas	Human	GH	B.1		(NS3_Q57H,N_D401Y,NSP2_T85I,NS3_D155Y,NSP5_L89F,NS8_S24L,NSP12_P323L,Spike_D614G)	2021-01-08		North America / USA
EPI_ISL_2825487	2021-02-23	North America	USA	California	Human	G	B.1		(NSP3_T183I,NSP3_A890D,NSP6_G107del,Spike_T716I,Spike_D1118H,NSP6_F108del,Spike_N501Y,Spike_W152L,NSP3_I1412T,NSP12_P323L,NSP14_P451S,Spike_P681H,Spike_D614G,Spike_S982A,NSP12_P227L)	2021-07-06		North America / USA
EPI_ISL_823940	2020-12-04	North America	USA	New York	Human	GH	B.1		(N_D377Y,NSP16_G92S,NSP3_S288N,NSP1_D139G,NSP4_S386F,NS3_Q57H,NSP2_T85I,NS8_S24L,NSP4_R303S,NS3_L94F,NSP12_P323L,Spike_D614G)	2021-01-14		North America / USA
EPI_ISL_784746	2020-11-18	North America	USA	Texas	Human	GH	B.1		(NSP3_E1232D,N_T205I,NS3_Q57H,NSP2_T85I,NSP14_S357I,Spike_M153I,NSP12_P323L,Spike_D614G,NS3_W193R)	2021-01-08		North America / USA
EPI_ISL_854881	2021-01-05	North America	USA	Massachusetts	Human	G	B.1		(NSP4_M324I,N_S194L,NSP13_D542G,Spike_T1117I,NSP12_P323L,Spike_D614G)	2021-01-21		North America / USA
EPI_ISL_1267458	2021-03-03	North America	USA	Texas	Human	GH	B.1.2		(NS7b_S31L,N_P67S,NSP16_R216C,NS3_Q57H,NSP2_T85I,NSP5_L89F,NSP14_V167L,NS8_S24L,NSP14_N129D,NS3_G172V,NS3_S180P,N_Q389L,NSP12_P323L,N_L221F,Spike_D614G,N_P199L,NSP12_V776L,Spike_A520S)	2021-03-17		North America / USA
EPI_ISL_965187	2020-12-10	North America	USA	Virginia	Human	GH	B.1.2		(NSP3_A480V,N_P67S,NS8_K94stop,NSP16_R216C,NS3_Q57H,NSP2_T85I,NSP5_L89F,NS8_S24L,NSP3_M1788I,NSP14_N129D,NSP3_K1083R,NS3_G172V,NSP6_V278I,NSP12_P323L,Spike_D614G,N_P199L,NS8_P56S)	2021-02-10		North America / USA
EPI_ISL_613530	2020-10-23	North America	USA	Minnesota	Human	GH	B.1.2		(Spike_A67S,Spike_P809R,NSP8_T123I,N_P67S,NSP5_P241S,NSP16_R216C,NS3_Q57H,NSP2_T85I,NSP5_L89F,NS8_S24L,NSP14_N129D,NS3_G172V,NS8_L4P,NSP2_Q427H,NSP12_P323L,NSP12_T85I,Spike_D614G,N_P199L,NSP6_M47I)	2020-11-03		North America / USA
EPI_ISL_1235710	2021-02-02	North America	USA	Texas	Human	GH	B.1.2		(N_E31G,NSP15_D91Y,NSP12_H613Y,NS7a_G38V,N_P67S,NSP16_R216C,NSP13_T481M,NS3_Q57H,NSP2_T85I,NSP5_L89F,NS8_S24L,NSP14_N129D,NSP3_F360L,NS3_G172V,NSP12_P323L,Spike_D614G,N_P199L,NS3_I37T,Spike_Q677H)	2021-03-13		North America / USA
EPI_ISL_2466855	2021-01-12	North America	USA	Utah	Human	GH	B.1.2		(N_P67S,NSP16_R216C,NS3_Q57H,NSP2_T85I,NSP5_L89F,NSP14_V167L,NS8_S24L,NSP14_N129D,NS3_G172V,NS3_S180P,N_Q389L,NSP12_P323L,Spike_D614G,N_P199L,NSP12_V776L)	2021-06-10		North America / USA
EPI_ISL_1523652	2021-03-16	North America	USA	Maine	Human	GH	B.1.2		(NSP16_D144Y,NSP4_N203S,N_P67S,NS3_Q57H,NSP2_T85I,NSP16_P215L,NSP5_L89F,NS8_S24L,NSP3_M1788I,NSP14_N129D,NS3_G172V,NSP12_P323L,NSP16_R216N,Spike_D614G,N_P199L)	2021-04-09		North America / USA
EPI_ISL_1481865	2021-03-09	North America	USA	Florida	Human	GH	B.1.2		(NSP2_L550F,NSP3_G171D,NSP3_N1543K,NSP1_M85del,Spike_Q321L,N_P67S,NSP4_H313Y,NSP16_R216C,NS3_Q57H,NSP2_T85I,NSP5_L89F,NS8_S24L,NSP3_M1788I,NSP14_N129D,NSP14_T31I,NS3_G172V,NSP13_D450Y,NSP12_P323L,Spike_I569F,Spike_D614G,N_P199L,Spike_Q677H)	2021-04-05		North America / USA
EPI_ISL_1687228	2021-03-29	North America	USA	Georgia	Human	GH	B.1.2		(NSP3_N1543K,Spike_S477R,N_P67S,NSP13_N388S,NSP16_R216C,NS3_Q57H,NSP2_T85I,NSP5_L89F,NS8_S24L,NSP3_M1788I,NSP14_N129D,NSP14_T31I,NS3_G172V,NSP12_P323L,Spike_D614G,N_P199L,Spike_Q677H)	2021-04-22		North America / USA
EPI_ISL_914026	2021-01-11	North America	USA	Illinois	Human	GH	B.1.2		(N_D377Y,N_P67S,NSP16_R216C,NS3_Q57H,NSP2_T85I,NSP5_L89F,NS8_S24L,NSP3_M1788I,NSP14_N129D,NS3_G172V,NSP12_P323L,Spike_D614G)	2021-02-02		North America / USA
EPI_ISL_1272702	2021-02-24	North America	USA	Illinois	Human	GH	B.1.2		(NSP3_N1543K,Spike_P809S,N_P67S,NSP14_I45L,NSP13_P504S,NSP16_R216C,NS3_Q57H,NSP2_T85I,NSP5_L89F,NS8_S24L,NSP3_M1788I,NSP14_N129D,NSP14_T31I,NS3_G172V,NSP12_P323L,Spike_D614G,N_P199L,NSP4_L323F,Spike_Q677H)	2021-03-17		North America / USA
EPI_ISL_2246844	2020-11-09	North America	USA	Wyoming	Human	GH	B.1.2		(NSP13_S350L,N_P67S,NSP13_A446S,NSP16_R216C,NS3_Q57H,NSP1_R29C,NSP2_T85I,NSP5_L89F,NS8_S24L,NSP14_N129D,NS3_G172V,NSP12_P323L,Spike_D614G,N_P199L)	2021-05-24		North America / USA
EPI_ISL_1113967	2021-02-10	North America	USA	Texas	Human	GH	B.1.2		(NSP12_T929I,NSP14_K349N,NSP4_A58V,N_P67S,NSP16_R216C,NS3_Q57H,Spike_L5F,NSP2_T85I,NSP5_L89F,NS8_S24L,NSP14_N129D,NS3_G172V,NSP12_P323L,Spike_D614G,N_P199L,Spike_P251S,Spike_S255F)	2021-03-02		North America / USA
EPI_ISL_2775725	2021-02-14	North America	USA	Pennsylvania	Human	GH	B.1.2		(NS3_S58N,Spike_T95I,N_T366I,N_P67S,NSP16_R216C,NS3_Q57H,NS3_F207L,NSP2_T85I,NSP3_T611I,NSP5_L89F,NS8_S24L,NSP14_N129D,NS3_G172V,N_Q384H,NSP12_P323L,Spike_D614G,N_P199L,NSP3_A655V)	2021-07-02		North America / USA
EPI_ISL_1314669	2021-02-27	North America	USA	Texas	Human	GH	B.1.2		(Spike_E780Q,Spike_L18F,N_P67S,NSP3_M1556K,NSP16_R216C,NS3_Q57H,NSP2_T85I,NSP5_L89F,NS8_S24L,NSP14_N129D,NS3_G172V,NSP12_P323L,Spike_D614G,N_P199L,NS8_H17Y,NSP6_V149F,NS3_A59S)	2021-03-22		North America / USA
EPI_ISL_8900812	2021-01-06	North America	USA	Idaho	Human	GH	B.1.2		(N_P67S,NSP16_R216C,NS3_Q57H,NSP2_T85I,NSP5_L89F,NS8_S24L,NSP14_N129D,NS3_G172V,NSP12_P323L,Spike_D614G,N_P199L,NSP2_H208Y)	2022-01-20		North America / USA
EPI_ISL_1163090	2021-02-10	North America	USA	Virginia	Human	GH	B.1.2		(NSP3_N1543K,N_P67S,NSP16_R216C,NS3_Q57H,NSP2_T85I,NSP5_L89F,NS8_S24L,NSP3_M1788I,NSP14_N129D,NSP14_T31I,NS3_G172V,NSP12_P323L,Spike_D614G,N_P199L,Spike_Q677H)	2021-03-05		North America / USA
EPI_ISL_1421153	2021-03-03	North America	USA	Wisconsin	Human	GH	B.1.2		(N_D377Y,Spike_G72R,NSP12_M666I,N_P67S,NSP4_M458I,NSP16_R216C,Spike_T95S,NS3_Q57H,NSP13_A568V,NSP2_T85I,NSP14_L493F,NSP5_L89F,NS8_S24L,NSP14_N129D,NS3_G172V,NS3_T223I,NSP12_P323L,Spike_D614G,N_P199L,NSP10_D82E)	2021-03-31		North America / USA
EPI_ISL_791368	2020-11-08	North America	USA	Maryland	Human	GH	B.1.2		(NSP13_S264N,N_P67S,NSP16_R216C,NSP13_T481M,NS3_Q57H,NSP12_D445N,NSP2_T85I,NSP3_P340L,NSP5_L89F,NS8_S24L,NSP3_M1788I,NSP14_N129D,NS3_G172V,NSP12_P323L,Spike_D614G,N_P199L)	2021-01-08		North America / USA
EPI_ISL_2634618	2021-01-05	North America	USA	New York	Human	GH	B.1.2		(NSP6_M58V,NSP3_T903I,N_P67S,NSP1_V28I,NSP16_R216C,NS3_Q57H,NS3_V163A,NSP2_T85I,NSP5_L89F,NSP12_L638F,NS8_S24L,NSP3_M1788I,NSP14_N129D,Spike_G1219C,NS3_G172V,NSP12_P323L,NS3_Q185H,Spike_D614G,N_P199L)	2021-06-22		North America / USA
EPI_ISL_5934614	2020-11-12	North America	USA	California	Human	GH	B.1.2		(NS8_E19K,NSP3_G1849C,N_P67S,NSP16_R216C,NS3_Q57H,NSP2_T85I,NSP5_L89F,NS8_S24L,NSP14_N129D,NS3_G172V,NS3_T223I,NSP12_V848L,NSP12_P323L,Spike_D614G,N_P199L)	2021-11-05		North America / USA
EPI_ISL_1087192	2021-01-27	North America	USA	Florida	Human	GH	B.1.2		(NSP2_A385S,NSP14_K349N,N_P67S,NS6_Q51L,NSP16_R216C,NS3_Q57H,NSP2_T85I,NSP5_L89F,NS8_S24L,NSP3_M1788I,NSP14_N129D,NS3_G172V,NSP12_P323L,NSP3_N506Y,Spike_D614G,N_P199L,NSP4_F409L)	2021-02-26		North America / USA
EPI_ISL_2191455	2020-12-17	North America	USA	Texas	Human	GH	B.1.2		(N_G238D,N_P67S,NSP16_R216C,NS3_Q57H,NSP2_K614R,NSP2_T85I,NSP5_L89F,NS8_S24L,NSP14_N129D,NS3_G172V,NSP3_S1134L,NSP12_P323L,Spike_D614G,N_P199L,Spike_V1040F)	2021-05-20		North America / USA
EPI_ISL_770108	2020-11-23	North America	USA	Wyoming	Human	GH	B.1.2		(NSP1_D139G,NSP13_L176F,N_P67S,NSP4_M458I,NSP16_R216C,NS3_Q57H,NSP2_T85I,NSP5_L89F,NS8_S24L,NSP14_N129D,NS3_G172V,NSP2_E574D,NSP12_P323L,Spike_D614G,N_T282I,N_P199L)	2021-01-06		North America / USA
EPI_ISL_1300574	2021-02-18	North America	USA	Utah	Human	GH	B.1.2		(N_D377Y,N_P67S,NSP16_R216C,NS3_Q57H,NSP2_T85I,NSP5_L89F,NS8_S24L,NSP3_M1788I,NSP14_N129D,NS3_G172V,NSP12_P323L,Spike_D614G,N_P199L)	2021-03-20		North America / USA
EPI_ISL_1491993	2021-03-22	North America	USA	Kentucky	Human	GH	B.1.2		(N_D377Y,N_P67S,NSP16_R216C,NS3_Q57H,NSP2_T85I,NSP5_L89F,NS8_S24L,NSP3_M1788I,NSP14_N129D,NS3_G172V,NSP12_P323L,NSP2_S351I,Spike_D614G,NSP2_S430L,N_P199L)	2021-04-06		North America / USA
EPI_ISL_1692081	2021-03-25	North America	USA	New Jersey	Human	GH	B.1.2		(NSP14_S450R,NS3_I63V,NSP3_G1849C,NSP5_P108S,NS7a_T39I,NSP3_K1679N,N_P67S,NSP16_R216C,NSP14_L157F,NS3_Q57H,NSP2_T85I,NSP5_L89F,NS8_S24L,NSP14_N129D,NS3_G172V,NS3_T223I,NSP12_P323L,Spike_D614G,N_P199L,Spike_S1252F)	2021-04-22		North America / USA
EPI_ISL_967252	2021-01-12	North America	USA	South Carolina	Human	GH	B.1.2		(N_P67S,NSP16_R216C,NS3_Q57H,NSP2_T85I,NSP3_V1762I,NSP5_L89F,NS8_S24L,NSP14_N129D,NSP7_L60F,NS3_G172V,NSP12_P323L,Spike_D614G,N_P199L)	2021-02-11		North America / USA
EPI_ISL_3101942	2021-01-19	North America	USA	California	Human	GH	B.1.2		(NSP3_P1292L,NSP3_G1849C,N_P67S,NSP16_R216C,NS3_Q57H,NSP2_T85I,NSP5_L89F,NS8_S24L,NSP14_N129D,NSP3_G489A,NS3_G172V,NS3_T223I,NSP12_P323L,Spike_D614G,N_P199L)	2021-07-28		North America / USA
EPI_ISL_1479362	2021-03-13	North America	USA	North Carolina	Human	GH	B.1.2		(NSP3_T1462I,NS6_N28H,N_P67S,N_K237R,NSP16_R216C,NS3_Q57H,NSP14_A220V,NSP2_T85I,NSP5_L89F,NSP12_V605I,NS8_S24L,NSP14_N129D,Spike_P1162S,NS3_G172V,NSP12_Y149N,N_E378Q,NSP12_P323L,NSP3_T1180I,Spike_D614G,E_L21V,N_P199L)	2021-04-05		North America / USA
EPI_ISL_1136108	2021-01-15	North America	USA	Nevada	Human	GH	B.1.2		(NSP4_S163F,NSP13_I249V,NSP3_A1431V,N_P67S,NSP16_R216C,NS3_Q57H,NSP2_T85I,NSP5_L89F,NS8_S24L,NSP14_N129D,NS3_G172V,NSP2_T547I,NSP3_P1228L,NSP3_D1832N,NSP12_P323L,Spike_D614G,N_P199L,N_R40C,NSP13_G54S,N_A336V,NSP12_V354L)	2021-03-03		North America / USA
EPI_ISL_855052	2020-12-28	North America	USA	California	Human	GH	B.1.2		(NSP3_I1683T,N_P67S,NSP16_R216C,NS3_Q57H,NSP2_T85I,NSP5_L89F,NS8_S24L,NSP5_N180S,NSP14_N129D,NS3_G172V,Spike_T961M,NSP12_P323L,Spike_D614G,N_P199L,NSP4_S218F)	2021-01-21		North America / USA
EPI_ISL_2340558	2021-03-11	North America	USA	Texas	Human	GH	B.1.2		(N_M210I,NSP2_L462F,NSP6_Q160R,Spike_Q677P,N_P67S,NSP16_R216C,NS3_Q57H,NSP2_T85I,NS3_D155Y,NSP5_L89F,NS8_S24L,NSP14_N129D,NS3_G172V,NSP12_P323L,Spike_D614G,N_P199L)	2021-05-29		North America / USA
EPI_ISL_3119109	2021-01-04	North America	USA	California	Human	GH	B.1.2		(NSP13_R392C,N_P67S,NSP3_K525M,NSP16_R216C,NS3_Q57H,NSP2_T85I,NSP5_L89F,NSP12_V605I,NS8_S24L,Spike_A522S,NSP14_N129D,NSP15_D39Y,NSP3_S1285F,NS3_G172V,N_E378Q,NSP2_A192V,NSP12_P323L,Spike_D614G,E_L21V,N_P199L)	2021-07-29		North America / USA
EPI_ISL_2825200	2021-01-28	North America	USA	California	Human	GH	B.1.2		(NSP3_A85V,N_P67S,NSP4_A380V,NSP16_R216C,NS3_Q57H,NSP2_T85I,NSP5_L89F,NS8_S24L,NSP3_M1788I,NSP14_N129D,NS3_G172V,NSP6_A2V,NSP12_P323L,Spike_D614G,N_P199L)	2021-07-06		North America / USA
EPI_ISL_1514777	2021-03-12	North America	USA	Nevada	Human	GH	B.1.2		(N_D377Y,NS3_H150Y,N_P67S,NSP16_R216C,NSP2_L213F,NS3_Q57H,Spike_L5F,NSP2_T85I,NSP5_L89F,NS8_S24L,NSP3_M1788I,NSP14_N129D,NS3_G172V,NSP12_P323L,NSP13_T239I,Spike_D614G,N_P199L,Spike_Q677H,NSP3_L292F)	2021-04-08		North America / USA
EPI_ISL_1121553	2021-01-26	North America	USA	New Mexico	Human	GH	B.1.2		(Spike_P9S,NSP2_S248G,N_P67S,NSP16_R216C,NS3_Q57H,NSP3_P1469S,NSP2_T85I,NSP5_L89F,NS8_S24L,NSP3_M1788I,NSP14_N129D,NS3_G172V,NSP12_P323L,Spike_D614G,N_P199L,NSP13_T367I)	2021-03-03		North America / USA
EPI_ISL_1094943	2021-01-27	North America	USA	Montana	Human	GH	B.1.2		(Spike_G769V,NSP8_T187I,NSP3_G1849C,NSP16_D179Y,N_P67S,NSP16_R216C,NS3_Q57H,NSP2_T85I,NSP5_L89F,NS8_S24L,NSP14_N129D,NS3_G172V,NS3_T223I,NSP12_P323L,Spike_D614G,N_P199L)	2021-02-27		North America / USA
EPI_ISL_876237	2021-01-12	North America	USA	Massachusetts	Human	GH	B.1.2		(NSP3_A1736V,N_P67S,NSP16_R216C,NS3_Q57H,NSP2_T85I,NSP5_L89F,NS8_S24L,NSP3_M1788I,NSP14_N129D,NS3_G172V,NSP12_P323L,NSP2_S263F,Spike_D614G,N_P199L,NSP6_L37F)	2021-01-26		North America / USA
EPI_ISL_739022	2020-11-29	North America	USA	California	Human	G	B.1.234		(N_S194L,NSP5_L75F,NSP3_K1241R,NSP12_P323L,NSP4_D217G,Spike_D614G,N_T391I)	2020-12-29		North America / USA
EPI_ISL_1348140	2021-02-09	North America	USA	Maryland	Human	G	B.1.234		(N_S194L,NSP3_K1241R,Spike_E180V,NSP12_P323L,NSP4_D217G,Spike_D614G,Spike_G142S,N_T391I,Spike_Q677H)	2021-03-25		North America / USA
EPI_ISL_3319994	2021-01-04	North America	USA	California	Human	G	B.1.234		(NSP2_V485I,N_D371Y,N_S194L,NSP3_E595D,NSP3_K1241R,N_E136Q,NSP5_T196M,NSP12_P323L,NSP4_D217G,NSP15_Q19R,Spike_D614G,N_T391I)	2021-08-10		North America / USA
EPI_ISL_1079107	2021-01-18	North America	USA	Texas	Human	G	B.1.234		(NSP2_V485I,NSP10_V119I,N_S194L,N_S193I,Spike_L5F,NS3_D155Y,NSP3_K1241R,NSP12_P323L,NSP4_D217G,Spike_D614G,N_T391I)	2021-02-25		North America / USA
EPI_ISL_2202878	2020-12-29	North America	USA	Texas	Human	G	B.1.234		(NSP2_V485I,Spike_G842V,NSP13_S80G,N_D371Y,NS3_G11stop,N_S194L,E_V58I,NSP3_K1241R,NSP5_T196M,NSP12_P323L,NSP4_D217G,Spike_D614G,NS3_I10T,NSP3_D714G,N_T391I)	2021-05-21		North America / USA
EPI_ISL_913880	2020-12-21	North America	USA	Arizona	Human	G	B.1.234		(NSP2_V485I,Spike_P812L,N_D371Y,N_S194L,NSP3_T611I,NSP3_K1241R,NSP2_A31T,NSP12_P323L,NSP4_D217G,Spike_D614G,N_T391I)	2021-02-02		North America / USA
EPI_ISL_875900	2020-10-30	North America	USA	Alabama	Human	GH	B.1.311		(N_T135I,Spike_G72R,NSP8_T145I,NSP13_L297F,NSP14_V381L,NS3_Q57H,NSP2_T85I,NSP5_D229E,N_P207L,NSP12_P323L,N_Q9H,Spike_D614G,NSP3_Q764H,N_T391I)	2021-01-26		North America / USA
EPI_ISL_984575	2020-11-09	North America	USA	California	Human	GH	B.1.311		(N_T135I,NSP3_L1700F,NSP8_T145I,NSP14_V381L,NS3_Q57H,NSP2_T85I,N_P207L,NSP2_S369T,NSP12_P323L,N_Q9H,Spike_D614G,NSP3_Q764H,N_T391I,NSP16_K160R)	2021-02-13		North America / USA
EPI_ISL_979727	2020-12-03	North America	USA	California	Human	GH	B.1.311		(N_T135I,NSP8_T145I,NSP14_V381L,NS3_Q57H,NS8_Q29L,NSP2_T85I,N_P207L,NSP12_P323L,N_Q9H,Spike_D614G,NSP3_Q764H,N_T391I)	2021-02-12		North America / USA
EPI_ISL_1181644	2021-01-28	North America	USA	Delaware	Human	GH	B.1.311		(NSP1_D75N,N_T135I,NSP1_F143L,NSP8_T145I,NSP1_V28I,NSP14_V381L,NS3_Q57H,NSP13_A598S,NSP2_T85I,Spike_A1026S,N_P207L,Spike_A845S,NSP12_P323L,N_Q9H,Spike_D614G,NSP3_Q764H,N_T391I)	2021-03-08		North America / USA
EPI_ISL_1318706	2021-01-12	North America	USA	California	Human	GH	B.1.311		(N_T135I,N_M101I,NSP8_T145I,NSP14_V381L,NS3_Q57H,NSP2_T85I,N_P207L,NS3_P25S,NSP12_P323L,N_Q9H,Spike_D614G,NSP3_Q764H,N_T391I)	2021-03-23		North America / USA
EPI_ISL_3419509	2021-02-24	North America	USA	California	Human	GH	B.1.311		(N_T135I,N_Q306H,NSP8_T145I,NSP14_V381L,NS3_T89I,NS3_Q57H,NSP2_T85I,N_P207L,NSP15_P270S,NSP12_P323L,N_Q9H,Spike_D614G,NSP3_Q764H,N_T391I)	2021-08-16		North America / USA
EPI_ISL_979200	2020-12-18	North America	USA	California	Human	GH	B.1.311		(N_T135I,NSP8_T145I,NSP3_W1414L,NSP14_V381L,NS3_Q57H,NSP2_T85I,N_P207L,NSP12_C697F,NSP12_P323L,N_Q9H,Spike_D614G,N_T391I)	2021-02-12		North America / USA
EPI_ISL_831630	2021-01-05	North America	USA	Wisconsin	Human	GH	B.1.311		(N_T135I,Spike_G72R,NSP8_T145I,NSP8_N140S,NSP8_T148I,NSP14_V381L,Spike_K790I,NS3_Q57H,NSP2_T85I,N_P207L,NSP12_P323L,N_Q9H,Spike_D614G,NSP3_Q764H,N_T391I)	2021-01-15		North America / USA
EPI_ISL_1261939	2021-02-26	North America	USA	Pennsylvania	Human	GH	B.1.311		(N_T135I,NSP1_F143L,NSP8_T145I,NSP13_A505V,NSP14_D496Y,NSP14_V381L,NS3_Q57H,NSP13_A598S,NSP2_T85I,N_P207L,Spike_A845S,NSP12_P323L,N_Q9H,Spike_D614G,NSP3_Q764H,N_T391I,NSP6_M100I)	2021-03-16		North America / USA
EPI_ISL_1048656	2020-12-26	North America	USA	Maine	Human	GH	B.1.311		(N_T135I,Spike_G72R,NSP8_T145I,NSP14_V381L,NS3_Q57H,NSP2_T85I,N_P207L,NSP9_T21I,NSP12_P323L,N_Q9H,Spike_D614G,NSP3_Q764H,N_T391I)	2021-02-22		North America / USA
EPI_ISL_1089277	2021-01-29	North America	USA	Pennsylvania	Human	GH	B.1.311		(N_T135I,N_T265I,NSP1_F143L,NSP8_T145I,NSP14_V381L,NS3_Q57H,NSP13_A598S,NSP2_T85I,N_P207L,Spike_A845S,NS3_N152S,NSP12_P323L,N_Q9H,Spike_D614G,NSP3_Q764H,N_T391I)	2021-02-26		North America / USA
EPI_ISL_1323858	2020-11-30	North America	USA	Kansas	Human	GH	B.1.311		(NSP8_T145I,NS3_Q57H,NSP2_T85I,N_P207L,NSP12_P323L,Spike_D614G,NSP3_Q764H,NSP4_L353F)	2021-03-24		North America / USA
EPI_ISL_2305896	2021-05-09	North America	USA	Pennsylvania	Human	GH	B.1.311		(N_T135I,N_R203S,NSP1_F143L,NSP8_T145I,NSP13_A505V,NSP14_D496Y,NSP14_V381L,NS3_Q57H,NSP13_A598S,NSP2_T85I,N_P207L,Spike_A845S,NSP12_P323L,N_Q9H,Spike_D614G,NSP3_Q764H,N_T391I,NSP6_M100I)	2021-05-27		North America / USA
EPI_ISL_1064211	2021-01-15	North America	USA	New Mexico	Human	GH	B.1.311		(N_T135I,NSP8_T145I,NSP3_R345G,NSP14_V381L,NSP2_T166I,NS3_Q57H,NSP2_T85I,N_P207L,NSP12_P323L,N_Q9H,Spike_D614G,NSP3_Q764H,N_T391I,NSP8_A53V)	2021-02-24		North America / USA
EPI_ISL_5847426	2020-09-08	North America	USA	Colorado	Human	GH	B.1.311		(NSP8_T145I,NSP15_D132Y,NS3_Q57H,NSP2_T85I,NSP8_L35F,N_P207L,NSP5_T257I,NSP12_P323L,Spike_D614G)	2021-11-01		North America / USA
EPI_ISL_1701066	2020-11-17	North America	USA	California	Human	GH	B.1.311		(N_T135I,NSP8_T145I,NSP14_V381L,NS3_Q57H,NSP2_T85I,N_P207L,NSP12_C697F,NSP12_P323L,N_Q9H,Spike_D614G,N_T391I)	2021-04-23		North America / USA
EPI_ISL_1304871	2020-12-30	North America	USA	Texas	Human	GH	B.1.311		(N_T135I,NSP3_T181I,NSP8_T145I,NSP14_V381L,NS3_Q57H,NSP2_T85I,N_P207L,NSP15_T33I,NSP12_P323L,N_Q9H,Spike_D614G,NSP3_Q764H,N_T391I,NSP14_E204D)	2021-03-21		North America / USA
EPI_ISL_2283628	2020-11-23	North America	USA	Wyoming	Human	GH	B.1.582		(NS3_S166L,N_S190I,NSP6_S28C,NS3_T24I,NS3_Q57H,NSP1_D147G,NS6_M58L,NSP2_G220S,NSP2_T85I,NSP14_P43L,NSP12_P323L,NSP5_K90R,Spike_D614G,NSP3_T11I,NSP6_V149F,Spike_D253G,NSP16_K141R)	2021-05-26		North America / USA
EPI_ISL_2650410	2021-01-22	North America	USA	Louisiana	Human	GH	B.1.582		(N_S190I,NSP13_T481M,NS3_Q57H,NSP2_T85I,NSP12_P323L,NSP5_K90R,Spike_D614G)	2021-06-23		North America / USA
EPI_ISL_9047305	2022-01-03	North America	USA	Texas	Human	GRA	BA.1	VOC Omicron GRA (B.1.1.529+BA.*) first detected in Botswana/Hong Kong/South Africa	(NSP5_P132H,Spike_H69del,Spike_T95I,Spike_A67V,Spike_S373P,Spike_N969K,Spike_H655Y,Spike_N856K,N_R203K,Spike_G142D,NSP3_A1892T,Spike_Q954H,NS3_L106F,N_P13L,NSP3_L1266I,N_R32del,M_Q19E,NSP4_T492I,NSP6_L105del,Spike_N679K,Spike_N764K,Spike_L212I,NSP6_G107del,NSP6_I189V,Spike_T547K,M_D3G,Spike_D796Y,N_G204R,N_D343G,Spike_V143del,M_A63T,NSP14_T516I,NSP6_S106del,Spike_S371L,Spike_G339D,NSP3_S1265del,N…	2022-01-25		North America / USA
EPI_ISL_9795013	2022-02-01	North America	USA	Georgia	Human	GRA	BA.1	VOC Omicron GRA (B.1.1.529+BA.*) first detected in Botswana/Hong Kong/South Africa	(NSP5_P132H,Spike_H69del,Spike_T95I,Spike_A67V,Spike_S373P,Spike_Q493R,Spike_N969K,Spike_H655Y,Spike_N856K,N_R203K,Spike_G142D,NSP3_A1892T,Spike_Q954H,N_P13L,NSP3_L1266I,Spike_N501Y,N_R32del,M_Q19E,NSP4_T492I,NSP6_L105del,Spike_N679K,Spike_N764K,Spike_L212I,NSP6_G107del,Spike_Y505H,NSP3_M494I,NSP6_I189V,Spike_T547K,M_D3G,Spike_D796Y,N_G204R,Spike_T478K,Spike_V143del,M_A63T,Spike_G496S,NSP6_S106de…	2022-02-11		North America / USA
EPI_ISL_9272010	2022-01-06	North America	USA	Washington	Human	GRA	BA.1	VOC Omicron GRA (B.1.1.529+BA.*) first detected in Botswana/Hong Kong/South Africa	(NSP5_P132H,Spike_H69del,Spike_T95I,Spike_A67V,Spike_S373P,Spike_Q493R,Spike_N969K,Spike_H655Y,Spike_N856K,N_R203K,Spike_G142D,NSP3_A1892T,Spike_Q954H,N_P13L,NSP3_L1266I,Spike_N501Y,N_R32del,M_Q19E,Spike_N440K,NSP4_T492I,NSP6_L105del,Spike_N679K,Spike_N764K,Spike_L212I,NSP6_G107del,Spike_Y505H,NSP6_I189V,Spike_T547K,M_D3G,Spike_D796Y,N_G204R,Spike_T478K,Spike_V143del,M_A63T,Spike_G496S,Spike_K417…	2022-01-29		North America / USA
EPI_ISL_9982829	2022-02-03	North America	USA	Colorado	Human	GRA	BA.1.1	VOC Omicron GRA (B.1.1.529+BA.*) first detected in Botswana/Hong Kong/South Africa	(NSP5_P132H,Spike_H69del,Spike_T95I,Spike_A67V,Spike_S373P,Spike_Q493R,Spike_N969K,Spike_H655Y,Spike_N856K,N_R203K,Spike_G142D,NSP3_A1892T,Spike_Q954H,N_P13L,NSP3_L1266I,Spike_N501Y,N_R32del,M_Q19E,Spike_N440K,NSP4_T492I,NSP6_L105del,Spike_N679K,Spike_N764K,Spike_L212I,NSP6_G107del,Spike_Y505H,Spike_R346K,NSP6_I189V,Spike_T547K,M_D3G,Spike_D796Y,N_G204R,Spike_T478K,Spike_V143del,M_A63T,Spike_G496…	2022-02-16		North America / USA
EPI_ISL_5988391	2021-09-01	North America	USA	Utah	Human	GK	None		(N_D63G,N_R203M,N_S79C,NSP12_G671S,NSP3_P1103S,NS3_S26L,NSP3_E522D,NS3_D155Y,Spike_P681R,NSP3_P1228L,NSP1_G94D,NSP3_A488S,NSP4_T492I,NSP14_A394V,Spike_T19R,M_I82T,Spike_D950N,NS7b_T40I,NSP13_P77L,NSP3_P1469S,Spike_T478K,NS7a_L17F,NSP6_T77A,NSP7_M75I,NSP12_P323L,Spike_D614G,NSP4_V167L,Spike_L452R)	2021-11-06		North America / USA
EPI_ISL_3322074	2021-07-15	North America	USA	Florida	Human	GV	None		(N_D377Y,N_K372N,M_I82T,NSP6_V149A,N_D63G,Spike_D950N,N_R203M,NSP3_P822L,NSP12_G671S,NSP13_P77L,Spike_E156G,N_G18V,NSP6_T181I,NS3_S26L,NSP4_A446V,Spike_P681R,Spike_R158del,NSP12_P323L,NSP3_E815D,Spike_D614G,Spike_F157del,Spike_T19R,Spike_A222V)	2021-08-10		North America / USA
