# Supplementary material for: Transmission of SARS-CoV-2 from humans to animals and potential host adaptation
Source: Nat Commun. 2022 May 27;13:2988. doi: 10.1038/s41467-022-30698-6 (PMC9142586; doi:10.1038/s41467-022-30698-6)
Supplement: Supplementary file 4 — Supplementary Data 1-13 [file 41467_2022_30698_MOESM4_ESM.zip › supplementary_data/Supplementary_Data_11_all_deer.n7325.background2.csv]

virus_name	type	accession_id	collection_date	loc1	loc2	loc3	additional_location_information	sequence_length	host	patient_age	gender	clade	pango_lineage	pangolin_version	variant	aa_substitutions	submission_date	is_reference?	is_complete?	is_high_coverage?	is_low_coverage?	n-content	gc-content	location
hCoV-19/deer/USA/IA-200444/2021	betacoronavirus	EPI_ISL_6425287	2021-01-09	North America	USA	Iowa		29827	Odocoileus virginianus	unknown	Male	GH	B.1.311	2022-02-28			2021-11-18		TRUE	TRUE			0.379266411855	North America / USA
hCoV-19/deer/USA/IA-206527/2020	betacoronavirus	EPI_ISL_5804750	2020-10-15	North America	USA	Iowa		29802	Odocoileus virginianus	unknown	Male	GH	B.1.2	2022-02-28			2021-11-01		TRUE	TRUE			0.379782521144	North America / USA
hCoV-19/deer/USA/OH-OSU-0057/2021	betacoronavirus	EPI_ISL_4847029	2021-01-28	North America	USA	Ohio		29794	Odocoileus virginianus	unknown	unknown	GH	B.1.582	2022-02-28			2021-10-05		TRUE	TRUE			0.38004296167	North America / USA
hCoV-19/deer/USA/OH-OSU-0058/2021	betacoronavirus	EPI_ISL_4847030	2021-01-28	North America	USA	Ohio		29812	Odocoileus virginianus	unknown	unknown	GH	B.1.582	2022-02-28			2021-10-05		TRUE	TRUE			0.380014759157	North America / USA
hCoV-19/deer/USA/NY-PSU-102/2022	betacoronavirus	EPI_ISL_9414678	2022-01-06	North America	USA	New York		29747	Odocoileus virginianus	6 months	Female	GRA	BA.1	2022-02-28	VOC Omicron GRA (B.1.1.529+BA.*) first detected in Botswana/Hong Kong/South Africa		2022-02-02		TRUE				0.379668538004	North America / USA
hCoV-19/deer/USA/IA-200069/2020	betacoronavirus	EPI_ISL_5804716	2020-12-05	North America	USA	Iowa		29789	Odocoileus virginianus	unknown	Male	GH	B.1.311	2022-02-28			2021-11-01		TRUE	TRUE			0.379449294829	North America / USA
hCoV-19/deer/USA/IA-200566/2020	betacoronavirus	EPI_ISL_5804717	2020-12-05	North America	USA	Iowa		29822	Odocoileus virginianus	unknown	Male	GH	B.1.311	2022-02-28			2021-11-01		TRUE	TRUE			0.379585540876	North America / USA
hCoV-19/deer/USA/IA-200568/2020	betacoronavirus	EPI_ISL_5804718	2020-12-05	North America	USA	Iowa		29821	Odocoileus virginianus	unknown	Female	GH	B.1.311	2022-02-28			2021-11-01		TRUE	TRUE			0.37956473626	North America / USA
hCoV-19/deer/USA/IA-200569/2020	betacoronavirus	EPI_ISL_5804719	2020-12-05	North America	USA	Iowa		29793	Odocoileus virginianus	unknown	Female	GH	B.1.311	2022-02-28			2021-11-01		TRUE	TRUE		3.3571692349e-05	0.379574296649	North America / USA
hCoV-19/deer/USA/IA-200570/2020	betacoronavirus	EPI_ISL_5804720	2020-12-05	North America	USA	Iowa		29822	Odocoileus virginianus	unknown	Male	GH	B.1.311	2022-02-28			2021-11-01		TRUE	TRUE			0.379585540876	North America / USA
hCoV-19/deer/USA/IA-200572/2020	betacoronavirus	EPI_ISL_5804722	2020-12-05	North America	USA	Iowa		29822	Odocoileus virginianus	unknown	Female	GH	B.1.311	2022-02-28			2021-11-01		TRUE	TRUE		0.000368879946345	0.379650441142	North America / USA
hCoV-19/deer/USA/IA-200772/2020	betacoronavirus	EPI_ISL_5804723	2020-12-05	North America	USA	Iowa		29809	Odocoileus virginianus	unknown	Male	GH	B.1.311	2022-02-28			2021-11-01		TRUE	TRUE			0.379348518904	North America / USA
hCoV-19/deer/USA/IA-200191/2020	betacoronavirus	EPI_ISL_5804724	2020-12-08	North America	USA	Iowa		29816	Odocoileus virginianus	unknown	Male	GH	B.1.311	2022-02-28			2021-11-01		TRUE	TRUE			0.379527770325	North America / USA
hCoV-19/deer/USA/IA-200862/2021	betacoronavirus	EPI_ISL_5804725	2021-01-09	North America	USA	Iowa		29822	Odocoileus virginianus	unknown	Male	GH	B.1.311	2022-02-28			2021-11-01		TRUE	TRUE			0.379484944001	North America / USA
hCoV-19/deer/USA/IA-200866/2021	betacoronavirus	EPI_ISL_5804726	2021-01-09	North America	USA	Iowa		29788	Odocoileus virginianus	unknown	Female	GH	B.1.311	2022-02-28			2021-11-01		TRUE	TRUE		0.000436490615452	0.379543164259	North America / USA
hCoV-19/deer/USA/IA-201794/2020	betacoronavirus	EPI_ISL_5804728	2020-12-06	North America	USA	Iowa		29793	Odocoileus virginianus	unknown	Male	GH	B.1.311	2022-02-28			2021-11-01		TRUE	TRUE			0.3795696398	North America / USA
hCoV-19/deer/USA/IA-201795/2020	betacoronavirus	EPI_ISL_5804729	2020-12-06	North America	USA	Iowa		29793	Odocoileus virginianus	unknown	Male	G	B.1	2022-02-28			2021-11-01		TRUE	TRUE			0.37983142483	North America / USA
hCoV-19/deer/USA/IA-201797/2020	betacoronavirus	EPI_ISL_5804730	2020-12-06	North America	USA	Iowa		29802	Odocoileus virginianus	unknown	Male	G	B.1	2022-02-28			2021-11-01		TRUE	TRUE			0.379916767351	North America / USA
hCoV-19/deer/USA/IA-201820/2020	betacoronavirus	EPI_ISL_5804731	2020-12-10	North America	USA	Iowa		29822	Odocoileus virginianus	unknown	Male	G	B.1.234	2022-02-28			2021-11-01		TRUE	TRUE			0.379719670042	North America / USA
hCoV-19/deer/USA/IA-201821/2020	betacoronavirus	EPI_ISL_5804732	2020-12-10	North America	USA	Iowa		29822	Odocoileus virginianus	unknown	Male	O	B.1.234	2022-02-28			2021-11-01		TRUE	TRUE			0.379619073167	North America / USA
hCoV-19/deer/USA/IA-201833/2020	betacoronavirus	EPI_ISL_5804733	2020-12-10	North America	USA	Iowa		29822	Odocoileus virginianus	unknown	Male	O	B.1.234	2022-02-28			2021-11-01		TRUE	TRUE			0.379657265502	North America / USA
hCoV-19/deer/USA/IA-201835/2020	betacoronavirus	EPI_ISL_5804734	2020-12-10	North America	USA	Iowa		29822	Odocoileus virginianus	unknown	Male	O	B.1.234	2022-02-28			2021-11-01		TRUE	TRUE			0.37964453387	North America / USA
hCoV-19/deer/USA/IA-200239/2020	betacoronavirus	EPI_ISL_5804735	2020-12-05	North America	USA	Iowa		29802	Odocoileus virginianus	unknown	Male	G	B.1.264	2022-02-28			2021-11-01		TRUE	TRUE			0.379849644248	North America / USA
hCoV-19/deer/USA/IA-203522/2020	betacoronavirus	EPI_ISL_5804736	2020-12-08	North America	USA	Iowa		29789	Odocoileus virginianus	unknown	Female	G	B.1	2022-02-28			2021-11-01		TRUE	TRUE			0.37994829265	North America / USA
hCoV-19/deer/USA/IA-203525/2020	betacoronavirus	EPI_ISL_5804737	2020-12-08	North America	USA	Iowa		29822	Odocoileus virginianus	unknown	Female	G	B.1	2022-02-28			2021-11-01		TRUE	TRUE			0.379619073167	North America / USA
hCoV-19/deer/USA/IA-203526/2020	betacoronavirus	EPI_ISL_5804738	2020-12-08	North America	USA	Iowa		29816	Odocoileus virginianus	unknown	Male	G	B.1	2022-02-28			2021-11-01		TRUE	TRUE			0.379661926482	North America / USA
hCoV-19/deer/USA/IA-203700/2020	betacoronavirus	EPI_ISL_5804739	2020-12-09	North America	USA	Iowa		29822	Odocoileus virginianus	unknown	Female	G	B.1	2022-02-28			2021-11-01		TRUE	TRUE			0.379686137751	North America / USA
hCoV-19/deer/USA/IA-203701/2020	betacoronavirus	EPI_ISL_5804740	2020-12-09	North America	USA	Iowa		29822	Odocoileus virginianus	unknown	Male	G	B.1	2022-02-28			2021-11-01		TRUE	TRUE			0.379665336508	North America / USA
hCoV-19/deer/USA/IA-203704/2020	betacoronavirus	EPI_ISL_5804741	2020-12-09	North America	USA	Iowa		29802	Odocoileus virginianus	unknown	Female	G	B.1.2	2022-02-28			2021-11-01		TRUE	TRUE		3.3571692349e-05	0.379641442288	North America / USA
hCoV-19/deer/USA/IA-203705/2020	betacoronavirus	EPI_ISL_5804742	2020-12-09	North America	USA	Iowa		29796	Odocoileus virginianus	unknown	Male	GH	B.1.2	2022-02-28			2021-11-01		TRUE	TRUE			0.379758308157	North America / USA
hCoV-19/deer/USA/IA-200193/2020	betacoronavirus	EPI_ISL_5804743	2020-12-08	North America	USA	Iowa		29822	Odocoileus virginianus	unknown	Male	GH	B.1.311	2022-02-28			2021-11-01		TRUE	TRUE		6.70668320982e-05	0.37938898018	North America / USA
hCoV-19/deer/USA/IA-204363/2020	betacoronavirus	EPI_ISL_5804744	2020-12-07	North America	USA	Iowa		29796	Odocoileus virginianus	unknown	Male	GH	None	2022-02-28			2021-11-01		TRUE	TRUE			0.379670348115	North America / USA
hCoV-19/deer/USA/IA-204364/2020	betacoronavirus	EPI_ISL_5804745	2020-12-07	North America	USA	Iowa		29793	Odocoileus virginianus	unknown	Female	GH	B.1.2	2022-02-28			2021-11-01		TRUE	TRUE		3.35750738652e-05	0.379545378236	North America / USA
hCoV-19/deer/USA/IA-204472/2020	betacoronavirus	EPI_ISL_5804746	2020-12-05	North America	USA	Iowa		29822	Odocoileus virginianus	unknown	Male	GH	B.1.2	2022-02-28			2021-11-01		TRUE	TRUE			0.379451411709	North America / USA
hCoV-19/deer/USA/IA-204473/2020	betacoronavirus	EPI_ISL_5804747	2020-12-05	North America	USA	Iowa		29822	Odocoileus virginianus	unknown	Male	GH	B.1.2	2022-02-28			2021-11-01		TRUE	TRUE			0.379417879418	North America / USA
hCoV-19/deer/USA/IA-204668/2020	betacoronavirus	EPI_ISL_5804748	2020-12-09	North America	USA	Iowa		29796	Odocoileus virginianus	unknown	Male	G	B.1	2022-02-28			2021-11-01		TRUE	TRUE			0.37970177324	North America / USA
hCoV-19/deer/USA/IA-205750/2020	betacoronavirus	EPI_ISL_5804749	2020-12-07	North America	USA	Iowa		29795	Odocoileus virginianus	unknown	Female	GH	B.1.2	2022-02-28			2021-11-01		TRUE	TRUE			0.379675015108	North America / USA
hCoV-19/deer/USA/IA-200194/2020	betacoronavirus	EPI_ISL_5804751	2020-12-08	North America	USA	Iowa		29796	Odocoileus virginianus	unknown	Female	GH	B.1.311	2022-02-28			2021-11-01		TRUE	TRUE			0.379485113953	North America / USA
hCoV-19/deer/USA/IA-206535/2020	betacoronavirus	EPI_ISL_5804752	2020-12-22	North America	USA	Iowa		29822	Odocoileus virginianus	unknown	Male	G	B.1.234	2022-02-28			2021-11-01		TRUE	TRUE			0.379866537004	North America / USA
hCoV-19/deer/USA/IA-206739/2020	betacoronavirus	EPI_ISL_5804753	2020-12-15	North America	USA	Iowa		29802	Odocoileus virginianus	unknown	Female	G	B.1.234	2022-02-28			2021-11-01		TRUE	TRUE			0.379718801383	North America / USA
hCoV-19/deer/USA/IA-206978/2020	betacoronavirus	EPI_ISL_5804754	2020-12-28	North America	USA	Iowa		29794	Odocoileus virginianus	unknown	Female	GH	B.1.2	2022-02-28			2021-11-01		TRUE	TRUE		0.000704981871895	0.379581415662	North America / USA
hCoV-19/deer/USA/IA-207391/2020	betacoronavirus	EPI_ISL_5804755	2020-11-29	North America	USA	Iowa		29822	Odocoileus virginianus	unknown	Female	GH	B.1.2	2022-02-28			2021-11-01		TRUE	TRUE			0.379619073167	North America / USA
hCoV-19/deer/USA/IA-207431/2020	betacoronavirus	EPI_ISL_5804756	2020-10-28	North America	USA	Iowa		29822	Odocoileus virginianus	unknown	Male	GH	B.1.2	2022-02-28			2021-11-01		TRUE	TRUE			0.379585540876	North America / USA
hCoV-19/deer/USA/IA-206407/2020	betacoronavirus	EPI_ISL_5804757	2020-11-06	North America	USA	Iowa		29822	Odocoileus virginianus	unknown	Male	GH	B.1.2	2022-02-28			2021-11-01		TRUE	TRUE			0.379543930248	North America / USA
hCoV-19/deer/USA/IA-207437/2020	betacoronavirus	EPI_ISL_5804758	2020-10-31	North America	USA	Iowa		29794	Odocoileus virginianus	unknown	Female	GH	B.1.2	2022-02-28			2021-11-01		TRUE	TRUE		3.35739466174e-05	0.379734085415	North America / USA
hCoV-19/deer/USA/IA-207530/2020	betacoronavirus	EPI_ISL_5804759	2020-11-07	North America	USA	Iowa		29822	Odocoileus virginianus	unknown	Female	GH	B.1.2	2022-02-28			2021-11-01		TRUE	TRUE			0.379652605459	North America / USA
hCoV-19/deer/USA/IA-207531/2020	betacoronavirus	EPI_ISL_5804760	2020-11-08	North America	USA	Iowa		29805	Odocoileus virginianus	unknown	Female	GH	B.1.2	2022-02-28			2021-11-01		TRUE	TRUE		6.71073381874e-05	0.379651689541	North America / USA
hCoV-19/deer/USA/IA-207589/2020	betacoronavirus	EPI_ISL_5804761	2020-11-24	North America	USA	Iowa		29822	Odocoileus virginianus	unknown	Female	GH	B.1.2	2022-02-28			2021-11-01		TRUE	TRUE			0.37956473626	North America / USA
hCoV-19/deer/USA/IA-207649/2020	betacoronavirus	EPI_ISL_5804762	2020-12-05	North America	USA	Iowa		29802	Odocoileus virginianus	unknown	Male	G	B.1.2	2022-02-28			2021-11-01		TRUE	TRUE			0.379472376989	North America / USA
hCoV-19/deer/USA/IA-207707/2020	betacoronavirus	EPI_ISL_5804763	2020-12-10	North America	USA	Iowa		29793	Odocoileus virginianus	unknown	Male	GH	None	2022-02-28			2021-11-01		TRUE	TRUE			0.379603209238	North America / USA
hCoV-19/deer/USA/IA-208043/2020	betacoronavirus	EPI_ISL_5804764	2020-10-08	North America	USA	Iowa		29802	Odocoileus virginianus	unknown	Female	GH	B.1.2	2022-02-28			2021-11-01		TRUE	TRUE		0.000671140939597	0.37955003358	North America / USA
hCoV-19/deer/USA/IA-200442/2021	betacoronavirus	EPI_ISL_5804765	2021-01-09	North America	USA	Iowa		29793	Odocoileus virginianus	unknown	Female	GH	B.1.311	2022-02-28			2021-11-01		TRUE	TRUE			0.379628697083	North America / USA
hCoV-19/deer/USA/IA-208095/2020	betacoronavirus	EPI_ISL_5804766	2020-11-24	North America	USA	Iowa		29782	Odocoileus virginianus	unknown	Female	GH	B.1.2	2022-02-28			2021-11-01		TRUE	TRUE			0.379500268673	North America / USA
hCoV-19/deer/USA/IA-208098/2020	betacoronavirus	EPI_ISL_5804767	2020-11-24	North America	USA	Iowa		29802	Odocoileus virginianus	unknown	Male	G	B.1.2	2022-02-28			2021-11-01		TRUE	TRUE		0.00043630017452	0.379545378236	North America / USA
hCoV-19/deer/USA/IA-208099/2020	betacoronavirus	EPI_ISL_5804768	2020-11-24	North America	USA	Iowa		29781	Odocoileus virginianus	unknown	Female	GH	B.1.2	2022-02-28			2021-11-01		TRUE	TRUE		6.71681891456e-05	0.379660106133	North America / USA
hCoV-19/deer/USA/IA-208100/2020	betacoronavirus	EPI_ISL_5804769	2020-11-24	North America	USA	Iowa		29786	Odocoileus virginianus	unknown	Male	GH	B.1.2	2022-02-28			2021-11-01		TRUE	TRUE			0.379406432552	North America / USA
hCoV-19/deer/USA/IA-208101/2020	betacoronavirus	EPI_ISL_5804770	2020-11-24	North America	USA	Iowa		29799	Odocoileus virginianus	unknown	Female	GH	B.1.2	2022-02-28			2021-11-01		TRUE	TRUE		3.35592992818e-05	0.379434171225	North America / USA
hCoV-19/deer/USA/IA-208102/2020	betacoronavirus	EPI_ISL_5804771	2020-11-24	North America	USA	Iowa		29799	Odocoileus virginianus	unknown	Male	GH	B.1.2	2022-02-28			2021-11-01		TRUE	TRUE			0.379442263163	North America / USA
hCoV-19/deer/USA/IA-208105/2020	betacoronavirus	EPI_ISL_5804772	2020-11-24	North America	USA	Iowa		29790	Odocoileus virginianus	unknown	Male	GH	B.1.2	2022-02-28			2021-11-01		TRUE	TRUE		0.000436388049681	0.379420357994	North America / USA
hCoV-19/deer/USA/IA-208106/2020	betacoronavirus	EPI_ISL_5804773	2020-11-24	North America	USA	Iowa		29793	Odocoileus virginianus	unknown	Male	G	B.1.2	2022-02-28			2021-11-01		TRUE	TRUE		3.35683115139e-05	0.379401792608	North America / USA
hCoV-19/deer/USA/IA-200443/2021	betacoronavirus	EPI_ISL_5804774	2021-01-09	North America	USA	Iowa		29820	Odocoileus virginianus	unknown	Male	GH	B.1.311	2022-02-28			2021-11-01		TRUE	TRUE			0.379288373185	North America / USA
hCoV-19/deer/USA/IA-208107/2020	betacoronavirus	EPI_ISL_5804775	2020-11-24	North America	USA	Iowa		29819	Odocoileus virginianus	unknown	Male	GH	B.1.2	2022-02-28			2021-11-01		TRUE	TRUE			0.379456051511	North America / USA
hCoV-19/deer/USA/IA-208108/2020	betacoronavirus	EPI_ISL_5804776	2020-12-10	North America	USA	Iowa		29799	Odocoileus virginianus	unknown	Male	GH	B.1.2	2022-02-28			2021-11-01		TRUE	TRUE		6.71343694404e-05	0.379536070362	North America / USA
hCoV-19/deer/USA/IA-208109/2020	betacoronavirus	EPI_ISL_5804777	2020-12-10	North America	USA	Iowa		29819	Odocoileus virginianus	unknown	Male	GH	B.1.2	2022-02-28			2021-11-01		TRUE	TRUE			0.379468777249	North America / USA
hCoV-19/deer/USA/IA-208110/2020	betacoronavirus	EPI_ISL_5804778	2020-12-10	North America	USA	Iowa		29819	Odocoileus virginianus	unknown	Male	GH	B.1.2	2022-02-28			2021-11-01		TRUE	TRUE			0.379447965925	North America / USA
hCoV-19/deer/USA/IA-208111/2020	betacoronavirus	EPI_ISL_5804779	2020-12-10	North America	USA	Iowa		29819	Odocoileus virginianus	unknown	Female	GH	B.1.2	2022-02-28			2021-11-01		TRUE	TRUE			0.379414428011	North America / USA
hCoV-19/deer/USA/IA-208112/2020	betacoronavirus	EPI_ISL_5804780	2020-12-10	North America	USA	Iowa		29799	Odocoileus virginianus	unknown	Male	GH	B.1.2	2022-02-28			2021-11-01		TRUE	TRUE			0.379379782521	North America / USA
hCoV-19/deer/USA/IA-208113/2020	betacoronavirus	EPI_ISL_5804781	2020-12-10	North America	USA	Iowa		29819	Odocoileus virginianus	unknown	Male	GH	B.1.2	2022-02-28			2021-11-01		TRUE	TRUE			0.379313814267	North America / USA
hCoV-19/deer/USA/IA-208114/2020	betacoronavirus	EPI_ISL_5804782	2020-12-10	North America	USA	Iowa		29819	Odocoileus virginianus	unknown	Male	GH	B.1.2	2022-02-28			2021-11-01		TRUE	TRUE			0.379422515846	North America / USA
hCoV-19/deer/USA/IA-208115/2020	betacoronavirus	EPI_ISL_5804783	2020-12-10	North America	USA	Iowa		29819	Odocoileus virginianus	unknown	Male	GH	B.1.2	2022-02-28			2021-11-01		TRUE	TRUE			0.379422515846	North America / USA
hCoV-19/deer/USA/IA-208116/2020	betacoronavirus	EPI_ISL_5804784	2020-12-10	North America	USA	Iowa		29819	Odocoileus virginianus	unknown	Female	GH	B.1.2	2022-02-28			2021-11-01		TRUE	TRUE			0.379422515846	North America / USA
hCoV-19/deer/USA/IA-208117/2020	betacoronavirus	EPI_ISL_5804785	2020-12-23	North America	USA	Iowa		29819	Odocoileus virginianus	unknown	Female	GH	B.1.2	2022-02-28			2021-11-01		TRUE	TRUE			0.379489587176	North America / USA
hCoV-19/deer/USA/IA-208329/2020	betacoronavirus	EPI_ISL_5804786	2020-11-17	North America	USA	Iowa		29794	Odocoileus virginianus	unknown	Female	GH	B.1.2	2022-02-28			2021-11-01		TRUE	TRUE			0.379414529341	North America / USA
hCoV-19/deer/USA/IA-208330/2020	betacoronavirus	EPI_ISL_5804787	2020-11-17	North America	USA	Iowa		29816	Odocoileus virginianus	unknown	Female	GH	B.1.2	2022-02-28			2021-11-01		TRUE	TRUE			0.379607580077	North America / USA
hCoV-19/deer/USA/NY-PSU-103/2022	betacoronavirus	EPI_ISL_9428788	2022-01-06	North America	USA	New York		29746	Odocoileus virginianus	6 months	Female	GRA	BA.1.1	2022-02-28	VOC Omicron GRA (B.1.1.529+BA.*) first detected in Botswana/Hong Kong/South Africa		2022-02-02		TRUE	TRUE		0.00100864068857	0.379530845085	North America / USA
hCoV-19/deer/USA/NY-PSU-2067/2022	betacoronavirus	EPI_ISL_9414680	2022-01-07	North America	USA	New York		29747	Odocoileus virginianus	6 months	Male	GRA	BA.1	2022-02-28	VOC Omicron GRA (B.1.1.529+BA.*) first detected in Botswana/Hong Kong/South Africa		2022-02-02		TRUE	TRUE		0.00329478214094	0.379511569858	North America / USA
hCoV-19/deer/USA/NY-PSU-104/2022	betacoronavirus	EPI_ISL_9414679	2022-01-06	North America	USA	New York		29747	Odocoileus virginianus	6 months	Female	GRA	BA.1	2022-02-28	VOC Omicron GRA (B.1.1.529+BA.*) first detected in Botswana/Hong Kong/South Africa		2022-02-02		TRUE			0.000403402023733	0.379687237262	North America / USA
hCoV-19/deer/USA/KS-21-038765-002/2021	betacoronavirus	EPI_ISL_9347715	2021-12-03	North America	USA	Kansas		29810	Odocoileus virginianus	unknown	unknown	GK	AY.3	2022-02-28	VOC Delta GK (B.1.617.2+AY.*) first detected in India		2022-02-01		TRUE	TRUE			0.379268701778	North America / USA
hCoV-19/deer/USA/MN-22-000885-002/2021	betacoronavirus	EPI_ISL_9347726	2021-12-01	North America	USA	Minnesota		29826	Odocoileus virginianus	unknown	unknown	GK	AY.44	2022-02-28	VOC Delta GK (B.1.617.2+AY.*) first detected in India		2022-02-01		TRUE	TRUE			0.379635217595	North America / USA
hCoV-19/deer/USA/ME-22-000886-001/2021	betacoronavirus	EPI_ISL_9347727	2021-12-10	North America	USA	Maine		29779	Odocoileus virginianus	unknown	unknown	GK	AY.25	2022-02-28	VOC Delta GK (B.1.617.2+AY.*) first detected in India		2022-02-01		TRUE	TRUE			0.379361294872	North America / USA
hCoV-19/deer/USA/AR-21-038764-001/2021	betacoronavirus	EPI_ISL_9347713	2021-12-01	North America	USA	Arkansas		29826	Odocoileus virginianus	unknown	unknown	GK	AY.54	2022-02-28	VOC Delta GK (B.1.617.2+AY.*) first detected in India		2022-02-01		TRUE	TRUE			0.379534634212	North America / USA
hCoV-19/deer/USA/ME-22-000886-002/2021	betacoronavirus	EPI_ISL_9347728	2021-12-11	North America	USA	Maine		29826	Odocoileus virginianus	unknown	unknown	GK	AY.103	2022-02-28	VOC Delta GK (B.1.617.2+AY.*) first detected in India		2022-02-01		TRUE	TRUE			0.379501106417	North America / USA
hCoV-19/deer/USA/MA-21-038766-001/2021	betacoronavirus	EPI_ISL_9347716	2021-12-01	North America	USA	Massachusetts		29862	Odocoileus virginianus	unknown	unknown	GK	AY.119	2022-02-28	VOC Delta GK (B.1.617.2+AY.*) first detected in India		2022-02-01		TRUE	TRUE			0.379077087938	North America / USA
hCoV-19/deer/USA/PA-21-038768-001/2021	betacoronavirus	EPI_ISL_9347718	2021-11-28	North America	USA	Pennsylvania		29817	Odocoileus virginianus	unknown	unknown	GK	AY.107	2022-02-28	VOC Delta GK (B.1.617.2+AY.*) first detected in India		2022-02-01		TRUE	TRUE			0.379347352182	North America / USA
hCoV-19/deer/USA/NC-21-038002-002/2021	betacoronavirus	EPI_ISL_9347712	2021-11-20	North America	USA	North Carolina		29812	Odocoileus virginianus	unknown	unknown	GK	AY.100	2022-02-28	VOC Delta GK (B.1.617.2+AY.*) first detected in India		2022-02-01		TRUE	TRUE			0.379377431907	North America / USA
hCoV-19/deer/USA/MN-22-000885-001/2021	betacoronavirus	EPI_ISL_9347725	2021-12-07	North America	USA	Minnesota		29790	Odocoileus virginianus	unknown	unknown	GK	AY.103	2022-02-28	VOC Delta GK (B.1.617.2+AY.*) first detected in India		2022-02-01		TRUE	TRUE			0.379691171534	North America / USA
hCoV-19/deer/USA/OK-21-038767-001/2021	betacoronavirus	EPI_ISL_9388142	2021-11-20	North America	USA	Oklahoma		29822	Odocoileus virginianus	unknown	unknown	GK	AY.25	2022-02-28	VOC Delta GK (B.1.617.2+AY.*) first detected in India		2022-02-01		TRUE	TRUE			0.379652605459	North America / USA
hCoV-19/deer/USA/KS-21-038765-001/2021	betacoronavirus	EPI_ISL_9388141	2021-12-06	North America	USA	Kansas		29826	Odocoileus virginianus	unknown	unknown	GK	AY.3	2022-02-28	VOC Delta GK (B.1.617.2+AY.*) first detected in India		2022-02-01		TRUE	TRUE			0.379400523034	North America / USA
hCoV-19/deer/USA/OK-21-038767-002/2021	betacoronavirus	EPI_ISL_9388143	2021-11-20	North America	USA	Oklahoma		29788	Odocoileus virginianus	unknown	unknown	GK	AY.25	2022-02-28	VOC Delta GK (B.1.617.2+AY.*) first detected in India		2022-02-01		TRUE	TRUE			0.379615952733	North America / USA
hCoV-19/deer/USA/TN-22-000882-001/2021	betacoronavirus	EPI_ISL_9388144	2021-12-04	North America	USA	Tennessee		29826	Odocoileus virginianus	unknown	unknown	GK	AY.100	2022-02-28	VOC Delta GK (B.1.617.2+AY.*) first detected in India		2022-02-01		TRUE	TRUE			0.379232884061	North America / USA
hCoV-19/deer/USA/PA-VSP3575/2021	betacoronavirus	EPI_ISL_9654523	2021-11-28	North America	USA	Pennsylvania		29792	Odocoileus virginianus	unknown	unknown	GK	AY.88	2022-02-28	VOC Delta GK (B.1.617.2+AY.*) first detected in India		2022-02-08		TRUE	TRUE			0.379262889366	North America / USA
hCoV-19/deer/USA/PA-VSP3517/2021	betacoronavirus	EPI_ISL_9651352	2021-11-01	North America	USA	Pennsylvania		29794	Odocoileus virginianus	unknown	unknown	GK	AY.103	2022-02-28	VOC Delta GK (B.1.617.2+AY.*) first detected in India		2022-02-08		TRUE	TRUE			0.379405249379	North America / USA
hCoV-19/deer/USA/PA-VSP3514/2021	betacoronavirus	EPI_ISL_9650712	2021-10-14	North America	USA	Pennsylvania		29786	Odocoileus virginianus	unknown	unknown	GK	AY.103	2022-02-28	VOC Delta GK (B.1.617.2+AY.*) first detected in India		2022-02-08		TRUE	TRUE			0.379272141274	North America / USA
hCoV-19/deer/USA/PA-VSP3573/2021	betacoronavirus	EPI_ISL_9654019	2021-11-27	North America	USA	Pennsylvania		29793	Odocoileus virginianus	unknown	unknown	GK	AY.88	2022-02-28	VOC Delta GK (B.1.617.2+AY.*) first detected in India		2022-02-08		TRUE	TRUE			0.379250159433	North America / USA
hCoV-19/deer/USA/IA-200571/2020	betacoronavirus	EPI_ISL_5804721	2020-12-05	North America	USA	Iowa		29810	Odocoileus virginianus	unknown	Female	GH	B.1.311	2022-02-28			2021-11-01		TRUE	TRUE			0.379604159678	North America / USA
hCoV-19/USA/AZ-TG668396/2020	betacoronavirus	EPI_ISL_696302	2020-04-20	North America	USA	Arizona		29901	Human	unknown	unknown	S	A	2022-02-28		(NSP14_F233L,NSP1_R29H,NSP3_M1278V,NSP3_P153L,NS8_V62L,NSP1_D75E,NS8_L84S)	2020-12-12		TRUE	TRUE		0.00451489916725	0.37962776322	North America / USA
hCoV-19/USA/IL-NM069/2020	betacoronavirus	EPI_ISL_444564	2020-03-18	North America	USA	Illinois		29782	Human	32	Male	S	A	2022-02-28		(NSP14_F233L,NS7a_S81L,NSP3_P153L,NS8_V62L,NSP1_D75E,NS8_L84S)	2020-05-14		TRUE	TRUE		0.0073870122893	0.380251674447	North America / USA
hCoV-19/USA/CO-CDPHE-2003100153/2020	betacoronavirus	EPI_ISL_2549600	2020-03-09	North America	USA	Colorado		29782	Human	unknown	unknown	S	A	2022-02-28		(NSP14_F233L,NS7a_S81L,NSP3_P153L,NS8_V62L,NSP15_V22L,NSP1_D75E,NS8_L84S)	2021-06-16		TRUE	TRUE			0.38016251427	North America / USA
hCoV-19/USA/CA-CDPH-UC434/2020	betacoronavirus	EPI_ISL_847813	2020-11-20	North America	USA	California		29852	Human	unknown	unknown	G	A	2022-02-28		(NSP13_P504L,NS3_A99V,NSP2_T85I,NS3_L129F,N_R209I,NSP13_N265Y,NSP2_A192V,NSP12_P323L,Spike_D614G)	2021-01-19		TRUE	TRUE		0.00194291839743	0.379875142646	North America / USA
hCoV-19/USA/DE-DHSS-F917887/2020	betacoronavirus	EPI_ISL_584013	2020-03-25	North America	USA	Delaware		29852	Human	unknown	unknown	S	A	2022-02-28		(NSP14_F233L,NSP12_S913L,NSP3_P153L,NS8_V62L,NSP1_D75E,NS8_L84S)	2020-10-19		TRUE	TRUE			0.380075036848	North America / USA
hCoV-19/USA/NY-QDX-19/2020	betacoronavirus	EPI_ISL_467897	2020-03-16	North America	USA	New York		29782	Human	43	Female	S	A	2022-02-28		(NSP14_F233L,NS7a_S81L,NSP3_P153L,NS8_V62L,NSP15_V22L,NSP1_D75E,NS8_L84S)	2020-06-15		TRUE	TRUE			0.380196091599	North America / USA
hCoV-19/USA/MI-MDHHS-SC20058/2020	betacoronavirus	EPI_ISL_437145	2020-03-21	North America	USA	Michigan		29824	Human	unknown	unknown	S	A	2022-02-28		(NSP14_F233L,Spike_N354B,NSP3_P153L,NS8_V62L,NSP1_D75E,NS8_L84S)	2020-05-08		TRUE	TRUE		0.00898725687458	0.380448023822	North America / USA
hCoV-19/USA/IL-NM-0367/2020	betacoronavirus	EPI_ISL_626382	2020-03-28	North America	USA	Illinois		29782	Human	unknown	unknown	S	A	2022-02-28		(Spike_V90F,NSP4_H362Y,NSP14_F233L,N_T366I,NS7a_S81L,NSP3_P153L,NS8_V62L,NSP1_D75E,NS8_L84S)	2020-11-09		TRUE	TRUE			0.380095359613	North America / USA
hCoV-19/USA/WA-UW301/2020	betacoronavirus	EPI_ISL_418869	2020-03-16	North America	USA	Washington		29794	Human	unknown	unknown	S	A	2022-02-28		(NSP14_F233L,NS7a_S81L,NSP4_P187S,NSP3_P153L,NS8_V62L,Spike_T29I,NSP1_D75E,NS8_L84S)	2020-03-31		TRUE	TRUE		0.00187963615614	0.379661700911	North America / USA
hCoV-19/USA/CA-CDPH-UC437/2020	betacoronavirus	EPI_ISL_847814	2020-11-20	North America	USA	California		29852	Human	unknown	unknown	G	A	2022-02-28		(NSP13_P504L,NS3_A99V,NSP2_T85I,NS3_L129F,N_R209I,NSP13_N265Y,NSP2_A192V,NSP12_P323L,Spike_D614G)	2021-01-19		TRUE	TRUE		0.00194291839743	0.379808015037	North America / USA
hCoV-19/USA/WA-S672/2020	betacoronavirus	EPI_ISL_449842	2020-04-08	North America	USA	Washington		29868	Human	unknown	unknown	S	A.1	2022-02-28		(NSP3_L198I,NSP13_P504L,NSP13_Y541C,NS8_L84S,NSP13_V479F)	2020-05-19		TRUE	TRUE			0.3800723182	North America / USA
hCoV-19/USA/CA-CZB-9729/2020	betacoronavirus	EPI_ISL_672161	2020-03-09	North America	USA	California		29818	Human	unknown	unknown	S	A.1	2022-02-28		(NSP13_P504L,NSP12_A554V,NSP13_Y541C,NS8_L84S)	2020-12-03		TRUE	TRUE			0.380072439466	North America / USA
hCoV-19/USA/MN-MDH-1392/2020	betacoronavirus	EPI_ISL_507979	2020-03-27	North America	USA	Minnesota		29823	Human	unknown	unknown	S	A.1	2022-02-28		(N_S180I,NSP13_Y541C,NS8_L84S)	2020-08-03		TRUE	TRUE			0.380109311605	North America / USA
hCoV-19/USA/WA-S425/2020	betacoronavirus	EPI_ISL_434185	2020-03-28	North America	USA	Washington		29860	Human	unknown	unknown	S	A.1	2022-02-28		(NSP13_P504L,NSP13_Y541C,NS8_L84S)	2020-04-29		TRUE	TRUE			0.380207635633	North America / USA
hCoV-19/USA/WA-UW51/2020	betacoronavirus	EPI_ISL_415616	2020-03-08	North America	USA	Washington		29657	Human	unknown	unknown	S	A.1	2022-02-28		(NSP13_P504L,NSP13_Y541C,NS8_L84S)	2020-03-18		TRUE	TRUE		0.000640658191995	0.379580268574	North America / USA
hCoV-19/USA/VA-DCLS-0004/2020	betacoronavirus	EPI_ISL_418958	2020-03-17	North America	USA	Virginia		29893	Human	unknown	unknown	S	A.1	2022-02-28		(NSP13_P504L,NSP13_Y541C,NS8_L84S)	2020-03-31		TRUE	TRUE		0.000167263238885	0.37971761242	North America / USA
hCoV-19/USA/WA-UW75/2020	betacoronavirus	EPI_ISL_415603	2020-03-10	North America	USA	Washington		29904	Human	unknown	unknown	S	A.1	2022-02-28		(NSP13_P504L,NSP13_Y541C,NS8_L84S)	2020-03-18		TRUE	TRUE		0.000133779264214	0.379716350013	North America / USA
hCoV-19/USA/CA-CZB-1611/2020	betacoronavirus	EPI_ISL_468540	2020-04-09	North America	USA	California		29807	Human	unknown	unknown	S	A.1	2022-02-28		(NSP13_P504L,NSP13_Y541C,NSP3_T686I,NS8_A65S,NS8_L84S)	2020-06-16		TRUE	TRUE		0.00154326164995	0.380262759988	North America / USA
hCoV-19/USA/CT-UW423/2020	betacoronavirus	EPI_ISL_529156	2020-03-28	North America	USA	Connecticut		29778	Human	unknown	unknown	S	A.1	2022-02-28		(NSP13_P504L,NSP13_Y541C,NS8_L84S)	2020-04-03		TRUE	TRUE			0.380247162335	North America / USA
hCoV-19/USA/WA-S158/2020	betacoronavirus	EPI_ISL_430196	2020-03-16	North America	USA	Washington		29868	Human	unknown	unknown	S	A.1	2022-02-28		(NSP13_P504L,NSP13_Y541C,NS6_K42N,NS8_L84S)	2020-04-26		TRUE	TRUE			0.380038837552	North America / USA
hCoV-19/USA/PA-MGEL75/2020	betacoronavirus	EPI_ISL_454361	2020-03-23	North America	USA	Pennsylvania		29840	Human	unknown	unknown	S	A.17	2022-02-28		(NS3_L53F,NSP14_P203L,NS3_Q116H,NS3_Q185H,NS8_L84S,E_L74P)	2020-05-28		TRUE	TRUE			0.380127345845	North America / USA
hCoV-19/USA/NY-QDX-3514/2020	betacoronavirus	EPI_ISL_876925	2020-08-23	North America	USA	New York		29782	Human	52	Female	S	A.19	2022-02-28		(NSP3_P1261S,NS8_P70T,Spike_S494P,N_S202N,Spike_D614G,NS8_L84S)	2021-01-26		TRUE	TRUE		0.00235041300114	0.380048465267	North America / USA
hCoV-19/USA/CA-QDX-1925/2020	betacoronavirus	EPI_ISL_604205	2020-03-16	North America	USA	California		29782	Human	21	Male	S	A.2	2022-02-28		(NS3_G196V,NSP4_F308Y,N_S197L,NSP5_K90R,NS8_L84S)	2020-10-30		TRUE	TRUE			0.380095359613	North America / USA
hCoV-19/USA/AZ-TG381614/2020	betacoronavirus	EPI_ISL_694672	2020-06-15	North America	USA	Arizona		29848	Human	unknown	unknown	S	A.2	2022-02-28		(Spike_Q675R,N_T205P,NS3_G196V,NSP4_F308Y,N_S197L,NSP15_M218I)	2020-12-12		TRUE	TRUE		0.000268024658269	0.380026809651	North America / USA
hCoV-19/USA/AZ-TG345829/2020	betacoronavirus	EPI_ISL_914240	2020-05-29	North America	USA	Arizona		29870	Human	unknown	unknown	S	A.2	2022-02-28		(Spike_Q675R,N_T205P,NSP13_R392C,NS3_G196V,NSP4_F308Y,N_S197L,NSP3_M951V,NS8_L84S,NSP2_E452A)	2021-02-02		TRUE	TRUE		0.000803481754268	0.38001742277	North America / USA
hCoV-19/USA/MI-MDHHS-SC21900/2020	betacoronavirus	EPI_ISL_565961	2020-03-15	North America	USA	Michigan		29803	Human	unknown	unknown	S	A.2	2022-02-28		(NS3_G196V,NSP4_F308Y,N_S197L,NS8_L84S)	2020-09-30		TRUE	TRUE			0.380095963494	North America / USA
hCoV-19/USA/AZ-TG381612/2020	betacoronavirus	EPI_ISL_694670	2020-06-15	North America	USA	Arizona		29860	Human	unknown	unknown	S	A.2	2022-02-28		(Spike_Q675R,N_T205P,NS3_G196V,NSP4_F308Y,N_S197L,NSP15_M218I,NSP2_E452A)	2020-12-12		TRUE	TRUE		0.000267916945747	0.380008039662	North America / USA
hCoV-19/USA/AZ-TG664228/2020	betacoronavirus	EPI_ISL_696036	2020-04-28	North America	USA	Arizona		29866	Human	unknown	unknown	S	A.2	2022-02-28		(Spike_Q675R,N_T205P,NSP5_S267L,NS3_G196V,NSP4_F308Y,N_S197L,NS8_L84S,NSP2_E452A)	2020-12-12		TRUE	TRUE		0.0017076274024	0.379607580077	North America / USA
hCoV-19/USA/IL-IDPH-WLS-C-001318/2020	betacoronavirus	EPI_ISL_1494532	2020-05-29	North America	USA	Illinois		29781	Human	unknown	unknown	S	A.2	2022-02-28		(Spike_Q675R,N_T205P,NSP13_R392C,NS3_G196V,NSP4_F308Y,N_S197L,NSP3_M951V,NS8_L84S,NSP2_E452A)	2021-04-07		TRUE	TRUE		0.0093348107854	0.380198623869	North America / USA
hCoV-19/USA/MA-Yale-1672/2020	betacoronavirus	EPI_ISL_1168394	2020-04-09	North America	USA	Massachusetts		29805	Human	unknown	unknown	S	A.2	2022-02-28		(NS3_G196V,NSP4_F308Y,NSP2_G285S,N_S197L,NS8_L84S,Spike_A222V)	2021-03-06		TRUE	TRUE		0.00600570374098	0.379970296361	North America / USA
hCoV-19/USA/AZ-TG381598/2020	betacoronavirus	EPI_ISL_694668	2020-06-15	North America	USA	Arizona		29614	Human	unknown	unknown	S	A.2	2022-02-28		(NSP13_R392C,NS8_L84S)	2020-12-12		TRUE	TRUE		0.00557168906598	0.37967333356	North America / USA
hCoV-19/USA/MA-MGH-00696/2020	betacoronavirus	EPI_ISL_460422	2020-04-06	North America	USA	Massachusetts		29866	Human	unknown	unknown	S	A.2	2022-02-28		(NS3_G196V,NSP4_F308Y,NSP2_G285S,N_S197L,NS8_L84S)	2020-05-26		TRUE	TRUE			0.379863389808	North America / USA
hCoV-19/USA/WY-WYPHL-20005940/2020	betacoronavirus	EPI_ISL_7615938	2020-03-24	North America	USA	Wyoming		29899	Human	88	Female	S	A.2.2	2022-02-28		(NS3_G196V,NSP4_F308Y,N_P13L,N_S197L,NS8_L84S)	2021-12-13		TRUE	TRUE		0.00986655072076	0.379678421835	North America / USA
hCoV-19/USA/WY-WYPHL-00024/2020	betacoronavirus	EPI_ISL_462917	2020-03-22	North America	USA	Wyoming		29855	Human	unknown	unknown	S	A.2.2	2022-02-28		(NS3_G196V,NSP4_F308Y,N_P13L,N_S197L,NS8_L84S)	2020-06-08		TRUE	TRUE			0.380003349523	North America / USA
hCoV-19/USA/WY-WYPHL-00040/2020	betacoronavirus	EPI_ISL_462932	2020-03-24	North America	USA	Wyoming		29836	Human	unknown	unknown	O	A.2.2	2022-02-28		(NSP4_F308Y,N_P13L,N_S197L,NS8_L84S)	2020-06-08		TRUE	TRUE		0.00908298699558	0.380348384915	North America / USA
hCoV-19/USA/WY-WYPHL-00041/2020	betacoronavirus	EPI_ISL_462933	2020-03-24	North America	USA	Wyoming		29836	Human	unknown	unknown	S	A.2.2	2022-02-28		(NS3_G196V,NSP4_F308Y,N_P13L,N_S197L,NS8_L84S)	2020-06-08		TRUE	TRUE		0.00348572194664	0.380095519978	North America / USA
hCoV-19/USA/CA-CZB-1587/2020	betacoronavirus	EPI_ISL_468517	2020-03-24	North America	USA	California		29847	Human	unknown	unknown	S	A.2.2	2022-02-28		(NS3_G196V,NSP4_F308Y,N_P13L,N_S197L,NS8_L84S)	2020-06-16		TRUE	TRUE		0.00814179454533	0.38006283147	North America / USA
hCoV-19/USA/CA-CZB-1588/2020	betacoronavirus	EPI_ISL_468518	2020-03-24	North America	USA	California		29816	Human	unknown	unknown	S	A.2.2	2022-02-28		(NS3_G196V,NSP4_F308Y,N_P13L,N_S197L,NS8_L84S)	2020-06-16		TRUE	TRUE		0.00506439495573	0.379976403169	North America / USA
hCoV-19/USA/CA-CDPH005/2020	betacoronavirus	EPI_ISL_515898	2020-03-24	North America	USA	California		29862	Human	unknown	unknown	S	A.2.2	2022-02-28		(NS3_G196V,NSP4_F308Y,N_P13L,N_S197L,NS8_L84S)	2020-08-20		TRUE	TRUE			0.379960483574	North America / USA
hCoV-19/USA/HI-H200094/2020	betacoronavirus	EPI_ISL_752661	2020-04-12	North America	USA	Hawaii		29878	Human	unknown	unknown	S	A.2.2	2022-02-28		(NS3_G196V,NSP4_F308Y,N_P13L,N_S197L,NS8_L84S)	2020-12-31		TRUE	TRUE		0.000100408327197	0.379548117155	North America / USA
hCoV-19/USA/TX-HMH-MCoV-19959/2020	betacoronavirus	EPI_ISL_1074398	2020-12-29	North America	USA	Texas		29828	Human	unknown	unknown	S	A.2.4	2022-02-28		(NSP16_V104I,NS7a_Q94stop,NSP2_G262C,NSP14_I55V,Spike_H655Y,NS3_G196V,NSP4_M458I,NSP4_F308Y,N_S197L,NS8_L84S,NSP4_R401L,NSP6_L37F)	2021-02-25		TRUE	TRUE			0.379877967011	North America / USA
hCoV-19/USA/NC-UNC-1278/2021	betacoronavirus	EPI_ISL_2098785	2021-04-22	North America	USA	North Carolina		29813	Human	33	Male	S	A.2.5	2022-02-28		(N_P365S,Spike_G142del,NSP14_H26Y,NS3_G196V,NS3_S74F,N_S197L,NSP3_T526R,NSP3_A149V,NS8_L84S,NSP4_T492I,N_M234I,NSP1_L4F,NSP13_P77L,Spike_D215A,NSP4_F308Y,Spike_ins215AGY,NSP6_H11Q,NS7a_S36P,Spike_V143del,NSP3_K839E,Spike_D614G,Spike_L452R,N_P383L,NSP13_V226L,Spike_L141del)	2021-05-14		TRUE	TRUE			0.379834300473	North America / USA
hCoV-19/USA/TX-CDC-ASC210030824/2021	betacoronavirus	EPI_ISL_2150938	2021-04-21	North America	USA	Texas		29894	Human	47	Male	S	A.2.5	2022-02-28		(N_P365S,Spike_G142del,NS3_G196V,NS3_S74F,M_M84I,N_S197L,NSP3_A149V,NS8_L84S,NSP4_T492I,N_M234I,NSP1_L4F,NSP13_P77L,Spike_D215A,NSP12_V605A,NS3_R134L,NSP4_F308Y,Spike_ins215AGY,NSP6_H11Q,Spike_V143del,NSP3_K839E,Spike_D614G,Spike_L452R,N_P383L,Spike_L141del)	2021-05-18		TRUE	TRUE		0.000167257643674	0.379437251163	North America / USA
hCoV-19/USA/NM-NMDOH-2021112018/2021	betacoronavirus	EPI_ISL_2287915	2021-05-07	North America	USA	New Mexico	Bernalillo	29782	Human	13	Female	S	A.2.5	2022-02-28		(N_P365S,Spike_G142del,NS3_G196V,NS3_S74F,NSP3_S915G,N_S197L,NS8_L84S,NSP3_D164G,NSP4_T492I,N_M234I,NSP1_L4F,NSP13_P77L,Spike_D215A,NSP4_F308Y,Spike_ins215AGY,NSP6_H11Q,NSP14_T372K,Spike_V143del,NSP3_K839E,Spike_D614G,Spike_L452R,N_P383L,Spike_L141del)	2021-05-26		TRUE	TRUE			0.379893895642	North America / USA
hCoV-19/USA/MN-CDC-IBX247091565191/2021	betacoronavirus	EPI_ISL_4390304	2021-04-12	North America	USA	Minnesota		29832	Human	56	Male	S	A.2.5	2022-02-28		(N_P365S,Spike_G142del,NSP14_H26Y,NS3_G196V,NS3_S74F,NS7a_I107T,N_S197L,NSP3_T526R,NSP3_A149V,NS8_L84S,NSP4_T492I,NS7a_Y97stop,N_M234I,NSP1_L4F,NSP13_P77L,Spike_D215A,NSP6_W165C,NSP4_F308Y,Spike_ins215AGY,Spike_M177I,NSP6_H11Q,Spike_V143del,NSP3_K839E,Spike_D614G,Spike_L452R,N_P383L,NSP13_V226L,Spike_L141del)	2021-09-21		TRUE	TRUE			0.379692947171	North America / USA
hCoV-19/USA/NY-PRL-2021_0426_02B10/2021	betacoronavirus	EPI_ISL_1827996	2021-04-24	North America	USA	New York		29744	Human	62	Male	S	A.2.5	2022-02-28		(N_P365S,Spike_G142del,NS3_L41F,NS3_G196V,NS3_S74F,N_S197L,NSP12_G671C,NSP3_A149V,NS8_L84S,NSP3_S1424F,NSP4_T492I,NSP5_T21A,N_M234I,NSP1_L4F,NSP13_P77L,Spike_D215A,NSP4_F308Y,Spike_ins215AGY,NSP6_H11Q,NSP14_A274S,Spike_V143del,NSP3_K839E,Spike_D614G,Spike_L452R,N_P383L,NSP6_M143I,Spike_L141del)	2021-05-03		TRUE	TRUE			0.379807692308	North America / USA
hCoV-19/USA/NY-PRL-2021_0514_00F12/2021	betacoronavirus	EPI_ISL_2235184	2021-05-12	North America	USA	New York		29755	Human	9	Male	S	A.2.5	2022-02-28		(N_P365S,Spike_G142del,NS3_G196V,NS3_D27G,NS3_S74F,NSP13_V348L,N_S197L,NSP3_A149V,NS8_L84S,NSP4_T492I,N_M234I,NSP1_L4F,NSP13_P77L,Spike_D215A,NSP4_F308Y,Spike_ins215AGY,NSP12_V320A,NSP6_H11Q,Spike_V143del,NSP3_K839E,Spike_D614G,Spike_L452R,N_P383L,Spike_L141del)	2021-05-24		TRUE	TRUE		0.00110905730129	0.380122468205	North America / USA
hCoV-19/USA/CA-CDC-FG-051106/2021	betacoronavirus	EPI_ISL_3302367	2021-07-27	North America	USA	California		29804	Human	49	Female	S	A.2.5	2022-02-28		(N_P365S,NSP12_I715T,Spike_G142del,NSP14_P46S,NS3_G196V,NSP4_T37I,NS3_S74F,N_S197L,NSP12_N9K,NSP4_I140V,NSP3_A149V,NS8_L84S,NSP4_T492I,Spike_S221L,N_M234I,NSP1_L4F,NSP13_P77L,NSP4_F308Y,NSP6_H11Q,Spike_V143del,NSP3_K839E,Spike_D614G,Spike_L452R,N_P383L,Spike_L141del,NSP12_L8F,NSP13_A18V)	2021-08-09		TRUE	TRUE		0.00513371137134	0.379527824621	North America / USA
hCoV-19/USA/VA-DCLS-6040/2021	betacoronavirus	EPI_ISL_3123465	2021-07-17	North America	USA	Virginia		29845	Human	unknown	unknown	S	A.2.5	2022-02-28		(N_P365S,Spike_G142del,N_M234I,NSP1_L4F,NSP13_P77L,NS3_G196V,NS3_S74F,NSP4_F308Y,NSP3_S915G,NSP6_H11Q,NSP13_E261D,N_S197L,Spike_V143del,NSP3_K839E,Spike_D614G,NS8_L84S,Spike_L452R,N_P383L,NSP4_T492I,Spike_L141del)	2021-07-29		TRUE	TRUE		0.00663427709834	0.379228927042	North America / USA
hCoV-19/USA/CA-CDPH-3000121107/2021	betacoronavirus	EPI_ISL_8396053	2021-07-16	North America	USA	California		29875	Human	unknown	unknown	S	A.2.5	2022-02-28		(NS7b_L4F,Spike_G142del,NSP14_H26Y,NSP3_T1336I,NSP3_A1179V,NS3_G196V,NS3_S74F,N_S197L,NSP3_T526R,NSP15_T83I,NSP3_A149V,NS8_L84S,Spike_A771S,NSP4_T492I,N_M234I,NSP1_L4F,NSP13_P77L,Spike_D215A,NSP3_A1461T,NSP4_F308Y,Spike_ins215AGY,NSP6_H11Q,Spike_V143del,NSP3_K839E,Spike_D614G,Spike_L452R,N_P383L,NSP13_V226L,Spike_L141del)	2022-01-05		TRUE	TRUE			0.379138352358	North America / USA
hCoV-19/USA/NY-PRL-2021_0514_00I21/2021	betacoronavirus	EPI_ISL_2235068	2021-05-13	North America	USA	New York		29756	Human	37	Female	S	A.2.5	2022-02-28		(N_P365S,Spike_G142del,NS3_G196V,NS3_D27G,NS3_S74F,NSP13_V348L,N_S197L,NSP3_A149V,NS8_L84S,NSP4_T492I,N_M234I,NSP1_L4F,NSP13_P77L,Spike_D215A,NSP4_F308Y,Spike_ins215AGY,NSP12_V320A,NSP6_H11Q,Spike_V143del,NSP3_K839E,Spike_D614G,Spike_L452R,N_P383L,Spike_L141del)	2021-05-24		TRUE	TRUE		0.00168033337814	0.380192553693	North America / USA
hCoV-19/USA/CA-CDC-FG-029726/2021	betacoronavirus	EPI_ISL_1992994	2021-04-27	North America	USA	California		29801	Human	36	Male	S	A.2.5.1	2022-02-28		(N_P365S,NSP3_A1537S,NSP1_M85del,Spike_G142del,Spike_L176F,NSP2_A306V,NS3_G196V,NS3_S74F,NSP15_M271I,NSP3_A614V,N_S197L,NS8_L84S,NSP4_T492I,N_D377Y,N_M234I,NSP1_L4F,NSP13_V154L,NSP13_P77L,NSP4_F308Y,NSP6_H11Q,Spike_V143del,NSP3_K839E,Spike_D614G,Spike_L452R,NSP16_K160R,N_P383L,NSP6_T203A,Spike_L141del)	2021-05-10		TRUE	TRUE		0.00761719405389	0.379454926625	North America / USA
hCoV-19/USA/NY-PRL-2021_0406_00P04/2021	betacoronavirus	EPI_ISL_1542427	2021-04-05	North America	USA	New York		29749	Human	1	Female	S	A.2.5.1	2022-02-28		(N_P365S,Spike_G142del,NSP2_A306V,NSP2_G339S,NS3_G196V,NS3_S74F,N_S197L,NS8_L84S,NSP4_T492I,Spike_G1124V,N_M234I,NSP1_L4F,NSP16_D102Y,NSP13_P77L,Spike_D215A,NSP4_F308Y,Spike_ins215AGY,NSP6_H11Q,Spike_V143del,NSP3_K839E,Spike_D614G,Spike_L452R,N_P383L,Spike_L141del)	2021-04-12		TRUE	TRUE			0.379811086087	North America / USA
hCoV-19/USA/CA-HLX-STM-0006095-F02/2021	betacoronavirus	EPI_ISL_9548078	2021-06-16	North America	USA	California		29895	Human	unknown	unknown	S	A.2.5.1	2022-02-28		(N_P365S,Spike_G142del,NSP2_A306V,NS3_G196V,NS3_S74F,NSP2_I513T,N_Q384L,NS8_W45L,N_S197L,NS8_L84S,NSP13_P529L,Spike_S12F,NSP4_T492I,Spike_Q613H,N_M234I,NSP1_L4F,NSP2_L271F,NSP3_A1279V,NSP13_P77L,Spike_D215A,NSP4_F308Y,Spike_ins215AGY,NSP6_H11Q,Spike_V143del,NSP1_P80L,NSP3_K839E,Spike_D614G,Spike_L452R,N_P383L,NSP14_V316F,Spike_L141del)	2022-02-04		TRUE	TRUE		3.34504097675e-05	0.379139626681	North America / USA
hCoV-19/USA/CA-COLOR-UCSF-CC243/2021	betacoronavirus	EPI_ISL_1824962	2021-02-19	North America	USA	California		29869	Human	unknown	unknown	S	A.2.5.1	2022-02-28		(N_P365S,Spike_G142del,N_M234I,NSP1_L4F,NSP13_P77L,NS3_G196V,NS3_D27G,NS3_S74F,NSP4_F308Y,NSP12_V320A,NSP6_H11Q,N_S197L,Spike_V143del,NSP3_K839E,Spike_D614G,NS8_L84S,Spike_L452R,N_P383L,NSP16_L212F,Spike_L141del)	2021-05-02		TRUE	TRUE		0.00358230941779	0.37984678449	North America / USA
hCoV-19/USA/WA-CDC-UW21052022274/2021	betacoronavirus	EPI_ISL_2432753	2021-05-20	North America	USA	Washington		29531	Human	unknown	unknown	S	A.2.5.1	2022-02-28		(N_P365S,Spike_G142del,NSP2_A306V,NS3_G196V,NS3_S74F,N_S197L,NSP2_R222C,NSP8_P178S,NS8_L84S,NSP13_P529L,Spike_S98F,NSP4_T492I,NS8_Y79C,NSP2_E460G,N_M234I,NSP1_L4F,NSP2_L271F,NSP13_P77L,NSP4_F308Y,Spike_A348S,NSP6_H11Q,Spike_V143del,NSP1_P80L,NSP3_K839E,Spike_D614G,Spike_L452R,N_P383L,Spike_L141del)	2021-06-06		TRUE	TRUE		0.00897362094071	0.379382218274	North America / USA
hCoV-19/USA/CA-CDPH-3000150485/2021	betacoronavirus	EPI_ISL_9883993	2021-08-10	North America	USA	California		29873	Human	unknown	unknown	S	A.2.5.1	2022-02-28		(N_P365S,Spike_G142del,Spike_ins214AAG,NSP2_A306V,NS3_G196V,NS3_S74F,N_Q384L,N_S197L,NS8_L84S,NSP13_P529L,NSP8_N109S,NSP4_T492I,N_M234I,NSP1_L4F,NSP2_L271F,NS7a_T28I,NSP3_A1279V,NSP13_P77L,Spike_Y1047H,NSP4_F308Y,NSP6_H11Q,Spike_V143del,NSP1_P80L,NSP3_K839E,Spike_D614G,Spike_L452R,N_P383L,NSP14_V316F,NSP1_R119H,Spike_L141del)	2022-02-15		TRUE	TRUE		0.00525558196365	0.379526181182	North America / USA
hCoV-19/USA/RI-CDC-ASC210105996/2021	betacoronavirus	EPI_ISL_2489334	2021-05-25	North America	USA	Rhode Island		29902	Human	5	Female	S	A.2.5.1	2022-02-28		(N_P365S,Spike_G142del,NSP2_A306V,NS3_G196V,NS3_S74F,NSP6_S53C,N_S197L,NS8_L84S,NSP13_P529L,NSP4_T492I,N_M234I,NSP1_L4F,NSP2_L271F,NSP13_P77L,Spike_D215A,NSP4_F308Y,Spike_ins215AGY,NSP6_H11Q,Spike_V143del,NSP1_P80L,NSP2_R4C,NSP3_K839E,Spike_D614G,Spike_L452R,N_P383L,Spike_L141del)	2021-06-11		TRUE	TRUE		0.00020065547455	0.379147712069	North America / USA
hCoV-19/USA/TX-CDC-LC0134564/2021	betacoronavirus	EPI_ISL_4158037	2021-07-15	North America	USA	Texas		29717	Human	35	Female	S	A.2.5.1	2022-02-28		(N_P365S,NS3_A59V,Spike_G142del,NSP2_A306V,NS3_G196V,NS3_S74F,N_S197L,NS8_L84S,NSP13_P529L,Spike_S98F,NSP4_T492I,Spike_V1133I,NS8_Y79C,NSP6_M52I,N_M234I,NSP1_L4F,NSP2_L271F,NSP13_P77L,Spike_D215A,NSP4_F308Y,Spike_A348S,Spike_ins215AGY,NSP6_H11Q,Spike_V143del,NSP1_P80L,NSP3_K839E,Spike_D614G,Spike_L452R,N_P383L,Spike_L141del)	2021-09-13		TRUE	TRUE			0.37947975906	North America / USA
hCoV-19/USA/MA-CDC-STM-000048585/2021	betacoronavirus	EPI_ISL_1679664	2021-03-31	North America	USA	Massachusetts		29836	Human	49	Male	S	A.2.5.1	2022-02-28		(N_P365S,Spike_G142del,N_M234I,NSP1_L4F,NSP2_A306V,NSP13_P77L,Spike_D215A,NS3_G196V,Spike_V511I,NS3_S74F,NSP4_F308Y,Spike_ins215AGY,NSP6_H11Q,N_S197L,Spike_V143del,NSP3_K839E,Spike_D614G,NS8_L84S,Spike_L452R,N_P383L,NSP4_T492I,NSP3_A146V,Spike_L141del)	2021-04-22		TRUE	TRUE		0.00197747687358	0.379890519528	North America / USA
hCoV-19/USA/MN-CDC-IBX639189372821/2021	betacoronavirus	EPI_ISL_2186571	2021-05-03	North America	USA	Minnesota		29807	Human	unknown	unknown	S	A.2.5.1	2022-02-28		(N_D377Y,Spike_G142del,N_M234I,NSP1_L4F,NSP2_A306V,NSP13_P77L,NS3_G196V,NS3_S74F,NSP4_F308Y,NSP6_H11Q,N_S197L,Spike_V143del,NSP3_K839E,Spike_D614G,NS8_L84S,Spike_L452R,N_P383L,NSP4_T492I,Spike_L141del)	2021-05-20		TRUE	TRUE			0.379608816721	North America / USA
hCoV-19/USA/AZ-CDC-LC0068726/2021	betacoronavirus	EPI_ISL_2481980	2021-05-25	North America	USA	Arizona		29651	Human	18	Female	S	A.2.5.2	2022-02-28		(N_P365S,Spike_G142del,NS3_G196V,NS3_S74F,NSP2_E53V,N_S197L,NSP3_I1911V,NSP3_N1712H,NS8_L84S,NS7a_A105S,NSP4_T492I,N_M234I,NSP1_L4F,NSP13_P77L,Spike_D215A,NSP4_F308Y,Spike_ins215AGY,NSP6_H11Q,Spike_V143del,NSP12_M629T,NSP3_K839E,Spike_D614G,Spike_L452R,N_P383L,Spike_V1122L,Spike_L141del)	2021-06-10		TRUE	TRUE			0.379818555867	North America / USA
hCoV-19/USA/CA-CDPH-500000886/2021	betacoronavirus	EPI_ISL_3722896	2021-07-09	North America	USA	California		29812	Human	unknown	unknown	S	A.2.5.2	2022-02-28		(N_P365S,Spike_G142del,NS3_G196V,NS3_S74F,NSP2_P129S,N_S197L,NS8_L84S,NS7a_A105S,NSP4_T492I,NSP2_E460D,N_M234I,NSP1_L4F,NSP13_P77L,Spike_D215A,NSP4_F308Y,Spike_ins215AGY,NSP6_H11Q,Spike_V143del,NSP12_M629T,NSP3_K839E,Spike_D614G,Spike_L452R,N_P383L,Spike_L141del)	2021-08-27		TRUE	TRUE			0.379746410841	North America / USA
hCoV-19/USA/CA-SEARCH-102257/2021	betacoronavirus	EPI_ISL_2628731	2021-03-27	North America	USA	California		29865	Human	unknown	unknown	S	A.2.5.2	2022-02-28		(N_P365S,Spike_G142del,NS3_G196V,NS3_W131C,NS3_S74F,N_S197L,NS8_L84S,NS7a_A105S,M_A68S,NSP4_T492I,N_M234I,NSP1_L4F,NSP13_P77L,Spike_D215A,NSP4_F308Y,Spike_ins215AGY,NSP6_H11Q,Spike_V143del,NS6_D30H,NSP12_M629T,NSP3_K839E,Spike_D614G,Spike_L452R,N_P383L,Spike_L141del)	2021-06-22		TRUE	TRUE			0.379373848987	North America / USA
hCoV-19/USA/CA-CDC-FG-042280/2021	betacoronavirus	EPI_ISL_3064991	2021-07-13	North America	USA	California		29804	Human	56	Female	S	A.2.5.2	2022-02-28		(N_P365S,Spike_G142del,NSP12_D484N,NS3_G196V,NS3_S74F,N_S197L,NS8_L84S,NS7a_A105S,NSP10_G35R,NSP4_T492I,N_M234I,NSP1_L4F,NSP4_F308Y,NSP3_G1447D,NSP6_H11Q,Spike_V143del,NSP12_M629T,NSP4_P168S,NSP3_K839E,Spike_D614G,N_A211V,Spike_L452R,N_P383L,Spike_L141del)	2021-07-24		TRUE	TRUE		0.00879076634009	0.379392051994	North America / USA
hCoV-19/USA/TX-CDC-LC0080098/2021	betacoronavirus	EPI_ISL_2873318	2021-06-17	North America	USA	Texas		29684	Human	32	Male	S	A.2.5.2	2022-02-28		(N_P365S,Spike_G142del,NS3_G196V,NS3_S74F,N_S197L,NSP12_N9K,NS8_L84S,NS7a_A105S,NSP4_T492I,NSP2_L550F,N_M234I,NSP1_L4F,NSP13_P77L,Spike_D215A,Spike_D936Y,NSP4_F308Y,Spike_ins215AGY,NSP6_H11Q,Spike_V143del,NSP12_M629T,NSP3_K839E,Spike_D614G,Spike_L452R,N_P383L,Spike_L141del,NSP12_L8F)	2021-07-09		TRUE	TRUE			0.379733189597	North America / USA
hCoV-19/USA/TX-CDC-LC0130397/2021	betacoronavirus	EPI_ISL_4160370	2021-07-25	North America	USA	Texas		29443	Human	30	Male	S	A.2.5.2	2022-02-28		(N_P365S,Spike_G142del,NS3_G196V,NS3_S74F,NS7a_A105L,N_S197L,NS8_L84S,NSP4_T492I,N_M234I,NSP1_L4F,NSP13_P77L,Spike_D215A,NSP4_F308Y,Spike_ins215AGY,NS3_K21N,NSP6_H11Q,NSP12_M629T,Spike_V143del,NSP3_K839E,Spike_D614G,Spike_L452R,N_P383L,Spike_L141del)	2021-09-13		TRUE	TRUE			0.379512957239	North America / USA
hCoV-19/USA/TX-CDC-LC0086077/2021	betacoronavirus	EPI_ISL_2927024	2021-06-26	North America	USA	Texas		29409	Human	28	Male	S	A.2.5.2	2022-02-28		(N_P365S,Spike_G142del,NSP2_A205V,NS3_G196V,NS3_S74F,Spike_R214L,N_S197L,NS8_L84S,NS7a_A105S,NSP4_T492I,N_M234I,NSP1_L4F,NSP13_P77L,Spike_D215A,NSP4_F308Y,Spike_ins215AGY,NSP6_H11Q,Spike_V143del,NSP12_M629T,NSP3_K839E,Spike_D614G,Spike_L452R,N_P383L,Spike_L141del)	2021-07-13		TRUE	TRUE		0.00829677989731	0.379427395851	North America / USA
hCoV-19/USA/MA-MGH-03944/2021	betacoronavirus	EPI_ISL_1011539	2021-01-21	North America	USA	Massachusetts		29782	Human	unknown	unknown	S	A.2.5.2	2022-02-28		(N_P365S,Spike_G142del,N_M234I,NSP1_L4F,NSP13_P77L,Spike_D215A,NSP14_S134Y,NS3_G196V,NS3_S74F,NSP4_F308Y,Spike_ins215AGY,NSP6_H11Q,N_S197L,Spike_V143del,NSP12_M629T,NSP3_K839E,Spike_D614G,NS8_L84S,NS7a_A105S,Spike_L452R,N_P383L,NSP4_T492I,Spike_L141del)	2021-02-17		TRUE	TRUE		0.00967027063327	0.380043398657	North America / USA
hCoV-19/USA/GA-CDC-STM-000027720/2021	betacoronavirus	EPI_ISL_1298030	2021-03-02	North America	USA	Georgia		29873	Human	13	Female	S	A.2.5.2	2022-02-28		(N_P365S,Spike_G142del,NS3_G196V,NS3_S74F,NSP3_K384N,N_S197L,NS8_L84S,NS7a_A105S,NSP4_T492I,N_M234I,NSP1_L4F,NSP3_T1002I,NSP13_P77L,Spike_D215A,NSP15_I96V,NSP4_F308Y,Spike_ins215AGY,NSP6_H11Q,Spike_V143del,NS3_G172V,NSP12_M629T,NSP3_S1039P,NSP9_A107V,NSP3_K839E,Spike_D614G,Spike_L452R,N_P383L,Spike_L141del)	2021-03-19		TRUE	TRUE		0.000368225487899	0.379445449066	North America / USA
hCoV-19/USA/CA-CDPH-3000027015/2021	betacoronavirus	EPI_ISL_2890372	2021-03-27	North America	USA	California		29875	Human	unknown	unknown	S	A.2.5.2	2022-02-28		(N_M234I,NSP1_L4F,NSP13_P77L,NS3_G196V,NS3_S74F,NSP4_F308Y,NSP6_H11Q,N_S197L,NSP12_M629T,NSP3_K839E,Spike_D614G,NS8_L84S,NS7a_A105S,Spike_L452R,N_P383L,NSP4_T492I,NSP6_M58I)	2021-07-10		TRUE	TRUE		0.00391658018947	0.379520096787	North America / USA
hCoV-19/USA/FL-CDC-ASC210154937/2021	betacoronavirus	EPI_ISL_3220747	2021-06-29	North America	USA	Florida		29836	Human	41	Male	S	A.2.5.3	2022-02-28		(N_P365S,Spike_G142del,NSP4_T143A,NS3_G196V,NS3_I232V,NS3_S74F,N_S197L,NS8_L84S,M_M109I,NSP4_T492I,N_M234I,NSP1_L4F,Spike_S477N,NSP13_P77L,Spike_D215A,NSP4_F308Y,Spike_V622F,Spike_ins215AGY,NSP6_H11Q,Spike_V143del,NSP3_K839E,Spike_D614G,Spike_L452R,N_P383L,Spike_L141del)	2021-08-03		TRUE	TRUE			0.379910175627	North America / USA
hCoV-19/USA/FL-CDC-STM-000613122/2021	betacoronavirus	EPI_ISL_6483980	2021-07-12	North America	USA	Florida		29872	Human	26	Female	S	A.2.5.3	2022-02-28		(N_P365S,Spike_G142del,NS3_G196V,NS3_S74F,NSP2_D615E,NSP2_G12D,N_S197L,NS7a_R78C,NS8_L84S,NSP4_T492I,N_M234I,NSP1_L4F,Spike_C1250F,Spike_S477N,NSP14_I74T,NSP13_P77L,Spike_D215A,NSP4_F308Y,Spike_ins215AGY,NSP6_H11Q,Spike_V143del,NSP3_K839E,Spike_D614G,Spike_L452R,N_P383L,Spike_L141del)	2021-11-18		TRUE	TRUE			0.379686663096	North America / USA
hCoV-19/USA/FL-CDC-LC0040585/2021	betacoronavirus	EPI_ISL_1681051	2021-04-07	North America	USA	Florida		29716	Human	54	Female	S	A.2.5.3	2022-02-28		(N_P365S,Spike_G142del,N_M234I,NSP1_L4F,Spike_S477N,NSP13_P77L,Spike_D215A,NS3_G196V,NS3_S74F,NSP4_F308Y,Spike_ins215AGY,NS3_D155Y,NS7a_H73Y,NSP6_H11Q,N_S197L,Spike_V143del,NSP3_K839E,Spike_D614G,NS8_L84S,Spike_L452R,N_P383L,NSP4_T492I,Spike_L141del)	2021-04-22		TRUE	TRUE			0.37972809261	North America / USA
hCoV-19/USA/MN-CDC-IBX732961472487/2021	betacoronavirus	EPI_ISL_2088205	2021-04-24	North America	USA	Minnesota		29831	Human	unknown	unknown	S	A.2.5.3	2022-02-28		(N_P365S,Spike_G142del,NS3_G196V,Spike_R21T,NS3_S74F,N_S197L,NS8_L84S,Spike_D80Y,NSP4_T492I,N_M234I,NSP1_L4F,Spike_S477N,NSP13_P77L,Spike_D215A,NSP4_F308Y,Spike_ins215AGY,NSP6_H11Q,Spike_V143del,N_E378Q,NSP3_K839E,Spike_D614G,Spike_L452R,N_P383L,Spike_L141del,NSP16_T140I)	2021-05-13		TRUE	TRUE		0.000167610874594	0.37966874539	North America / USA
hCoV-19/USA/NY-CDC-STM-000066025/2021	betacoronavirus	EPI_ISL_2159854	2021-04-30	North America	USA	New York		29825	Human	26	Male	S	A.2.5.3	2022-02-28		(N_P365S,Spike_G142del,N_M234I,NSP1_L4F,Spike_S477N,NSP13_P77L,Spike_D215A,NS3_G196V,NS3_S74F,NSP4_F308Y,NSP12_I562V,Spike_ins215AGY,NSP6_H11Q,N_S197L,Spike_V143del,NSP3_K839E,Spike_D614G,NS8_L84S,Spike_L452R,Spike_D80Y,N_P383L,NSP4_T492I,Spike_L141del)	2021-05-19		TRUE	TRUE		0.000335289186924	0.379842361228	North America / USA
hCoV-19/USA/TX-CDC-STM-000071613/2021	betacoronavirus	EPI_ISL_2320962	2021-05-08	North America	USA	Texas		29831	Human	76	Male	S	A.2.5.3	2022-02-28		(N_P365S,Spike_G142del,N_M234I,NSP1_L4F,Spike_S477N,NSP13_P77L,Spike_D215A,NS3_G196V,NS3_S74F,NSP4_F308Y,NSP12_I562V,Spike_ins215AGY,N_S197L,Spike_V143del,NSP3_K839E,Spike_D614G,NS8_L84S,Spike_L452R,Spike_D80Y,N_P383L,NSP4_T492I,Spike_L141del)	2021-05-28		TRUE	TRUE			0.379906808354	North America / USA
hCoV-19/USA/IA-CDC-ASC210002668/2021	betacoronavirus	EPI_ISL_2243872	2021-03-07	North America	USA	Iowa		29878	Human	46	Female	S	A.21	2022-02-28		(Spike_D614N,NSP14_D48N,NS3_A99S,NSP3_A1324S,Spike_R190S,NSP13_A598V,NS3_G224C,N_S202N,M_A2T,NS8_L84S,Spike_L452R,NSP3_T1063I,NSP6_V149F)	2021-05-24		TRUE	TRUE		0.000200816654395	0.379552758436	North America / USA
hCoV-19/USA/WA-PHL-000095/2021	betacoronavirus	EPI_ISL_1263352	2021-03-02	North America	USA	Washington		29864	Human	unknown	unknown	S	A.21	2022-02-28		(Spike_D614N,NSP13_S80G,NSP1_H45Y,NSP3_H762Y,Spike_F490S,N_D402Y,Spike_L5F,NS3_W193L,NSP14_V269I,N_S202N,NSP3_T1830I,NSP15_M218I,NSP14_I74V,NS8_L84S,NSP6_V149F,Spike_S98F)	2021-03-17		TRUE	TRUE		0.00860567907849	0.379167088864	North America / USA
hCoV-19/USA/WA-CDC-2-3980572/2021	betacoronavirus	EPI_ISL_1272736	2021-02-25	North America	USA	Washington		29867	Human	24	Male	S	A.21	2022-02-28		(Spike_D614N,NS3_A99S,NSP13_S80G,NSP1_H45Y,NSP3_H762Y,Spike_F490S,N_D402Y,Spike_L5F,NS3_W193L,NSP14_V269I,N_S202N,NSP3_T1830I,NSP15_M218I,NSP14_I74V,NS8_L84S,NSP6_V149F,Spike_S98F)	2021-03-17		TRUE	TRUE			0.379482371849	North America / USA
hCoV-19/USA/ND-NDDH-3007/2021	betacoronavirus	EPI_ISL_3132407	2021-03-12	North America	USA	North Dakota		29782	Human	unknown	unknown	S	A.21	2022-02-28		(Spike_D614N,NSP3_R810C,NSP14_D48N,NS3_A99S,Spike_R190S,NSP13_A598V,NS3_G224C,N_S202N,NSP16_R216N,M_A2T,NS8_L84S,Spike_L452R,Spike_Y170H,NSP3_T1063I,NSP6_V149F)	2021-07-29		TRUE	TRUE		0.00990531193338	0.379794485706	North America / USA
hCoV-19/USA/IA-CDC-2-4043619/2021	betacoronavirus	EPI_ISL_1446604	2021-03-10	North America	USA	Iowa		29867	Human	70	Male	S	A.21	2022-02-28		(Spike_D614N,NSP14_D48N,NS3_A99S,Spike_R190S,NSP13_A598V,NS3_G224C,N_S202N,M_A2T,NS8_L84S,Spike_L452R,NSP3_T1063I,NSP6_V149F)	2021-04-01		TRUE	TRUE			0.379716744233	North America / USA
hCoV-19/USA/GA-EHC-465Y/2021	betacoronavirus	EPI_ISL_845764	2021-01-05	North America	USA	Georgia		29898	Human	51	Female	S	A.21	2022-02-28		(Spike_D614N,NSP14_D48N,NS3_A99S,NSP3_T1002I,Spike_R190S,NS3_G224C,NS8_S24L,N_S202N,Spike_L452R,NSP3_T1063I,NSP6_V149F)	2021-01-19		TRUE	TRUE		0.00839521038197	0.379431308395	North America / USA
hCoV-19/USA/NY-Wadsworth-21017695-01/2020	betacoronavirus	EPI_ISL_1228129	2020-12-29	North America	USA	New York		29856	Human	86.0	Male	S	A.21	2022-02-28		(Spike_D614N,NSP14_D48N,NS3_A99S,NSP13_G415V,NSP3_S1807F,NSP6_D99Y,Spike_R190S,NS8_I121L,NS3_G224C,NSP3_S1206L,N_S202N,NS8_L84S,Spike_L452R,NSP3_T1063I,NSP6_V149F)	2021-03-12		TRUE	TRUE		0.000602893890675	0.379214424559	North America / USA
hCoV-19/USA/WI-WSLH-213908/2021	betacoronavirus	EPI_ISL_2018629	2021-04-09	North America	USA	Wisconsin		29797	Human	unknown	unknown	S	A.21	2022-02-28		(Spike_D614N,NSP2_E37K,NSP14_D48N,NS3_A99S,Spike_R190S,NS8_I121L,NSP5_P132S,NSP3_P1921S,NS3_G224C,N_S202N,NS8_L84S,Spike_L452R,NSP3_T1063I,NSP6_V149F)	2021-05-11		TRUE	TRUE		0.000771889787563	0.379727278834	North America / USA
hCoV-19/USA/IL-CDC-LC0046076/2021	betacoronavirus	EPI_ISL_1800072	2021-04-08	North America	USA	Illinois		29713	Human	50	Female	S	A.21	2022-02-28		(Spike_D614N,NSP2_E37K,NSP14_D48N,NS3_A99S,Spike_R190S,NS8_I121L,NSP5_P132S,NSP3_P1921S,NS3_G224C,N_S202N,NS8_L84S,Spike_L452R,NSP3_T1063I,NSP6_V149F)	2021-04-29		TRUE	TRUE			0.379665466294	North America / USA
hCoV-19/USA/GA-EHC-425K/2021	betacoronavirus	EPI_ISL_845772	2021-01-06	North America	USA	Georgia		29879	Human	53	Female	S	A.21	2022-02-28		(Spike_D614N,NSP14_D48N,NS3_A99S,Spike_R190S,NS3_G224C,N_S202N,NS8_L84S,Spike_L452R,NSP3_T1063I,NSP6_V149F,NSP4_L353F,NSP3_G252V)	2021-01-19		TRUE	TRUE			0.379597710767	North America / USA
hCoV-19/USA/TN-VUMC-000690/2020	betacoronavirus	EPI_ISL_5780372	2020-12-19	North America	USA	Tennessee		29831	Human	51	Male	S	A.23	2022-02-28		(NSP6_M86I,NS7b_L32F,NS8_E92K,Spike_V367F,Spike_E309K,N_S202N,Spike_Q1113K,NS8_L84S,NSP6_L98F,Spike_Q613H,Spike_F157L)	2021-10-30		TRUE	TRUE			0.379672153129	North America / USA
hCoV-19/USA/TX-HMH-MCoV-14861/2020	betacoronavirus	EPI_ISL_786345	2020-10-12	North America	USA	Texas		29865	Human	unknown	unknown	S	A.23	2022-02-28		(NSP6_M86I,NS7b_L32F,NS8_E92K,Spike_V367F,Spike_E309K,N_S202N,NS8_L84S,NSP6_L98F,Spike_Q613H,Spike_F157L)	2021-01-08		TRUE	TRUE		0.000267872091077	0.37934152795	North America / USA
hCoV-19/USA/TX-HMH-MCoV-15297/2020	betacoronavirus	EPI_ISL_786781	2020-10-21	North America	USA	Texas		29881	Human	unknown	unknown	S	A.23	2022-02-28		(NSP6_M86I,NS7b_L32F,NS3_P240S,NS8_E92K,Spike_V367F,Spike_E309K,N_S202N,NS8_L84S,NSP6_L98F,Spike_Q613H,Spike_F157L)	2021-01-08		TRUE	TRUE		6.69344042838e-05	0.379309190709	North America / USA
hCoV-19/USA/TX-HMH-MCoV-17177/2020	betacoronavirus	EPI_ISL_1202888	2020-11-06	North America	USA	Texas		29873	Human	unknown	unknown	S	A.23	2022-02-28		(NSP6_M86I,NS7b_L32F,NSP3_L312F,NS8_E92K,Spike_V367F,Spike_E309K,N_S202N,NS8_L84S,NSP6_L98F,Spike_Q613H,Spike_F157L)	2021-03-10		TRUE	TRUE		0.000267818285293	0.379332284097	North America / USA
hCoV-19/USA/TX-HMH-MCoV-17931/2020	betacoronavirus	EPI_ISL_1203642	2020-11-14	North America	USA	Texas		29855	Human	unknown	unknown	S	A.23	2022-02-28		(NSP6_M86I,NS7b_L32F,NS3_P240S,NS8_E92K,Spike_V367F,Spike_E309K,N_S202N,NS8_L84S,NSP6_L98F,Spike_Q613H,Spike_F157L)	2021-03-10		TRUE	TRUE			0.379727330587	North America / USA
hCoV-19/USA/NY-Wadsworth-21054528-01/2021	betacoronavirus	EPI_ISL_2274685	2021-04-30	North America	USA	New York		29790	Human	11	Male	S	A.23.1	2022-02-28		(NSP6_M86I,N_R203K,NSP14_M241V,NSP5_L75F,NSP2_T474I,NSP12_T248I,NS8_E92K,Spike_P681R,Spike_V367F,N_S202N,NSP2_T170N,NSP6_M183I,NS8_L84S,NSP4_T83I,Spike_P812S,NSP6_L98F,N_S2Y,Spike_Q613H,Spike_F157L)	2021-05-26		TRUE	TRUE		0.0079556898288	0.379487700064	North America / USA
hCoV-19/USA/SC-CDC-2-4175195/2021	betacoronavirus	EPI_ISL_1678138	2021-04-01	North America	USA	South Carolina		29868	Human	54	Female	S	A.23.1	2022-02-28		(NSP6_M86I,NSP12_A97V,NSP3_I414T,NSP3_R1297I,NSP2_P129L,NS8_E92K,Spike_P681R,Spike_V367F,N_V270L,N_S202N,NSP6_M183I,NS8_L84S,NSP6_L98F,Spike_Q613H,Spike_F157L,N_D377G)	2021-04-22		TRUE	TRUE			0.379716744233	North America / USA
hCoV-19/USA/IL-NM-6703/2021	betacoronavirus	EPI_ISL_1340803	2021-02-06	North America	USA	Illinois		29781	Human	unknown	unknown	O	A.23.1	2022-02-28		(NSP6_M86I,NSP3_Q152R,Spike_R102I,NS8_E92K,Spike_P681R,Spike_V367F,N_S202N,NSP6_M183I,NS8_L84S,NSP6_L98F,NS3_H150R,Spike_Q613H,Spike_F157L)	2021-03-25		TRUE	TRUE		0.00208186427588	0.379723409267	North America / USA
hCoV-19/USA/SC-CDC-2-4043922/2021	betacoronavirus	EPI_ISL_1446708	2021-03-10	North America	USA	South Carolina		29868	Human	26	Female	S	A.23.1	2022-02-28		(NSP6_M86I,NSP12_A97V,NSP3_I414T,NSP3_R1297I,NSP2_P129L,NS8_E92K,Spike_P681R,Spike_V367F,N_V270L,N_S202N,NSP6_M183I,NS8_L84S,NSP6_L98F,Spike_Q613H,Spike_F157L,N_D377G)	2021-04-01		TRUE	TRUE			0.379670550422	North America / USA
hCoV-19/USA/MD-CDC-LC0053628/2021	betacoronavirus	EPI_ISL_2044374	2021-04-27	North America	USA	Maryland		29714	Human	37	Female	S	A.23.1	2022-02-28		(NSP6_M86I,N_R203K,NSP14_M241V,NSP5_L75F,NSP2_T474I,NSP12_T248I,NS3_V225I,NS8_E92K,Spike_P681R,Spike_V367F,N_S202N,NSP2_T170N,NSP6_M183I,NS8_L84S,NSP4_T83I,Spike_P812S,NSP6_L98F,N_S2Y,Spike_Q613H,Spike_F157L)	2021-05-12		TRUE	TRUE			0.379316147271	North America / USA
hCoV-19/USA/CA-CDC-QDX24365200/2021	betacoronavirus	EPI_ISL_2133556	2021-04-23	North America	USA	California		29782	Human	44	Male	S	A.23.1	2022-02-28		(NSP6_M86I,NSP2_N168D,NSP1_K120M,NSP6_A46S,Spike_R102I,NS3_D155Y,NS8_E92K,Spike_P681R,Spike_V367F,N_S202N,NSP6_M183I,NS8_L84S,NSP6_L98F,Spike_Q613H,Spike_F157L)	2021-05-17		TRUE	TRUE			0.379658854342	North America / USA
hCoV-19/USA/OH-CDC-ASC210012495/2021	betacoronavirus	EPI_ISL_1513475	2021-03-19	North America	USA	Ohio		29888	Human	26	Male	S	A.23.1	2022-02-28		(NSP6_M86I,NSP2_N168D,NSP1_K120M,NSP6_A46S,Spike_R102I,NS8_E92K,Spike_P681R,Spike_V367F,N_S202N,NSP6_M183I,NS8_L84S,NSP6_L98F,Spike_Q613H,Spike_F157L)	2021-04-08		TRUE	TRUE		0.000301124197002	0.379296495867	North America / USA
hCoV-19/USA/OK-CDC-ASC210014909/2021	betacoronavirus	EPI_ISL_2244867	2021-03-22	North America	USA	Oklahoma		29901	Human	25	Female	S	A.23.1	2022-02-28		(NSP6_M86I,NSP12_A97V,NSP16_S33I,NSP3_I414T,NSP3_R1297I,NSP2_P129L,NS8_E92K,Spike_P681R,Spike_V367F,N_V270L,N_S202N,NSP6_M183I,NS8_L84S,NSP6_L98F,Spike_Q613H,Spike_F157L,N_D377G)	2021-05-24		TRUE	TRUE		0.000167218487676	0.379248059941	North America / USA
hCoV-19/USA/CT-CDC-QDX22752490/2021	betacoronavirus	EPI_ISL_1314947	2021-03-08	North America	USA	Connecticut		29782	Human	19	Female	S	A.23.1	2022-02-28		(NSP6_M86I,N_R203K,NSP14_M241V,NSP12_T248I,NS8_E92K,Spike_P681R,Spike_V367F,N_S202N,NSP2_T170N,NSP6_M183I,NS8_L84S,NSP4_T83I,Spike_P812S,NSP6_L98F,N_S2Y,Spike_Q613H,Spike_F157L)	2021-03-22		TRUE	TRUE			0.379423813041	North America / USA
hCoV-19/USA/NH-CDC-QDX21490956/2021	betacoronavirus	EPI_ISL_1087007	2021-01-25	North America	USA	New Hampshire		29782	Human	19	Female	S	A.23.1	2022-02-28		(NSP6_M86I,NSP2_P129L,NSP14_L177F,NS8_E92K,Spike_P681R,Spike_V367F,N_S202N,NS8_V114I,NSP6_M183I,NS8_L84S,NSP6_L98F,Spike_Q613H,Spike_F157L)	2021-02-26		TRUE	TRUE			0.379658854342	North America / USA
hCoV-19/USA/CO-CDPHE-2100509191/2021	betacoronavirus	EPI_ISL_1234167	2021-02-14	North America	USA	Colorado		29809	Human	unknown	unknown	S	A.27	2022-02-28		(Spike_L18F,NSP10_N3S,Spike_G1219V,NSP13_P77L,Spike_H655Y,NS3_V50A,NSP2_P106L,NSP6_N82S,Spike_D796Y,NS3_V29F,Spike_V615I,Spike_N501Y,N_S202N,NSP2_R4C,NSP4_D217G,NS8_L84S,Spike_L452R,Spike_A653V)	2021-03-13		TRUE	TRUE		0.00030192223825	0.379932885906	North America / USA
hCoV-19/USA/MD-IGS-012104403973A/2021	betacoronavirus	EPI_ISL_1363775	2021-02-13	North America	USA	Maryland		29821	Human	38	Male	S	A.27	2022-02-28		(Spike_L18F,Spike_G1219V,NSP13_P77L,Spike_H655Y,NS3_V50A,NSP2_P106L,NSP2_A419V,NSP6_T181I,NSP6_N82S,Spike_D796Y,Spike_N501Y,N_S202N,NSP4_D217G,NS8_L84S,Spike_L452R,Spike_Q677H,Spike_A653V)	2021-03-26		TRUE	TRUE			0.379967137252	North America / USA
hCoV-19/USA/un-CDC-3947598-001/2020	betacoronavirus	EPI_ISL_1483230	2020-12-30	North America	USA			29859	Human	54	Female	S	A.27	2022-02-28		(NSP2_Q496H,Spike_L18F,NSP15_A92V,Spike_G1219V,NSP13_P77L,Spike_H655Y,NS3_V50A,NSP2_P106L,NSP6_N82S,Spike_D796Y,NSP14_L493F,NSP13_A296S,Spike_N501Y,N_S202N,NSP4_D217G,NS8_L84S,Spike_L452R,Spike_A653V)	2021-04-06		TRUE	TRUE			0.379684517231	North America / USA
hCoV-19/USA/OR-TRACE-BENT-011821-695/2021	betacoronavirus	EPI_ISL_2301442	2021-01-18	North America	USA	Oregon		29893	Human	unknown	unknown	S	A.27	2022-02-28		(Spike_L18F,Spike_G1219V,NSP13_P77L,Spike_K1191N,Spike_H655Y,NS3_V50A,NSP2_P106L,NSP6_N82S,Spike_D796Y,Spike_N501Y,N_S202N,NSP4_D217G,NS8_L84S,NSP6_L37F,Spike_L452R,Spike_Q677H,Spike_A653V)	2021-05-27		TRUE	TRUE		0.000100357943331	0.379357644697	North America / USA
hCoV-19/USA/FL-CDC-STM-000056645/2021	betacoronavirus	EPI_ISL_1907602	2021-04-14	North America	USA	Florida		29816	Human	7	Female	S	A.28	2022-02-28		(Spike_H69del,NSP1_V86F,NSP12_A585V,NSP13_A52V,Spike_H655Y,NSP5_A266T,Spike_V70del,NSP13_D260Y,N_S202N,N_A35V,NSP2_E201D,NS8_L84S,NS3_S171L,Spike_N501T)	2021-05-04		TRUE	TRUE			0.37982962168	North America / USA
hCoV-19/USA/FL-CDC-STM-000049447/2021	betacoronavirus	EPI_ISL_1680152	2021-04-02	North America	USA	Florida		29818	Human	23	Male	S	A.28	2022-02-28		(Spike_H69del,NSP1_V86F,NSP12_A585V,NSP13_A52V,Spike_H655Y,NSP5_A266T,Spike_V70del,NSP13_D260Y,N_S202N,N_A35V,NSP2_E201D,NS8_L84S,NS3_S171L,Spike_N501T)	2021-04-22		TRUE	TRUE			0.379737071568	North America / USA
hCoV-19/USA/NY-Wadsworth-21004943-01/2020	betacoronavirus	EPI_ISL_861257	2020-12-25	North America	USA	New York		29835	Human	27	Female	S	A.28	2022-02-28		(Spike_H69del,NSP1_V86F,NSP13_A52V,Spike_H655Y,NSP3_L1328F,NSP5_A266T,NSP10_T111I,NS3_V13L,Spike_V70del,NS6_T21A,NSP13_D260Y,N_S202N,N_A35V,NS8_L84S,NS3_S171L,Spike_N501T)	2021-01-22		TRUE	TRUE			0.379688285571	North America / USA
hCoV-19/USA/FL-CDC-LC0006351/2021	betacoronavirus	EPI_ISL_1021676	2021-01-18	North America	USA	Florida		29708	Human	unknown	Female	S	A.28	2022-02-28		(Spike_H69del,M_A38S,NSP1_V86F,NSP8_A152V,NSP15_A81V,NSP2_L217F,NSP13_A52V,Spike_H655Y,NSP5_A266T,Spike_V70del,NSP13_D260Y,N_S202N,N_A35V,NS8_L84S,NSP3_P968S,NS3_S171L,Spike_N501T)	2021-02-18		TRUE	TRUE			0.379628382927	North America / USA
hCoV-19/USA/FL-CDC-QDX23760707/2021	betacoronavirus	EPI_ISL_1753331	2021-04-09	North America	USA	Florida		29776	Human	38	Female	S	A.28	2022-02-28		(Spike_H69del,NSP1_V86F,NSP12_A585V,NSP13_A52V,Spike_H655Y,NSP5_A266T,Spike_V70del,NSP13_D260Y,N_S202N,N_A35V,NSP2_E201D,NS8_L84S,NS3_S171L,Spike_N501T)	2021-04-27		TRUE	TRUE		0.00943713057496	0.379793185286	North America / USA
hCoV-19/USA/FL-CDC-STM-000056492/2021	betacoronavirus	EPI_ISL_1908102	2021-04-14	North America	USA	Florida		29822	Human	63	Female	S	A.28	2022-02-28		(Spike_H69del,NSP1_V86F,NSP12_A585V,NSP13_A52V,Spike_H655Y,NSP5_A266T,Spike_V70del,NSP13_D260Y,N_S202N,N_A35V,NSP2_E201D,NS8_L84S,NS3_S171L,Spike_N501T)	2021-05-04		TRUE	TRUE			0.379820266917	North America / USA
hCoV-19/USA/CA-CSMC113/2021	betacoronavirus	EPI_ISL_7507619	2021-04-07	North America	USA	California		29886	Human	unknown	unknown	S	A.29	2022-02-28		(Spike_T95I,Spike_G142del,Spike_Y449H,Spike_H655Y,NSP4_S336L,Spike_Y144F,NSP12_T643I,N_D22Y,Spike_N501Y,N_S202N,NS8_L84S,NSP13_M576I,NSP4_T492I,Spike_F565L,NSP6_M86I,M_I82S,NSP1_V86F,Spike_L212I,NSP14_I463V,Spike_N211del,NSP4_A446V,NS8_E92K,Spike_F140L,NS7a_V71L,Spike_L141del)	2021-12-11		TRUE	TRUE			0.379374958174	North America / USA
hCoV-19/USA/MD-HP06802-PIDEKQQYBN/2020	betacoronavirus	EPI_ISL_2885073	2020-04-04	North America	USA	Maryland		29782	Human	22-25	Female	S	A.3	2022-02-28		(NSP14_F233L,N_T393I,NSP15_R257C,N_A208G,NSP3_P153L,NS8_V62L,NSP8_M129I,NSP1_D75E,NS8_L84S)	2021-07-09		TRUE	TRUE			0.380028204956	North America / USA
hCoV-19/USA/CA-CZB-1281/2020	betacoronavirus	EPI_ISL_454639	2020-04-01	North America	USA	California		29860	Human	unknown	unknown	S	A.3	2022-02-28		(NSP14_F233L,NSP3_R586C,N_A208G,NSP3_P153L,NS8_V62L,NSP1_D75E,NS8_L84S,NSP14_A360V)	2020-05-28		TRUE	TRUE			0.380011387614	North America / USA
hCoV-19/USA/TX-HMH0290/2020	betacoronavirus	EPI_ISL_434916	2020-03-27	North America	USA	Texas		29782	Human	unknown	unknown	S	A.3	2022-02-28		(NSP14_F233L,N_T393I,N_A208G,NSP3_P153L,NS8_V62L,NSP8_M129I,NSP1_D75E,NS8_L84S)	2020-05-01		TRUE	TRUE			0.380095359613	North America / USA
hCoV-19/USA/SC-DHEC-0050/2020	betacoronavirus	EPI_ISL_491103	2020-03-26	North America	USA	South Carolina		29828	Human	unknown	Female	S	A.3	2022-02-28		(NSP14_F233L,N_A208G,NSP3_P153L,NS8_V62L,NSP8_M129I,NSP1_D75E,NS8_L84S)	2020-07-15		TRUE	TRUE			0.38007912029	North America / USA
hCoV-19/USA/TX-HMH0111/2020	betacoronavirus	EPI_ISL_434813	2020-03-20	North America	USA	Texas		29782	Human	unknown	unknown	S	A.3	2022-02-28		(NSP14_F233L,N_T393I,N_A208G,NSP3_P153L,NS8_V62L,NSP8_M129I,NSP1_D75E,NS8_L84S)	2020-05-01		TRUE	TRUE		0.00731985763213	0.380124475714	North America / USA
hCoV-19/USA/MD-HP06600-PIDVBASPYE/2020	betacoronavirus	EPI_ISL_2884922	2020-03-26	North America	USA	Maryland		29782	Human	73-76	Female	S	A.3	2022-02-28		(NSP14_F233L,N_A208G,NSP3_P153L,NS8_V62L,NSP8_M129I,NSP1_D75E,NSP13_M474I,NS8_L84S)	2021-07-09		TRUE	TRUE			0.380095359613	North America / USA
hCoV-19/USA/TX-HMH0431/2020	betacoronavirus	EPI_ISL_435014	2020-04-02	North America	USA	Texas		29782	Human	unknown	unknown	S	A.3	2022-02-28		(NSP14_F233L,N_T393I,N_A208G,NSP3_P153L,NSP15_G129S,NS8_V62L,NSP8_M129I,NSP1_D75E,NS8_L84S)	2020-05-01		TRUE	TRUE		0.000100731985763	0.380100070519	North America / USA
hCoV-19/USA/un-UOM-20x1052/2020	betacoronavirus	EPI_ISL_884552	2020-03-28	North America	USA			29815	Human	unknown	unknown	S	A.3	2022-02-28		(NSP14_F233L,N_A208G,NSP3_P153L,NS8_V62L,NSP8_M129I,NSP1_D75E,NS8_L84S)	2021-01-25		TRUE	TRUE			0.380177762871	North America / USA
hCoV-19/USA/NC-UNC-LCCC0239/2020	betacoronavirus	EPI_ISL_968182	2020-05-16	North America	USA	North Carolina		29903	Human	73	Female	S	A.3	2022-02-28		(NSP14_F233L,NSP3_P153L,NS8_V62L,NSP8_M129I,NSP1_D75E,NS8_L84S)	2021-02-11		TRUE	TRUE			0.379627462128	North America / USA
hCoV-19/USA/VA_NIDDL_2896/2020	betacoronavirus	EPI_ISL_491921	2020-04-02	North America	USA	Virginia		29782	Human	55	Female	S	A.3	2022-02-28		(NSP14_F233L,N_A208G,NSP3_P153L,NS8_V62L,NSP8_M129I,NSP1_D75E,NS8_L84S)	2020-07-17		TRUE	TRUE			0.380196091599	North America / USA
hCoV-19/USA/CA-UCLA-11/2020	betacoronavirus	EPI_ISL_537470	2020-04-17	North America	USA	California		29826	Human	unknown	unknown	S	A.4	2022-02-28		(NSP13_V49I,N_S202N,NS8_L84S)	2020-09-16		TRUE	TRUE			0.380004023335	North America / USA
hCoV-19/USA/WI-WSLH-200062/2020	betacoronavirus	EPI_ISL_471227	2020-04-02	North America	USA	Wisconsin		29782	Human	unknown	unknown	S	A.4	2022-02-28		(NSP13_V49I,NS3_P267L,N_S202N,NS8_L84S)	2020-06-19		TRUE	TRUE		3.35773285877e-05	0.38000738726	North America / USA
hCoV-19/USA/WI-WSLH-200302/2020	betacoronavirus	EPI_ISL_578486	2020-04-19	North America	USA	Wisconsin		29782	Human	unknown	unknown	S	A.4	2022-02-28		(NSP13_V49I,NS3_P267L,N_S202N,NS8_L84S)	2020-10-13		TRUE	TRUE		0.00731985763213	0.380023000947	North America / USA
hCoV-19/USA/WI-WSLH-200331/2020	betacoronavirus	EPI_ISL_578512	2020-04-21	North America	USA	Wisconsin		29782	Human	unknown	unknown	S	A.4	2022-02-28		(NSP12_S647I,NSP13_V49I,Spike_L5F,N_S202N,NS8_L84S)	2020-10-13		TRUE	TRUE			0.379994627627	North America / USA
hCoV-19/USA/WI-UW-367/2020	betacoronavirus	EPI_ISL_450721	2020-04-01	North America	USA	Wisconsin		29782	Human	unknown	unknown	S	A.4	2022-02-28		(NSP13_V49I,Spike_H49Y,N_S202N,NS8_L84S)	2020-05-22		TRUE	TRUE			0.379994627627	North America / USA
hCoV-19/USA/WI-WSLH-200361/2020	betacoronavirus	EPI_ISL_578531	2020-04-22	North America	USA	Wisconsin		29782	Human	unknown	unknown	S	A.4	2022-02-28		(NSP13_V49I,N_S202N,NS8_L84S)	2020-10-13		TRUE	TRUE		3.35773285877e-05	0.380074544172	North America / USA
hCoV-19/USA/MI-MDHHS-SC20124/2020	betacoronavirus	EPI_ISL_436850	2020-03-24	North America	USA	Michigan		29813	Human	unknown	unknown	S	A.4	2022-02-28		(NSP13_V49I,N_S202N,NS8_L84S)	2020-05-07		TRUE	TRUE			0.379981215618	North America / USA
hCoV-19/USA/IL-NM073/2020	betacoronavirus	EPI_ISL_444568	2020-03-17	North America	USA	Illinois		29782	Human	40	Male	S	A.4	2022-02-28		(NSP13_V49I,N_S202N,NS8_L84S)	2020-05-14		TRUE	TRUE			0.380095359613	North America / USA
hCoV-19/USA/IL-NM-0173/2020	betacoronavirus	EPI_ISL_626374	2020-03-24	North America	USA	Illinois		29782	Human	unknown	unknown	S	A.4	2022-02-28		(NSP13_V49I,N_S202N,NS8_L84S)	2020-11-09		TRUE	TRUE		6.71546571755e-05	0.380053727334	North America / USA
hCoV-19/USA/WI-UW-117/2020	betacoronavirus	EPI_ISL_425174	2020-03-30	North America	USA	Wisconsin		29782	Human	unknown	unknown	S	A.4	2022-02-28		(NSP13_V49I,N_S202N,NS8_L84S)	2020-04-14		TRUE	TRUE			0.380028204956	North America / USA
hCoV-19/USA/CA-SR0425/2020	betacoronavirus	EPI_ISL_467956	2020-03-26	North America	USA	California		29864	Human	unknown	unknown	S	A.5	2022-02-28		(NS8_L84S)	2020-06-16		TRUE	TRUE		0.00247789981248	0.379791876469	North America / USA
hCoV-19/USA/UT-QDX-2112/2020	betacoronavirus	EPI_ISL_604492	2020-03-12	North America	USA	Utah		29782	Human	43	Male	S	A.5	2022-02-28		(NS8_L84S)	2020-10-30		TRUE	TRUE			0.380128936942	North America / USA
hCoV-19/USA/CA-QDX-2244/2020	betacoronavirus	EPI_ISL_604509	2020-03-15	North America	USA	California		29782	Human	53	Male	S	A.5	2022-02-28		(NS8_L84S)	2020-10-30		TRUE	TRUE			0.380128936942	North America / USA
hCoV-19/USA/MI-QDX-2206/2020	betacoronavirus	EPI_ISL_604538	2020-03-14	North America	USA	Michigan		29782	Human	23	Female	S	A.5	2022-02-28		(NSP3_T1462I,NS8_L84S)	2020-10-30		TRUE	TRUE			0.380128936942	North America / USA
hCoV-19/USA/CA-QDX-1422/2020	betacoronavirus	EPI_ISL_572074	2020-03-18	North America	USA	California		29782	Human	66	Male	S	A.5	2022-02-28		(NS8_L84S,NS3_Q185L)	2020-10-05		TRUE	TRUE			0.38016251427	North America / USA
hCoV-19/USA/MS-CDC-ASC210096315/2021	betacoronavirus	EPI_ISL_4386521	2021-08-26	North America	USA	Mississippi		29829	Human	35	Male	O	A.7	2022-02-28		(NS3_V90F,N_G215C,NSP12_G671S,N_G18V,NSP2_A419V,NSP6_T77A,NSP3_P1228L,Spike_D614G,NSP4_T492I,NSP14_A394V)	2021-09-21		TRUE	TRUE		0.0065707868182	0.377990753552	North America / USA
hCoV-19/USA/MT-Walk-636/2020	betacoronavirus	EPI_ISL_9412701	2020-11-30	North America	USA	Montana		29530	Human	18	Male	G	AD.1	2022-02-28		(Spike_E654Q,NSP13_Q518H,N_S194L,NS3_V55I,NSP14_A353V,NSP7_L71F,NSP6_M192I,NSP12_P323L,Spike_D614G)	2022-02-02		TRUE	TRUE			0.379580088046	North America / USA
hCoV-19/USA/MT-D6898/2020	betacoronavirus	EPI_ISL_9275637	2020-12-11	North America	USA	Montana		29903	Human	unknown	unknown	G	AD.1	2022-02-28		(NSP13_Q518H,N_S194L,NS3_V55I,NSP14_A353V,NSP7_L71F,NSP6_M192I,NSP12_P323L,Spike_D614G)	2022-01-29		TRUE	TRUE			0.379560579206	North America / USA
hCoV-19/USA/MT-80495/2020	betacoronavirus	EPI_ISL_9275691	2020-10-22	North America	USA	Montana		29903	Human	unknown	unknown	G	AD.1	2022-02-28		(Spike_E654Q,NSP13_Q518H,N_S194L,NS3_V55I,NSP14_A353V,NSP6_M192I,NSP12_P323L,Spike_D614G)	2022-01-29		TRUE	TRUE			0.379594020667	North America / USA
hCoV-19/USA/MT-Walk-564/2020	betacoronavirus	EPI_ISL_7160247	2020-11-27	North America	USA	Montana		29503	Human	unknown	unknown	G	AD.1	2022-02-28		(Spike_E654Q,NSP13_Q518H,N_S194L,NS3_V55I,NSP14_A353V,NSP7_L71F,NSP6_M192I,NSP12_P323L,Spike_D614G)	2021-12-05		TRUE	TRUE			0.379452936989	North America / USA
hCoV-19/USA/TX-HMH-MCoV-36622/2020	betacoronavirus	EPI_ISL_2207151	2020-12-09	North America	USA	Texas		29858	Human	unknown	unknown	GR	AD.2	2022-02-28		(NSP3_P968L,N_M210I,NSP2_L462F,N_R203K,N_G204R,NSP1_H110Y,NS3_T223I,NSP2_I120F,NSP12_E254D,NSP15_T33I,NSP12_P323L,Spike_D614G,N_A398V,NSP6_L37F,N_P383L,NSP14_M501I)	2021-05-21		TRUE	TRUE			0.379630249849	North America / USA
hCoV-19/USA/AL-Cullman-JDSU/2020	betacoronavirus	EPI_ISL_872396	2020-10-03	North America	USA	Alabama		29782	Human	29	Female	GR	AD.2	2022-02-28		(NSP1_T78I,NSP3_P968L,N_D399Y,N_R203K,N_G204R,NS3_T223I,NSP2_I120F,NSP12_E254D,NSP15_T33I,NSP12_P323L,Spike_D614G,N_A398V,NSP6_L37F,NSP14_M501I)	2021-01-26		TRUE	TRUE			0.379759586327	North America / USA
hCoV-19/USA/AL-Limestone-JDSX/2020	betacoronavirus	EPI_ISL_872398	2020-10-03	North America	USA	Alabama		29782	Human	26	Male	GR	AD.2	2022-02-28		(NSP1_T78I,NSP3_P968L,N_D399Y,N_R203K,N_G204R,NS3_T223I,NSP2_I120F,NSP12_E254D,NSP15_T33I,NSP12_P323L,Spike_D614G,N_A398V,NSP6_L37F,NSP14_M501I)	2021-01-26		TRUE	TRUE			0.379759586327	North America / USA
hCoV-19/USA/NY-CDC-ASC210007553/2021	betacoronavirus	EPI_ISL_1561388	2021-03-14	North America	USA	New York		29818	Human	28	Female	GR	AE.2	2022-02-28		(NS3_S165F,NSP14_K288R,N_R203K,NSP12_S913L,NSP3_A994D,N_G204R,NSP5_T196M,Spike_L1063F,NSP12_P323L,NSP16_A83S,Spike_D614G,N_D3N,Spike_Q675H)	2021-04-12		TRUE	TRUE		0.0065396740224	0.379738716538	North America / USA
hCoV-19/USA/MD-HP10347-PIDHHSHSYO/2020	betacoronavirus	EPI_ISL_5412944	2020-12-01	North America	USA	Maryland		29782	Human	31-34	Male	GR	AE.8	2022-02-28		(NSP13_S13L,NSP12_G179C,N_R203K,NSP13_V570L,NSP3_A994D,NSP2_R380C,NS8_G8V,N_G204R,NSP12_P323L,Spike_D614G,NSP2_P181L,NSP4_L323F,NS3_G100C)	2021-10-21		TRUE	TRUE			0.37969243167	North America / USA
hCoV-19/USA/TX-HMH-MCoV-12043/2020	betacoronavirus	EPI_ISL_1202078	2020-09-18	North America	USA	Texas		29836	Human	unknown	unknown	GR	AL.1	2022-02-28		(N_R195I,NS3_Q38P,N_R203K,NSP6_A46V,N_G204R,NS3_D155Y,NSP12_L638F,NSP12_P323L,Spike_D614G,NSP3_A333T)	2021-03-10		TRUE	TRUE			0.379843142512	North America / USA
hCoV-19/USA/NY-NYULH335/2021	betacoronavirus	EPI_ISL_1087344	2021-02-03	North America	USA	New York		29540	Human	unknown	unknown	GR	AL.1	2022-02-28		(NSP4_K399E,NS3_D155H,NSP3_L1802F,NSP15_P262L,NS3_Q38P,E_E7K,N_R203K,NSP6_A46V,NSP4_M458I,NSP3_T204I,NSP5_A234V,N_G204R,NSP2_T528I,NSP3_S1443F,NSP16_G92D,NSP12_P323L,Spike_D614G,NSP3_C417Y)	2021-02-26		TRUE	TRUE		0.00220040622884	0.379406276506	North America / USA
hCoV-19/USA/TX-HMH-MCoV-12296/2020	betacoronavirus	EPI_ISL_1202098	2020-09-25	North America	USA	Texas		29782	Human	unknown	unknown	GR	AL.1	2022-02-28		(N_R195I,NS3_Q38P,N_R203K,NSP6_A46V,N_G204R,NS3_D155Y,NSP12_P323L,Spike_D614G,NSP3_A333T)	2021-03-10		TRUE	TRUE			0.379961050299	North America / USA
hCoV-19/USA/WY-WYPHL-20129837/2020	betacoronavirus	EPI_ISL_2925653	2020-11-10	North America	USA	Wyoming		29830	Human	45	Male	GR	AM.2	2022-02-28		(NS8_E19del,Spike_D1260Y,N_R203K,NSP13_R22K,NSP2_H194Y,NS3_P240S,N_G204R,NSP12_I244T,NS3_T223I,NSP12_P323L,Spike_D614G)	2021-07-13		TRUE	TRUE		0.0085819644653	0.380029755867	North America / USA
hCoV-19/USA/NY-PRL-2021_03_12_00B12/2021	betacoronavirus	EPI_ISL_1307322	2021-03-10	North America	USA	New York		29717	Human	53	Female	G	AT.1	2022-02-28		(Spike_T95I,NS3_P42L,NSP6_G107del,NS8_F3Y,NSP6_S106del,Spike_E484K,N_R203K,NSP5_T21I,N_R209del,NSP6_F108del,NSP13_Q88H,NS3_Q57H,NSP4_A446V,Spike_L5F,N_A208G,N_G204R,NS8_E106stop,NSP12_P323L,Spike_P681H,Spike_D614G,Spike_D253G,NSP3_E378V,NSP4_T173I)	2021-03-22		TRUE	TRUE		0.000740316990275	0.380063983836	North America / USA
hCoV-19/USA/PA-CDC-LC0173820/2021	betacoronavirus	EPI_ISL_3687696	2021-07-28	North America	USA	Pennsylvania		29762	Human	31	Male	GK	AY.1	2022-02-28	VOC Delta GK (B.1.617.2+AY.*) first detected in India	(N_G215C,Spike_T95I,N_D63G,N_R203M,M_L29F,NSP12_G671S,Spike_K417N,Spike_G142D,NS3_L53F,NS3_S26L,NS3_D222Y,Spike_P681R,Spike_R158del,NSP3_P1228L,NSP2_K489N,NS7a_V82A,NSP3_A488S,Spike_F157del,NSP4_T492I,NSP14_A394V,Spike_T19R,NS7a_T120I,Spike_W258L,N_D377Y,M_I82T,Spike_D950N,NS7b_T40I,NSP13_P77L,Spike_E156G,NSP3_P1469S,Spike_T478K,NSP6_T77A,NSP12_P323L,Spike_D614G,NSP4_V167L,Spike_L452R)	2021-08-25		TRUE	TRUE			0.379510785565	North America / USA
hCoV-19/USA/CA-CDPH-500003182/2021	betacoronavirus	EPI_ISL_5460752	2021-07-13	North America	USA	California		29785	Human	unknown	unknown	GK	AY.1	2022-02-28	VOC Delta GK (B.1.617.2+AY.*) first detected in India	(N_G215C,Spike_T95I,N_D63G,N_R203M,M_L29F,NSP12_G671S,Spike_K417N,Spike_G142D,NS3_L53F,NS3_S26L,Spike_P681R,Spike_R158del,NSP3_P1228L,NSP2_K489N,NS7a_V82A,NSP3_A488S,Spike_F157del,NSP4_T492I,NSP14_A394V,Spike_T19R,NS7a_T120I,Spike_W258L,N_D377Y,M_I82T,N_E378D,Spike_D950N,NS7b_T40I,NSP13_P77L,Spike_E156G,NSP3_P1469S,Spike_T478K,NSP6_T77A,NSP12_P323L,Spike_D614G,NSP4_V167L,Spike_L452R)	2021-10-24		TRUE	TRUE		0.00114151418499	0.379449430271	North America / USA
hCoV-19/USA/CA-CDC-QDX27431850/2021	betacoronavirus	EPI_ISL_4021071	2021-07-31	North America	USA	California		29769	Human	30	Male	GK	AY.1	2022-02-28	VOC Delta GK (B.1.617.2+AY.*) first detected in India	(NS7a_E41D,N_G215C,Spike_T95I,N_D63G,N_R203M,M_L29F,NSP12_G671S,Spike_K417N,NS3_L53F,NS3_S26L,NS3_D222Y,Spike_P681R,Spike_R158del,NSP3_P1228L,NSP2_K489N,NS7a_V82A,NSP3_A488S,Spike_F157del,NSP4_T492I,NSP14_A394V,Spike_T19R,NS7a_T120I,Spike_W258L,N_D377Y,M_I82T,Spike_D950N,NS7b_T40I,NSP13_P77L,Spike_E156G,NSP3_P1469S,Spike_T478K,NSP6_T77A,NSP12_P323L,Spike_D614G,NSP4_V167L,Spike_L452R)	2021-09-08		TRUE	TRUE		0.00510598273372	0.379680588851	North America / USA
hCoV-19/USA/CA-CDPH-500003119/2021	betacoronavirus	EPI_ISL_4234961	2021-07-15	North America	USA	California		29785	Human	unknown	unknown	GK	AY.1	2022-02-28	VOC Delta GK (B.1.617.2+AY.*) first detected in India	(N_G215C,Spike_T95I,N_D63G,N_R203M,M_L29F,NSP12_G671S,Spike_K417N,Spike_G142D,NS3_L53F,NS3_S26L,Spike_P681R,Spike_R158del,NSP3_P1228L,NSP2_K489N,NS7a_V82A,NSP3_A488S,Spike_F157del,NSP4_T492I,NSP14_A394V,Spike_T19R,NS7a_T120I,Spike_W258L,N_D377Y,M_I82T,Spike_D950N,NS7b_T40I,NSP13_P77L,Spike_E156G,NSP3_P1469S,Spike_T478K,NSP6_T77A,NSP12_P323L,Spike_D614G,NSP4_V167L,Spike_L452R)	2021-09-16		TRUE	TRUE		0.00990431425214	0.379552390641	North America / USA
hCoV-19/USA/CA-CDC-ASC210241988/2021	betacoronavirus	EPI_ISL_3817315	2021-07-21	North America	USA	California		29823	Human	28	Female	GK	AY.1	2022-02-28	VOC Delta GK (B.1.617.2+AY.*) first detected in India	(N_G215C,Spike_T95I,N_D63G,N_R203M,M_L29F,NSP12_G671S,Spike_K417N,NS3_L53F,NS3_S26L,Spike_P681R,Spike_R158del,NSP3_P1228L,NSP2_K489N,NS7a_V82A,NSP3_A488S,Spike_F157del,NSP4_T492I,NSP14_A394V,Spike_T19R,NS7a_T120I,Spike_W258L,N_D377Y,M_I82T,Spike_D950N,NS7b_T40I,NSP13_P77L,Spike_E156G,NSP3_P1469S,Spike_T478K,NSP6_T77A,NSP12_P323L,Spike_D614G,NSP4_V167L,Spike_L452R)	2021-08-31		TRUE	TRUE		0.00469436341079	0.379678603915	North America / USA
hCoV-19/USA/CO-CDC-MMB11676538/2021	betacoronavirus	EPI_ISL_7790710	2021-11-16	North America	USA	Colorado		29787	Human	29	Female	GK	AY.1	2022-02-28	VOC Delta GK (B.1.617.2+AY.*) first detected in India	(N_G215C,Spike_T95I,N_D63G,N_R203M,M_L29F,NSP12_G671S,Spike_K417N,Spike_G142D,NS3_L53F,NS3_S26L,Spike_P681R,Spike_R158del,NSP3_P1228L,NSP2_K489N,NS7a_V82A,NSP3_A488S,Spike_F157del,NSP4_T492I,NSP14_A394V,Spike_T19R,NS7a_T120I,Spike_W258L,N_D377Y,M_I82T,Spike_D950N,NS7b_T40I,NSP13_P77L,Spike_E156G,NSP3_P1469S,Spike_T478K,NSP15_T48I,NSP6_T77A,NSP12_P323L,Spike_D614G,NSP4_V167L,Spike_L452R)	2021-12-17		TRUE	TRUE			0.379527982006	North America / USA
hCoV-19/USA/CA-CDC-FG-162291/2021	betacoronavirus	EPI_ISL_6120613	2021-11-02	North America	USA	California		29812	Human	41	Male	GK	AY.1	2022-02-28	VOC Delta GK (B.1.617.2+AY.*) first detected in India	(N_G215C,Spike_T95I,N_D63G,N_R203M,M_L29F,NSP12_G671S,Spike_K417N,NSP12_H613Y,Spike_G142D,NS3_L53F,NS3_S26L,NSP13_T351I,NS3_D222Y,Spike_P681R,Spike_R158del,NSP3_P1228L,NSP2_K489N,M_A98S,NS7a_V82A,NSP3_A488S,Spike_F157del,NSP4_T492I,NSP14_A394V,Spike_T19R,NS7a_T120I,Spike_W258L,N_D377Y,M_I82T,Spike_D950N,NSP4_R305K,NS7b_T40I,NSP13_P77L,Spike_E156G,NSP3_S370L,NSP3_P1469S,Spike_T478K,NSP6_T77A,NSP12…	2021-11-09		TRUE	TRUE		0.000100630618543	0.379214331242	North America / USA
hCoV-19/USA/FL-CDC-STM-000711971/2021	betacoronavirus	EPI_ISL_6487061	2021-07-26	North America	USA	Florida		29890	Human	27	Male	GK	AY.1	2022-02-28	VOC Delta GK (B.1.617.2+AY.*) first detected in India	(N_G215C,Spike_T95I,N_D63G,N_R203M,M_L29F,NSP12_G671S,Spike_K417N,Spike_G142D,NS3_L53F,NS3_S26L,NS3_D222Y,Spike_P681R,Spike_R158del,NSP3_P1228L,NSP2_K489N,NS7a_V82A,NSP3_A488S,Spike_F157del,NSP4_T492I,NSP14_A394V,Spike_T19R,NS7a_T120I,Spike_W258L,N_D377Y,M_I82T,Spike_D950N,NS7b_T40I,NSP13_P77L,Spike_E156G,NSP3_P1469S,Spike_T478K,NSP6_T77A,NSP12_P323L,Spike_D614G,NSP4_V167L,Spike_L452R)	2021-11-18		TRUE	TRUE		3.3456005353e-05	0.379002308542	North America / USA
hCoV-19/USA/CA-CDC-FG-183591/2021	betacoronavirus	EPI_ISL_7549130	2021-12-02	North America	USA	California		29812	Human	39	Male	GK	AY.1	2022-02-28	VOC Delta GK (B.1.617.2+AY.*) first detected in India	(NS7a_E41D,N_G215C,Spike_T95I,N_D63G,N_R203M,M_L29F,NSP12_G671S,Spike_K417N,Spike_G142D,NS3_L53F,NS3_S26L,NS3_D222Y,Spike_P681R,Spike_R158del,NSP3_P1228L,NSP2_K489N,NS8_S21N,NS7a_V82A,NSP3_A488S,Spike_F157del,NSP4_T492I,NSP14_A394V,Spike_T19R,NS7a_T120I,Spike_W258L,N_D377Y,M_I82T,Spike_D950N,NS7b_T40I,NSP13_P77L,Spike_E156G,NSP8_K79R,NSP3_P1469S,Spike_T478K,NS3_V112F,NSP6_T77A,NSP12_P323L,Spike_D…	2021-12-11		TRUE	TRUE		0.000100630618543	0.379281425073	North America / USA
hCoV-19/USA/CA-CDC-FG-050075/2021	betacoronavirus	EPI_ISL_3301589	2021-07-26	North America	USA	California		29797	Human	60	Male	GK	AY.1	2022-02-28	VOC Delta GK (B.1.617.2+AY.*) first detected in India	(N_G215C,Spike_T95I,N_D63G,NSP1_M85del,N_R203M,M_L29F,NSP12_G671S,Spike_K417N,Spike_G142D,NS3_L53F,NS3_S26L,NS3_D222Y,Spike_P681R,Spike_R158del,NSP3_P1228L,NSP2_K489N,NS7a_V82A,NSP3_A488S,Spike_F157del,NSP4_T492I,NSP14_A394V,Spike_T19R,NS7a_T120I,Spike_W258L,N_D377Y,M_I82T,Spike_D950N,NS7b_T40I,NSP13_P77L,Spike_E156G,NSP3_P1469S,Spike_T478K,NSP6_T77A,NSP12_P323L,Spike_D614G,NSP4_V167L,Spike_L452R)	2021-08-09		TRUE	TRUE		0.00533610766185	0.379276604359	North America / USA
hCoV-19/USA/RI-RISHL-E01339/2021	betacoronavirus	EPI_ISL_3024119	2021-06-21	North America	USA	Rhode Island		29803	Human	unknown	unknown	G	AY.10	2022-02-28	VOC Delta GK (B.1.617.2+AY.*) first detected in India	(N_D63G,N_R203M,NSP12_G671S,NSP6_T181I,NS3_S26L,Spike_P681R,Spike_R158del,NSP3_E121V,NSP3_V1173I,NS7a_V82A,Spike_F157del,Spike_T19R,NS7a_T120I,Spike_A222V,NSP1_F143del,N_D377Y,M_I82T,NSP6_V149A,Spike_D950N,NSP3_P822L,NSP1_K141del,NSP13_P77L,Spike_E156G,NSP1_S142del,NSP4_A446V,Spike_T478K,NSP12_P323L,Spike_D614G,Spike_L452R,NSP9_P83H)	2021-07-21		TRUE	TRUE			0.379827534141	North America / USA
hCoV-19/USA/NY-CDC-QDX27211854/2021	betacoronavirus	EPI_ISL_3395404	2021-07-24	North America	USA	New York		29769	Human	32	Male	GK	AY.10	2022-02-28	VOC Delta GK (B.1.617.2+AY.*) first detected in India	(N_D63G,NSP12_I539T,N_R203M,NSP12_G671S,E_L21F,NSP6_T181I,NS3_S26L,Spike_P681R,Spike_R158del,NSP3_P340T,NSP3_V1173I,NS7a_V82A,Spike_F157del,Spike_T19R,NS7a_T120I,Spike_A222V,N_D377Y,M_I82T,NSP6_V149A,Spike_D950N,NSP3_P822L,NSP13_P77L,Spike_E156G,NSP4_A446V,Spike_T478K,NSP1_R119C,NSP12_P323L,Spike_D614G,Spike_L452R,NSP9_P83H)	2021-08-13		TRUE	TRUE		0.00920420571736	0.37989489744	North America / USA
hCoV-19/USA/WA-UW-2021041231568/2021	betacoronavirus	EPI_ISL_1789408	2021-04-12	North America	USA	Washington		29528	Human	unknown	unknown	GK	AY.10	2022-02-28	VOC Delta GK (B.1.617.2+AY.*) first detected in India	(N_D63G,N_R203M,NSP12_G671S,NSP4_M324I,NSP6_T181I,NS3_S26L,Spike_P681R,Spike_R158del,NSP9_T24I,NS7a_V82A,Spike_F157del,Spike_T19R,NS7a_T120I,Spike_A222V,N_D377Y,M_I82T,NSP6_V149A,Spike_D950N,NSP3_P822L,NSP13_P77L,Spike_E156G,NSP4_A446V,Spike_T478K,NSP4_M33V,NSP12_P323L,Spike_D614G,Spike_L452R)	2021-04-29		TRUE	TRUE			0.379436467082	North America / USA
hCoV-19/USA/MA-UMASSMED-205578864/2021	betacoronavirus	EPI_ISL_4890413	2021-07-28	North America	USA	Massachusetts		29839	Human	80	Female	GK	AY.10	2022-02-28	VOC Delta GK (B.1.617.2+AY.*) first detected in India	(N_D63G,N_R203M,NSP12_G671S,NSP6_T181I,NS3_S26L,Spike_P681R,Spike_R158del,Spike_K1205R,NSP3_V1173I,NS7a_V82A,Spike_F157del,Spike_T19R,NS7a_T120I,Spike_A222V,N_D377Y,M_I82T,NSP6_V149A,Spike_D950N,NSP3_P822L,NSP13_P77L,Spike_E156G,NSP4_A446V,Spike_T478K,NSP12_P323L,Spike_D614G,Spike_L452R,NSP9_P83H,NSP13_V226L,NSP16_L100F)	2021-10-06		TRUE	TRUE		0.00908207379604	0.380174512987	North America / USA
hCoV-19/USA/MA-UMASSMED-P028H06/2021	betacoronavirus	EPI_ISL_3410221	2021-06-07	North America	USA	Massachusetts		29829	Human	6	Male	GK	AY.10	2022-02-28	VOC Delta GK (B.1.617.2+AY.*) first detected in India	(N_D63G,N_R203M,NSP12_G671S,NSP6_T181I,NS3_S26L,Spike_P681R,Spike_R158del,Spike_K1205R,NSP3_V1173I,NS7a_V82A,Spike_F157del,Spike_T19R,NS7a_T120I,Spike_A222V,N_D377Y,M_I82T,NSP6_V149A,Spike_D950N,NSP3_P822L,NSP13_P77L,Spike_E156G,NSP4_A446V,Spike_T478K,NSP12_P323L,Spike_D614G,Spike_L452R,NSP9_P83H)	2021-08-15		TRUE	TRUE		0.000435817493044	0.37979608264	North America / USA
hCoV-19/USA/MA-UMASSMED-205578880/2021	betacoronavirus	EPI_ISL_4890414	2021-07-17	North America	USA	Massachusetts		29826	Human	62	Male	GK	AY.10	2022-02-28	VOC Delta GK (B.1.617.2+AY.*) first detected in India	(N_D63G,N_R203M,NSP12_G671S,NSP6_T181I,NS3_S26L,Spike_P681R,Spike_R158del,Spike_K1205R,NSP3_V1173I,NS7a_V82A,Spike_F157del,Spike_T19R,NS7a_T120I,Spike_A222V,N_D377Y,M_I82T,NSP6_V149A,Spike_D950N,NSP3_P822L,NSP13_P77L,Spike_E156G,NSP4_A446V,Spike_T478K,NSP12_P323L,Spike_D614G,Spike_L452R,NSP9_P83H)	2021-10-06		TRUE	TRUE		0.00814725407363	0.379947943075	North America / USA
hCoV-19/USA/NY-NYCPHL-004695/2021	betacoronavirus	EPI_ISL_2179186	2021-05-11	North America	USA	New York		29769	Human	73	Male	GK	AY.10	2022-02-28	VOC Delta GK (B.1.617.2+AY.*) first detected in India	(N_D63G,N_R203M,NSP12_G671S,NSP6_T181I,NS3_S26L,Spike_P681R,Spike_R158del,NSP3_V1173I,NS7a_V82A,Spike_F157del,Spike_T19R,NS7a_T120I,Spike_A222V,N_D377Y,M_I82T,NSP6_V149A,Spike_D950N,NSP3_P822L,NSP13_P77L,Spike_E156G,NSP4_A446V,Spike_T478K,NSP1_R119C,NSP12_P323L,Spike_D614G,Spike_L452R,NSP9_P83H)	2021-05-20		TRUE	TRUE		0.00920420571736	0.380030513646	North America / USA
hCoV-19/USA/MA-CDC-QDX25025418/2021	betacoronavirus	EPI_ISL_2397614	2021-05-15	North America	USA	Massachusetts		29769	Human	38	Male	GK	AY.10	2022-02-28	VOC Delta GK (B.1.617.2+AY.*) first detected in India	(N_D63G,N_R203M,NSP12_G671S,NSP6_T181I,NS3_S26L,Spike_P681R,Spike_R158del,NSP3_V1173I,NS7a_V82A,Spike_F157del,Spike_T19R,NS7a_T120I,Spike_A222V,N_D377Y,M_I82T,NSP6_V149A,Spike_D950N,NSP3_P822L,NSP13_P77L,Spike_E156G,NSP4_A446V,Spike_T478K,NSP12_P323L,Spike_D614G,Spike_L452R,NSP9_P83H,M_D190E,NSP16_T140I)	2021-06-03		TRUE	TRUE		0.00920420571736	0.379962705543	North America / USA
hCoV-19/USA/WA-UW-21041754443/2021	betacoronavirus	EPI_ISL_2002289	2021-04-17	North America	USA	Washington		29528	Human	unknown	unknown	GK	AY.10	2022-02-28	VOC Delta GK (B.1.617.2+AY.*) first detected in India	(N_D63G,N_R203M,NSP12_G671S,NSP4_M324I,NSP6_T181I,NS3_S26L,Spike_P681R,Spike_R158del,NSP9_T24I,NS7a_V82A,Spike_F157del,Spike_T19R,NS7a_T120I,Spike_A222V,N_D377Y,M_I82T,NSP6_V149A,Spike_D950N,NSP3_P822L,NSP13_P77L,Spike_E156G,NSP4_A446V,Spike_T478K,NSP4_M33V,NSP12_P323L,Spike_D614G,Spike_L452R)	2021-05-11		TRUE	TRUE			0.379436467082	North America / USA
hCoV-19/USA/NJ-PHEL-V21002751/2021	betacoronavirus	EPI_ISL_3025460	2021-05-11	North America	USA	New Jersey		29769	Human	unknown	unknown	G	AY.10	2022-02-28	VOC Delta GK (B.1.617.2+AY.*) first detected in India	(N_D63G,N_R203M,NSP12_G671S,NSP6_T181I,NS3_S26L,Spike_P681R,Spike_R158del,NSP3_V1173I,NS7a_V82A,Spike_F157del,Spike_T19R,NS7a_T120I,Spike_A222V,N_D377Y,M_I82T,NSP6_V149A,Spike_D950N,NSP3_P822L,NSP13_P77L,Spike_E156G,NSP4_A446V,Spike_T478K,NSP12_P323L,Spike_D614G,Spike_L452R,NSP9_P83H)	2021-07-21		TRUE	TRUE		0.00947294165071	0.379896225455	North America / USA
hCoV-19/USA/TX-DSHS-12283/2021	betacoronavirus	EPI_ISL_7605977	2021-08-31	North America	USA	Texas		29701	Human	unknown	Female	GK	AY.100	2022-02-28	VOC Delta GK (B.1.617.2+AY.*) first detected in India	(N_G215C,Spike_T95I,N_D63G,N_R203M,NSP12_G671S,Spike_G142D,NS3_S26L,NSP13_A296S,Spike_P681R,Spike_R158del,NSP3_P1228L,NS7a_V82A,NSP3_A488S,Spike_F157del,NSP3_S1913G,NSP4_T492I,NSP14_A394V,Spike_T19R,NS7a_T120I,N_D377Y,M_I82T,Spike_D950N,NS7b_T40I,NSP13_P77L,Spike_E156G,NSP3_P1469S,NS8_Y31F,Spike_T478K,NSP6_T77A,Spike_N481S,NSP12_P323L,Spike_D614G,NSP4_V167L,Spike_L452R)	2021-12-13		TRUE	TRUE			0.379515841217	North America / USA
hCoV-19/USA/UT-UPHL-220103149869/2021	betacoronavirus	EPI_ISL_8335439	2021-12-19	North America	USA	Utah		29802	Human	unknown	unknown	GK	AY.100	2022-02-28	VOC Delta GK (B.1.617.2+AY.*) first detected in India	(N_G215C,N_D63G,N_R203M,NSP12_G671S,NS3_S26L,NS3_L106F,NSP13_A296S,Spike_P681R,Spike_P384L,Spike_R158del,NSP3_P1228L,NS7a_V82A,NSP3_A488S,Spike_F157del,NSP4_T492I,NSP14_A394V,Spike_T19R,NS7a_T120I,N_D377Y,M_I82T,Spike_D950N,NS7b_T40I,NSP13_P77L,Spike_E156G,NSP3_P1469S,NS8_Y31F,Spike_T478K,NSP6_T77A,NSP12_P323L,Spike_D614G,NSP4_V167L,Spike_L452R)	2022-01-04		TRUE	TRUE			0.379605395611	North America / USA
hCoV-19/USA/TX-HMH-MCoV-66257/2021	betacoronavirus	EPI_ISL_6949121	2021-10-09	North America	USA	Texas		29797	Human	unknown	unknown	GK	AY.100	2022-02-28	VOC Delta GK (B.1.617.2+AY.*) first detected in India	(N_G215C,Spike_T95I,N_D63G,N_R203M,NSP12_G671S,NSP3_A1311V,Spike_G142D,NS3_S26L,NSP13_A296S,Spike_P681R,Spike_R158del,NSP3_P1228L,NS7a_V82A,NSP3_A488S,Spike_F157del,NSP4_T492I,NSP14_A394V,Spike_T19R,NS7a_T120I,N_D377Y,M_I82T,Spike_D950N,NS7b_T40I,NSP13_P77L,Spike_E156G,NSP3_P1469S,NS8_Y31F,Spike_T478K,NSP6_T77A,NSP12_P323L,Spike_D614G,NSP4_V167L,Spike_L452R)	2021-12-01		TRUE	TRUE			0.379467731651	North America / USA
hCoV-19/USA/AL-CDC-ASC210270239/2021	betacoronavirus	EPI_ISL_3856546	2021-08-03	North America	USA	Alabama		29823	Human	18	Female	GK	AY.100	2022-02-28	VOC Delta GK (B.1.617.2+AY.*) first detected in India	(N_G215C,NSP14_P128S,Spike_T95I,N_D63G,N_R203M,NSP12_G671S,NSP2_T223I,Spike_G142D,NS3_S26L,NSP13_A296S,Spike_P681R,Spike_R158del,NSP3_I456T,NSP3_P1228L,NS7a_V82A,NSP3_A488S,Spike_F157del,NSP4_T492I,NSP14_A394V,Spike_T19R,NS7a_T120I,N_D377Y,M_I82T,Spike_D950N,NS7b_T40I,NSP13_P77L,Spike_E156G,NSP3_P1469S,Spike_T478K,NSP6_T77A,NSP12_P323L,Spike_D614G,NSP4_V167L,Spike_L452R)	2021-09-01		TRUE	TRUE			0.379505750595	North America / USA
hCoV-19/USA/MD-CDC-LC0437940/2021	betacoronavirus	EPI_ISL_8366277	2021-12-22	North America	USA	Maryland		29704	Human	9	Female	GK	AY.100	2022-02-28	VOC Delta GK (B.1.617.2+AY.*) first detected in India	(N_G215C,Spike_T95I,N_D63G,N_R203M,NSP12_G671S,NSP3_T1677I,Spike_G142D,NS3_S26L,NSP13_A296S,Spike_P681R,Spike_R158del,NSP2_M551I,NSP3_P1228L,NS7a_V82A,NSP3_A488S,Spike_F157del,NSP4_T492I,NSP14_A394V,Spike_T19R,NS7a_T120I,N_D377Y,M_I82T,Spike_D950N,NS7b_T40I,NSP13_P77L,Spike_E156G,NSP3_P1469S,NS8_Y31F,Spike_T478K,NSP6_T77A,Spike_T385I,NSP12_P323L,Spike_D614G,NSP4_V167L,Spike_L452R,Spike_M1229I)	2022-01-04		TRUE	TRUE			0.379342849448	North America / USA
hCoV-19/USA/ME-CDC-QDX31447009/2021	betacoronavirus	EPI_ISL_7451174	2021-11-26	North America	USA	Maine		29760	Human	16	Female	GK	AY.100	2022-02-28	VOC Delta GK (B.1.617.2+AY.*) first detected in India	(N_G215C,NSP3_V481L,Spike_T95I,N_D63G,N_R203M,NSP8_T187I,NSP12_G671S,Spike_G142D,NSP1_M85V,NSP5_L75F,NS3_S26L,NSP13_A296S,Spike_P681R,NSP1_H83del,Spike_R158del,NSP3_P1228L,NSP1_D33G,NS7a_V82A,NSP1_G82del,NSP3_A488S,Spike_F157del,NSP4_T492I,NSP14_A394V,Spike_T19R,NS7a_T120I,N_D377Y,M_I82T,Spike_D950N,NS7a_S37F,NS7b_T40I,NSP13_P77L,Spike_E156G,NSP1_V84del,NSP3_P1469S,NS8_Y31F,Spike_T478K,NSP6_T77A,…	2021-12-09		TRUE	TRUE			0.379334677419	North America / USA
hCoV-19/USA/AZ-CDC-LC0384508/2021	betacoronavirus	EPI_ISL_6904117	2021-11-07	North America	USA	Arizona		29760	Human	52	Male	GK	AY.100	2022-02-28	VOC Delta GK (B.1.617.2+AY.*) first detected in India	(N_G215C,Spike_T95I,N_D63G,N_R203M,NSP12_G671S,Spike_G142D,NS3_S26L,NSP13_A296S,Spike_P681R,Spike_R158del,NSP3_P1228L,NS7a_V82A,NSP3_A488S,Spike_F157del,NSP4_T492I,NSP14_A394V,Spike_T19R,NS7a_T120I,N_D377Y,M_I82T,Spike_D950N,NS7b_T40I,NSP13_P77L,Spike_E156G,NSP3_P1469S,NS8_Y31F,Spike_T478K,NSP6_T77A,NSP12_P323L,Spike_D614G,NSP4_V167L,Spike_L452R)	2021-11-30		TRUE	TRUE			0.379569892473	North America / USA
hCoV-19/USA/SC-CDC-LC0320981/2021	betacoronavirus	EPI_ISL_5576729	2021-10-08	North America	USA	South Carolina		29638	Human	77	Male	GK	AY.100	2022-02-28	VOC Delta GK (B.1.617.2+AY.*) first detected in India	(N_G215C,Spike_T95I,N_D63G,N_R203M,NSP12_G671S,Spike_G142D,NS3_S26L,NSP13_A296S,Spike_P681R,Spike_R158del,NSP3_P1228L,NS7a_V82A,NSP3_A488S,Spike_F157del,NSP4_T492I,NSP14_A394V,Spike_T19R,NS7a_T120I,N_D377Y,M_I82T,Spike_D950N,NS7b_T40I,NSP13_P77L,Spike_E156G,NSP3_P1469S,NS8_Y31F,Spike_T478K,NSP6_T77A,NSP12_P323L,NSP15_A255V,Spike_D614G,NSP4_V167L,Spike_L452R)	2021-10-26		TRUE	TRUE		0.000708549834672	0.379579295675	North America / USA
hCoV-19/USA/AZ-CDC-LC0356494/2021	betacoronavirus	EPI_ISL_6388794	2021-10-24	North America	USA	Arizona		29767	Human	55	Female	GK	AY.100	2022-02-28	VOC Delta GK (B.1.617.2+AY.*) first detected in India	(N_G215C,Spike_T95I,N_D63G,N_R203M,NSP12_G671S,Spike_G142D,NS3_S26L,NSP13_A296S,Spike_P681R,Spike_R158del,NSP3_P1228L,NS7a_V82A,NSP3_A488S,Spike_F157del,NSP4_T492I,NSP14_A394V,Spike_T19R,NS7a_T120I,N_D377Y,M_I82T,Spike_D950N,NS7b_T40I,NSP13_P77L,NSP12_E876A,Spike_E156G,NSP7_A80T,NSP3_P1469S,NS8_Y31F,Spike_T478K,NSP6_T77A,NSP12_P323L,Spike_D614G,NSP4_V167L,Spike_L452R)	2021-11-17		TRUE	TRUE			0.379480632916	North America / USA
hCoV-19/USA/OH-CDC-ASC210128883/2021	betacoronavirus	EPI_ISL_4909565	2021-09-05	North America	USA	Ohio		29818	Human	30	Male	GK	AY.100	2022-02-28	VOC Delta GK (B.1.617.2+AY.*) first detected in India	(N_G215C,Spike_T95I,N_D63G,N_R203M,NSP12_G671S,NSP2_T223I,NS3_S26L,NSP13_A296S,Spike_P681R,Spike_R158del,NSP3_P1228L,NS7a_V82A,NSP3_A488S,Spike_F157del,NSP4_T492I,NSP14_A394V,Spike_T19R,NS7a_T120I,N_D377Y,M_I82T,Spike_D950N,NS7b_T40I,NSP13_P77L,Spike_E156G,NSP3_P1469S,Spike_T478K,NSP6_T77A,NSP12_P323L,Spike_D614G,NSP4_V167L,Spike_L452R)	2021-10-06		TRUE	TRUE			0.379535850828	North America / USA
hCoV-19/USA/FL-BPHL-18564/2021	betacoronavirus	EPI_ISL_8352629	2021-12-12	North America	USA	Florida		29769	Human	unknown	unknown	GK	AY.101	2022-02-28	VOC Delta GK (B.1.617.2+AY.*) first detected in India	(N_G215C,Spike_T95I,N_D63G,NS3_A23V,N_R203M,NSP12_G671S,Spike_G142D,NS3_S26L,NS7a_P84S,Spike_D215Y,NSP3_S1204L,Spike_P681R,Spike_R158del,NSP3_H920R,NSP3_P1228L,NS7a_V82A,NSP3_A488S,Spike_F157del,NSP4_T492I,NSP14_A394V,Spike_T19R,NS7a_T120I,N_D377Y,M_I82T,Spike_D950N,NS7b_T40I,NSP8_T148I,NSP13_P77L,Spike_E156G,NSP3_T678I,NSP3_P1469S,Spike_T478K,NSP6_T77A,NSP12_P323L,Spike_D614G,NSP4_V167L,Spike_L4…	2022-01-04		TRUE	TRUE			0.379455137895	North America / USA
hCoV-19/USA/CA-Stanford-52_S03/2021	betacoronavirus	EPI_ISL_7035662	2021-11-08	North America	USA	California		29689	Human	40	Male	GK	AY.101	2022-02-28	VOC Delta GK (B.1.617.2+AY.*) first detected in India	(N_G215C,Spike_T95I,N_D63G,NS3_A23V,N_R203M,NSP12_G671S,Spike_G142D,NS3_S26L,NS3_D155Y,Spike_V308L,Spike_R158del,Spike_P681H,NS7a_V82A,NSP3_A488S,Spike_F157del,NSP4_T492I,Spike_T19R,NS7a_T120I,N_D377Y,M_I82T,NSP2_V594F,Spike_D950N,NS7b_T40I,NSP13_P77L,Spike_E156G,NSP3_P1469S,Spike_T478K,NSP6_T77A,N_V72I,NSP3_S40F,NSP12_P323L,Spike_D614G,NSP4_V167L,NSP6_L37F,Spike_L452R,NSP4_A307V)	2021-12-03		TRUE	TRUE			0.3789537508	North America / USA
hCoV-19/USA/CA-SDCPHL-101421-200/2021	betacoronavirus	EPI_ISL_5930355	2021-10-08	North America	USA	California	Other: 92108	29816	Human	unknown	unknown	GK	AY.101	2022-02-28	VOC Delta GK (B.1.617.2+AY.*) first detected in India	(N_G215C,Spike_T95I,N_D63G,NSP1_M85del,NS3_A23V,N_R203M,NSP12_G671S,Spike_G142D,NS3_S26L,NS3_D155Y,Spike_V308L,Spike_P681R,NSP1_H83del,Spike_R158del,NSP3_P1228L,NS7a_V82A,NSP1_G82del,NSP3_A488S,Spike_F157del,NSP4_T492I,NSP14_A394V,Spike_T19R,NS7a_T120I,N_D377Y,M_I82T,NSP2_V594F,Spike_D950N,NS7b_T40I,NSP13_P77L,NSP1_V86del,Spike_E156G,NSP1_V84del,NS8_A51V,NSP3_P1469S,Spike_T478K,NSP6_T77A,NSP12_P3…	2021-11-05		TRUE	TRUE			0.379125301851	North America / USA
hCoV-19/USA/CA-CDC-FG-147837/2021	betacoronavirus	EPI_ISL_5308053	2021-10-08	North America	USA	California		29811	Human	46	Male	GK	AY.101	2022-02-28	VOC Delta GK (B.1.617.2+AY.*) first detected in India	(N_G215C,Spike_T95I,N_D63G,NS3_A23V,N_R203M,NSP12_G671S,Spike_G142D,NS3_S26L,NSP3_S1204L,Spike_P681R,Spike_R158del,NSP3_P1228L,NS7a_V82A,NSP3_A488S,Spike_F157del,NSP4_T492I,NSP14_A394V,Spike_T19R,NS7a_T120I,N_D377Y,M_I82T,Spike_D950N,NS7b_T40I,NSP8_T148I,NSP13_P77L,Spike_E156G,NSP3_P1469S,Spike_T478K,NSP6_T77A,NSP12_P323L,Spike_D614G,NSP4_V167L,Spike_L452R,NSP4_A307V)	2021-10-18		TRUE	TRUE		0.00030190198249	0.379336957251	North America / USA
hCoV-19/USA/NM-CDC-ASC210344723/2021	betacoronavirus	EPI_ISL_6166857	2021-10-11	North America	USA	New Mexico		29823	Human	50	Female	GK	AY.101	2022-02-28	VOC Delta GK (B.1.617.2+AY.*) first detected in India	(N_G215C,NSP3_G946S,Spike_T95I,N_D63G,NS3_A23V,N_R203M,NSP12_G671S,NS3_S26L,Spike_P681R,Spike_R158del,NSP3_P1228L,NS7a_V82A,NSP3_A488S,Spike_F157del,NSP4_T492I,NSP14_A394V,Spike_T19R,NS7a_T120I,N_D377Y,M_I82T,Spike_D950N,NS7b_T40I,NSP13_P77L,NS3_P42L,Spike_E156G,NSP3_P1469S,Spike_T478K,NSP6_T77A,N_S201N,NSP12_P323L,Spike_D614G,NSP4_V167L,Spike_L452R,NSP4_A307V)	2021-11-10		TRUE	TRUE		0.000469436341079	0.379482706565	North America / USA
hCoV-19/USA/CO-CDC-MMB12117930/2021	betacoronavirus	EPI_ISL_8586261	2021-12-12	North America	USA	Colorado		29787	Human	5	Male	GK	AY.101	2022-02-28	VOC Delta GK (B.1.617.2+AY.*) first detected in India	(N_G215C,NSP3_G946S,NSP3_P1200S,Spike_T95I,N_D63G,NSP6_P44S,NS3_A23V,N_R203M,NSP12_G671S,NS3_S26L,N_T141A,Spike_P681R,Spike_R158del,NS3_V202L,NSP3_P1228L,NS7a_V82A,NSP3_A488S,Spike_F157del,NSP4_T492I,NSP14_A394V,Spike_T19R,NS7a_T120I,N_D377Y,M_I82T,Spike_D950N,NS7b_T40I,NSP13_P77L,NS3_P42L,Spike_E156G,NSP3_P1469S,Spike_T478K,NSP6_T77A,Spike_F855S,N_S201N,NSP12_P323L,Spike_D614G,NSP4_V167L,NSP6_L3…	2022-01-11		TRUE	TRUE		0.00147715446336	0.379417005682	North America / USA
hCoV-19/USA/FL-BPHL-13931/2021	betacoronavirus	EPI_ISL_6366587	2021-10-05	North America	USA	Florida		29833	Human	unknown	unknown	GK	AY.101	2022-02-28	VOC Delta GK (B.1.617.2+AY.*) first detected in India	(N_G215C,Spike_T95I,N_D63G,NS3_A23V,N_R203M,NSP12_G671S,NS3_L85F,Spike_G142D,NS3_S26L,NS3_D155Y,Spike_V308L,Spike_P681R,Spike_R158del,NSP3_P1228L,NS7a_V82A,NSP3_A488S,Spike_F157del,NSP4_T492I,NSP14_A394V,Spike_T19R,NS7a_T120I,N_D377Y,M_I82T,NSP2_V594F,Spike_D950N,NS7b_T40I,NSP13_P77L,Spike_E156G,NSP3_P1469S,Spike_T478K,NSP6_T77A,NSP12_P323L,Spike_D614G,NSP4_V167L,NSP6_L37F,Spike_L452R,NSP4_A307V)	2021-11-17		TRUE	TRUE		0.00579894747427	0.378961564396	North America / USA
hCoV-19/USA/CA-CDC-ASC210449280/2021	betacoronavirus	EPI_ISL_6539967	2021-10-29	North America	USA	California		29823	Human	22	Male	GK	AY.101	2022-02-28	VOC Delta GK (B.1.617.2+AY.*) first detected in India	(N_G215C,Spike_T95I,N_D63G,NS3_A23V,N_R203M,N_M322I,NSP12_G671S,NS3_S26L,NS3_D155Y,Spike_V308L,Spike_R158del,NSP3_P1228L,Spike_P681H,NS7a_V82A,NSP3_A488S,Spike_F157del,NSP4_T492I,NSP14_A394V,Spike_T19R,NS7a_T120I,N_D377Y,M_I82T,NSP2_V594F,Spike_D950N,NS7b_T40I,NSP13_P77L,Spike_E156G,NSP3_P1469S,Spike_T478K,NSP6_T77A,N_V72I,NSP3_S40F,NSP12_P323L,Spike_D614G,NSP4_V167L,NSP6_L37F,Spike_L452R,NSP4_A3…	2021-11-19		TRUE	TRUE		0.00010059350166	0.379242119383	North America / USA
hCoV-19/USA/CA-HLX-ATM-VU62MPJ4J/2021	betacoronavirus	EPI_ISL_8037970	2021-11-01	North America	USA	California		29810	Human	unknown	unknown	GK	AY.101	2022-02-28	VOC Delta GK (B.1.617.2+AY.*) first detected in India	(N_G215C,Spike_T95I,N_D63G,NS3_A23V,N_R203M,NSP12_G671S,Spike_G142D,NS3_S26L,NS3_D155Y,Spike_V308L,Spike_R158del,NSP3_P1228L,Spike_P681H,NS7a_V82A,NSP3_A488S,Spike_F157del,NSP4_T492I,NSP14_A394V,Spike_T19R,NS7a_T120I,N_D377Y,M_I82T,NSP2_V594F,Spike_D950N,NS7b_T40I,NSP13_P77L,Spike_E156G,NSP3_P1469S,Spike_T478K,NSP6_T77A,N_V72I,NSP3_S40F,NSP12_P323L,Spike_D614G,NSP4_V167L,Spike_L452R,NSP4_A307V)	2021-12-24		TRUE	TRUE			0.379302247568	North America / USA
hCoV-19/USA/MO-CDC-ASC210200777/2021	betacoronavirus	EPI_ISL_6057999	2021-10-03	North America	USA	Missouri		29809	Human	69	Male	GK	AY.101	2022-02-28	VOC Delta GK (B.1.617.2+AY.*) first detected in India	(N_G215C,Spike_T95I,N_D63G,NS3_A23V,N_R203M,NSP12_G671S,Spike_G142D,Spike_D1139H,NS3_S26L,Spike_L5F,Spike_P681R,Spike_R158del,NSP3_P1228L,NS7a_V82A,NSP3_A488S,Spike_F157del,NSP4_T492I,NSP14_A394V,Spike_T19R,NS7a_T120I,N_D377Y,M_I82T,Spike_D950N,NS7b_T40I,NSP13_P77L,Spike_E156G,NSP3_P1469S,Spike_T478K,NSP6_T77A,NSP12_P323L,Spike_D614G,NSP4_V167L,Spike_L452R)	2021-11-08		TRUE	TRUE		0.00748096212553	0.379537619144	North America / USA
hCoV-19/USA/TN-CDC-ASC210183355/2021	betacoronavirus	EPI_ISL_3861321	2021-08-05	North America	USA	Tennessee		29806	Human	35	Male	GK	AY.102	2022-02-28	VOC Delta GK (B.1.617.2+AY.*) first detected in India	(N_G215C,Spike_T95I,N_D63G,N_R203M,NSP12_G671S,NSP2_A522S,NS3_S26L,Spike_P681R,Spike_R158del,NSP3_P1228L,NS7a_V82A,NSP3_A488S,Spike_F157del,NSP4_T492I,NSP14_A394V,Spike_T19R,NS7a_T120I,N_D377Y,M_I82T,Spike_D950N,NS7b_T40I,NSP13_P77L,Spike_E156G,NSP3_P1469S,Spike_T478K,NSP6_T77A,NSP12_P323L,Spike_D614G,Spike_L452R,NSP4_V167L)	2021-09-01		TRUE	TRUE		0.0088908273502	0.379912663755	North America / USA
hCoV-19/USA/OH-PLMI-HKKFG-03466/2021	betacoronavirus	EPI_ISL_3775267		North America	USA	Ohio		29806	Human	45	Male	GK	AY.102	2022-02-28	VOC Delta GK (B.1.617.2+AY.*) first detected in India	(N_G215C,Spike_T95I,N_D63G,N_R203M,NSP12_G671S,NSP2_F505I,NS3_S26L,Spike_P681R,NSP2_A488E,Spike_R158del,NSP3_P1228L,NS7a_V82A,NSP3_A488S,Spike_F157del,NSP4_T492I,NSP14_A394V,Spike_T19R,NS7a_T120I,N_D377Y,M_I82T,Spike_D950N,NS7b_T40I,NSP13_P77L,Spike_E156G,NSP3_P1469S,NS3_K21N,Spike_T478K,NSP6_T77A,NSP12_P323L,Spike_D614G,NSP4_V167L,Spike_L452R)	2021-08-30		TRUE	TRUE			0.379588002416	North America / USA
hCoV-19/USA/MI-CDC-ASC210388407/2021	betacoronavirus	EPI_ISL_7917905	2021-11-03	North America	USA	Michigan		29817	Human	36	Female	GK	AY.102	2022-02-28	VOC Delta GK (B.1.617.2+AY.*) first detected in India	(NSP13_S350L,N_G215C,Spike_T95I,N_D63G,NSP6_P44S,N_R203M,NSP12_G671S,NS3_S26L,Spike_P681R,NSP1_H83del,Spike_R158del,NSP3_P1228L,NSP14_D234G,NS7a_V82A,NSP3_A488S,Spike_F157del,NSP4_T492I,NSP14_A394V,Spike_T19R,NS7a_T120I,N_D377Y,NS3_W69R,M_I82T,Spike_D950N,NS7b_T40I,Spike_G446V,NSP13_P77L,Spike_E156G,NSP1_V84del,NSP3_P1469S,Spike_T478K,NSP1_M85L,NSP6_T77A,NSP12_P323L,Spike_D614G,NSP4_V167L,NSP6_L3…	2021-12-21		TRUE	TRUE			0.379515041755	North America / USA
hCoV-19/USA/MN-CDC-IBX178533858142/2021	betacoronavirus	EPI_ISL_6400932	2021-11-02	North America	USA	Minnesota		29818	Human	unknown	unknown	GK	AY.102	2022-02-28	VOC Delta GK (B.1.617.2+AY.*) first detected in India	(N_G215C,Spike_T95I,N_D63G,N_R203M,NSP12_G671S,NS3_S26L,NS3_W69C,Spike_P681R,Spike_R158del,NSP3_P1228L,NS7a_V82A,NSP3_A488S,Spike_F157del,NSP4_T492I,NSP14_A394V,Spike_T19R,NS7a_T120I,N_D377Y,M_I82T,Spike_D950N,NS7b_T40I,NSP13_P77L,NS7b_D36G,Spike_E156G,NSP3_P1469S,Spike_T478K,NSP3_P153L,NSP6_T77A,NSP12_V338I,NSP3_D1256G,NSP12_P323L,Spike_D614G,NSP4_V167L,Spike_L452R)	2021-11-17		TRUE	TRUE		0.00590247501509	0.379663990284	North America / USA
hCoV-19/USA/MD-MDH-5795/2021	betacoronavirus	EPI_ISL_6325014	2021-10-23	North America	USA	Maryland		29803	Human	unknown	unknown	GK	AY.102	2022-02-28	VOC Delta GK (B.1.617.2+AY.*) first detected in India	(N_G215C,Spike_T95I,N_R203M,N_M322I,NSP12_G671S,NSP12_D523N,Spike_P209L,NS3_S26L,NSP2_P624S,Spike_P681R,Spike_R158del,NSP3_I335V,NSP3_P1228L,NS7a_V82A,NSP3_A488S,Spike_F157del,NSP4_T492I,NSP14_A394V,Spike_T19R,NS7a_T120I,N_D377Y,M_I82T,Spike_D950N,NS7b_T40I,NSP13_P77L,Spike_E156G,NSP3_P1469S,N_D402Y,Spike_T478K,NSP6_T77A,NS8_I74T,NSP12_P323L,Spike_D614G,NSP4_V167L,Spike_L452R,NSP15_P111S)	2021-11-16		TRUE	TRUE		0.00895882964802	0.379807692308	North America / USA
hCoV-19/USA/KS-CDC-ASC210472282/2021	betacoronavirus	EPI_ISL_6527832	2021-10-19	North America	USA	Kansas		29820	Human	34	Male	GK	AY.102	2022-02-28	VOC Delta GK (B.1.617.2+AY.*) first detected in India	(N_G215C,Spike_T95I,N_D63G,N_R203M,NSP12_G671S,NSP2_A522S,NS3_S26L,Spike_P681R,Spike_R158del,NSP3_P1228L,NS7a_V82A,NSP3_A488S,Spike_F157del,NSP4_T492I,NSP14_A394V,Spike_T19R,NS7a_T120I,N_D377Y,M_I82T,Spike_D950N,NS7b_T40I,NSP13_P77L,Spike_E156G,NSP3_P1469S,Spike_T478K,NSP6_T77A,NSP12_P323L,Spike_D614G,NSP4_V167L,Spike_L452R,NSP3_T1365del,NSP3_T1830N)	2021-11-19		TRUE	TRUE		0.000268276324614	0.379612236683	North America / USA
hCoV-19/USA/OH-GD-080321-21072735747/2021	betacoronavirus	EPI_ISL_3341394	2021-07-27	North America	USA	Ohio		29809	Human	31	Male	GK	AY.102	2022-02-28	VOC Delta GK (B.1.617.2+AY.*) first detected in India	(N_G215C,Spike_T95I,N_D63G,N_R203M,NSP12_G671S,NS3_S26L,NSP5_V296I,Spike_P681R,Spike_R158del,NSP3_P1228L,NS7a_V82A,NSP3_A488S,Spike_F157del,NSP4_T492I,NSP14_A394V,Spike_T19R,NS7a_T120I,N_D377Y,M_I82T,Spike_D950N,NS7b_T40I,NSP4_Q77H,NSP13_P77L,Spike_E156G,NSP3_L1304F,NSP3_P1469S,Spike_T478K,NSP12_A526S,NSP6_T77A,NSP12_P323L,NSP6_M183I,Spike_D614G,NSP4_V167L,Spike_L452R)	2021-08-11		TRUE	TRUE			0.379482706565	North America / USA
hCoV-19/USA/TN-CDC-ASC210390548/2021	betacoronavirus	EPI_ISL_6785951	2021-11-05	North America	USA	Tennessee		29811	Human	21	Female	GK	AY.102	2022-02-28	VOC Delta GK (B.1.617.2+AY.*) first detected in India	(N_G215C,Spike_T95I,N_D63G,N_R203M,NSP12_G671S,NS3_S26L,Spike_P681R,Spike_R158del,NSP3_P1228L,NS7a_V82A,NSP3_A488S,Spike_F157del,NSP4_T492I,NSP14_A394V,Spike_T19R,NS7a_T120I,N_D377Y,M_I82T,Spike_D950N,NS7b_T40I,NSP13_P77L,Spike_E156G,NSP3_P1469S,Spike_T478K,NSP6_T77A,NSP12_P323L,Spike_D614G,Spike_L452R,NSP4_V167L)	2021-11-26		TRUE	TRUE			0.379658515313	North America / USA
hCoV-19/USA/ID-CDC-ASC210342293/2021	betacoronavirus	EPI_ISL_6070312	2021-10-08	North America	USA	Idaho		29811	Human	29	Female	GK	AY.102	2022-02-28	VOC Delta GK (B.1.617.2+AY.*) first detected in India	(N_G215C,Spike_T95I,N_D63G,N_R203M,NSP12_G671S,NS3_S26L,NS3_W69C,Spike_P681R,NS3_V256I,Spike_R158del,NSP3_P1228L,NSP3_P968S,NS7a_V82A,NSP3_A488S,NSP8_I185V,Spike_F157del,NSP4_T492I,NSP14_A394V,Spike_T19R,NS7a_T120I,N_D377Y,M_I82T,Spike_D950N,NS7b_T40I,NSP13_P77L,Spike_E156G,NSP3_P1469S,Spike_T478K,NSP6_T77A,NS8_S54L,NSP12_P323L,Spike_D614G,NSP4_V167L,Spike_L452R)	2021-11-09		TRUE	TRUE		0.00788299620945	0.379970246146	North America / USA
hCoV-19/USA/IL-CDC-ASC210283519/2021	betacoronavirus	EPI_ISL_5551270	2021-09-17	North America	USA	Illinois		29823	Human	15	Male	GK	AY.102	2022-02-28	VOC Delta GK (B.1.617.2+AY.*) first detected in India	(Spike_V1264L,N_D63G,N_R203M,NSP12_G671S,NSP1_P62S,NSP6_T181I,NS3_S26L,Spike_P681R,Spike_R158del,NS7a_V82A,Spike_F157del,Spike_T19R,NS7a_T120I,Spike_A222V,N_D377Y,NS3_L101P,M_I82T,NSP6_V149A,Spike_D950N,NSP3_P822L,NSP13_P77L,Spike_E156G,NSP3_Q981L,NSP4_Q364H,NSP4_A446V,Spike_T478K,NSP12_P323L,Spike_D614G,Spike_L452R)	2021-10-26		TRUE	TRUE		0.000570029842739	0.379889955043	North America / USA
hCoV-19/USA/IL-CDC-ASC210459564/2021	betacoronavirus	EPI_ISL_7781410	2021-11-14	North America	USA	Illinois		29816	Human	28	Female	GK	AY.103	2022-02-28	VOC Delta GK (B.1.617.2+AY.*) first detected in India	(N_G215C,N_D63G,N_R203M,NSP12_G671S,NSP3_T1348I,NSP13_I334V,Spike_G142D,NS3_S26L,NS8_E92V,NSP15_A171V,Spike_P681R,Spike_R158del,NSP3_P1228L,NSP3_T350I,NS7a_V82A,NSP3_A488S,Spike_F157del,NSP4_T492I,NSP14_A394V,Spike_T19R,NS7a_T120I,N_D377Y,M_I82T,Spike_D950N,NS7b_T40I,NSP13_P77L,Spike_E156G,NSP3_P1469S,Spike_T478K,NSP6_T77A,NSP12_P323L,Spike_D614G,NSP4_V167L,Spike_L452R)	2021-12-17		TRUE	TRUE			0.379460692246	North America / USA
hCoV-19/USA/MA-CDCBI-CRSP_YWKNQ3XSYTEWRWUE/2021	betacoronavirus	EPI_ISL_7453908	2021-11-30	North America	USA	Massachusetts		29844	Human	unknown	unknown	GK	AY.103	2022-02-28	VOC Delta GK (B.1.617.2+AY.*) first detected in India	(N_G215C,N_D63G,N_R203M,NSP3_E1801G,NSP12_G671S,NSP13_I334V,Spike_G142D,NS3_S26L,Spike_P681R,NSP3_S1230F,Spike_R158del,NSP3_P1228L,NS7a_V82A,NSP3_A488S,Spike_F157del,Spike_D80Y,NSP4_T492I,NSP14_A394V,Spike_T19R,NS7a_T120I,N_D377Y,M_I82T,Spike_D950N,NS7b_T40I,NSP13_P77L,Spike_E156G,NSP3_P1469S,Spike_T478K,NSP6_T77A,NSP15_H337Y,NSP12_P323L,Spike_D614G,NSP4_V167L,Spike_L452R)	2021-12-09		TRUE	TRUE		0.0079077871599	0.379458254526	North America / USA
hCoV-19/USA/CA-CDPH-500029503/2021	betacoronavirus	EPI_ISL_8645024	2021-10-27	North America	USA	California		29888	Human	unknown	unknown	GK	AY.103	2022-02-28	VOC Delta GK (B.1.617.2+AY.*) first detected in India	(N_G215C,N_D63G,N_R203M,NSP12_G671S,NSP13_I334V,Spike_G142D,NS3_S26L,Spike_P681R,Spike_R158del,NS8_C25Y,NSP3_P1228L,NS7a_V82A,NSP3_A488S,Spike_F157del,NSP4_T492I,NSP14_A394V,Spike_T19R,NS7a_T120I,N_D377Y,M_I82T,Spike_D950N,NS7b_T40I,NSP13_P77L,Spike_E156G,NSP3_P1469S,Spike_T478K,NSP6_T77A,NSP12_P323L,Spike_D614G,Spike_L452R,NSP4_V167L)	2022-01-13		TRUE	TRUE		0.00217478586724	0.379405157094	North America / USA
hCoV-19/USA/CA-CDC-QDX29409483/2021	betacoronavirus	EPI_ISL_5387751	2021-10-01	North America	USA	California		29769	Human	26	Male	GK	AY.103	2022-02-28	VOC Delta GK (B.1.617.2+AY.*) first detected in India	(N_G215C,N_D63G,N_A208S,N_R203M,NSP12_G671S,NSP13_I334V,Spike_G142D,NS3_P104S,NS3_S26L,Spike_P681R,Spike_R158del,NSP3_P1228L,NS7a_V82A,NSP3_A488S,Spike_F157del,NSP4_T492I,NSP14_A394V,Spike_T19R,NS7a_T120I,N_D377Y,M_I82T,Spike_D950N,NS7b_T40I,NSP13_P77L,Spike_E156G,NSP3_P1469S,NSP13_F437L,Spike_T478K,NS3_V255F,NSP6_T77A,NSP12_P323L,NS6_V9F,Spike_D614G,NSP4_V167L,Spike_L452R)	2021-10-20		TRUE	TRUE			0.379488729887	North America / USA
hCoV-19/USA/CA-CDC-ASC210272015/2021	betacoronavirus	EPI_ISL_3857549	2021-08-03	North America	USA	California		29823	Human	47	Female	GK	AY.103	2022-02-28	VOC Delta GK (B.1.617.2+AY.*) first detected in India	(N_G215C,N_D63G,N_A208S,N_R203M,NSP12_G671S,NSP13_I334V,NS3_P104S,NS3_S26L,Spike_P681R,Spike_R158del,NSP3_P1228L,NS7a_V82A,NSP3_A488S,Spike_F157del,NSP4_T492I,NSP14_A394V,Spike_T19R,NS7a_T120I,N_D377Y,M_I82T,Spike_D950N,NS7b_T40I,NSP13_P77L,Spike_E156G,NSP3_P1469S,Spike_T478K,NSP6_T77A,NSP12_P323L,Spike_D614G,Spike_L452R,NSP4_V167L)	2021-09-01		TRUE	TRUE			0.379673406431	North America / USA
hCoV-19/USA/AZ-TG1155884/2022	betacoronavirus	EPI_ISL_8824180	2022-01-02	North America	USA	Arizona		29791	Human	unknown	unknown	GK	AY.103	2022-02-28	VOC Delta GK (B.1.617.2+AY.*) first detected in India	(N_G215C,N_D63G,N_A208S,N_R203M,NSP6_A88V,NSP12_G671S,NSP13_I334V,NSP3_K1077N,NSP16_Q3L,Spike_G142D,NS3_P104S,Spike_P681R,Spike_R158del,NS7a_V82A,NSP3_A488S,Spike_F157del,NSP4_T492I,NSP8_V33F,NSP14_A394V,Spike_T19R,NS7a_T120I,N_D377Y,M_I82T,Spike_D950N,NS7b_T40I,NSP13_P77L,Spike_E156G,NSP3_P1469S,Spike_T478K,NSP6_T77A,NS3_L94I,NSP12_P323L,Spike_D614G,NSP4_V167L,Spike_L452R)	2022-01-18		TRUE	TRUE		0.00778758685509	0.380019621773	North America / USA
hCoV-19/USA/ME-CDC-ASC210570293/2021	betacoronavirus	EPI_ISL_8827145	2021-12-27	North America	USA	Maine		29816	Human	43	Female	GK	AY.103	2022-02-28	VOC Delta GK (B.1.617.2+AY.*) first detected in India	(NSP5_V18I,N_G215C,N_D63G,N_A208S,N_R203M,NSP12_G671S,NSP2_V48L,NSP13_I334V,Spike_G142D,NS3_P104S,NS3_S26L,Spike_P681R,Spike_R158del,NSP3_P1228L,NS7a_V82A,NSP3_A488S,Spike_F157del,NSP4_T492I,NSP14_A394V,Spike_T19R,NS7a_T120I,N_D377Y,M_I82T,Spike_D950N,NS7b_T40I,NSP13_P77L,Spike_E156G,NSP3_L1304F,NSP3_P1469S,Spike_T478K,NSP6_T77A,Spike_V608I,NSP12_P323L,NSP12_F694Y,Spike_D614G,NSP4_V167L,Spike_L45…	2022-01-19		TRUE	TRUE		0.0045613093641	0.378807277628	North America / USA
hCoV-19/USA/KS-CDC-LC0323915/2021	betacoronavirus	EPI_ISL_5562229	2021-09-26	North America	USA	Kansas		29736	Human	5	Female	GK	AY.103	2022-02-28	VOC Delta GK (B.1.617.2+AY.*) first detected in India	(N_G215C,N_D63G,N_R203M,NS3_ins104P,NSP12_G671S,NSP13_I334V,Spike_G142D,NS3_S26L,Spike_P681R,Spike_R158del,NSP3_P1228L,NS7a_V82A,NSP3_A488S,Spike_F157del,NSP4_T492I,NSP14_A394V,Spike_T19R,NS7a_T120I,NS8_C83F,N_D377Y,M_I82T,Spike_D950N,NS7b_T40I,NSP13_P77L,Spike_E156G,NSP3_P1469S,Spike_T478K,NSP6_T77A,NSP14_S137I,NSP12_P323L,Spike_D614G,NSP4_V167L,Spike_L452R,N_P383L)	2021-10-26		TRUE	TRUE			0.379674468658	North America / USA
hCoV-19/USA/UT-UPHL-211218390038/2021	betacoronavirus	EPI_ISL_7860549	2021-10-18	North America	USA	Utah		29792	Human	unknown	unknown	GK	AY.103	2022-02-28	VOC Delta GK (B.1.617.2+AY.*) first detected in India	(N_G215C,N_D63G,N_R203M,NSP12_G671S,NSP13_I334V,NS3_S26L,Spike_P681R,Spike_R158del,NSP3_P1228L,NSP8_Q24H,NSP3_A488S,Spike_F157del,Spike_P479S,NSP4_T492I,NSP14_A394V,Spike_T19R,N_D377Y,M_I82T,Spike_D950N,NS7b_T40I,NSP13_P77L,Spike_E156G,NSP3_P1469S,Spike_T478K,NSP6_T77A,NSP12_P323L,Spike_D614G,NSP4_V167L,Spike_L452R)	2021-12-20		TRUE	TRUE			0.379665682062	North America / USA
hCoV-19/USA/MD-CDC-LC0373874/2021	betacoronavirus	EPI_ISL_6789790	2021-11-06	North America	USA	Maryland		29766	Human	41	Female	GK	AY.103	2022-02-28	VOC Delta GK (B.1.617.2+AY.*) first detected in India	(N_G215C,N_D63G,N_R203M,NSP12_G671S,NSP13_I334V,Spike_G142D,NS3_S26L,Spike_P681R,Spike_R158del,NSP3_P1228L,NS7a_V82A,NSP3_A488S,Spike_F157del,NSP4_T492I,NSP14_A394V,Spike_T19R,NS7a_T120I,NSP14_V316A,N_D377Y,M_I82T,Spike_D950N,NSP3_A1215V,NS7b_T40I,NSP13_P77L,Spike_E156G,NSP3_P1469S,Spike_T478K,NSP6_T77A,NSP12_P323L,Spike_D614G,NSP4_V167L,Spike_L452R)	2021-11-26		TRUE	TRUE			0.379694953974	North America / USA
hCoV-19/USA/MI-CDC-STM-000724150/2021	betacoronavirus	EPI_ISL_6337296	2021-08-23	North America	USA	Michigan		29888	Human	34	Male	GK	AY.103.1	2022-02-28	VOC Delta GK (B.1.617.2+AY.*) first detected in India	(N_G215C,N_D63G,N_A208S,N_R203M,NSP12_G671S,NSP13_I334V,Spike_G142D,NS3_P104S,NS3_S26L,Spike_P681R,Spike_R158del,NSP3_P1228L,NS7a_V82A,NSP3_A488S,Spike_F157del,NSP4_T492I,NSP14_A394V,Spike_T19R,NS7a_T120I,N_D377Y,M_I82T,Spike_D950N,NSP3_T1189I,NS7b_T40I,NSP13_P77L,Spike_E156G,Spike_T29A,NSP3_P1469S,NSP13_A135S,Spike_T478K,NSP6_T77A,NSP12_P323L,Spike_D614G,NSP4_V167L,Spike_L452R,NS3_C200F)	2021-11-16		TRUE	TRUE			0.379182280514	North America / USA
hCoV-19/USA/WA-CDC-QDX31683258/2021	betacoronavirus	EPI_ISL_7745416	2021-11-29	North America	USA	Washington		29769	Human	7	Female	GK	AY.103.1	2022-02-28	VOC Delta GK (B.1.617.2+AY.*) first detected in India	(N_G215C,N_D63G,N_R203M,NSP12_G671S,NSP13_I334V,Spike_G142D,NS3_S26L,Spike_P681R,Spike_R158del,NS8_C25Y,NSP3_P1228L,NS7a_V82A,NSP3_A488S,Spike_F157del,NSP4_T492I,NSP14_A394V,Spike_T19R,NS7a_T120I,N_D377Y,M_I82T,Spike_D950N,NS7b_T40I,NSP13_P77L,Spike_E156G,NSP3_P1469S,Spike_T478K,NSP6_T77A,NSP12_P323L,Spike_D614G,Spike_L452R,NSP4_V167L)	2021-12-16		TRUE	TRUE		0.00634888642548	0.379817444219	North America / USA
hCoV-19/USA/OR-OHSU-213491752/2021	betacoronavirus	EPI_ISL_8130931	2021-11-26	North America	USA	Oregon		29793	Human	unknown	Female	GK	AY.103.1	2022-02-28	VOC Delta GK (B.1.617.2+AY.*) first detected in India	(N_G215C,N_D63G,N_R203M,NSP12_G671S,NSP13_I334V,Spike_G142D,NS3_S26L,Spike_P681R,Spike_R158del,NS8_C25Y,NSP3_P1228L,NS7a_V82A,NSP3_A488S,Spike_F157del,NSP4_T492I,NSP14_A394V,Spike_T19R,NS7a_T120I,N_D377Y,M_I82T,Spike_D950N,NS7b_T40I,NSP13_P77L,Spike_E156G,NSP3_P1469S,Spike_T478K,NSP6_T77A,NSP12_P323L,Spike_D614G,Spike_L452R,NSP4_V167L)	2021-12-28		TRUE	TRUE		0.00896183667304	0.37997019576	North America / USA
hCoV-19/USA/WA-CDC-QDX31092148/2021	betacoronavirus	EPI_ISL_7124944	2021-11-14	North America	USA	Washington		29769	Human	59	Female	GK	AY.103.1	2022-02-28	VOC Delta GK (B.1.617.2+AY.*) first detected in India	(N_G215C,N_D63G,N_R203M,NSP12_G671S,NSP13_I334V,Spike_G142D,NS3_S26L,Spike_P681R,Spike_R158del,NS8_C25Y,NSP3_P1228L,NS7a_V82A,NSP3_A488S,Spike_F157del,NSP4_T492I,NSP14_A394V,Spike_T19R,NS7a_T120I,N_D377Y,M_I82T,Spike_D950N,NS7b_T40I,NSP13_P77L,Spike_E156G,NSP3_P1469S,Spike_T478K,NSP6_T77A,NSP12_P323L,Spike_D614G,Spike_L452R,NSP4_V167L)	2021-12-03		TRUE	TRUE			0.379690281837	North America / USA
hCoV-19/USA/FL-CDC-LC0228552/2021	betacoronavirus	EPI_ISL_4174650	2021-08-25	North America	USA	Florida		29767	Human	31	Male	GK	AY.103.1	2022-02-28	VOC Delta GK (B.1.617.2+AY.*) first detected in India	(N_G215C,N_D63G,N_A208S,N_R203M,NSP12_G671S,NSP13_I334V,NS3_L65F,Spike_G142D,NS3_P104S,NS3_S26L,Spike_P681R,Spike_R158del,NSP3_P1228L,NS7a_V82A,NSP3_A488S,Spike_F157del,NSP4_T492I,NSP14_A394V,Spike_T19R,NS7a_T120I,N_D377Y,M_I82T,Spike_D950N,NS7b_T40I,NSP13_P77L,Spike_E156G,Spike_T29A,NSP3_P1469S,NSP13_A135S,Spike_T478K,NSP6_T77A,NSP12_P323L,Spike_D614G,NSP4_V167L,Spike_L452R)	2021-09-14		TRUE	TRUE			0.379648604159	North America / USA
hCoV-19/USA/WA-CDC-QDX31236059/2021	betacoronavirus	EPI_ISL_7936747	2021-11-19	North America	USA	Washington		29769	Human	33	Male	GK	AY.103.1	2022-02-28	VOC Delta GK (B.1.617.2+AY.*) first detected in India	(N_G215C,N_D63G,N_R203M,NSP12_G671S,NSP13_I334V,Spike_G142D,NS3_S26L,Spike_P681R,Spike_R158del,NS8_C25Y,NSP3_P1228L,NS7a_V82A,NSP3_A488S,Spike_F157del,NSP4_T492I,NSP14_A394V,Spike_T19R,NS7a_T120I,N_D377Y,M_I82T,Spike_D950N,NS7b_T40I,NSP13_P77L,Spike_E156G,NSP3_P1469S,Spike_T478K,NSP6_T77A,NSP12_P323L,Spike_D614G,Spike_L452R,NSP4_V167L)	2021-12-21		TRUE	TRUE			0.379690281837	North America / USA
hCoV-19/USA/NY-PRL-2021_0905_02E14/2021	betacoronavirus	EPI_ISL_4106932	2021-09-01	North America	USA	New York		29734	Human	27	Female	GK	AY.103.1	2022-02-28	VOC Delta GK (B.1.617.2+AY.*) first detected in India	(N_G215C,N_D63G,N_A208S,N_R203M,NSP12_G671S,NSP13_I334V,NS3_L65F,Spike_G142D,NS3_P104S,NS3_S26L,Spike_P681R,Spike_R158del,NSP3_P1228L,NS7a_V82A,NSP3_A488S,Spike_F157del,NSP4_T492I,NSP14_A394V,Spike_T19R,NS7a_T120I,NSP14_D222N,N_D377Y,M_I82T,Spike_D950N,NS7b_T40I,NSP13_P77L,Spike_E156G,Spike_T29A,NSP3_P1469S,Spike_T478K,NSP6_T77A,NSP12_P323L,Spike_D614G,NSP4_V167L,Spike_L452R)	2021-09-13		TRUE	TRUE			0.379679144385	North America / USA
hCoV-19/USA/IL-CDC-ASC210141216/2021	betacoronavirus	EPI_ISL_4979904	2021-09-09	North America	USA	Illinois		29823	Human	43	Male	GK	AY.103.1	2022-02-28	VOC Delta GK (B.1.617.2+AY.*) first detected in India	(N_G215C,N_D63G,N_R203M,NSP12_G671S,NSP13_I334V,NS3_S26L,Spike_P681R,Spike_R158del,NSP3_P1228L,Spike_P174S,NS7a_V82A,NSP3_A488S,Spike_F157del,NSP4_T492I,NSP14_A394V,Spike_T19R,NS7a_T120I,N_D377Y,M_I82T,Spike_D950N,NS7b_T40I,NSP13_P77L,Spike_E156G,NSP3_P1469S,Spike_T478K,NSP6_T77A,NSP12_P323L,Spike_D614G,NSP4_V167L,Spike_L452R,NSP3_A534V)	2021-10-08		TRUE	TRUE		0.00013412466888	0.379523122841	North America / USA
hCoV-19/USA/OR-OHSU-14938/2021	betacoronavirus	EPI_ISL_8161155	2021-12-11	North America	USA	Oregon	Other: Public Health Region 1	29701	Human	unknown	Female	GK	AY.103.1	2022-02-28	VOC Delta GK (B.1.617.2+AY.*) first detected in India	(N_G215C,N_D63G,N_R203M,NSP12_G671S,NSP13_I334V,Spike_G142D,NS3_S26L,Spike_P681R,Spike_R158del,NS8_C25Y,NSP3_P1228L,NS7a_V82A,NSP3_A488S,Spike_F157del,NSP4_T492I,NSP14_A394V,Spike_T19R,NS7a_T120I,N_D377Y,M_I82T,Spike_D950N,NS7b_T40I,NSP13_P77L,Spike_E156G,NSP3_P1469S,Spike_T478K,NSP6_T77A,NSP12_P323L,Spike_D614G,Spike_L452R,NSP4_V167L)	2021-12-29		TRUE	TRUE			0.379616847918	North America / USA
hCoV-19/USA/WA-CDC-QDX31446685/2021	betacoronavirus	EPI_ISL_7451708	2021-11-27	North America	USA	Washington		29769	Human	5	Female	GK	AY.103.1	2022-02-28	VOC Delta GK (B.1.617.2+AY.*) first detected in India	(N_G215C,N_D63G,N_R203M,NSP12_G671S,NSP13_I334V,Spike_G142D,NS3_S26L,Spike_P681R,Spike_R158del,NSP6_V289L,NS8_C25Y,NSP3_P1228L,NS7a_V82A,NSP3_A488S,Spike_F157del,NSP4_T492I,NSP14_A394V,Spike_T19R,NS7a_T120I,N_D377Y,M_I82T,NSP10_T51I,Spike_D950N,NS7b_T40I,NSP13_P77L,Spike_E156G,NSP3_P1469S,Spike_T478K,NSP6_T77A,NSP12_P323L,Spike_D614G,NSP4_V167L,Spike_L452R)	2021-12-09		TRUE	TRUE			0.379623097853	North America / USA
hCoV-19/USA/CA-HLX-STM-0006205-F04/2021	betacoronavirus	EPI_ISL_9542601	2021-07-21	North America	USA	California		29857	Human	unknown	unknown	GK	AY.103.2	2022-02-28	VOC Delta GK (B.1.617.2+AY.*) first detected in India	(N_G215C,N_D63G,N_R203M,NSP12_G671S,NSP13_I334V,Spike_G142D,NS3_S26L,Spike_P681R,Spike_R158del,NSP3_P1228L,NS7a_V82A,NSP3_A488S,Spike_F157del,NSP4_T492I,NSP14_A394V,Spike_T19R,NS7a_T120I,N_D377Y,M_I82T,NS7b_T40I,NSP13_P77L,Spike_E156G,NSP3_P1469S,Spike_T478K,NSP6_T77A,NSP12_P323L,Spike_D614G,Spike_L452R)	2022-02-04		TRUE	TRUE		0.00596175101316	0.379594999832	North America / USA
hCoV-19/USA/NJ-CDC-ASC210134039/2021	betacoronavirus	EPI_ISL_4978656	2021-09-07	North America	USA	New Jersey		29810	Human	37	Male	GK	AY.104	2022-02-28	VOC Delta GK (B.1.617.2+AY.*) first detected in India	(N_G215C,Spike_T95I,N_D63G,N_R203M,NSP12_G671S,NS3_W131C,NS3_S26L,Spike_P681R,Spike_R158del,Spike_T572I,NSP3_P1228L,NS7a_V82A,NSP3_A488S,Spike_F157del,NSP4_T492I,NSP14_A394V,Spike_T19R,NS7a_T120I,N_D377Y,M_I82T,Spike_D950N,NS7b_T40I,NSP13_P77L,Spike_E156G,NSP3_P1469S,Spike_T478K,Spike_K1266R,NSP6_T77A,NSP12_P323L,Spike_D614G,NSP4_V167L,Spike_L452R)	2021-10-08		TRUE	TRUE		0.00711170748071	0.379856747078	North America / USA
hCoV-19/USA/TX-CDC-STM-000729267/2021	betacoronavirus	EPI_ISL_6336801	2021-09-03	North America	USA	Texas		29810	Human	47	Female	GK	AY.105	2022-02-28	VOC Delta GK (B.1.617.2+AY.*) first detected in India	(N_G215C,Spike_T95I,N_D63G,N_R203M,NSP12_G671S,NSP3_P74S,Spike_G142D,NS3_S26L,Spike_P681R,Spike_R158del,NSP3_P1228L,NS7a_V82A,NSP3_A488S,Spike_F157del,NSP4_T492I,NSP14_A394V,Spike_T19R,NS7a_T120I,N_D377Y,M_I82T,Spike_D950N,NS7b_T40I,NSP13_P77L,Spike_E156G,NSP3_P1469S,NSP16_P215L,Spike_T478K,NS3_T175I,NSP3_H1841Y,NSP6_T77A,NSP12_P323L,NSP16_R216N,Spike_D614G,NSP4_V167L,Spike_L452R,N_A90S)	2021-11-16		TRUE	TRUE			0.379369339148	North America / USA
hCoV-19/USA/CA-CDPH-3000126176/2021	betacoronavirus	EPI_ISL_4509352	2021-07-23	North America	USA	California		29874	Human	unknown	unknown	GK	AY.105	2022-02-28	VOC Delta GK (B.1.617.2+AY.*) first detected in India	(N_G215C,Spike_T95I,N_D63G,N_R203M,NSP12_G671S,NSP3_P74S,Spike_G142D,NS3_S26L,Spike_P681R,NSP3_P1228L,NS7a_V82A,NSP3_A488S,NSP4_T492I,NSP14_A394V,Spike_T19R,NS7a_T120I,N_D377Y,M_I82T,Spike_D950N,NS7b_T40I,NSP13_P77L,Spike_R158G,NSP3_P1469S,Spike_T478K,NSP6_T77A,NSP12_P323L,Spike_D614G,Spike_L452R,NSP4_V167L,NSP2_L398P)	2021-09-25		TRUE	TRUE		0.0080337417152	0.379496524263	North America / USA
hCoV-19/USA/DE-DHSS-B1128969/2021	betacoronavirus	EPI_ISL_5624700	2021-09-08	North America	USA	Delaware		29821	Human	unknown	unknown	GK	AY.105	2022-02-28	VOC Delta GK (B.1.617.2+AY.*) first detected in India	(N_G215C,Spike_T95I,N_D63G,N_R203M,NSP12_G671S,NSP3_P74S,Spike_G142D,NS3_S26L,Spike_P681R,Spike_R158del,NSP3_P1228L,NS7a_V82A,NSP3_A488S,Spike_F157del,NSP4_T492I,M_G78S,NSP14_A394V,Spike_T19R,NS7a_T120I,N_D377Y,M_I82T,Spike_D950N,NS3_A54T,NS7b_T40I,NSP13_P77L,Spike_E156G,NSP3_P1469S,NSP16_P215L,Spike_T478K,NSP6_T77A,NSP12_P323L,NSP16_R216N,Spike_D614G,NSP4_V167L,Spike_L452R)	2021-10-27		TRUE	TRUE			0.379397069179	North America / USA
hCoV-19/USA/AZ-CDC-STM-000705346/2021	betacoronavirus	EPI_ISL_6485165	2021-06-29	North America	USA	Arizona		29888	Human	15	Female	GK	AY.105	2022-02-28	VOC Delta GK (B.1.617.2+AY.*) first detected in India	(N_G215C,Spike_T95I,N_D63G,N_R203M,NSP12_G671S,NSP3_P74S,NSP3_L1408M,Spike_G142D,NS3_S26L,Spike_P681R,Spike_R158del,NSP3_P1228L,NS7a_V82A,NSP3_A488S,Spike_F157del,NSP4_T492I,NSP14_A394V,Spike_T19R,NS7a_T120I,N_D377Y,M_I82T,Spike_D950N,NS7b_T40I,NSP13_P77L,Spike_E156G,NSP3_P1469S,Spike_T478K,NSP6_T77A,NSP12_P323L,Spike_D614G,NSP4_V167L,Spike_L452R)	2021-11-18		TRUE	TRUE		6.69164882227e-05	0.37900689286	North America / USA
hCoV-19/USA/CA-CDC-FG-190254/2021	betacoronavirus	EPI_ISL_7847180	2021-12-08	North America	USA	California		29812	Human	6	Female	GK	AY.105	2022-02-28	VOC Delta GK (B.1.617.2+AY.*) first detected in India	(N_G215C,Spike_T95I,N_D63G,N_R203M,NSP12_G671S,NSP3_P74S,Spike_G142D,NS3_S26L,Spike_P681R,Spike_R158del,NSP3_P1228L,NS7a_V82A,NSP3_A488S,Spike_F157del,NSP4_T492I,NSP14_A394V,Spike_T19R,NS7a_T120I,NSP3_Q383K,N_D377Y,M_I82T,Spike_D950N,NS7b_T40I,NSP13_P77L,Spike_E156G,NSP3_P1469S,NSP16_P215L,Spike_T478K,NSP3_H1841Y,NSP6_T77A,NSP12_P323L,NSP16_R216N,Spike_D614G,NSP4_V167L,Spike_L452R)	2021-12-19		TRUE	TRUE		0.000100630618543	0.379314971988	North America / USA
hCoV-19/USA/TX-CDC-STM-000709381/2021	betacoronavirus	EPI_ISL_6482748	2021-07-21	North America	USA	Texas		29855	Human	30	Male	GK	AY.105	2022-02-28	VOC Delta GK (B.1.617.2+AY.*) first detected in India	(N_G215C,Spike_T95I,N_D63G,N_R203M,NSP12_G671S,NSP3_P74S,Spike_G142D,NS3_S26L,Spike_P681R,Spike_R158del,NSP3_P1228L,NS7a_V82A,NSP3_A488S,Spike_F157del,NSP4_T492I,NSP14_A394V,Spike_T19R,NS7a_T120I,N_D377Y,M_I82T,Spike_D950N,NS7b_T40I,NSP13_P77L,Spike_E156G,NSP3_P1469S,Spike_T478K,NSP6_T77A,NSP15_G129V,NSP12_P323L,Spike_D614G,NSP4_V167L,Spike_L452R)	2021-11-18		TRUE	TRUE		6.69904538603e-05	0.379559843232	North America / USA
hCoV-19/USA/TX-CDC-QDX27713121/2021	betacoronavirus	EPI_ISL_3740299	2021-08-07	North America	USA	Texas		29769	Human	22	Female	GK	AY.105	2022-02-28	VOC Delta GK (B.1.617.2+AY.*) first detected in India	(N_G215C,Spike_T95I,N_D63G,N_R203M,NSP12_G671S,NSP3_P74S,NS3_S26L,Spike_P681R,Spike_R158del,NSP3_P1228L,NS7a_V82A,NSP3_A488S,Spike_F157del,NSP4_T492I,NSP14_A394V,Spike_T19R,NS7a_T120I,N_D377Y,M_I82T,Spike_D950N,NS7b_T40I,NSP13_P77L,Spike_E156G,NSP3_P1469S,Spike_T478K,NSP6_T77A,NSP12_P323L,Spike_D614G,NSP4_V167L,Spike_L452R,NSP3_P723S)	2021-08-27		TRUE	TRUE		0.00513957472539	0.379693408968	North America / USA
hCoV-19/USA/TX-CDC-ASC210471113/2021	betacoronavirus	EPI_ISL_6313921	2021-10-19	North America	USA	Texas		29823	Human	37	Male	GK	AY.105	2022-02-28	VOC Delta GK (B.1.617.2+AY.*) first detected in India	(N_G215C,NSP4_H36Y,Spike_T95I,N_D63G,N_R203M,NSP12_G671S,NSP3_P74S,NS3_S26L,NSP16_H174Y,Spike_P681R,Spike_R158del,NSP3_P1228L,NS7a_V82A,NSP3_A488S,Spike_F157del,NSP4_T492I,NSP14_A394V,Spike_T19R,NS7a_T120I,N_D377Y,M_I82T,Spike_I1115T,Spike_D950N,NS7b_T40I,NSP13_P77L,Spike_E156G,NSP3_P1469S,Spike_T478K,NSP6_T77A,NSP12_P323L,Spike_D614G,Spike_L452R)	2021-11-15		TRUE	TRUE		0.000301780504979	0.379519688737	North America / USA
hCoV-19/USA/TX-CDC-ASC210129035/2021	betacoronavirus	EPI_ISL_4980722	2021-09-04	North America	USA	Texas		29823	Human	33	Female	O	AY.105	2022-02-28	VOC Delta GK (B.1.617.2+AY.*) first detected in India	(N_G215C,Spike_T95I,N_D63G,N_R203M,NSP12_G671S,NSP3_P74S,NS3_S26L,Spike_P681R,Spike_R158del,NSP3_P1228L,M_F45L,NS7a_V82A,NSP3_A488S,Spike_F157del,NSP4_T492I,NSP14_A394V,Spike_T19R,NS7a_T120I,N_D377Y,M_I82T,Spike_D950N,NSP3_T1456I,NS7b_T40I,NSP13_P77L,NS7a_R89T,Spike_E156G,NSP3_P1469S,Spike_T478K,NSP6_T77A,NSP12_P323L,Spike_D614G,NSP4_V167L,Spike_L452R)	2021-10-08		TRUE	TRUE		3.35311672199e-05	0.379552008584	North America / USA
hCoV-19/USA/AZ-CDC-ASC210326000/2021	betacoronavirus	EPI_ISL_6058683	2021-10-04	North America	USA	Arizona		29823	Human	38	Female	GK	AY.105	2022-02-28	VOC Delta GK (B.1.617.2+AY.*) first detected in India	(N_G215C,Spike_T95I,N_D63G,N_R203M,NSP12_G671S,NSP3_P74S,NSP3_T942I,N_H300Y,NS3_S26L,Spike_P681R,Spike_R158del,NSP3_P1228L,NS7a_V82A,NSP3_A488S,Spike_F157del,NSP4_T492I,NSP14_A394V,Spike_T19R,NS7a_T120I,N_D377Y,M_I82T,Spike_D950N,NS7b_T40I,NSP13_P77L,Spike_E156G,NSP6_I210V,NSP3_P1469S,Spike_T478K,NSP6_T77A,NSP12_P323L,Spike_D614G,NSP4_V167L,Spike_L452R)	2021-11-08		TRUE	TRUE		0.000335311672199	0.379364706672	North America / USA
hCoV-19/USA/MA-CDCBI-CRSP_AKMNF2UNZL26SON6/2021	betacoronavirus	EPI_ISL_6754665	2021-11-15	North America	USA	Massachusetts		29844	Human	unknown	unknown	GK	AY.106	2022-02-28	VOC Delta GK (B.1.617.2+AY.*) first detected in India	(N_G215C,N_D63G,N_R203M,NSP12_G671S,NSP6_I162V,Spike_G142D,NS3_S26L,Spike_P681R,Spike_R158del,NSP3_P1228L,NSP4_S76N,NS7a_V82A,NSP3_A488S,Spike_F157del,NSP4_T492I,NSP14_A394V,Spike_T19R,NS7a_T120I,N_D377Y,M_I82T,Spike_D950N,NS7b_T40I,NSP13_P77L,Spike_E156G,NSP3_P1469S,NSP5_A234V,Spike_T478K,NSP6_T77A,NSP12_P323L,Spike_D614G,NSP4_V167L,Spike_L452R,NSP3_A534V)	2021-11-26		TRUE	TRUE			0.379037662512	North America / USA
hCoV-19/USA/MA-CDCBI-CRSP_RZ6ITTHTGOG3P2CJ/2021	betacoronavirus	EPI_ISL_6490946	2021-11-07	North America	USA	Massachusetts		29844	Human	unknown	unknown	GK	AY.106	2022-02-28	VOC Delta GK (B.1.617.2+AY.*) first detected in India	(N_G215C,N_D63G,N_R203M,N_K361R,NSP12_G671S,NSP6_I162V,Spike_G142D,NS3_S26L,NSP3_H1684Y,Spike_P681R,Spike_R158del,NSP3_P1228L,NSP4_S76N,N_Q289H,NS7a_V82A,NSP3_A488S,Spike_F157del,NSP4_T492I,NSP14_A394V,Spike_T19R,NS7a_T120I,N_D377Y,M_I82T,Spike_D950N,NS7b_T40I,NSP13_P77L,Spike_E156G,NSP3_P1469S,NSP5_A234V,Spike_T478K,NSP6_T77A,NSP12_P323L,Spike_D614G,NSP4_V167L,Spike_L452R,NSP3_A534V)	2021-11-19		TRUE	TRUE			0.378970647366	North America / USA
hCoV-19/USA/IL-CDC-STM-V2DVXJWZF/2021	betacoronavirus	EPI_ISL_7257756	2021-11-19	North America	USA	Illinois		29889	Human	42	Male	GK	AY.106	2022-02-28	VOC Delta GK (B.1.617.2+AY.*) first detected in India	(N_G215C,N_D63G,N_R203M,NSP14_H26Y,NSP12_G671S,NSP6_I162V,Spike_G142D,NS3_S26L,Spike_P681R,Spike_R158del,NSP3_P1228L,NS3_L41I,NS7a_V82A,NSP3_A488S,Spike_F157del,NSP4_T492I,NSP14_A394V,Spike_T19R,NS7a_T120I,N_D377Y,M_I82T,Spike_D950N,NS7b_T40I,NSP13_P77L,Spike_E156G,M_V70F,NSP3_P1469S,Spike_T478K,NSP6_T77A,NSP3_D309Y,NSP12_P323L,Spike_D614G,NSP4_V167L,Spike_L452R)	2021-12-06		TRUE	TRUE			0.379002308542	North America / USA
hCoV-19/USA/MD-CDC-ASC210208903/2021	betacoronavirus	EPI_ISL_3822190	2021-08-01	North America	USA	Maryland		29823	Human	33	Male	GK	AY.106	2022-02-28	VOC Delta GK (B.1.617.2+AY.*) first detected in India	(N_G215C,Spike_T95I,N_D63G,N_R203M,NSP12_G671S,NSP2_G339S,NS3_S26L,Spike_P681R,Spike_R158del,NSP3_P1228L,NS7a_V82A,NSP3_A488S,Spike_F157del,NSP4_T492I,NSP14_A394V,Spike_T19R,NS7a_T120I,N_D377Y,M_I82T,Spike_D950N,NS7b_T40I,NSP13_P77L,Spike_E156G,Spike_K1073N,NSP3_P1469S,Spike_T478K,NSP6_T77A,NSP12_P323L,Spike_D614G,NSP4_V167L,Spike_L452R)	2021-08-31		TRUE	TRUE			0.37957281293	North America / USA
hCoV-19/USA/MA-CDCBI-CRSP_DREDEPBVXRXSYU7T/2021	betacoronavirus	EPI_ISL_5251357	2021-10-09	North America	USA	Massachusetts		29873	Human	unknown	unknown	GK	AY.106	2022-02-28	VOC Delta GK (B.1.617.2+AY.*) first detected in India	(N_G215C,N_D63G,N_R203M,NSP12_G671S,NSP16_P134S,NSP4_T327I,NSP6_I162V,Spike_G142D,NS3_S26L,Spike_P681R,Spike_R158del,NS3_T223I,NSP3_P1228L,NS3_G251D,NSP14_S255I,NS7a_V82A,NSP3_A488S,Spike_F157del,NSP4_T492I,NSP14_A394V,Spike_T19R,NS7a_T120I,N_D377Y,M_I82T,Spike_D950N,NS3_A54V,NS7b_T40I,NSP13_P77L,Spike_E156G,NSP3_P1469S,NS8_G8V,Spike_T478K,NSP6_T77A,NSP12_P323L,Spike_D614G,NSP4_V167L,Spike_L452R)	2021-10-17		TRUE	TRUE			0.37907140227	North America / USA
hCoV-19/USA/MD-CDC-IBX370098206125/2021	betacoronavirus	EPI_ISL_5380949	2021-10-08	North America	USA	Maryland		29639	Human	16	Male	GK	AY.106	2022-02-28	VOC Delta GK (B.1.617.2+AY.*) first detected in India	(N_G215C,N_D63G,N_R203M,NS3_H78Y,NSP12_G671S,NSP6_I162V,NS3_S26L,Spike_P681R,Spike_R158del,NSP3_P1228L,NS7a_R80I,NSP3_W1509C,NS7a_V82A,NSP3_A488S,Spike_F157del,NSP4_T492I,NSP14_A394V,Spike_T19R,NS7a_T120I,N_D377Y,M_I82T,Spike_D950N,NS7b_T40I,NSP13_P77L,Spike_E156G,NSP3_P1469S,Spike_T478K,NSP6_T77A,NSP12_P323L,Spike_D614G,NSP4_V167L,Spike_L452R,NSP8_T141M)	2021-10-20		TRUE	TRUE			0.379162589831	North America / USA
hCoV-19/USA/IL-NM-9809/2021	betacoronavirus	EPI_ISL_4273935	2021-09-09	North America	USA	Illinois		29735	Human	unknown	unknown	GK	AY.106	2022-02-28	VOC Delta GK (B.1.617.2+AY.*) first detected in India	(N_G215C,N_D63G,N_R203M,NSP12_G671S,NSP6_I162V,Spike_G142D,NS3_S26L,Spike_P681R,Spike_R158del,NSP3_P1228L,NS7a_V82A,NSP3_A488S,Spike_F157del,NSP4_T492I,NSP14_A394V,Spike_T19R,NS7a_T120I,N_D377Y,M_I82T,Spike_D950N,NS7b_T40I,NSP13_P77L,Spike_E156G,NSP3_P1469S,Spike_T478K,NSP6_T77A,NSP12_P323L,Spike_D614G,Spike_L452R,NSP4_V167L)	2021-09-17		TRUE	TRUE			0.379653606861	North America / USA
hCoV-19/USA/MN-CDC-IBX074003126422/2021	betacoronavirus	EPI_ISL_7978330	2021-11-30	North America	USA	Minnesota		29815	Human	unknown	unknown	GK	AY.106	2022-02-28	VOC Delta GK (B.1.617.2+AY.*) first detected in India	(N_G215C,N_D63G,N_R203M,NSP12_G671S,NSP6_I162V,Spike_G142D,NS3_S26L,Spike_P681R,Spike_R158del,NSP3_P1228L,NS7a_V82A,NSP3_A488S,Spike_F157del,Spike_D178H,NSP4_T492I,NSP14_A394V,Spike_T19R,NS7a_T120I,N_D377Y,M_I82T,Spike_D950N,NS7b_T40I,NSP13_P77L,Spike_E156G,NSP3_P1469S,Spike_T478K,NSP6_T77A,NSP5_Q273L,NSP12_P323L,Spike_D614G,NSP3_K1804N,NSP4_V167L,NSP5_I259L,Spike_L452R)	2021-12-22		TRUE	TRUE		0.00395773939292	0.379297572145	North America / USA
hCoV-19/USA/MA-CDCBI-CRSP_VWZURBPVQRKXD5G3/2021	betacoronavirus	EPI_ISL_7659255	2021-12-02	North America	USA	Massachusetts		29844	Human	unknown	unknown	GK	AY.106	2022-02-28	VOC Delta GK (B.1.617.2+AY.*) first detected in India	(NSP3_A480V,N_G215C,N_D63G,N_R203M,NSP12_G671S,NSP16_P134S,NSP6_I162V,Spike_G142D,NS3_S26L,Spike_P681R,Spike_R158del,NSP3_P1228L,NS3_G251D,NS7a_V82A,NSP3_A488S,Spike_F157del,NSP4_T492I,NSP14_A394V,Spike_T19R,NS7a_T120I,Spike_W258L,N_D377Y,M_I82T,Spike_D950N,NS3_A54V,NS7b_T40I,NSP13_P77L,Spike_E156G,NSP3_P1469S,NS8_G8V,Spike_T478K,NSP6_T77A,NSP12_P323L,Spike_D614G,NSP4_V167L,Spike_L452R)	2021-12-14		TRUE	TRUE		0.00046910601796	0.379047938317	North America / USA
hCoV-19/USA/CA-CDC-STM-000733752/2021	betacoronavirus	EPI_ISL_5202057	2021-09-21	North America	USA	California		29810	Human	24	Male	GK	AY.106	2022-02-28	VOC Delta GK (B.1.617.2+AY.*) first detected in India	(N_G215C,N_D63G,N_R203M,NSP14_H26Y,NSP12_G671S,NSP6_I162V,Spike_G142D,NS3_S26L,Spike_P681R,Spike_R158del,NSP3_P1228L,NS3_L41I,NS7a_V82A,NSP3_A488S,Spike_F157del,NSP4_T492I,NSP14_A394V,Spike_T19R,NS7a_T120I,N_D377Y,M_I82T,Spike_D950N,NS7b_T40I,NSP13_P77L,Spike_E156G,NSP3_P1469S,Spike_T478K,NSP6_T77A,NSP3_D309Y,NSP12_P323L,Spike_D614G,NSP4_V167L,Spike_L452R)	2021-10-15		TRUE	TRUE			0.379436430728	North America / USA
hCoV-19/USA/MD-CDC-LC0178964/2021	betacoronavirus	EPI_ISL_3746802	2021-08-09	North America	USA	Maryland		29586	Human	51	Female	GK	AY.107	2022-02-28	VOC Delta GK (B.1.617.2+AY.*) first detected in India	(NSP2_V157I,N_G215C,Spike_T95I,N_D63G,Spike_H1101Y,N_R203M,NSP12_G671S,Spike_G142D,NS3_S26L,Spike_P681R,Spike_R158del,NSP3_P1228L,NS7a_V82A,NSP3_A488S,Spike_F157del,NSP4_T492I,NSP14_A394V,Spike_T19R,NS7a_T120I,N_D377Y,M_I82T,Spike_D950N,NS7b_T40I,N_T362I,NSP13_P77L,Spike_E156G,NSP3_P1469S,Spike_T478K,NSP6_T77A,NSP12_P323L,Spike_D614G,N_L230F,NSP4_V167L,Spike_L452R)	2021-08-27		TRUE	TRUE			0.379368620293	North America / USA
hCoV-19/USA/WY-WYPHL-21046611/2021	betacoronavirus	EPI_ISL_3099554	2021-07-05	North America	USA	Wyoming		29851	Human	28	Male	GK	AY.107	2022-02-28	VOC Delta GK (B.1.617.2+AY.*) first detected in India	(N_G215C,NSP5_Y37H,Spike_T95I,N_D63G,Spike_H1101Y,N_R203M,NSP12_G671S,Spike_G142D,NS3_S26L,Spike_P681R,Spike_R158del,NSP3_P1228L,NS7a_V82A,NSP3_A488S,Spike_F157del,NSP4_T492I,NSP14_A394V,Spike_T19R,NS7a_T120I,N_D377Y,M_I82T,Spike_D950N,NS7b_T40I,N_T362I,NSP13_P77L,Spike_E156G,NSP3_P1469S,Spike_T478K,NSP6_T77A,NSP12_P323L,Spike_D614G,NSP4_V167L,Spike_L452R)	2021-07-27		TRUE	TRUE		0.00988241599946	0.379313844905	North America / USA
hCoV-19/USA/CO-CDC-MMB09470692/2021	betacoronavirus	EPI_ISL_4276336	2021-07-26	North America	USA	Colorado		29787	Human	34	Male	GK	AY.107	2022-02-28	VOC Delta GK (B.1.617.2+AY.*) first detected in India	(N_G215C,Spike_T95I,N_D63G,Spike_H1101Y,N_R203M,NSP12_G671S,NS3_S26L,Spike_P681R,Spike_R158del,NSP3_P1228L,NS7a_V82A,NSP3_A488S,Spike_F157del,NSP4_T492I,NSP14_A394V,Spike_T19R,NS7a_T120I,N_D377Y,M_I82T,Spike_D950N,NS7b_T40I,N_T362I,NSP13_P77L,Spike_E156G,Spike_T478K,NSP6_T77A,NSP12_P323L,N_A152S,Spike_D614G,Spike_L452R,NSP4_V167L,NSP3_P1469F)	2021-09-17		TRUE	TRUE		0.00174572800215	0.379720867664	North America / USA
hCoV-19/USA/PA-CDC-LC0261523/2021	betacoronavirus	EPI_ISL_4488817	2021-09-10	North America	USA	Pennsylvania		29766	Human	29	Female	GK	AY.107	2022-02-28	VOC Delta GK (B.1.617.2+AY.*) first detected in India	(N_G215C,Spike_S698L,N_K373N,Spike_T95I,N_D63G,Spike_H1101Y,N_R203M,NSP12_G671S,NSP3_G1716C,NSP4_H313Y,Spike_G142D,NS3_S26L,Spike_P681R,Spike_R158del,NSP3_P1228L,NS7a_V82A,NSP3_A488S,Spike_F157del,NSP4_T492I,NSP14_A394V,Spike_T19R,NS7a_T120I,N_D377Y,M_I82T,Spike_D950N,NSP2_V279I,NS7b_T40I,N_T362I,NSP13_P77L,Spike_E156G,NSP3_P1469S,Spike_T478K,NSP6_T77A,NSP12_P323L,Spike_D614G,NSP4_V167L,Spike_L45…	2021-09-24		TRUE	TRUE			0.379291809447	North America / USA
hCoV-19/USA/UT-UPHL-220107458756/2021	betacoronavirus	EPI_ISL_8502359	2021-12-13	North America	USA	Utah		29701	Human	unknown	unknown	GK	AY.107	2022-02-28	VOC Delta GK (B.1.617.2+AY.*) first detected in India	(NSP2_V157I,N_G215C,N_D63G,Spike_H1101Y,N_R203M,NSP12_G671S,NS3_S26L,Spike_P681R,Spike_R158del,N_Q386L,NSP2_M551I,NSP3_P1228L,NSP3_A488S,Spike_F157del,Spike_D178H,NSP4_T492I,NSP14_A394V,Spike_T19R,N_D377Y,M_I82T,Spike_D950N,NS7b_T40I,N_T362I,NSP13_P77L,Spike_E156G,NSP3_P1469S,Spike_T478K,NSP6_T77A,NSP10_D91A,NSP12_P323L,Spike_D614G,NSP4_V167L,Spike_L452R)	2022-01-08		TRUE	TRUE			0.379482172317	North America / USA
hCoV-19/USA/SC-CDC-MMB11030554/2021	betacoronavirus	EPI_ISL_6256763	2021-10-12	North America	USA	South Carolina		29787	Human	7	Female	GK	AY.107	2022-02-28	VOC Delta GK (B.1.617.2+AY.*) first detected in India	(N_G215C,Spike_T95I,N_D63G,Spike_H1101Y,N_R203M,NSP12_T803I,NSP12_G671S,Spike_G142D,NS3_S26L,NS7a_P84S,Spike_P681R,Spike_R158del,NSP3_P1228L,NS7a_V82A,NSP3_A488S,Spike_F157del,NSP4_T492I,NSP14_A394V,Spike_T19R,NS7a_T120I,N_D377Y,M_I82T,Spike_D950N,NS7b_T40I,N_T362I,NSP13_P77L,Spike_E156G,NSP3_P1469S,Spike_T478K,NSP6_T77A,NSP12_P323L,Spike_D614G,NSP4_V167L,Spike_L452R,NS3_C200F)	2021-11-12		TRUE	TRUE			0.379561553698	North America / USA
hCoV-19/USA/UT-UPHL-211230862568/2021	betacoronavirus	EPI_ISL_8209832	2021-08-26	North America	USA	Utah		29802	Human	unknown	unknown	GK	AY.107	2022-02-28	VOC Delta GK (B.1.617.2+AY.*) first detected in India	(NSP2_V157I,NSP14_T516I,N_G215C,N_D63G,Spike_H1101Y,N_R203M,NSP12_G671S,NS3_S26L,Spike_P681R,Spike_R158del,NSP3_P1228L,NS7a_V82A,NSP3_A488S,Spike_F157del,NSP4_T492I,NSP14_A394V,Spike_T19R,NS7a_T120I,N_D377Y,M_I82T,Spike_D950N,NS7b_T40I,N_T362I,NSP13_P77L,Spike_E156G,NSP3_P1469S,Spike_T478K,NSP6_T77A,NSP12_P323L,Spike_D614G,NSP4_V167L,Spike_L452R)	2021-12-31		TRUE	TRUE			0.379672505201	North America / USA
hCoV-19/USA/IA-CDC-ASC210345252/2021	betacoronavirus	EPI_ISL_6169595	2021-10-12	North America	USA	Iowa		29823	Human	69	Female	GK	AY.107	2022-02-28	VOC Delta GK (B.1.617.2+AY.*) first detected in India	(NSP2_V157I,N_G215C,Spike_T95I,N_D63G,Spike_H1101Y,N_R203M,NSP12_G671S,NS3_S26L,Spike_P681R,Spike_R158del,NSP3_P1228L,NS7a_V82A,NSP3_A488S,Spike_F157del,NSP4_T492I,NSP14_A394V,Spike_T19R,NS7a_T120I,N_D377Y,M_I82T,NS7b_T40I,N_T362I,NSP13_P77L,Spike_E156G,NSP3_P1469S,Spike_T478K,NSP6_T77A,NSP12_P323L,Spike_D614G,Spike_L452R,NSP4_V167L)	2021-11-10		TRUE	TRUE			0.379673406431	North America / USA
hCoV-19/USA/FL-BPHL-18387/2021	betacoronavirus	EPI_ISL_8352549	2021-12-07	North America	USA	Florida		29769	Human	unknown	unknown	GK	AY.107	2022-02-28	VOC Delta GK (B.1.617.2+AY.*) first detected in India	(N_G215C,Spike_T95I,N_D63G,Spike_H1101Y,N_R203M,NSP12_G671S,Spike_G142D,NS3_S26L,NS3_D155Y,Spike_P681R,Spike_R158del,NSP3_P1228L,Spike_D936G,NS7a_V82A,NSP3_A488S,Spike_F157del,NSP4_T492I,NSP14_A394V,Spike_T19R,NS7a_T120I,N_D377Y,M_I82T,Spike_D950N,NS7b_T40I,N_T362I,NSP13_P77L,Spike_E156G,Spike_T547I,Spike_T478K,NSP6_T77A,NSP12_P323L,N_A152S,Spike_D614G,NSP4_V167L,Spike_L452R,NSP3_P1469F)	2022-01-04		TRUE	TRUE			0.379455137895	North America / USA
hCoV-19/USA/UT-UPHL-211207797336/2021	betacoronavirus	EPI_ISL_7336384	2021-10-20	North America	USA	Utah		29793	Human	unknown	unknown	GK	AY.107	2022-02-28	VOC Delta GK (B.1.617.2+AY.*) first detected in India	(NSP2_V157I,N_G215C,N_D63G,Spike_H1101Y,N_R203M,NSP12_G671S,NS3_S26L,Spike_P681R,Spike_R158del,NSP3_P1228L,NS7a_V82A,NSP3_A488S,Spike_F157del,NSP4_T492I,NSP14_A394V,Spike_T19R,NS7a_T120I,N_D377Y,M_I82T,Spike_D950N,NS7b_T40I,N_T362I,NSP13_P77L,Spike_E156G,NSP3_P1469S,Spike_T478K,NSP6_T77A,NSP12_P323L,Spike_D614G,Spike_L452R,NSP4_V167L)	2021-12-08		TRUE	TRUE			0.379686503541	North America / USA
hCoV-19/USA/GA-CDC-ATM-NJ8RGGKUZ/2021	betacoronavirus	EPI_ISL_6414394	2021-10-29	North America	USA	Georgia		29810	Human	26	Male	GK	AY.108	2022-02-28	VOC Delta GK (B.1.617.2+AY.*) first detected in India	(N_G215C,NSP4_S34F,Spike_T95I,N_D63G,N_R203M,NSP12_G671S,NSP16_Q238H,NSP3_E195D,Spike_G142D,NS3_S26L,NS3_G196R,Spike_P681R,Spike_R158del,NSP3_T485I,NSP3_P1228L,NS7a_V82A,NSP3_A488S,Spike_F157del,NSP4_T492I,NSP14_A394V,Spike_T19R,NS7a_T120I,N_D377Y,M_I82T,NS3_D142E,Spike_D950N,NSP3_G76D,NS7b_T40I,NSP2_A476S,NSP13_P77L,Spike_E156G,NSP3_P1469S,Spike_T478K,NS7a_V71I,NSP6_T77A,NSP3_T860I,Spike_S13C,NS…	2021-11-17		TRUE	TRUE			0.379302247568	North America / USA
hCoV-19/USA/PA-CDC-QDX31281753/2021	betacoronavirus	EPI_ISL_7936632	2021-11-18	North America	USA	Pennsylvania		29769	Human	16	Male	GK	AY.108	2022-02-28	VOC Delta GK (B.1.617.2+AY.*) first detected in India	(N_G215C,Spike_T95I,N_D63G,N_R203M,NSP12_G671S,NSP16_Q238H,NSP3_E195D,Spike_G142D,NS3_S26L,Spike_P681R,Spike_R158del,NSP3_P1228L,NS7a_V82A,NSP3_A488S,Spike_F157del,NSP4_T492I,NSP14_A394V,Spike_T19R,NS7a_T120I,NSP2_L508S,N_D377Y,M_I82T,Spike_D950N,NS7b_T40I,NSP13_P77L,Spike_E156G,NSP6_I189V,NSP3_P1469S,Spike_T478K,NS7a_V71I,NSP6_T77A,NSP12_P323L,Spike_D614G,NSP4_V167L,Spike_L452R)	2021-12-21		TRUE	TRUE			0.379522321878	North America / USA
hCoV-19/USA/OR-CDC-LC0336485/2021	betacoronavirus	EPI_ISL_5875561	2021-10-11	North America	USA	Oregon		29380	Human	49	Female	GK	AY.108	2022-02-28	VOC Delta GK (B.1.617.2+AY.*) first detected in India	(N_G215C,NS8_L60F,Spike_T95I,N_D63G,N_R203M,NSP12_G671S,NSP3_E206del,Spike_G142D,NSP3_S209del,NS3_S26L,NSP12_I244V,NSP13_T351I,Spike_P681R,Spike_R158del,NSP3_P1228L,NS7a_V82A,NSP3_A488S,Spike_F157del,NSP4_T492I,NSP14_A394V,Spike_T19R,NS7a_T120I,N_D377Y,M_I82T,Spike_D950N,NSP3_V207del,NS7b_T40I,NSP13_P77L,Spike_E156G,NSP3_N208del,NSP3_P1469S,Spike_T478K,NSP3_F210del,NSP6_T77A,NSP12_P323L,Spike_D61…	2021-11-02		TRUE	TRUE		0.000476514635807	0.3791459511	North America / USA
hCoV-19/USA/GA-CDC-LC0190738/2021	betacoronavirus	EPI_ISL_3744072	2021-08-03	North America	USA	Georgia		29372	Human	29	Male	GK	AY.108	2022-02-28	VOC Delta GK (B.1.617.2+AY.*) first detected in India	(N_G215C,Spike_T95I,N_D63G,N_R203M,N_P383S,NSP12_G671S,Spike_G142D,NS3_S26L,Spike_P681R,Spike_R158del,NSP3_P1228L,N_S327L,NS7a_V82A,NSP3_A488S,Spike_F157del,NSP4_T492I,NSP14_A394V,Spike_T19R,NS7a_T120I,N_D377Y,M_I82T,Spike_D950N,NS7b_T40I,NSP13_P77L,Spike_E156G,Spike_P1079S,Spike_T478K,NSP6_T77A,NSP12_P323L,Spike_D614G,NSP4_V167L,Spike_L452R,NSP12_R249M)	2021-08-27		TRUE	TRUE		0.00980525670707	0.379349470499	North America / USA
hCoV-19/USA/PA-CDC-ASC210430126/2021	betacoronavirus	EPI_ISL_7941578	2021-11-23	North America	USA	Pennsylvania		29811	Human	56	Male	GK	AY.108	2022-02-28	VOC Delta GK (B.1.617.2+AY.*) first detected in India	(N_G215C,Spike_T95I,N_D63G,N_R203M,NSP12_G671S,NSP16_Q238H,NSP3_E195D,Spike_G142D,NS3_S26L,Spike_P681R,Spike_R158del,NSP3_P1228L,NS7a_V82A,NSP3_A488S,Spike_F157del,NSP4_T492I,NSP14_A394V,Spike_T19R,NS7a_T120I,NSP2_L508S,N_D377Y,M_I82T,Spike_D950N,NS7b_T40I,NSP13_P77L,Spike_E156G,NSP6_I189V,NSP3_P1469S,Spike_T478K,NS7a_V71I,NSP6_T77A,NSP12_P323L,Spike_D614G,NSP4_V167L,Spike_L452R)	2021-12-21		TRUE	TRUE			0.379524336654	North America / USA
hCoV-19/USA/CA-CDPH-500031177/2021	betacoronavirus	EPI_ISL_8645701	2021-11-05	North America	USA	California		29830	Human	unknown	unknown	GK	AY.108	2022-02-28	VOC Delta GK (B.1.617.2+AY.*) first detected in India	(N_G215C,Spike_T95I,N_D63G,N_R203M,NSP12_G671S,Spike_G142D,NS3_S26L,NSP2_P129S,Spike_P681R,Spike_R158del,NSP3_P1228L,NS8_E106stop,NS7a_V82A,NSP3_A488S,Spike_F157del,NSP4_T492I,NSP14_A394V,Spike_T19R,NS7a_T120I,N_D377Y,M_I82T,N_D343Y,Spike_D950N,NS7b_T40I,NSP13_P77L,Spike_E156G,NSP3_P1469S,Spike_T478K,NSP2_W466L,NSP6_T77A,NS3_A23G,NSP12_P323L,Spike_D614G,NSP4_V167L,Spike_L452R,NSP12_R249M)	2022-01-13		TRUE	TRUE			0.379287222986	North America / USA
hCoV-19/USA/AL-CDC-LC0238058/2021	betacoronavirus	EPI_ISL_4331319	2021-08-25	North America	USA	Alabama		29670	Human	56	Female	GK	AY.108	2022-02-28	VOC Delta GK (B.1.617.2+AY.*) first detected in India	(N_G215C,Spike_T95I,N_D63G,N_R203M,NSP12_G671S,NSP16_Q238H,Spike_G142D,NS3_S26L,Spike_P681R,Spike_R158del,NSP3_P1228L,NS7a_V82A,NSP3_A488S,Spike_F157del,NSP4_T492I,NSP14_A394V,Spike_T19R,NS7a_T120I,N_D377Y,M_I82T,Spike_D950N,NS7b_T40I,NSP13_P77L,Spike_E156G,NSP3_P1469S,Spike_T478K,NS7a_V71I,NSP6_T77A,NSP12_P323L,Spike_D614G,NSP4_V167L,Spike_L452R)	2021-09-20		TRUE	TRUE			0.379339400067	North America / USA
hCoV-19/USA/FL-CDC-LC0238040/2021	betacoronavirus	EPI_ISL_4331340	2021-08-26	North America	USA	Florida		29247	Human	46	Female	GK	AY.108	2022-02-28	VOC Delta GK (B.1.617.2+AY.*) first detected in India	(N_G215C,Spike_T95I,N_D63G,N_R203M,NSP12_G671S,NSP6_I273V,Spike_G142D,NS3_S26L,Spike_P681R,Spike_R158del,NSP3_P1228L,NS8_E106stop,NS7a_V82A,NSP3_A488S,Spike_F157del,NSP4_T492I,NSP14_A394V,Spike_T19R,NS7a_T120I,NSP14_M501I,N_D377Y,M_I82T,Spike_D950N,NS7b_T40I,NSP3_A150V,NSP13_P77L,Spike_E156G,NSP3_P1469S,Spike_T478K,NSP2_W466L,NSP6_T77A,NSP12_P323L,Spike_D614G,NSP4_V167L,Spike_L452R,NSP12_R249M)	2021-09-20		TRUE	TRUE		0.00533388039799	0.378055068578	North America / USA
hCoV-19/USA/MN-CDC-ASC210182672/2021	betacoronavirus	EPI_ISL_4139022	2021-08-05	North America	USA	Minnesota		29823	Human	53	Female	GK	AY.108	2022-02-28	VOC Delta GK (B.1.617.2+AY.*) first detected in India	(N_G215C,Spike_T95I,N_D63G,N_R203M,NSP12_G671S,NS3_S26L,Spike_P681R,Spike_R158del,NSP3_P1228L,NS7a_V82A,NSP3_A488S,Spike_F157del,NSP4_T492I,NSP14_A394V,Spike_T19R,NS7a_T120I,N_D377Y,M_I82T,NS7b_T40I,NSP13_P77L,Spike_E156G,NSP3_P1469S,Spike_T478K,Spike_R237M,NSP6_T77A,NSP3_S1370F,NSP12_P323L,Spike_D614G,NSP12_Q57H,Spike_L452R,NSP4_V167L)	2021-09-13		TRUE	TRUE			0.379505750595	North America / USA
hCoV-19/USA/MA-CDC-LC0307821/2021	betacoronavirus	EPI_ISL_5170151	2021-09-25	North America	USA	Massachusetts		29236	Human	27	Male	GK	AY.108	2022-02-28	VOC Delta GK (B.1.617.2+AY.*) first detected in India	(Spike_T95I,N_R203M,NSP12_G671S,Spike_G142D,NS3_S26L,Spike_P681R,Spike_R158del,NSP3_P1228L,NS8_E106stop,NS7a_V82A,NSP3_A488S,Spike_F157del,NSP4_T492I,NSP14_A394V,Spike_T19R,NS7a_T120I,M_I82T,Spike_D950N,NS7b_T40I,NSP13_P77L,Spike_E156G,NSP3_P1469S,Spike_T478K,NSP6_T77A,NSP12_P323L,Spike_D614G,NSP4_V167L,Spike_L452R,NSP12_R249M)	2021-10-15		TRUE	TRUE		0.0094746203311	0.377982665147	North America / USA
hCoV-19/USA/NC-ECU-CORVASEQ-111151555/2021	betacoronavirus	EPI_ISL_8507518	2021-12-13	North America	USA	North Carolina		29839	Human	89	Male	GK	AY.109	2022-02-28	VOC Delta GK (B.1.617.2+AY.*) first detected in India	(N_G215C,Spike_S698L,Spike_T95I,N_R203M,NSP12_G671S,NSP3_D729Y,Spike_G142D,NS3_S26L,Spike_P681R,Spike_R158del,NSP13_E261G,NSP3_P1228L,Spike_K1045N,NS7a_V82A,NSP3_A488S,NSP4_T492I,NSP14_A394V,Spike_T19R,NS7a_T120I,N_D377Y,M_I82T,NS7b_T40I,NSP13_P77L,NSP3_P1469S,Spike_T478K,N_T393S,NSP6_T77A,NSP12_P323L,Spike_D614G,NSP4_V167L,Spike_L452R,NSP6_Q208R)	2022-01-08		TRUE	TRUE		0.000201079124636	0.379613180036	North America / USA
hCoV-19/USA/NJ-CDC-LC0244865/2021	betacoronavirus	EPI_ISL_4336168	2021-09-01	North America	USA	New Jersey		29670	Human	67	Male	GK	AY.109	2022-02-28	VOC Delta GK (B.1.617.2+AY.*) first detected in India	(N_G215C,N_D63G,N_R203M,NSP12_G671S,NSP6_I162V,Spike_G142D,NS3_S26L,Spike_P681R,Spike_R158del,NSP3_P1228L,NSP3_E815D,NS7a_V82A,NSP3_A488S,Spike_F157del,NSP4_T492I,NSP9_L42F,NSP14_A394V,Spike_T19R,NS7a_T120I,N_D377Y,M_I82T,NSP15_A80V,Spike_D950N,NSP2_I293V,NS7b_T40I,NSP13_P77L,Spike_E156G,NSP3_P1469S,Spike_T478K,NSP6_T77A,NSP12_P323L,Spike_D614G,NSP4_V167L,Spike_L452R)	2021-09-20		TRUE	TRUE			0.379541624537	North America / USA
hCoV-19/USA/NY-CDC-LC0428703/2021	betacoronavirus	EPI_ISL_8062782	2021-12-07	North America	USA	New York		29767	Human	15	Female	GK	AY.109	2022-02-28	VOC Delta GK (B.1.617.2+AY.*) first detected in India	(NSP15_P262L,N_G215C,N_D63G,N_R203M,N_S180T,NSP12_G671S,NSP6_I162V,Spike_G142D,NSP3_S1286R,NS3_S26L,Spike_P681R,Spike_R158del,NSP3_P1228L,NSP3_E815D,NS7a_V82A,NSP3_A488S,Spike_F157del,NSP4_T492I,NSP9_L42F,NSP14_A394V,Spike_T19R,NS7a_T120I,N_D377Y,M_I82T,NSP15_A80V,Spike_D950N,NSP2_I293V,NS7b_T40I,NSP13_P77L,Spike_E156G,NSP3_P1469S,Spike_T478K,NSP6_T77A,NSP12_P323L,Spike_D614G,NSP4_V167L,Spike_L45…	2021-12-24		TRUE	TRUE			0.379648604159	North America / USA
hCoV-19/USA/NJ-CDC-LC0154371/2021	betacoronavirus	EPI_ISL_3517479	2021-07-31	North America	USA	New Jersey		29767	Human	14	Male	GK	AY.109	2022-02-28	VOC Delta GK (B.1.617.2+AY.*) first detected in India	(N_G215C,N_D63G,N_R203M,NSP12_G671S,NSP6_I162V,Spike_G142D,NS3_S26L,Spike_P681R,Spike_R158del,NSP3_P1228L,NSP3_E815D,NS7a_V82A,NSP3_A488S,Spike_F157del,NSP4_T492I,NSP9_L42F,NSP14_A394V,Spike_T19R,NS7a_T120I,N_D377Y,M_I82T,NSP15_A80V,Spike_D950N,NSP2_I293V,NS7b_T40I,NSP13_P77L,Spike_E156G,NSP3_P1469S,Spike_T478K,NSP6_T77A,NSP12_P323L,Spike_D614G,NSP4_V167L,Spike_L452R)	2021-08-20		TRUE	TRUE			0.379648604159	North America / USA
hCoV-19/USA/NJ-PHEL-V21008372/2021	betacoronavirus	EPI_ISL_3807133	2021-08-12	North America	USA	New Jersey		29769	Human	unknown	unknown	GK	AY.109	2022-02-28	VOC Delta GK (B.1.617.2+AY.*) first detected in India	(N_G215C,N_D63G,N_R203M,NSP12_G671S,NSP6_I162V,Spike_G142D,NS3_S26L,Spike_P681R,Spike_R158del,NSP3_P1228L,NSP3_E815D,NS7a_V82A,NSP3_A488S,Spike_F157del,NSP4_T492I,NSP9_L42F,NSP14_A394V,Spike_T19R,NS7a_T120I,N_D377Y,M_I82T,NSP15_A80V,Spike_D950N,NSP2_I293V,NS7b_T40I,NSP13_P77L,Spike_E156G,NSP3_P1469S,Spike_T478K,NSP6_T77A,NSP12_P323L,Spike_D614G,NSP4_V167L,Spike_L452R)	2021-08-31		TRUE	TRUE		0.00248580738352	0.379592523994	North America / USA
hCoV-19/USA/NJ-CDC-2-4885401/2021	betacoronavirus	EPI_ISL_4458099	2021-08-31	North America	USA	New Jersey		29836	Human	unknown	Male	GK	AY.109	2022-02-28	VOC Delta GK (B.1.617.2+AY.*) first detected in India	(N_G215C,N_D63G,N_R203M,NSP12_G671S,NSP6_I162V,Spike_G142D,NS3_S26L,Spike_P681R,Spike_R158del,NSP3_P1228L,NSP3_E815D,NSP3_T970M,NS7a_V82A,NSP3_A488S,Spike_F157del,NSP4_T492I,NSP9_L42F,NSP14_A394V,Spike_T19R,NS7a_T120I,N_D377Y,M_I82T,NSP15_A80V,Spike_D950N,NSP2_I293V,NS7b_T40I,NSP13_P77L,Spike_E156G,NSP3_P1469S,Spike_T478K,NSP6_T77A,NSP12_P323L,Spike_D614G,NSP4_V167L,Spike_L452R)	2021-09-23		TRUE	TRUE			0.379507976941	North America / USA
hCoV-19/USA/NC-CDC-LC0338822/2021	betacoronavirus	EPI_ISL_5876392	2021-10-13	North America	USA	North Carolina		29767	Human	47	Female	GK	AY.109	2022-02-28	VOC Delta GK (B.1.617.2+AY.*) first detected in India	(N_G215C,N_D63G,N_R203M,NSP12_G671S,NSP6_I162V,Spike_G142D,NS3_S26L,Spike_P681R,Spike_R158del,Spike_F490L,NSP3_P1228L,NSP3_E815D,NS7a_V82A,NSP3_A488S,Spike_F157del,NSP4_T492I,NSP9_L42F,NSP14_A394V,Spike_T19R,NS7a_T120I,N_D377Y,M_I82T,NSP15_A80V,Spike_D950N,NSP2_I293V,NS7b_T40I,NSP13_P77L,Spike_E156G,NSP3_P1469S,Spike_T478K,NSP6_T77A,NSP12_P323L,Spike_D614G,NSP4_V167L,Spike_L452R)	2021-11-02		TRUE	TRUE			0.37961500991	North America / USA
hCoV-19/USA/NJ-CDC-LC0167536/2021	betacoronavirus	EPI_ISL_3681589	2021-08-02	North America	USA	New Jersey		29525	Human	13	Female	GK	AY.109	2022-02-28	VOC Delta GK (B.1.617.2+AY.*) first detected in India	(N_G215C,N_D63G,N_R203M,NSP12_G671S,NSP6_I162V,Spike_G142D,NS3_S26L,Spike_P681R,Spike_R158del,NSP3_P1228L,NSP3_E815D,NS7a_V82A,NSP3_A488S,Spike_F157del,NSP4_T492I,NSP9_L42F,NSP14_A394V,Spike_T19R,NS7a_T120I,N_D377Y,M_I82T,NSP15_A80V,Spike_D950N,NSP2_I293V,NS7b_T40I,NSP13_P77L,Spike_E156G,NSP3_P1469S,Spike_T478K,NSP6_T77A,NSP12_P323L,Spike_D614G,NSP4_V167L,Spike_L452R)	2021-08-25		TRUE	TRUE			0.379407281964	North America / USA
hCoV-19/USA/UT-UPHL-220204502064/2021	betacoronavirus	EPI_ISL_9676755	2021-12-27	North America	USA	Utah		29805	Human	unknown	unknown	GK	AY.109	2022-02-28	VOC Delta GK (B.1.617.2+AY.*) first detected in India	(N_G215C,Spike_T95I,N_D63G,N_R203M,NSP12_G671S,Spike_G142D,NS3_S26L,NS3_K132R,Spike_P681R,Spike_R158del,NSP13_E261G,NSP3_P1228L,Spike_K1045N,NS7a_V82A,NSP3_A488S,Spike_F157del,NSP4_T492I,NSP14_A394V,Spike_T19R,NS7a_T120I,N_D377Y,M_I82T,Spike_D950N,NS7b_T40I,NSP13_P77L,Spike_E156G,NSP3_P1469S,Spike_T478K,NSP6_T77A,NSP12_P323L,Spike_D614G,NSP4_V167L,Spike_L452R,NSP6_Q208R)	2022-02-09		TRUE	TRUE			0.379701392384	North America / USA
hCoV-19/USA/LA-CDC-ASC210407672/2021	betacoronavirus	EPI_ISL_5109405	2021-09-09	North America	USA	Louisiana		29823	Human	18	Male	GK	AY.109	2022-02-28	VOC Delta GK (B.1.617.2+AY.*) first detected in India	(N_G215C,Spike_T95I,N_D63G,N_R203M,NSP12_G671S,NS3_S26L,NSP12_I466V,Spike_P681R,Spike_R158del,NSP3_P1228L,NS7a_V82A,NSP3_A488S,Spike_F157del,NSP4_T492I,NSP14_A394V,Spike_T19R,NS7a_T120I,N_D377Y,M_I82T,Spike_D950N,NS7b_T40I,NSP13_P77L,Spike_E156G,NSP3_P1469S,NSP9_M101I,Spike_T478K,NSP6_T77A,NSP3_Q1658H,NSP12_P323L,Spike_D614G,NSP14_F367S,NSP4_V167L,Spike_L452R,NSP6_Q208R)	2021-10-13		TRUE	TRUE		0.00023471817054	0.379628387443	North America / USA
hCoV-19/USA/NC-ECU-CORVASEQ-109018551/2021	betacoronavirus	EPI_ISL_6158349	2021-07-29	North America	USA	North Carolina		29644	Human	54	Female	GK	AY.11	2022-02-28	VOC Delta GK (B.1.617.2+AY.*) first detected in India	(M_V23L,NS7a_L116F,N_R203M,NSP9_P80L,NSP12_G671S,NSP2_P129L,NSP13_A379S,NS3_S26L,NSP14_P46L,Spike_P681R,NS7a_V82A,Spike_T19R,Spike_Y160F,NS7a_T120I,N_D377Y,M_I82T,NSP6_V149A,NSP3_P822L,NSP13_P77L,Spike_V159L,NSP4_A446V,Spike_T478K,NSP12_P323L,Spike_D614G,Spike_L452R,Spike_R158S)	2021-11-10		TRUE	TRUE		0.00559978410471	0.379740823665	North America / USA
hCoV-19/USA/IL-RIPHL_40236_G/2021	betacoronavirus	EPI_ISL_4543048	2021-07-26	North America	USA	Illinois		29850	Human	22	unknown	GK	AY.110	2022-02-28	VOC Delta GK (B.1.617.2+AY.*) first detected in India	(N_G215C,Spike_T95I,N_D63G,N_R203M,NSP12_G671S,Spike_G142D,NS3_S26L,Spike_P681R,Spike_R158del,NSP3_P1228L,NS7a_V82A,NSP3_A488S,Spike_F157del,NSP4_T492I,NSP14_A394V,Spike_T19R,NS7a_T120I,NSP1_F143del,N_D377Y,M_I82T,Spike_D950N,NS7b_T40I,NSP1_K141del,NSP13_P77L,Spike_E156G,NSP1_S142del,NSP3_P1469S,Spike_T478K,NSP6_T77A,NSP12_P323L,Spike_D614G,NSP2_S36Y,NSP4_V167L,Spike_L452R)	2021-09-27		TRUE	TRUE			0.379631490787	North America / USA
hCoV-19/USA/MD-IGS-52122604336A/2021	betacoronavirus	EPI_ISL_4463111	2021-08-14	North America	USA	Maryland		29851	Human	33	Male	GK	AY.110	2022-02-28	VOC Delta GK (B.1.617.2+AY.*) first detected in India	(N_G215C,Spike_T95I,N_D63G,N_R203M,NSP12_G671S,Spike_G142D,NSP14_T372I,NSP10_T101I,NS3_S26L,Spike_P681R,Spike_R158del,NSP3_P1228L,NS7a_V82A,NSP3_A488S,Spike_F157del,NSP4_T492I,NSP14_A394V,Spike_T19R,NS7a_T120I,NSP1_F143del,N_D377Y,M_I82T,Spike_D950N,NS7b_T40I,NSP1_K141del,NSP13_P77L,Spike_E156G,NSP1_S142del,Spike_E516Q,NSP3_P1469S,NS7a_K2E,Spike_T478K,NS7a_A8T,NSP6_T77A,NSP12_P323L,Spike_D614G,NS…	2021-09-23		TRUE	TRUE			0.379149777227	North America / USA
hCoV-19/USA/TX-HMH-MCoV-55984/2021	betacoronavirus	EPI_ISL_5342712	2021-08-16	North America	USA	Texas		29801	Human	unknown	unknown	GK	AY.110	2022-02-28	VOC Delta GK (B.1.617.2+AY.*) first detected in India	(N_G215C,Spike_T95I,N_D63G,N_R203M,NSP12_G671S,Spike_G142D,NS3_S26L,Spike_P681R,Spike_R158del,NSP3_P1228L,NS7a_V82A,NSP3_A488S,Spike_F157del,NSP4_T492I,NSP14_A394V,Spike_T19R,NS7a_T120I,NSP1_F143del,N_D377Y,M_I82T,Spike_D950N,NS7b_T40I,NSP1_K141del,NSP13_P77L,Spike_E156G,NSP1_S142del,NSP3_P1469S,Spike_T478K,NSP6_T77A,NSP12_P323L,Spike_D614G,NSP2_S36Y,NSP4_V167L,Spike_L452R)	2021-10-19		TRUE	TRUE			0.379584577699	North America / USA
hCoV-19/USA/IL-CDC-STM-000743885/2021	betacoronavirus	EPI_ISL_5947694	2021-10-15	North America	USA	Illinois		29849	Human	10	Male	GK	AY.110	2022-02-28	VOC Delta GK (B.1.617.2+AY.*) first detected in India	(N_G215C,Spike_T95I,N_D63G,N_R203M,NSP12_G671S,Spike_G142D,NS3_S26L,Spike_P681R,Spike_R158del,NSP3_P1228L,NSP12_A379S,NS7a_V82A,NSP3_A488S,Spike_F157del,NSP4_T492I,NSP14_A394V,Spike_T19R,NS7a_T120I,NSP1_F143del,N_D377Y,M_I82T,Spike_D950N,NS7b_T40I,NSP1_K141del,NSP13_P77L,Spike_E156G,NSP1_S142del,NSP15_V51A,NSP3_P1469S,NS3_Y113H,Spike_T478K,NSP6_T77A,NSP12_P323L,Spike_D614G,NSP2_S36Y,NSP4_V167L,Sp…	2021-11-05		TRUE	TRUE		3.35019598647e-05	0.379556419191	North America / USA
hCoV-19/USA/LA-CDC-STM-000717069/2021	betacoronavirus	EPI_ISL_6476488	2021-08-02	North America	USA	Louisiana		29879	Human	27	Male	GK	AY.110	2022-02-28	VOC Delta GK (B.1.617.2+AY.*) first detected in India	(N_G215C,Spike_T95I,N_D63G,N_R203M,NSP12_G671S,Spike_G142D,NS3_S26L,Spike_P463S,Spike_P681R,Spike_R158del,NSP3_P1228L,NSP9_T109I,NS7a_V82A,NSP3_A488S,Spike_F157del,NSP4_T492I,NSP14_A394V,Spike_T19R,NS7a_T120I,NSP1_F143del,N_D377Y,M_I82T,Spike_D950N,NS7b_T40I,NSP1_K141del,NSP13_P77L,Spike_E156G,NSP1_S142del,NSP3_P1469S,NS7a_K2E,Spike_T478K,NS7a_A8T,NSP6_T77A,NSP12_P323L,Spike_D614G,NSP2_S36Y,NSP4_…	2021-11-18		TRUE	TRUE			0.379028749289	North America / USA
hCoV-19/USA/FL-CDC-LC0161726/2021	betacoronavirus	EPI_ISL_3674043	2021-07-31	North America	USA	Florida		29758	Human	35	Female	GK	AY.110	2022-02-28	VOC Delta GK (B.1.617.2+AY.*) first detected in India	(N_G215C,Spike_T95I,N_D63G,N_R203M,NSP12_G671S,Spike_G142D,NSP14_T372I,NSP4_F359V,NSP10_T101I,NS3_S26L,Spike_P681R,Spike_R158del,NSP3_P1228L,NS7a_V82A,NSP3_A488S,Spike_F157del,NSP4_T492I,NSP14_A394V,Spike_T19R,NS7a_T120I,NSP1_F143del,N_D377Y,M_I82T,Spike_D950N,NS7b_T40I,NSP1_K141del,NSP13_P77L,Spike_E156G,NSP1_S142del,NSP3_P1469S,NS7a_K2E,Spike_T478K,NS7a_A8T,NSP6_T77A,NSP12_P323L,Spike_D614G,NSP…	2021-08-25		TRUE	TRUE			0.379528194099	North America / USA
hCoV-19/USA/IN-CDC-ASC210318186/2021	betacoronavirus	EPI_ISL_5582583	2021-09-25	North America	USA	Indiana		29804	Human	33	Female	GK	AY.110	2022-02-28	VOC Delta GK (B.1.617.2+AY.*) first detected in India	(N_G215C,Spike_T95I,N_D63G,N_R203M,NSP12_G671S,NS3_S26L,Spike_P681R,Spike_R158del,NSP3_P1228L,NS7a_V82A,NSP3_A488S,Spike_F157del,NSP4_T492I,NSP14_A394V,Spike_T19R,NS7a_T120I,NSP1_F143del,N_D377Y,M_I82T,Spike_D950N,NS7b_T40I,NSP1_K141del,NSP13_P77L,Spike_E156G,NSP1_S142del,NSP3_P1469S,NS7a_K2E,Spike_T478K,NS7a_A8T,NSP6_T77A,NSP12_P323L,Spike_D614G,NSP2_S36Y,NSP4_V167L,Spike_L452R)	2021-10-26		TRUE	TRUE		0.00969668500872	0.379874640014	North America / USA
hCoV-19/USA/IN-CDC-LC0170506/2021	betacoronavirus	EPI_ISL_3679489	2021-07-31	North America	USA	Indiana		29661	Human	32	Female	GK	AY.110	2022-02-28	VOC Delta GK (B.1.617.2+AY.*) first detected in India	(N_G215C,Spike_T95I,N_D63G,N_R203M,NSP12_G671S,Spike_G142D,NSP14_T372I,NSP10_T101I,NS3_S26L,Spike_P681R,Spike_R158del,NSP3_P1228L,NS7a_V82A,NSP3_A488S,Spike_F157del,NSP4_T492I,NSP14_A394V,Spike_T19R,NS7a_T120I,NSP1_F143del,N_D377Y,M_I82T,Spike_D950N,NS7b_T40I,NSP1_K141del,NSP13_P77L,Spike_E156G,NSP1_S142del,NSP3_P1469S,NS7a_K2E,Spike_T478K,NS7a_A8T,NSP6_T77A,NSP12_P323L,Spike_D614G,NSP2_S36Y,NSP4…	2021-08-25		TRUE	TRUE			0.379454502545	North America / USA
hCoV-19/USA/GA-CDC-ASC210184050/2021	betacoronavirus	EPI_ISL_4058135	2021-08-08	North America	USA	Georgia		29814	Human	30	Female	GK	AY.110	2022-02-28	VOC Delta GK (B.1.617.2+AY.*) first detected in India	(N_G215C,Spike_T95I,N_D63G,N_R203M,NSP12_G671S,Spike_G142D,NS3_V97I,N_H300Y,NS3_S26L,Spike_P681R,Spike_R158del,NSP3_P1228L,NS7a_V82A,NSP3_A488S,Spike_F157del,NSP4_T492I,NSP14_A394V,Spike_T19R,NS7a_T120I,NSP1_F143del,N_D377Y,M_I82T,Spike_D950N,NS7b_T40I,NSP1_K141del,NSP13_P77L,Spike_E156G,NSP1_S142del,Spike_T478K,NSP6_T77A,NSP12_P323L,Spike_D614G,NSP2_S36Y,NSP4_V167L,Spike_L452R)	2021-09-09		TRUE	TRUE		0.0011068625478	0.379638024244	North America / USA
hCoV-19/USA/FL-CDC-LC0194958/2021	betacoronavirus	EPI_ISL_4149501	2021-08-18	North America	USA	Florida		29758	Human	54	Female	GK	AY.110	2022-02-28	VOC Delta GK (B.1.617.2+AY.*) first detected in India	(N_G215C,Spike_T95I,N_D63G,N_R203M,NSP12_G671S,Spike_G142D,NS3_S26L,Spike_P681R,Spike_R158del,NSP3_P1228L,NS7a_V82A,NSP3_A488S,Spike_F157del,NSP4_T492I,NSP14_A394V,Spike_T19R,NS7a_T120I,NSP1_F143del,N_D377Y,M_I82T,Spike_D950N,NSP10_I55T,NS7b_T40I,NSP1_K141del,NSP13_P77L,Spike_E156G,NSP1_S142del,NSP3_P1469S,Spike_T478K,NSP14_V287F,NSP6_T77A,NSP12_P323L,Spike_D614G,NSP2_S36Y,NSP4_V167L,Spike_L452R)	2021-09-13		TRUE	TRUE			0.379696216144	North America / USA
hCoV-19/USA/UT-UPHL-211224917367/2021	betacoronavirus	EPI_ISL_8066188	2021-12-14	North America	USA	Utah		29790	Human	unknown	unknown	GK	AY.111	2022-02-28	VOC Delta GK (B.1.617.2+AY.*) first detected in India	(NS3_V255del,NSP2_V157I,N_G215C,Spike_T95I,N_D63G,Spike_H1101Y,N_R203M,NSP12_G671S,NSP3_G283D,NS3_S26L,Spike_P681R,Spike_R158del,NSP3_P1228L,NS7a_V82A,NSP3_A488S,Spike_F157del,NSP4_T492I,NSP14_A394V,Spike_T19R,NS7a_T120I,N_D377Y,M_I82T,Spike_D950N,NS7b_T40I,N_T362I,NSP13_P77L,Spike_E156G,NSP3_P1469S,Spike_T478K,NSP6_T77A,NSP12_P323L,Spike_D614G,NSP4_V167L,Spike_L452R)	2021-12-25		TRUE	TRUE			0.379624034911	North America / USA
hCoV-19/USA/UT-UPHL-211224626110/2021	betacoronavirus	EPI_ISL_8066611	2021-12-14	North America	USA	Utah		29796	Human	unknown	unknown	GK	AY.111	2022-02-28	VOC Delta GK (B.1.617.2+AY.*) first detected in India	(NS3_V255del,NSP2_V157I,N_G215C,N_D63G,Spike_H1101Y,N_R203M,NSP12_G671S,NSP3_G283D,NS3_S26L,Spike_P681R,NSP3_P1228L,NS7a_V82A,NSP3_A488S,NSP4_T492I,NSP14_A394V,NS7a_T120I,N_D377Y,M_I82T,Spike_D950N,NS7b_T40I,NSP13_P77L,NSP3_P1469S,Spike_T478K,NSP6_T77A,NSP12_P323L,Spike_D614G,Spike_L452R,NSP4_V167L)	2021-12-25		TRUE	TRUE			0.379681836488	North America / USA
hCoV-19/USA/MA-UMASSMED-202131865/2021	betacoronavirus	EPI_ISL_8748254	2021-12-22	North America	USA	Massachusetts		29869	Human	29	Female	GK	AY.111	2022-02-28	VOC Delta GK (B.1.617.2+AY.*) first detected in India	(N_G215C,N_D63G,N_R203M,NSP12_G671S,Spike_G142D,NS3_S26L,Spike_P681R,Spike_R158del,NSP3_P1228L,NS7a_V82A,NSP3_A488S,Spike_F157del,NSP4_T492I,NSP14_A394V,Spike_T19R,NS7a_T120I,N_D377Y,M_I82T,Spike_D950N,NS7b_T40I,NSP13_P77L,Spike_E156G,NSP3_P1469S,Spike_T478K,NSP6_T77A,NSP12_P323L,Spike_D614G,Spike_L452R,NSP4_V167L)	2022-01-15		TRUE	TRUE		0.00130609511052	0.379195868683	North America / USA
hCoV-19/USA/MN-CDC-IBX973064631523/2021	betacoronavirus	EPI_ISL_7978546	2021-12-01	North America	USA	Minnesota		29815	Human	unknown	unknown	GK	AY.111	2022-02-28	VOC Delta GK (B.1.617.2+AY.*) first detected in India	(N_G215C,Spike_T95I,N_D63G,N_R203M,NSP12_G671S,Spike_G142D,NS3_S26L,NSP13_A454V,Spike_P681R,Spike_R158del,NSP3_P1228L,NS8_E106stop,NS7a_V82A,NSP3_A488S,Spike_F157del,NSP4_T492I,NSP14_A394V,Spike_T19R,NS7a_T120I,N_D377Y,M_I82T,Spike_D950N,NS7b_T40I,NSP13_P77L,Spike_E156G,NSP3_P1469S,Spike_T478K,NSP2_W466L,Spike_T307S,NSP6_T77A,NSP12_P323L,Spike_D614G,NSP4_V167L,Spike_L452R,NSP12_R249M,NSP15_S312F)	2021-12-22		TRUE	TRUE		0.000503102465202	0.379295302013	North America / USA
hCoV-19/USA/CT-Yale-13655/2021	betacoronavirus	EPI_ISL_6940378	2021-11-14	North America	USA	Connecticut		29781	Human	unknown	unknown	GK	AY.111	2022-02-28	VOC Delta GK (B.1.617.2+AY.*) first detected in India	(N_G215C,Spike_T95I,N_D63G,N_R203M,NS7a_A105V,NSP12_G671S,Spike_G142D,NS3_S26L,Spike_P681R,NSP2_K102N,Spike_R158del,NSP3_P1228L,N_P207S,NS7a_V82A,NSP3_A488S,Spike_F157del,NSP4_T492I,NSP14_A394V,Spike_T19R,NS7a_T120I,N_D377Y,M_I82T,Spike_D950N,NS7b_T40I,NSP12_D140G,NSP13_P77L,Spike_E156G,NSP3_P1469S,Spike_T478K,NSP6_T77A,NSP12_P323L,Spike_D614G,NSP4_V167L,Spike_L452R)	2021-12-01		TRUE	TRUE		0.00755540631296	0.379868042632	North America / USA
hCoV-19/USA/CO-CDC-2-4981361/2021	betacoronavirus	EPI_ISL_5535198	2021-09-21	North America	USA	Colorado		29836	Human	unknown	Male	GK	AY.111	2022-02-28	VOC Delta GK (B.1.617.2+AY.*) first detected in India	(N_G215C,Spike_T95I,N_D63G,N_R203M,NSP12_G671S,NS7a_E41L,Spike_G142D,NS3_S26L,Spike_P681R,Spike_R158del,NSP3_P1228L,NSP4_T204I,NS7a_V82A,NSP3_A488S,Spike_F157del,NSP4_T492I,NSP14_A394V,Spike_T19R,NS7a_T120I,N_D377Y,M_I82T,Spike_D950N,NS7b_T40I,NSP13_P77L,Spike_E156G,NSP3_P1469S,Spike_T478K,NSP6_T77A,NSP2_E574D,NSP12_P323L,NSP5_K90R,Spike_D614G,NSP2_D23N,NSP4_V167L,Spike_L452R)	2021-10-26		TRUE	TRUE			0.379440943826	North America / USA
hCoV-19/USA/MN-CDC-IBX231185283100/2021	betacoronavirus	EPI_ISL_8404167	2021-12-12	North America	USA	Minnesota		29809	Human	unknown	unknown	GK	AY.111	2022-02-28	VOC Delta GK (B.1.617.2+AY.*) first detected in India	(N_G215C,Spike_T95I,N_D63G,N_R203M,NSP12_G671S,Spike_G142D,NS3_S26L,NSP13_A454V,Spike_P681R,Spike_R158del,NSP3_P1228L,NS8_E106stop,NS7a_V82A,NSP3_A488S,Spike_F157del,NSP4_T492I,NSP14_A394V,Spike_T19R,NS7a_T120I,N_D377Y,M_I82T,Spike_D950N,NS7b_T40I,NSP13_P77L,Spike_E156G,NSP3_P1469S,Spike_T478K,NSP2_W466L,NSP6_T77A,NSP12_P323L,Spike_D614G,NSP4_V167L,Spike_L452R,NSP12_R249M,NSP15_S312F)	2022-01-05		TRUE	TRUE			0.379281425073	North America / USA
hCoV-19/USA/MO-CDC-2-5343727/2021	betacoronavirus	EPI_ISL_8682719	2021-12-14	North America	USA	Missouri		29803	Human	unknown	Female	GK	AY.111	2022-02-28	VOC Delta GK (B.1.617.2+AY.*) first detected in India	(NS3_V255del,NSP2_V157I,N_G215C,Spike_T95I,N_D63G,Spike_H1101Y,N_R203M,NSP12_G671S,Spike_G142D,NSP3_G283D,NS3_S26L,Spike_P681R,Spike_R158del,NSP3_P1228L,NS7a_V82A,NSP3_A488S,Spike_F157del,NSP4_T492I,NSP14_A394V,Spike_T19R,NS7a_T120I,N_D377Y,M_I82T,Spike_D950N,NS7b_T40I,N_T362I,NSP13_P77L,Spike_E156G,NSP3_P1469S,Spike_T478K,NSP6_T77A,NSP12_P323L,Spike_D614G,NSP4_V167L,Spike_L452R)	2022-01-13		TRUE	TRUE			0.37949199745	North America / USA
hCoV-19/USA/SC-CDC-2-5064364/2021	betacoronavirus	EPI_ISL_6643843	2021-10-13	North America	USA	South Carolina		29836	Human	unknown	Female	GK	AY.111	2022-02-28	VOC Delta GK (B.1.617.2+AY.*) first detected in India	(N_G215C,Spike_T95I,N_D63G,N_R203M,NSP12_G671S,Spike_G142D,NSP15_Q19H,NS3_S26L,N_D81G,Spike_P681R,Spike_R158del,NSP3_P1228L,NS7a_V82A,NSP3_A488S,Spike_F157del,NSP4_T492I,NSP14_A394V,Spike_T19R,NS7a_T120I,N_D377Y,M_I82T,NSP2_R27C,Spike_D950N,NS7b_T40I,NSP13_P77L,Spike_E156G,NSP3_P1469S,Spike_T478K,NSP6_T77A,NSP12_P323L,NSP16_I127V,Spike_D614G,NSP4_V167L,Spike_L452R)	2021-11-23		TRUE	TRUE			0.379566937052	North America / USA
hCoV-19/USA/UT-UPHL-211211915761/2021	betacoronavirus	EPI_ISL_7741203	2021-12-07	North America	USA	Utah		29796	Human	unknown	unknown	GK	AY.111	2022-02-28	VOC Delta GK (B.1.617.2+AY.*) first detected in India	(NS3_V255del,NSP2_V157I,N_G215C,N_D63G,Spike_H1101Y,N_R203M,NSP12_G671S,NS3_S26L,Spike_P681R,NSP3_P1228L,NS7a_V82A,NSP3_A488S,NSP4_T492I,NSP14_A394V,Spike_T19R,NS7a_T120I,N_D377Y,M_I82T,Spike_D950N,NS7b_T40I,N_T362I,NSP13_P77L,NSP3_P1469S,Spike_T478K,NSP6_T77A,NSP12_P323L,Spike_D614G,Spike_L452R,NSP4_V167L)	2021-12-16		TRUE	TRUE			0.379648274936	North America / USA
hCoV-19/USA/NC-CDC-ASC210444232/2021	betacoronavirus	EPI_ISL_6538838	2021-10-28	North America	USA	North Carolina		29823	Human	29	Male	GK	AY.112	2022-02-28	VOC Delta GK (B.1.617.2+AY.*) first detected in India	(N_G215C,Spike_T95I,N_D63G,N_R203M,NS3_L85F,Spike_G142D,NS3_S26L,Spike_P681R,Spike_R158del,NSP3_P1228L,NS7a_V82A,NSP3_A488S,Spike_F157del,NSP4_L323F,NSP14_A394V,Spike_T19R,NS7a_T120I,N_D377Y,NSP13_D583G,M_I82T,Spike_D950N,NS7b_T40I,NSP13_P77L,Spike_E156G,NSP3_P1469S,NS8_S67F,Spike_T478K,NSP6_T77A,NSP12_P323L,Spike_D614G,NSP4_V167L,Spike_L452R,NSP16_R216S)	2021-11-19		TRUE	TRUE			0.379505750595	North America / USA
hCoV-19/USA/NJ-CDC-ASC210126418/2021	betacoronavirus	EPI_ISL_4912461	2021-09-04	North America	USA	New Jersey		29772	Human	22	Female	GK	AY.112	2022-02-28	VOC Delta GK (B.1.617.2+AY.*) first detected in India	(N_G215C,Spike_T95I,N_D63G,N_R203M,NSP12_G671S,NS3_L85F,NS3_S26L,Spike_P681R,Spike_R158del,NSP3_P1228L,NS6_Y31F,NS7a_V82A,NSP3_A488S,Spike_F157del,NSP4_T492I,NSP14_A394V,Spike_T19R,NS7a_T120I,N_D377Y,M_I82T,Spike_D950N,NS7b_T40I,NSP13_P77L,Spike_E156G,NSP3_P1469S,Spike_T478K,NSP6_T77A,NSP2_G481S,NSP4_Y247F,NSP12_P323L,Spike_D614G,NSP4_V167L,Spike_L452R)	2021-10-06		TRUE	TRUE		0.00433293027005	0.379718651958	North America / USA
hCoV-19/USA/NY-CDC-FG-196191/2021	betacoronavirus	EPI_ISL_8183120	2021-12-09	North America	USA	New York		29806	Human	4	Female	GK	AY.112	2022-02-28	VOC Delta GK (B.1.617.2+AY.*) first detected in India	(N_G215C,Spike_T95I,N_D63G,N_R203M,NSP12_G671S,NS3_S26L,Spike_P681R,NSP3_P1228L,NS7a_V82A,NSP3_A488S,NSP4_T492I,NSP14_A394V,Spike_T19R,NS7a_T120I,N_D377Y,M_I82T,Spike_D950N,NS7b_T40I,NSP13_P77L,NSP3_P1469S,Spike_T478K,NSP6_T77A,NSP12_P323L,Spike_D614G,Spike_L452R,NSP4_V167L)	2021-12-29		TRUE	TRUE		0.00409327294078	0.379779671866	North America / USA
hCoV-19/USA/CA-CDC-FG-187467/2021	betacoronavirus	EPI_ISL_7671124	2021-12-07	North America	USA	California		29806	Human	49	Female	GK	AY.112	2022-02-28	VOC Delta GK (B.1.617.2+AY.*) first detected in India	(N_G215C,N_D63G,NSP1_M85del,N_R203M,NSP12_G671S,NS3_D210A,NS3_L85F,NSP6_I162V,N_G243C,Spike_G142D,NS3_S26L,Spike_P681R,Spike_R158del,NSP3_P1228L,NS7a_V82A,NSP2_N342T,NSP3_A488S,Spike_F157del,NSP4_T492I,NSP14_A394V,Spike_T19R,NS7a_T120I,Spike_V70I,N_D377Y,M_I82T,Spike_D950N,NS7b_T40I,NSP13_P77L,NSP1_V86del,Spike_E156G,NSP3_P1469S,Spike_T478K,NSP6_T77A,NSP12_P323L,Spike_D614G,NSP4_V167L,Spike_L452R)	2021-12-15		TRUE	TRUE		0.000100650875663	0.379525551119	North America / USA
hCoV-19/USA/GA-CDC-ASC210334171/2021	betacoronavirus	EPI_ISL_5859748	2021-09-23	North America	USA	Georgia		29805	Human	45	Female	GK	AY.112	2022-02-28	VOC Delta GK (B.1.617.2+AY.*) first detected in India	(Spike_E484Q,N_G215C,Spike_T95I,N_D63G,N_R203M,NSP12_G671S,NS3_L85F,NS3_S26L,Spike_P681R,Spike_R158del,NSP3_P1228L,Spike_Y144del,NS7a_V82A,NSP3_A488S,Spike_F157del,NSP4_T492I,NSP14_A394V,Spike_T19R,NS7a_T120I,N_D377Y,M_I82T,Spike_D950N,NS7b_T40I,NSP13_P77L,Spike_E156G,NSP3_P1469S,Spike_T478K,NSP15_V10L,NSP6_T77A,NSP12_P323L,Spike_D614G,NSP4_V167L,Spike_L452R)	2021-11-02		TRUE	TRUE			0.379567186714	North America / USA
hCoV-19/USA/NC-ECU-CORVASEQ-111092033/2021	betacoronavirus	EPI_ISL_8507310	2021-12-09	North America	USA	North Carolina		29820	Human	14	Female	GK	AY.112	2022-02-28	VOC Delta GK (B.1.617.2+AY.*) first detected in India	(N_G215C,N_R203M,NSP12_G671S,NSP2_L410F,NS3_S26L,Spike_P681R,Spike_R158del,NSP3_P1228L,NSP6_M92V,NS7a_V82A,NSP3_A488S,NSP4_T492I,NSP14_A394V,Spike_T19R,NS7a_T120I,N_D377Y,NS3_R134C,M_I82T,NS7b_T40I,NSP13_P77L,Spike_V159del,NSP3_P1469S,Spike_T478K,Spike_T259I,NSP6_T77A,NSP3_L1035F,NSP12_P323L,Spike_D614G,M_A69V,NSP4_V167L,Spike_L452R)	2022-01-08		TRUE	TRUE		0.00710932260228	0.379863550392	North America / USA
hCoV-19/USA/MO-CDC-ASC210283962/2021	betacoronavirus	EPI_ISL_5547124	2021-09-17	North America	USA	Missouri		29823	Human	34	Male	GK	AY.112	2022-02-28	VOC Delta GK (B.1.617.2+AY.*) first detected in India	(N_G215C,N_D63G,N_R203M,NSP12_G671S,NS3_L85F,NSP6_I162V,NS3_S26L,Spike_P681R,Spike_R158del,NSP3_P1228L,NSP3_D1875G,NS3_S92L,NS7a_V82A,NSP3_A488S,Spike_F157del,NSP4_T492I,NSP14_A394V,Spike_T19R,NS7a_T120I,N_D377Y,NSP3_Q981R,M_I82T,Spike_D950N,NS7b_T40I,NSP13_P77L,Spike_E156G,NSP3_P1469S,Spike_T478K,NSP6_T77A,NSP12_P323L,Spike_D614G,NSP4_V167L,Spike_L452R)	2021-10-26		TRUE	TRUE		0.000838279180498	0.379723471374	North America / USA
hCoV-19/USA/TX-HMH-MCoV-65039/2021	betacoronavirus	EPI_ISL_5384809	2021-09-24	North America	USA	Texas		29783	Human	unknown	unknown	GK	AY.112	2022-02-28	VOC Delta GK (B.1.617.2+AY.*) first detected in India	(N_G215C,N_D63G,N_R203M,NSP12_G671S,Spike_G142D,NS3_S26L,Spike_P681R,Spike_R158del,NS7a_V82A,NSP3_A488S,Spike_F157del,NSP4_T492I,NSP14_A394V,Spike_T19R,NS7a_T120I,N_D377Y,M_I82T,Spike_D950N,NS7b_T40I,NSP3_P822L,NSP13_P77L,Spike_E156G,NSP3_P1469S,Spike_T478K,NSP12_P323L,Spike_D614G,Spike_L452R,NSP4_V167L)	2021-10-20		TRUE	TRUE		3.35852225021e-05	0.379525760731	North America / USA
hCoV-19/USA/CO-CDC-MMB11086361/2021	betacoronavirus	EPI_ISL_6382109	2021-10-15	North America	USA	Colorado		29787	Human	19	Male	GK	AY.112	2022-02-28	VOC Delta GK (B.1.617.2+AY.*) first detected in India	(N_G215C,NSP9_L44M,N_D63G,N_R203M,NSP12_G671S,NS3_L85F,Spike_G142D,NS3_S26L,NSP4_A415V,Spike_P681R,Spike_R158del,NS3_T223I,NSP3_P1228L,NS7a_V82A,NSP1_G94D,NSP3_A488S,Spike_F157del,NSP4_T492I,NSP14_A394V,Spike_T19R,NS7a_T120I,N_D377Y,M_I82T,Spike_D950N,Spike_S112L,NS7b_T40I,NSP12_A16V,NSP13_P77L,Spike_E156G,NSP3_P1469S,Spike_T478K,NSP6_T77A,NS3_E239Q,NSP12_P323L,Spike_D614G,NSP4_V167L,Spike_L452R)	2021-11-17		TRUE	TRUE			0.379494410313	North America / USA
hCoV-19/USA/IL-CDC-LC0162933/2021	betacoronavirus	EPI_ISL_3676324	2021-08-04	North America	USA	Illinois		29431	Human	24	Male	GK	AY.112	2022-02-28	VOC Delta GK (B.1.617.2+AY.*) first detected in India	(N_G215C,N_D63G,N_R203M,NSP12_G671S,NS3_L85F,NSP6_I162V,Spike_G142D,NS3_S26L,N_Q281H,Spike_P681R,Spike_R158del,NSP3_P1228L,NS7a_V82A,NSP3_A488S,Spike_F157del,NSP4_T492I,NSP14_A394V,Spike_T19R,NS7a_T120I,N_D377Y,M_I82T,Spike_D950N,NS7b_T40I,NSP13_P77L,Spike_E156G,NSP3_P1469S,Spike_T478K,NSP6_T77A,NSP12_P323L,Spike_D614G,NSP4_V167L,NSP6_L37F,Spike_L452R)	2021-08-25		TRUE	TRUE			0.379293941762	North America / USA
hCoV-19/USA/CA-CDC-FG-190259/2021	betacoronavirus	EPI_ISL_7847167	2021-12-08	North America	USA	California		29798	Human	35	Male	GK	AY.112.1	2022-02-28	VOC Delta GK (B.1.617.2+AY.*) first detected in India	(N_G215C,Spike_T95I,N_D63G,N_R203M,NSP12_G671S,NS3_L85F,Spike_G142D,NS3_W131C,Spike_D1127G,NS3_S26L,NSP14_M169T,Spike_P681R,Spike_R158del,NSP3_P1228L,NS7a_V82A,NSP3_A488S,Spike_F157del,NSP4_T492I,NSP14_A394V,Spike_T19R,NS7a_T120I,N_A220S,N_D377Y,M_I82T,Spike_D950N,NS7b_T40I,NSP13_P77L,Spike_E156G,NSP12_A382V,NSP3_P1469S,Spike_T478K,NSP14_Q354K,Spike_A522S,NSP6_T77A,NSP12_P323L,Spike_D614G,NSP4_V1…	2021-12-19		TRUE	TRUE		0.000100677897845	0.379426078201	North America / USA
hCoV-19/USA/LA-CDC-STM-000724740/2021	betacoronavirus	EPI_ISL_6476593	2021-08-22	North America	USA	Louisiana		29888	Human	18	Female	GK	AY.113	2022-02-28	VOC Delta GK (B.1.617.2+AY.*) first detected in India	(N_G215C,Spike_T95I,N_D63G,N_R203M,NSP12_G671S,Spike_G142D,NS3_S26L,Spike_P681R,Spike_R158del,NSP3_P1228L,NSP4_T204I,NS7a_V82A,NSP3_A488S,Spike_F157del,NSP4_T492I,NSP14_A394V,Spike_T19R,NS7a_T120I,N_D377Y,M_I82T,Spike_D950N,NS7b_T40I,NSP13_P77L,Spike_E156G,NS3_F105L,NSP3_L1328F,NSP3_P1469S,Spike_T478K,NSP6_T77A,NSP12_P323L,NSP5_K90R,Spike_D614G,NSP4_V167L,Spike_L452R)	2021-11-18		TRUE	TRUE		3.34582441113e-05	0.379194967712	North America / USA
hCoV-19/USA/UT-UPHL-220113081677/2021	betacoronavirus	EPI_ISL_8714919	2021-12-08	North America	USA	Utah		29816	Human	unknown	unknown	O	AY.113	2022-02-28	VOC Delta GK (B.1.617.2+AY.*) first detected in India	(N_G215C,NSP4_H68Y,Spike_T95I,N_D63G,N_R203M,NSP12_G671S,Spike_G142D,NS3_S26L,Spike_P681R,Spike_R158del,NSP3_P1228L,NSP4_T204I,NS7a_V82A,NSP3_A488S,Spike_F157del,NSP4_T492I,NSP14_A394V,Spike_T19R,NS7a_T120I,NSP3_S1717L,N_D377Y,M_I82T,Spike_D950N,NS7b_T40I,NSP13_P77L,Spike_E156G,NSP2_T256I,NSP3_P1469S,Spike_T478K,NSP6_T77A,NSP12_P323L,NSP5_K90R,Spike_D614G,NSP4_V167L,Spike_L452R)	2022-01-14		TRUE	TRUE			0.379594848404	North America / USA
hCoV-19/USA/WI-CDC-LC0313597/2021	betacoronavirus	EPI_ISL_5169515	2021-09-24	North America	USA	Wisconsin		29701	Human	28	Female	GK	AY.113	2022-02-28	VOC Delta GK (B.1.617.2+AY.*) first detected in India	(N_G215C,Spike_T95I,N_D63G,N_R203M,NSP12_G671S,Spike_G142D,NSP12_P264S,NS8_V33F,NS3_S26L,NSP15_D91G,Spike_P681R,Spike_R158del,NSP3_P1228L,NSP4_T204I,NS7a_V82A,NSP3_A488S,Spike_F157del,NSP4_T492I,NSP14_A394V,Spike_T19R,NS7a_T120I,M_I82T,Spike_D950N,NS7b_T40I,NSP13_P77L,Spike_E156G,NSP3_P1469S,Spike_T478K,NSP6_T77A,NSP12_P323L,NSP5_K90R,Spike_D614G,NSP4_V167L,Spike_L452R)	2021-10-15		TRUE	TRUE			0.379717854618	North America / USA
hCoV-19/USA/IN-CDC-ASC210085889/2021	betacoronavirus	EPI_ISL_4983053	2021-09-11	North America	USA	Indiana		29823	Human	29	Female	GK	AY.113	2022-02-28	VOC Delta GK (B.1.617.2+AY.*) first detected in India	(N_G215C,Spike_T95I,N_D63G,N_R203M,NSP12_G671S,NS3_S26L,NS7a_P84S,Spike_P681R,Spike_R158del,NSP3_P1228L,NSP4_T204I,NS7a_V82A,NSP3_A488S,Spike_F157del,NSP4_T492I,NSP14_A394V,Spike_T19R,NS7a_T120I,N_D377Y,M_I82T,Spike_D950N,NS7b_T40I,NSP13_P77L,Spike_E156G,Spike_K1073N,NSP3_P1469S,Spike_T478K,NSP6_T77A,NSP12_P323L,NSP5_K90R,Spike_D614G,NSP15_P262S,NSP4_V167L,Spike_L452R)	2021-10-08		TRUE	TRUE		6.70623344399e-05	0.379497669428	North America / USA
hCoV-19/USA/CA-SEARCH-57083/2021	betacoronavirus	EPI_ISL_7337047	2021-10-18	North America	USA	California	Other: 92139	29845	Human	unknown	unknown	GK	AY.113	2022-02-28	VOC Delta GK (B.1.617.2+AY.*) first detected in India	(N_G215C,Spike_T95I,N_D63G,N_R203M,NSP12_G671S,Spike_G142D,NS6_P57L,NS3_S26L,Spike_P681R,Spike_R158del,NSP3_P1228L,NSP4_T204I,NS7a_V82A,NSP3_A488S,Spike_F157del,NSP4_T492I,NSP14_A394V,Spike_T19R,NS7a_T120I,N_D377Y,M_I82T,Spike_D950N,NS7b_T40I,NSP13_P77L,Spike_E156G,NSP3_P1469S,Spike_T478K,NSP6_T77A,NSP12_P323L,NSP5_K90R,Spike_D614G,NSP4_V167L,Spike_L452R)	2021-12-08		TRUE	TRUE			0.379661584855	North America / USA
hCoV-19/USA/TX-CDC-LC0168187/2021	betacoronavirus	EPI_ISL_3687103	2021-08-03	North America	USA	Texas		29703	Human	37	Female	GK	AY.113	2022-02-28	VOC Delta GK (B.1.617.2+AY.*) first detected in India	(N_G215C,Spike_T95I,N_D63G,N_R203M,NSP12_G671S,Spike_G142D,NS6_P57L,NS3_S26L,Spike_P681R,Spike_R158del,NSP3_P1228L,NS8_E106stop,NSP4_T204I,NS3_L219F,NS7a_V82A,NSP3_A488S,Spike_F157del,NSP4_T492I,NSP14_A394V,Spike_T19R,NS7a_T120I,N_D377Y,M_I82T,Spike_D950N,NS7b_T40I,NSP13_P77L,Spike_E156G,NSP3_P1469S,Spike_T478K,NSP6_T77A,NSP12_P323L,NSP5_K90R,Spike_D614G,NSP4_V167L,Spike_L452R)	2021-08-25		TRUE	TRUE			0.379523953809	North America / USA
hCoV-19/USA/MA-CDCBI-CRSP_UILPGHS2XBD7SHB7/2021	betacoronavirus	EPI_ISL_7453808	2021-11-29	North America	USA	Massachusetts		29844	Human	unknown	unknown	GK	AY.113	2022-02-28	VOC Delta GK (B.1.617.2+AY.*) first detected in India	(N_G215C,NSP4_H68Y,Spike_T95I,N_D63G,N_R203M,NSP12_G671S,Spike_G142D,NS3_S26L,Spike_P681R,Spike_R158del,NSP3_P1228L,NSP4_T204I,NS7a_V82A,NSP3_A488S,Spike_F157del,NSP4_T492I,NSP14_A394V,Spike_T19R,NS7a_T120I,N_D377Y,M_I82T,Spike_D950N,NS7b_T40I,NSP13_P77L,Spike_E156G,NSP3_P1469S,Spike_T478K,NSP6_T77A,NSP12_P323L,NSP5_K90R,Spike_D614G,NSP4_V167L,Spike_L452R)	2021-12-09		TRUE	TRUE			0.379104677657	North America / USA
hCoV-19/USA/CA-SEARCH-112723/2021	betacoronavirus	EPI_ISL_6257658	2021-10-27	North America	USA	California	91910	29804	Human	unknown	unknown	GK	AY.113	2022-02-28	VOC Delta GK (B.1.617.2+AY.*) first detected in India	(N_G215C,Spike_T95I,N_D63G,N_R203M,NSP12_G671S,Spike_G142D,NS6_P57L,NS3_S26L,Spike_P681R,Spike_R158del,NSP4_T204I,NS7a_V82A,NSP3_A488S,Spike_F157del,NSP4_T492I,NSP14_A394V,Spike_T19R,NS7a_T120I,N_D377Y,M_I82T,Spike_D950N,NS7b_T40I,NSP13_P77L,Spike_E156G,NSP3_P1469S,Spike_T478K,NSP6_T77A,NSP12_P323L,NSP5_K90R,Spike_D614G,NSP4_V167L,Spike_L452R)	2021-11-12		TRUE	TRUE		0.00771708495504	0.378778656928	North America / USA
hCoV-19/USA/NY-CDC-LC0374184/2021	betacoronavirus	EPI_ISL_6792802	2021-11-10	North America	USA	New York		29795	Human	32	Male	GK	AY.113	2022-02-28	VOC Delta GK (B.1.617.2+AY.*) first detected in India	(N_G215C,Spike_T95I,N_D63G,N_R203M,NSP12_G671S,Spike_G142D,NS3_S26L,NS3_W69C,Spike_P681R,Spike_R158del,NSP3_P1228L,NSP4_T204I,NS7a_V82A,NSP3_A488S,Spike_F157del,NSP4_T492I,NSP14_A394V,Spike_T19R,NS7a_T120I,N_D377Y,M_I82T,Spike_D950N,NS7b_T40I,NSP13_P77L,NS7a_E41stop,Spike_E156G,NSP3_K977T,NSP3_P1469S,Spike_T478K,NSP6_T77A,NSP12_P323L,NSP5_K90R,Spike_D614G,NSP4_V167L,Spike_L452R)	2021-11-26		TRUE	TRUE			0.379593891593	North America / USA
hCoV-19/USA/ID-CDC-ASC210326047/2021	betacoronavirus	EPI_ISL_6057575	2021-10-02	North America	USA	Idaho		29823	Human	17	Male	GK	AY.113	2022-02-28	VOC Delta GK (B.1.617.2+AY.*) first detected in India	(NS3_L15F,N_G215C,Spike_T95I,N_D63G,N_R203M,NSP12_G671S,NSP13_G206V,NSP13_L581F,NS3_S26L,Spike_P681R,NS3_L108F,Spike_R158del,NSP3_P1228L,NSP4_T204I,NSP13_T599I,NS7a_V82A,NSP3_A488S,Spike_F157del,NSP4_T492I,NSP14_A394V,Spike_T19R,NS7a_T120I,N_D377Y,M_I82T,Spike_D950N,NS7b_T40I,NSP13_P77L,Spike_E156G,Spike_P1213S,NSP3_P1469S,Spike_T478K,NSP3_H1841Y,NSP1_L92F,NSP6_T77A,NSP15_V22L,NSP12_P323L,NSP5_K9…	2021-11-08		TRUE	TRUE			0.379338094759	North America / USA
hCoV-19/USA/MD-CDC-ASC210238356/2021	betacoronavirus	EPI_ISL_3855661	2021-08-03	North America	USA	Maryland		29823	Human	22	Female	GK	AY.114	2022-02-28	VOC Delta GK (B.1.617.2+AY.*) first detected in India	(N_G215C,Spike_T95I,N_D63G,N_R203M,NSP12_G671S,NSP15_Q19H,NS3_S26L,Spike_P681R,Spike_R158del,NSP3_P1228L,NS7a_V82A,NSP3_A488S,Spike_F157del,NSP4_T492I,NSP10_P84L,NSP14_A394V,Spike_T19R,NS7a_T120I,N_D377Y,M_I82T,NSP2_R27C,Spike_D950N,NS7b_T40I,NSP13_P77L,Spike_E156G,NSP3_P1469S,Spike_T478K,NSP6_T77A,NSP12_P323L,Spike_D614G,NSP4_V167L,Spike_L452R)	2021-09-01		TRUE	TRUE			0.379539281762	North America / USA
hCoV-19/USA/TX-CDC-ASC210335217/2021	betacoronavirus	EPI_ISL_5577861	2021-09-23	North America	USA	Texas		29805	Human	14	Male	GK	AY.114	2022-02-28	VOC Delta GK (B.1.617.2+AY.*) first detected in India	(N_G215C,Spike_T95I,N_D63G,NS7b_W29C,N_R203M,NSP12_G671S,NSP14_M501T,NSP15_Q19H,NS3_S26L,Spike_P681R,Spike_R158del,NSP3_P1228L,NS7a_V82A,NSP3_A488S,Spike_F157del,NSP4_T492I,NSP14_A394V,Spike_T19R,NS7a_T120I,N_D377Y,M_I82T,Spike_D215H,NSP2_R27C,Spike_D950N,NS7b_T40I,NSP13_P77L,Spike_E156G,NS8_D34Y,NSP3_P1469S,NSP16_N55S,Spike_T478K,NSP6_T77A,NSP12_P323L,Spike_D614G,NSP4_V167L,Spike_L452R)	2021-10-26		TRUE	TRUE			0.379500083879	North America / USA
hCoV-19/USA/GA-CDC-ASC210462062/2021	betacoronavirus	EPI_ISL_6515617	2021-10-15	North America	USA	Georgia		29813	Human	63	Female	GK	AY.114	2022-02-28	VOC Delta GK (B.1.617.2+AY.*) first detected in India	(N_G215C,Spike_T95I,N_D63G,N_R203M,NSP12_G671S,NSP15_Q19H,NS3_S26L,Spike_P681R,Spike_R158del,NSP3_P1228L,NS7a_V82A,NSP3_A488S,Spike_F157del,NSP4_T492I,NSP10_P84L,NSP14_A394V,Spike_T19R,NS7a_T120I,N_D377Y,M_I82T,NSP2_R27C,Spike_D950N,NS7b_T40I,NSP13_P77L,Spike_E156G,NSP3_P1469S,Spike_T478K,NSP6_T77A,NSP12_P323L,Spike_D614G,NSP4_V167L,Spike_L452R)	2021-11-19		TRUE	TRUE			0.379532418744	North America / USA
hCoV-19/USA/WI-CDC-FG-088020/2021	betacoronavirus	EPI_ISL_4371507	2021-08-13	North America	USA	Wisconsin		29800	Human	52	Male	GK	AY.114	2022-02-28	VOC Delta GK (B.1.617.2+AY.*) first detected in India	(N_G215C,NSP3_A1537S,Spike_T95I,N_D63G,N_R203M,NSP12_G671S,Spike_G142D,NSP15_Q19H,NS3_S26L,Spike_P681R,Spike_R158del,NSP3_P1228L,NS7a_V82A,NSP3_A488S,Spike_F157del,NSP4_T492I,NSP14_A394V,Spike_T19R,NS7a_T120I,N_D377Y,M_I82T,NSP2_R27C,Spike_D950N,NSP3_T1335I,NS7b_T40I,NSP13_P77L,NSP14_G44S,Spike_E156G,NSP3_P1469S,Spike_T478K,NSP6_T77A,NSP12_P323L,Spike_D614G,NSP4_V167L,Spike_L452R)	2021-09-21		TRUE	TRUE		0.00691275167785	0.379299858079	North America / USA
hCoV-19/USA/HI-H215538/2021	betacoronavirus	EPI_ISL_6072329	2021-10-21	North America	USA	Hawaii		29767	Human	unknown	unknown	GK	AY.114	2022-02-28	VOC Delta GK (B.1.617.2+AY.*) first detected in India	(N_G215C,Spike_T95I,N_D63G,N_R203M,NSP12_G671S,Spike_G142D,NSP15_Q19H,NS3_S26L,Spike_P681R,Spike_R158del,NSP3_P1228L,NSP3_T350I,NS7a_V82A,NSP3_A488S,Spike_F157del,NSP4_T492I,NSP10_P84L,NSP14_A394V,Spike_T19R,NS7a_T120I,N_P168S,N_D377Y,M_I82T,NSP2_R27C,Spike_D950N,NS7b_T40I,NSP13_P77L,Spike_E156G,NSP3_P1469S,Spike_T478K,NSP6_T77A,N_A251V,NSP12_P323L,Spike_D614G,NSP4_V167L,Spike_L452R)	2021-11-09		TRUE	TRUE			0.379447038667	North America / USA
hCoV-19/USA/NY-Wadsworth-21087246-01/2021	betacoronavirus	EPI_ISL_5115333	2021-08-26	North America	USA	New York		29836	Human	36	Male	GK	AY.114	2022-02-28	VOC Delta GK (B.1.617.2+AY.*) first detected in India	(N_G215C,Spike_T95I,N_D63G,N_R203M,NSP12_G671S,N_T379I,NSP15_Q19H,NS3_S26L,Spike_P681R,Spike_R158del,NSP3_P1228L,NS7a_V82A,NSP3_A488S,Spike_F157del,NSP4_T492I,NSP14_A394V,Spike_T19R,NS7a_T120I,N_D377Y,M_I82T,NSP2_R27C,Spike_D950N,NS7b_T40I,NSP13_P77L,Spike_E156G,NSP3_P1469S,NSP12_L636F,Spike_T478K,NSP6_T77A,NSP12_P323L,Spike_D614G,NSP4_V167L,Spike_L452R)	2021-10-14		TRUE	TRUE		0.000603298029226	0.37903279898	North America / USA
hCoV-19/USA/FL-BPHL-5246/2021	betacoronavirus	EPI_ISL_2920671	2021-06-23	North America	USA	Florida		29741	Human	unknown	unknown	GK	AY.114	2022-02-28	VOC Delta GK (B.1.617.2+AY.*) first detected in India	(N_G215C,Spike_T95I,N_D63G,N_R203M,NSP12_G671S,Spike_G142D,NSP15_Q19H,NS3_S26L,Spike_P681R,Spike_R158del,NSP3_P1228L,NS7a_V82A,NSP3_A488S,Spike_F157del,NSP4_T492I,NSP14_A394V,Spike_T19R,NS7a_T120I,N_D377Y,M_I82T,NSP2_R27C,Spike_D950N,NS7b_T40I,NSP13_P77L,Spike_E156G,NSP3_P1469S,Spike_T478K,NSP6_T77A,NSP12_P323L,Spike_D614G,NSP4_V167L,Spike_L452R)	2021-07-12		TRUE	TRUE		0.00897750580007	0.378808441338	North America / USA
hCoV-19/USA/MT-USAFSAM-S8124/2021	betacoronavirus	EPI_ISL_5688168	2021-10-01	North America	USA	Montana		29739	Human	22	Male	GK	AY.114	2022-02-28	VOC Delta GK (B.1.617.2+AY.*) first detected in India	(N_G215C,Spike_T95I,N_D63G,N_R203M,NSP12_G671S,Spike_G142D,NSP15_Q19H,NS3_S26L,Spike_P681R,Spike_R158del,NSP3_P1228L,NS7a_V82A,NSP3_A488S,Spike_F157del,NSP4_T492I,NSP14_A394V,Spike_T19R,NS7a_T120I,N_D377Y,M_I82T,NSP2_R27C,Spike_D950N,NS7b_T40I,NSP13_P77L,Spike_E156G,NSP3_P1469S,Spike_T478K,NSP6_G48S,NSP6_T77A,NSP12_P323L,Spike_D614G,NSP4_V167L,Spike_L452R)	2021-10-28		TRUE	TRUE			0.379636167995	North America / USA
hCoV-19/USA/CO-CDPHE-2101507911/2021	betacoronavirus	EPI_ISL_4964043	2021-07-18	North America	USA	Colorado		29769	Human	unknown	unknown	GK	AY.114	2022-02-28	VOC Delta GK (B.1.617.2+AY.*) first detected in India	(N_G215C,Spike_T95I,N_D63G,N_R203M,NSP12_G671S,Spike_G142D,NSP15_Q19H,NS3_S26L,Spike_P681R,Spike_R158del,NSP3_P1228L,NS7a_V82A,NSP3_A488S,Spike_F157del,NSP4_T492I,NSP14_A394V,Spike_T19R,NS7a_T120I,NSP3_E1252A,N_D377Y,M_I82T,NSP2_R27C,Spike_D950N,NS7b_T40I,NSP13_P77L,Spike_E156G,NSP3_P1469S,Spike_T478K,NSP6_T77A,NSP12_P323L,Spike_D614G,NSP4_V167L,Spike_L452R)	2021-10-08		TRUE	TRUE		0.00990963754241	0.379690574744	North America / USA
hCoV-19/USA/MA-CDCBI-CRSP_YH4GM57XTKKWKNTS/2021	betacoronavirus	EPI_ISL_8215585	2021-12-17	North America	USA	Massachusetts		29844	Human	unknown	unknown	GK	AY.114	2022-02-28	VOC Delta GK (B.1.617.2+AY.*) first detected in India	(N_G215C,Spike_T95I,N_D63G,N_R203M,NSP3_A1800S,NSP12_G671S,Spike_G142D,NSP15_Q19H,NS3_S26L,Spike_P681R,Spike_R158del,NSP3_P1228L,NSP3_P968S,NS7a_V82A,NSP3_A488S,Spike_F157del,NSP4_T492I,NSP14_A394V,Spike_T19R,NS7a_T120I,NSP12_G25D,N_D377Y,M_I82T,NSP2_R27C,Spike_D950N,NS7b_T40I,NSP13_P77L,Spike_E156G,NSP15_K316R,NSP3_P1469S,Spike_T478K,NSP6_T77A,NSP12_P323L,Spike_D614G,NSP4_V167L,Spike_L452R)	2021-12-31		TRUE	TRUE		0.0090805522048	0.378081357995	North America / USA
hCoV-19/USA/WA-UW-21042239411/2021	betacoronavirus	EPI_ISL_2031503	2021-04-22	North America	USA	Washington		29534	Human	unknown	unknown	GK	AY.116	2022-02-28	VOC Delta GK (B.1.617.2+AY.*) first detected in India	(N_G215C,N_D63G,N_R203M,NSP12_G671S,NSP3_V473F,NS3_S26L,Spike_P681R,NSP3_P1228L,NS7a_V82A,NSP3_A488S,NSP4_T492I,N_N29I,NSP14_A394V,Spike_T19R,NS7a_T120I,N_D377Y,M_I82T,Spike_D950N,NS7b_T40I,NSP13_P77L,NSP3_D782N,NSP3_P1469S,Spike_T478K,NSP6_T77A,NSP12_P323L,Spike_D614G,Spike_L452R,NSP4_V167L)	2021-05-12		TRUE	TRUE		0.00927744294711	0.379425837321	North America / USA
hCoV-19/USA/MD-HP08639-PIDFHRXLQA/2021	betacoronavirus	EPI_ISL_3814395	2021-08-12	North America	USA	Maryland		29775	Human	<16	Male	GK	AY.116	2022-02-28	VOC Delta GK (B.1.617.2+AY.*) first detected in India	(NSP4_D217N,N_D63G,N_R203M,NSP2_P129L,NSP3_P1103Q,NS3_S26L,NSP4_F375S,Spike_P681R,Spike_R158del,NS7a_V82A,Spike_F157del,Spike_T19R,NS7a_T120I,N_D377Y,M_I82T,Spike_D950N,NSP3_P822L,NSP5_I213V,Spike_E156G,NSP15_K259R,Spike_T478K,NSP6_H11Q,NSP12_P323L,Spike_D614G,Spike_L452R)	2021-08-31		TRUE	TRUE		0.00920235096558	0.380054913393	North America / USA
hCoV-19/USA/WA-CDC-ASC210321332/2021	betacoronavirus	EPI_ISL_5773008	2021-09-27	North America	USA	Washington		29823	Human	66	Female	GK	AY.116	2022-02-28	VOC Delta GK (B.1.617.2+AY.*) first detected in India	(N_G215C,Spike_T95I,N_D63G,N_R203M,NSP3_D1121E,NSP12_G671S,NSP13_I334V,NS7b_W29stop,NSP2_D40Y,NS3_S26L,Spike_P681R,NS3_A110S,Spike_R158del,NSP3_P1228L,NSP2_S138L,NS7a_V82A,NSP3_A488S,Spike_F157del,NSP4_T492I,NSP14_A394V,Spike_T19R,NS7a_T120I,M_I82T,Spike_D950N,NS7b_T40I,NSP5_I213V,NSP13_P77L,Spike_E156G,NSP3_P1469S,Spike_T478K,NSP6_T77A,Spike_L84I,NSP12_P323L,Spike_D614G,NSP4_V167L,Spike_L452R)	2021-10-29		TRUE	TRUE			0.379639875264	North America / USA
hCoV-19/USA/NE-CDC-ASC210381606/2021	betacoronavirus	EPI_ISL_5773841	2021-09-29	North America	USA	Nebraska		29823	Human	26	Male	GK	AY.116	2022-02-28	VOC Delta GK (B.1.617.2+AY.*) first detected in India	(N_G215C,Spike_T95I,N_D63G,N_R203M,NSP12_G671S,NS3_S26L,Spike_P681R,Spike_R158del,NSP3_P1228L,NSP14_D234G,NS7a_V82A,NSP3_A488S,Spike_F157del,NSP4_T492I,NSP14_A394V,Spike_T19R,NS7a_T120I,M_I82T,Spike_D950N,NS7b_T40I,NSP13_P77L,Spike_E156G,NSP3_P1469S,Spike_T478K,NSP6_T77A,NSP12_P323L,Spike_D614G,Spike_L452R)	2021-10-29		TRUE	TRUE			0.379606344097	North America / USA
hCoV-19/USA/AZ-TG1170123/2021	betacoronavirus	EPI_ISL_9397113	2021-10-04	North America	USA	Arizona		29820	Human	unknown	unknown	GK	AY.116	2022-02-28	VOC Delta GK (B.1.617.2+AY.*) first detected in India	(N_G215C,Spike_T95I,N_D63G,N_R203M,NSP12_G671S,NS3_L95F,Spike_G142D,NSP4_M366I,NS3_S26L,Spike_P681R,Spike_R158del,NSP3_P1228L,NS7a_V82A,NSP3_A488S,NSP14_S374F,Spike_F157del,NSP4_T492I,NSP14_A394V,Spike_T19R,NS7a_T120I,NSP16_V104I,N_D377Y,M_I82T,Spike_D950N,NS7b_T40I,NSP5_I213V,NSP13_P77L,Spike_E156G,NSP3_P1469S,Spike_T478K,NSP6_T77A,NSP12_P323L,Spike_D614G,NSP4_V167L,Spike_L452R,NSP3_A534V)	2022-02-01		TRUE	TRUE		0.000167672702884	0.37947341942	North America / USA
hCoV-19/USA/NY-P20D4-S28/2021	betacoronavirus	EPI_ISL_5153157	2021-09-09	North America	USA	New York		29811	Human	21	Male	GK	AY.116	2022-02-28	VOC Delta GK (B.1.617.2+AY.*) first detected in India	(N_D63G,N_R203M,NSP12_G671S,N_G18V,NSP6_T181I,NS3_S26L,Spike_P681R,Spike_R158del,NS7a_V82A,Spike_F157del,Spike_T19R,NS7a_T120I,N_D377Y,M_I82T,NSP6_V149A,Spike_D950N,NSP13_P77L,Spike_E156G,NSP3_P1469S,Spike_T478K,NSP12_P323L,Spike_D614G,Spike_L452R)	2021-10-14		TRUE	TRUE		0.00509896008051	0.379931215861	North America / USA
hCoV-19/USA/CA-SEARCH-54985/2021	betacoronavirus	EPI_ISL_5570279	2021-08-16	North America	USA	California		29833	Human	unknown	unknown	GK	AY.116	2022-02-28	VOC Delta GK (B.1.617.2+AY.*) first detected in India	(N_G215C,Spike_T95I,N_D63G,N_R203M,NSP12_G671S,Spike_G142D,NSP4_A380V,NS3_S26L,Spike_P681R,Spike_R158del,NSP3_P1228L,NS7a_V82A,NSP3_A488S,Spike_F157del,NSP4_T492I,NSP14_A394V,Spike_T19R,NS7a_T120I,NSP2_P181S,N_D377Y,NSP3_S126L,M_I82T,Spike_D950N,NS7b_T40I,NSP5_I213V,NSP13_P77L,Spike_E156G,NSP3_K379N,NSP3_P1469S,NS8_S67F,Spike_T478K,NSP6_T77A,NSP12_P323L,Spike_D614G,NSP4_V167L,Spike_L452R)	2021-10-26		TRUE	TRUE			0.37941206047	North America / USA
hCoV-19/USA/FL-CDC-QDX26574474/2021	betacoronavirus	EPI_ISL_3114956	2021-07-05	North America	USA	Florida		29769	Human	53	Male	GK	AY.116	2022-02-28	VOC Delta GK (B.1.617.2+AY.*) first detected in India	(Spike_T95I,NS7a_L116F,N_D63G,N_R203M,NSP12_G671S,NSP2_P129L,NS3_S26L,E_V62F,NSP14_P46L,Spike_P681R,Spike_R158del,NS7a_V82A,Spike_F157del,Spike_T19R,NS7a_T120I,N_D377Y,M_I82T,NSP6_V149A,Spike_D950N,Spike_L1141W,NSP3_P822L,NSP13_P77L,NS8_A55V,Spike_E156G,NSP4_A446V,Spike_T478K,Spike_W152L,NSP12_P323L,Spike_D614G,Spike_L452R,NSP12_V776L)	2021-07-28		TRUE	TRUE			0.379690281837	North America / USA
hCoV-19/USA/NY-P20D4_S28/2021	betacoronavirus	EPI_ISL_5095174	2021-09-09	North America	USA	New York		29811	Human	21	Male	GK	AY.116	2022-02-28	VOC Delta GK (B.1.617.2+AY.*) first detected in India	(N_D63G,N_R203M,NSP12_G671S,N_G18V,NSP6_T181I,NS3_S26L,Spike_P681R,Spike_R158del,NS7a_V82A,Spike_F157del,Spike_T19R,NS7a_T120I,N_D377Y,M_I82T,NSP6_V149A,Spike_D950N,NSP13_P77L,Spike_E156G,NSP3_P1469S,Spike_T478K,NSP12_P323L,Spike_D614G,Spike_L452R)	2021-10-13		TRUE	TRUE		0.00509896008051	0.379931215861	North America / USA
hCoV-19/USA/PA-VSP5712/2021	betacoronavirus	EPI_ISL_4498543	2021-08-02	North America	USA	Pennsylvania		29890	Human	unknown	unknown	GK	AY.116	2022-02-28	VOC Delta GK (B.1.617.2+AY.*) first detected in India	(N_G215C,Spike_T95I,N_D63G,E_L73F,N_R203M,NSP12_G671S,NS3_S26L,Spike_P681R,NS3_M260I,Spike_R158del,NSP3_P1228L,NS7a_V82A,NSP3_A488S,Spike_F157del,NSP4_T492I,NSP14_A394V,Spike_T19R,NS7a_T120I,NSP1_A138T,N_D377Y,M_I82T,Spike_D950N,NS7b_T40I,NSP5_I213V,NSP13_P77L,Spike_E156G,NSP3_P1469S,Spike_T478K,NSP6_T77A,NSP12_P323L,Spike_D614G,NSP4_V167L,Spike_L452R)	2021-09-25		TRUE	TRUE			0.37912345266	North America / USA
hCoV-19/USA/CA-SEARCH-48870/2021	betacoronavirus	EPI_ISL_3937196	2021-08-05	North America	USA	California	Other: 92108	29833	Human	unknown	unknown	GK	AY.116.1	2022-02-28	VOC Delta GK (B.1.617.2+AY.*) first detected in India	(N_G215C,Spike_T95I,N_D63G,N_R203M,NSP12_G671S,Spike_V772I,Spike_G142D,NS3_S26L,NSP6_A161V,Spike_P681R,Spike_R158del,NSP3_P1228L,NS7a_V82A,NSP3_A488S,NSP14_S374F,Spike_F157del,NSP4_T492I,NSP14_A394V,Spike_T19R,NS7a_T120I,NSP7_D77N,NSP16_V104I,N_D377Y,M_I82T,Spike_D950N,NS7b_T40I,NSP5_I213V,NSP13_P77L,Spike_E156G,NSP3_P1469S,Spike_T478K,NSP6_T77A,NS3_K67N,NSP12_P323L,Spike_D614G,NSP4_V167L,Spike_L…	2021-09-03		TRUE	TRUE		0.000234639493179	0.379467578623	North America / USA
hCoV-19/USA/GA-CDC-MMB10457996/2021	betacoronavirus	EPI_ISL_5154796	2021-09-15	North America	USA	Georgia		29783	Human	9	Male	GK	AY.116.1	2022-02-28	VOC Delta GK (B.1.617.2+AY.*) first detected in India	(N_G215C,Spike_T95I,N_D63G,N_R203M,NSP12_G671S,NSP13_L581F,NS3_S26L,Spike_P681R,Spike_R158del,NSP3_P1228L,NS7a_V82A,NSP3_A488S,NSP14_S374F,Spike_F157del,NSP4_T492I,NSP14_A394V,Spike_T19R,NS7a_T120I,NSP7_D77N,NSP16_V104I,N_D377Y,M_I82T,Spike_D950N,NS7b_T40I,NSP5_I213V,NSP13_P77L,Spike_E156G,NSP3_P1469S,Spike_T478K,NSP6_T77A,NSP12_P323L,Spike_D614G,NSP4_V167L,Spike_L452R)	2021-10-14		TRUE	TRUE			0.379646106839	North America / USA
hCoV-19/USA/CA-CDC-ASC210157724/2021	betacoronavirus	EPI_ISL_3323468	2021-07-16	North America	USA	California		29823	Human	24	Female	GK	AY.116.1	2022-02-28	VOC Delta GK (B.1.617.2+AY.*) first detected in India	(N_G215C,Spike_T95I,N_D63G,N_R203M,NSP12_G671S,NSP15_Q19H,NS3_S26L,Spike_P681R,Spike_R158del,NSP3_P1228L,NS7a_V82A,NSP3_A488S,NSP14_S374F,Spike_F157del,NSP4_T492I,NSP14_A394V,Spike_T19R,NS7a_T120I,NSP7_D77N,NSP16_V104I,N_D377Y,M_I82T,Spike_D950N,NS7b_T40I,NSP5_I213V,NSP13_P77L,Spike_E156G,NSP3_P1469S,Spike_D796Y,Spike_T478K,NSP6_T77A,NSP3_I687V,NSP12_P323L,Spike_D614G,NSP4_V167L,Spike_L452R)	2021-08-10		TRUE	TRUE		0.00593501659793	0.379275450314	North America / USA
hCoV-19/USA/ND-NDDH-5986/2021	betacoronavirus	EPI_ISL_6133835	2021-10-05	North America	USA	North Dakota		29769	Human	unknown	unknown	GK	AY.116.1	2022-02-28	VOC Delta GK (B.1.617.2+AY.*) first detected in India	(N_G215C,Spike_T95I,N_D63G,N_R203M,NSP12_G671S,Spike_G142D,NSP4_M366I,NS3_S26L,Spike_P681R,Spike_R158del,NSP3_P1228L,NS7a_V82A,NSP3_A488S,NSP14_S374F,Spike_F157del,NSP4_T492I,NSP14_A394V,Spike_T19R,NS7a_T120I,NSP7_D77N,NSP16_V104I,N_D377Y,M_I82T,Spike_D950N,NS7b_T40I,NSP5_I213V,NSP13_P77L,Spike_E156G,NSP3_P1469S,Spike_T478K,NSP6_T77A,NSP12_P323L,Spike_D614G,NSP4_V167L,Spike_L452R,NS7a_V93F)	2021-11-10		TRUE	TRUE		0.00990963754241	0.379656646536	North America / USA
hCoV-19/USA/CA-CDC-FG-093884/2021	betacoronavirus	EPI_ISL_4203444	2021-08-19	North America	USA	California		29809	Human	30	Female	GK	AY.116.1	2022-02-28	VOC Delta GK (B.1.617.2+AY.*) first detected in India	(N_G215C,Spike_T95I,N_D63G,NSP1_M85del,N_R203M,NSP12_G671S,Spike_G142D,NS3_S26L,Spike_P681R,Spike_R158del,NSP3_P1228L,NS7a_V82A,NSP3_A488S,NSP14_S374F,Spike_F157del,NSP4_T492I,NSP14_A394V,Spike_T19R,NS7a_T120I,NSP7_D77N,NSP16_V104I,N_D377Y,Spike_F1042L,M_I82T,Spike_D950N,NS7b_T40I,NSP5_I213V,NSP13_P77L,Spike_E156G,NSP13_Y253H,NSP3_P1469S,Spike_T478K,NSP6_T77A,NSP12_P323L,Spike_D614G,NSP4_V167L,Sp…	2021-09-15		TRUE	TRUE		0.00533431744221	0.379418510523	North America / USA
hCoV-19/USA/CA-CDC-FG-187309/2021	betacoronavirus	EPI_ISL_7671041	2021-12-07	North America	USA	California		29812	Human	47	Male	GK	AY.116.1	2022-02-28	VOC Delta GK (B.1.617.2+AY.*) first detected in India	(N_G215C,Spike_T95I,N_D63G,N_R203M,NSP12_G671S,Spike_G142D,NS3_S26L,NSP3_T479I,Spike_P681R,Spike_R158del,NSP3_P1228L,Spike_S12F,NS7a_V82A,NSP3_A488S,NSP14_S374F,Spike_F157del,NSP4_T492I,NSP14_A394V,Spike_T19R,NS7a_T120I,NSP7_D77N,NSP8_A53V,NSP16_V104I,N_D377Y,M_I82T,Spike_D950N,NS7b_T40I,NSP5_I213V,NSP13_P77L,Spike_E156G,NSP14_A319V,NSP3_P1469S,Spike_T478K,NSP6_T77A,NSP12_P323L,Spike_D614G,NSP4_V…	2021-12-15		TRUE	TRUE		0.00194552529183	0.379243126975	North America / USA
hCoV-19/USA/CA-CDPH-3000142037/2021	betacoronavirus	EPI_ISL_7335940	2021-08-05	North America	USA	California		29874	Human	unknown	unknown	GK	AY.116.1	2022-02-28	VOC Delta GK (B.1.617.2+AY.*) first detected in India	(N_G215C,Spike_T95I,N_D63G,N_R203M,NSP12_G671S,Spike_G142D,NS3_S26L,NSP1_H110Y,Spike_P681R,Spike_R158del,NSP3_P1228L,NS7a_V82A,NSP3_A488S,NSP14_S374F,Spike_F157del,NSP4_T492I,NSP14_A394V,Spike_T19R,NS7a_T120I,NSP7_D77N,NSP16_V104I,N_D377Y,M_I82T,Spike_D950N,NS7b_T40I,NSP5_I213V,NSP13_P77L,Spike_E156G,NSP3_P1469S,NSP13_A598S,Spike_T478K,NSP6_T77A,NSP12_P323L,Spike_D614G,NSP4_V167L,Spike_L452R)	2021-12-08		TRUE	TRUE		0.00328044453371	0.379030091349	North America / USA
hCoV-19/USA/CA-CDC-FG-059529/2021	betacoronavirus	EPI_ISL_3350741	2021-08-03	North America	USA	California		29800	Human	31	Male	GK	AY.116.1	2022-02-28	VOC Delta GK (B.1.617.2+AY.*) first detected in India	(N_G215C,Spike_T95I,N_D63G,N_R203M,NSP12_G671S,Spike_G142D,NS3_S26L,Spike_P681R,Spike_R158del,NSP3_P1228L,NS7a_V82A,NSP3_A488S,NSP14_S374F,Spike_F157del,NSP4_T492I,NSP14_A394V,Spike_T19R,NS7a_T120I,NSP7_D77N,NSP16_V104I,N_D377Y,M_I82T,Spike_D950N,NS7b_T40I,NSP5_I213V,NSP13_P77L,Spike_E156G,NSP3_P1469S,Spike_T478K,NSP6_T77A,NSP12_P323L,Spike_D614G,NSP4_V167L,NSP6_L37F,Spike_L452R)	2021-08-11		TRUE	TRUE		0.00691275167785	0.379266067446	North America / USA
hCoV-19/USA/CA-HLX-STM-0006291-B09/2021	betacoronavirus	EPI_ISL_9538026	2021-07-26	North America	USA	California		29810	Human	unknown	unknown	GK	AY.116.1	2022-02-28	VOC Delta GK (B.1.617.2+AY.*) first detected in India	(N_G215C,Spike_T95I,N_D63G,N_R203M,NSP12_G671S,Spike_G142D,NS3_S26L,Spike_P681R,Spike_R158del,NSP3_P1228L,NS7a_V82A,NSP3_A488S,NSP14_S374F,Spike_F157del,NSP4_T492I,NSP14_A394V,Spike_T19R,NS7a_T120I,NSP7_D77N,NSP16_V104I,Spike_F1042L,N_D377Y,M_I82T,Spike_D950N,NS7b_T40I,NSP5_I213V,NSP13_P77L,Spike_E156G,NSP13_Y253H,NSP3_P1469S,Spike_T478K,NSP6_T77A,NSP12_P323L,Spike_D614G,NSP4_V167L,Spike_L452R)	2022-02-04		TRUE	TRUE			0.379604159678	North America / USA
hCoV-19/USA/NV-CDC-LC0357493/2021	betacoronavirus	EPI_ISL_6389156	2021-10-25	North America	USA	Nevada		29703	Human	9	Male	GK	AY.116.1	2022-02-28	VOC Delta GK (B.1.617.2+AY.*) first detected in India	(N_G215C,Spike_T95I,N_D63G,N_R203M,NSP13_A509V,NSP12_G671S,Spike_G142D,NSP4_M366I,NS3_S26L,Spike_P681R,Spike_R158del,NSP3_P1228L,NS7a_V82A,NSP3_A488S,NSP14_S374F,Spike_F157del,NSP4_T492I,NSP14_A394V,Spike_T19R,NS7a_T120I,NSP7_D77N,NSP16_V104I,N_D377Y,M_I82T,Spike_D950N,NS7b_T40I,NSP5_I213V,NSP13_P77L,Spike_E156G,NS7a_H47Y,NSP3_P1469S,Spike_T478K,NSP6_T77A,Spike_A1078V,NSP12_P323L,Spike_D614G,NSP4…	2021-11-17		TRUE	TRUE			0.37942295391	North America / USA
hCoV-19/USA/VA-CDC-LC0307028/2021	betacoronavirus	EPI_ISL_5175075	2021-09-28	North America	USA	Virginia		29766	Human	26	Female	GK	AY.117	2022-02-28	VOC Delta GK (B.1.617.2+AY.*) first detected in India	(N_G215C,Spike_T95I,N_D63G,N_R203M,NSP12_G671S,Spike_G142D,NS3_S26L,Spike_P681R,Spike_R158del,NSP3_P1228L,NSP3_V1234M,NS7a_V82A,NSP3_A488S,Spike_F157del,NSP4_T492I,NSP14_A394V,Spike_T19R,NS7a_T120I,N_D377Y,M_I82T,Spike_D950N,NS7b_T40I,NSP13_P77L,Spike_E156G,NSP3_P1469S,Spike_T478K,NSP3_E268D,NSP3_V325F,NSP2_W466L,NSP6_T77A,NSP4_T269I,NSP12_P323L,Spike_D614G,NSP4_V167L,Spike_L452R,NSP12_R249M)	2021-10-15		TRUE	TRUE			0.379392595579	North America / USA
hCoV-19/USA/AZ-CDC-2-5313719/2021	betacoronavirus	EPI_ISL_8426505	2021-11-19	North America	USA	Arizona		29836	Human	unknown	Female	GK	AY.117	2022-02-28	VOC Delta GK (B.1.617.2+AY.*) first detected in India	(N_G215C,Spike_T95I,N_D63G,N_R203M,NSP12_G671S,Spike_G142D,NS3_S26L,Spike_P681R,Spike_R158del,NSP3_P1228L,NS8_E106stop,NS7a_V82A,NSP3_A488S,Spike_F157del,NSP4_T492I,NSP14_A394V,Spike_T19R,NS7a_T120I,N_D377Y,M_I82T,Spike_D950N,NS7b_T40I,NSP3_L1685F,NSP13_P77L,Spike_E156G,NSP3_P1469S,Spike_T478K,NSP2_W466L,NSP6_T77A,NSP12_P323L,Spike_D614G,NSP4_V167L,Spike_L452R,NSP12_R249M)	2022-01-06		TRUE	TRUE			0.379340394155	North America / USA
hCoV-19/USA/MA-CDCBI-CRSP_ITLMYXUVWWMB6H46/2021	betacoronavirus	EPI_ISL_4094712	2021-09-02	North America	USA	Massachusetts		29844	Human	unknown	unknown	GK	AY.117	2022-02-28	VOC Delta GK (B.1.617.2+AY.*) first detected in India	(N_G215C,Spike_T95I,N_D63G,N_R203M,NSP12_G671S,Spike_G142D,NS3_S26L,Spike_P681R,Spike_R158del,NSP3_P1228L,NS8_E106stop,NSP14_V125I,NSP2_S122F,NS7a_V82A,NSP3_A488S,Spike_F157del,NSP4_T492I,NSP14_A394V,Spike_T19R,NS7a_T120I,N_D377Y,M_I82T,Spike_D950N,NS7b_T40I,NSP13_P77L,Spike_E156G,NSP3_P1469S,Spike_T478K,NSP2_W466L,NSP6_T77A,NS3_A23G,NSP12_P323L,Spike_D614G,NSP4_V167L,Spike_L452R,NSP12_R249M)	2021-09-12		TRUE	TRUE		0.000502613590671	0.37892654799	North America / USA
hCoV-19/USA/SD-CDC-2-4611168/2021	betacoronavirus	EPI_ISL_3355170	2021-06-24	North America	USA	South Dakota		29824	Human	65	Male	GK	AY.117	2022-02-28	VOC Delta GK (B.1.617.2+AY.*) first detected in India	(N_G215C,Spike_T95I,N_D63G,N_R203M,NSP12_G671S,Spike_G142D,NS3_S26L,Spike_P681R,Spike_R158del,NSP3_P1228L,NS7a_V82A,NSP3_A488S,Spike_F157del,NSP4_T492I,NSP14_A394V,Spike_T19R,NS7a_T120I,N_I292T,N_D377Y,M_I82T,Spike_D950N,NS7b_T40I,NSP13_P77L,Spike_E156G,NSP3_P1469S,Spike_T478K,NSP2_W466L,NSP6_T77A,NSP12_P323L,Spike_D614G,NSP4_V167L,Spike_L452R,NSP12_R249M)	2021-08-12		TRUE	TRUE			0.379459495708	North America / USA
hCoV-19/USA/HI-CDC-QDX28091902/2021	betacoronavirus	EPI_ISL_4028733	2021-08-20	North America	USA	Hawaii		29769	Human	54	Female	GK	AY.117	2022-02-28	VOC Delta GK (B.1.617.2+AY.*) first detected in India	(N_G215C,Spike_T95I,N_D63G,N_R203M,NSP12_G671S,Spike_G142D,NS3_S26L,Spike_P681R,NS7a_P34L,Spike_R158del,NSP3_P1228L,NS7a_V82A,NSP3_A488S,Spike_F157del,NSP4_T492I,NSP14_A394V,Spike_T19R,NS7a_T120I,N_D377Y,M_I82T,Spike_D950N,NS7b_T40I,NSP13_P77L,Spike_E156G,Spike_D1163Y,NSP3_P1469S,Spike_T478K,NSP2_W466L,NSP6_T77A,NSP12_P323L,Spike_D614G,NSP4_V167L,Spike_L452R,NSP12_R249M)	2021-09-08		TRUE	TRUE			0.379421545903	North America / USA
hCoV-19/USA/MA-CDCBI-CRSP_6GMPDQX224O7UBGD/2021	betacoronavirus	EPI_ISL_4285203	2021-09-09	North America	USA	Massachusetts		29844	Human	unknown	unknown	GK	AY.117	2022-02-28	VOC Delta GK (B.1.617.2+AY.*) first detected in India	(N_G215C,Spike_T95I,N_D63G,N_R203M,NSP12_G671S,Spike_G142D,NS3_S26L,Spike_P681R,Spike_R158del,NSP3_P1228L,NS8_E106stop,NSP14_V125I,NS7a_V82A,NSP3_A488S,Spike_F157del,NSP4_T492I,NSP14_A394V,Spike_T19R,NS7a_T120I,N_D377Y,M_I82T,Spike_D950N,NS7b_T40I,NSP13_P77L,Spike_E156G,NSP3_P1469S,Spike_T478K,NSP2_W466L,NSP6_T77A,NS3_A23G,NSP12_P323L,Spike_D614G,NSP4_V167L,Spike_L452R,NSP12_R249M)	2021-09-18		TRUE	TRUE			0.378937139794	North America / USA
hCoV-19/USA/WA-S12729/2021	betacoronavirus	EPI_ISL_5629113	2021-08-21	North America	USA	Washington		29808	Human	unknown	unknown	GK	AY.117	2022-02-28	VOC Delta GK (B.1.617.2+AY.*) first detected in India	(N_G215C,Spike_T95I,N_D63G,N_R203M,NSP12_G671S,Spike_G142D,NS3_S26L,Spike_P681R,Spike_R158del,NSP3_P1228L,NS8_E106stop,NS7a_V82A,NSP3_A488S,Spike_F157del,NSP4_T492I,Spike_T19R,NSP14_A394V,NS7a_T120I,N_D377Y,M_I82T,Spike_D950N,NS7b_T40I,NSP13_P77L,Spike_E156G,NSP3_P1469S,Spike_T478K,NSP2_W466L,NSP6_T77A,NSP12_P323L,Spike_D614G,NSP4_V167L,Spike_L452R,NSP12_R249M,Spike_P26L)	2021-10-27		TRUE	TRUE			0.379394793344	North America / USA
hCoV-19/USA/TN-CDC-ASC210375561/2021	betacoronavirus	EPI_ISL_5860718	2021-09-25	North America	USA	Tennessee		29823	Human	59	Female	GK	AY.117	2022-02-28	VOC Delta GK (B.1.617.2+AY.*) first detected in India	(N_G215C,Spike_T95I,N_D63G,N_R203M,NSP12_G671S,NS3_S26L,Spike_P681R,Spike_R158del,NSP3_P1228L,NS7a_V82A,NSP3_A488S,Spike_F157del,NSP4_T492I,NSP14_A394V,Spike_T19R,NS7a_T120I,N_D377Y,M_I82T,Spike_D950N,NS7b_T40I,NSP9_P71S,NSP13_P77L,NSP3_P1469S,NS3_T268M,Spike_T478K,NSP2_W466L,NSP6_T77A,NSP12_P323L,Spike_D614G,N_A134V,NSP4_V167L,Spike_L452R,NSP12_R249M)	2021-11-02		TRUE	TRUE		6.70623344399e-05	0.379262935515	North America / USA
hCoV-19/USA/CO-CDC-ASC210488367/2021	betacoronavirus	EPI_ISL_7783924	2021-11-19	North America	USA	Colorado		29816	Human	10	Female	GK	AY.117	2022-02-28	VOC Delta GK (B.1.617.2+AY.*) first detected in India	(N_G215C,Spike_T95I,N_D63G,N_R203M,NSP12_G671S,Spike_G142D,NS3_S26L,Spike_P681R,Spike_R158del,NSP3_P1228L,NSP3_V1234M,NS7a_V82A,NSP3_A488S,Spike_F157del,NSP4_T492I,NSP14_A394V,Spike_T19R,NS7a_T120I,N_D377Y,M_I82T,Spike_D950N,NS7b_T40I,NSP13_P77L,Spike_E156G,NS3_V88L,NSP3_P1469S,Spike_T478K,NSP3_E268D,NSP3_V325F,NSP2_W466L,NSP6_T77A,NSP4_T269I,NSP12_P323L,Spike_D614G,NSP4_V167L,Spike_L452R,NSP12_R…	2021-12-17		TRUE	TRUE		0.000570163670512	0.379341588644	North America / USA
hCoV-19/USA/MA-CDCBI-CRSP_BK72W5WLH2TFU5OE/2021	betacoronavirus	EPI_ISL_6446910	2021-11-07	North America	USA	Massachusetts		29844	Human	unknown	unknown	GK	AY.117	2022-02-28	VOC Delta GK (B.1.617.2+AY.*) first detected in India	(N_G215C,Spike_T95I,N_D63G,N_R203M,NSP12_G671S,Spike_G142D,NS3_S26L,NSP2_P129S,Spike_P681R,Spike_R158del,NSP3_P1228L,NS8_E106stop,NS7a_V82A,NSP3_A488S,Spike_F157del,NSP4_T492I,NS7a_I103S,NSP14_A394V,Spike_T19R,NS7a_T120I,N_P168S,N_D377Y,M_I82T,Spike_D950N,NS7b_T40I,NSP13_P77L,Spike_E156G,NSP3_P1469S,Spike_T478K,NSP2_W466L,NSP6_T77A,NS3_A23G,NSP12_P323L,Spike_D614G,NSP4_V167L,Spike_L452R,NSP12_R24…	2021-11-18		TRUE	TRUE		0.000502613590671	0.378960072413	North America / USA
hCoV-19/USA/GA-CDC-MMB09825655/2021	betacoronavirus	EPI_ISL_4343242	2021-08-18	North America	USA	Georgia		29787	Human	11	Male	GK	AY.118	2022-02-28	VOC Delta GK (B.1.617.2+AY.*) first detected in India	(N_G215C,N_D63G,N_R203M,NSP12_G671S,NS3_S26L,Spike_P681R,Spike_R158del,NSP3_P1228L,NS7a_V82A,NSP3_A488S,Spike_F157del,NS6_E46V,NSP4_T492I,NSP14_A394V,Spike_T19R,NS7a_T120I,N_D377Y,M_I82T,Spike_D950N,NS7b_T40I,NSP13_P77L,Spike_E156G,NSP5_V73I,NSP3_P1469S,Spike_T478K,NSP6_T77A,NSP12_P323L,NSP15_G17R,Spike_D614G,NSP4_V167L,Spike_L452R)	2021-09-20		TRUE	TRUE		0.0052036123141	0.379792116631	North America / USA
hCoV-19/USA/WA-UW-21092202750/2021	betacoronavirus	EPI_ISL_4742377	2021-09-22	North America	USA	Washington		29527	Human	unknown	unknown	GK	AY.118	2022-02-28	VOC Delta GK (B.1.617.2+AY.*) first detected in India	(N_G215C,Spike_T95I,N_D63G,N_R203M,NSP12_G671S,Spike_G142D,NS3_S26L,Spike_P681R,Spike_R158del,NSP3_P1228L,NS7a_V82A,NSP3_A488S,Spike_F157del,NS6_E46V,NSP4_T492I,NSP14_A394V,Spike_T19R,NS7a_T120I,N_D377Y,M_I82T,Spike_D950N,NS7b_T40I,NSP13_P77L,Spike_E156G,NSP3_P1469S,Spike_T478K,NSP6_T77A,NSP15_Q208R,NSP12_P323L,Spike_D614G,NSP4_V167L,Spike_L452R)	2021-10-03		TRUE	TRUE			0.37934771565	North America / USA
hCoV-19/USA/NJ-CDC-IBX630789456676/2021	betacoronavirus	EPI_ISL_5981445	2021-10-26	North America	USA	New Jersey		29823	Human	13	Male	GK	AY.118	2022-02-28	VOC Delta GK (B.1.617.2+AY.*) first detected in India	(N_G215C,Spike_T95I,N_D63G,N_R203M,NSP12_G671S,NSP2_G260E,NS3_S26L,Spike_P681R,Spike_R158del,NSP3_P1228L,NS7a_V82A,NSP3_A488S,Spike_F157del,NS6_E46V,NSP4_T492I,NSP14_A394V,Spike_T19R,NS7a_T120I,N_D377Y,M_I82T,Spike_D950N,NS7b_T40I,NSP13_P77L,Spike_E156G,NSP7_V22I,NSP5_V73I,NSP3_P1469S,Spike_T478K,M_K15N,NSP6_T77A,NSP12_P323L,Spike_D614G,NSP4_V167L,Spike_L452R,NSP5_T169I)	2021-11-05		TRUE	TRUE		0.00811454246722	0.379534160441	North America / USA
hCoV-19/USA/MN-CDC-IBX147303027339/2021	betacoronavirus	EPI_ISL_5979942	2021-10-19	North America	USA	Minnesota		29817	Human	unknown	unknown	GK	AY.118	2022-02-28	VOC Delta GK (B.1.617.2+AY.*) first detected in India	(N_G215C,Spike_T95I,N_D63G,N_R203M,NSP12_G671S,NS3_S26L,Spike_P681R,Spike_R158del,NSP3_P1228L,NSP2_G548C,NS7a_V82A,NSP3_A488S,Spike_F157del,NS6_E46V,NSP4_T492I,NSP14_A394V,Spike_T19R,NS7a_T120I,N_D377Y,M_I82T,Spike_D950N,NS7b_T40I,NSP13_P77L,Spike_E156G,NSP3_P1469S,NSP2_T85I,Spike_T478K,NSP6_T77A,NSP12_P323L,N_P365L,Spike_D614G,NSP4_V167L,Spike_L452R)	2021-11-05		TRUE	TRUE		0.00496361136265	0.379453301426	North America / USA
hCoV-19/USA/MI-UM-10041772322/2021	betacoronavirus	EPI_ISL_5095958	2021-09-21	North America	USA	Michigan		29764	Human	unknown	unknown	GK	AY.118	2022-02-28	VOC Delta GK (B.1.617.2+AY.*) first detected in India	(N_G215C,Spike_T95I,N_D63G,N_R203M,NSP12_G671S,Spike_G142D,NS3_S26L,Spike_P681R,Spike_R158del,NSP3_P1228L,M_A2V,NS7a_V82A,NSP3_A488S,Spike_F157del,NS6_E46V,NSP4_T492I,NS3_G100C,NSP14_A394V,Spike_T19R,NS7a_T120I,N_D377Y,M_I82T,NSP3_T1379N,Spike_D950N,NS7b_T40I,NSP13_P77L,Spike_E156G,NSP3_P1469S,NSP12_L614F,Spike_T478K,NSP6_T77A,NSP12_P323L,Spike_D614G,NSP16_V294F,NSP4_V167L,Spike_L452R)	2021-10-13		TRUE	TRUE			0.379384491332	North America / USA
hCoV-19/USA/MA-CDCBI-CRSP_ZNYC7WWBETEDKT2Y/2021	betacoronavirus	EPI_ISL_5746055	2021-10-18	North America	USA	Massachusetts		29869	Human	unknown	unknown	GK	AY.118	2022-02-28	VOC Delta GK (B.1.617.2+AY.*) first detected in India	(N_G215C,Spike_T95I,N_D63G,N_R203M,NSP12_G671S,Spike_G142D,NS3_S26L,Spike_P681R,Spike_R158del,NSP3_P1228L,NS7a_V82A,NSP3_A488S,Spike_F157del,NS6_E46V,NSP4_T492I,NSP14_A394V,Spike_T19R,NS7a_T120I,N_D377Y,M_I82T,Spike_D950N,NS7b_T40I,NSP13_P77L,Spike_E156G,NSP5_V73I,NSP3_P1469S,Spike_T478K,M_K15N,NSP6_T77A,NSP12_P323L,Spike_D614G,NSP4_V167L,Spike_L452R,NSP6_Q208R)	2021-10-29		TRUE	TRUE			0.379122166795	North America / USA
hCoV-19/USA/OH-CDC-ASC210425506/2021	betacoronavirus	EPI_ISL_7437613	2021-11-17	North America	USA	Ohio		29810	Human	27	Male	GK	AY.118	2022-02-28	VOC Delta GK (B.1.617.2+AY.*) first detected in India	(N_G215C,Spike_T95I,N_D63G,N_R203M,NSP12_G671S,Spike_G142D,NSP6_T181I,NS3_S26L,Spike_P681R,Spike_R158del,NSP3_P1228L,NS7a_V82A,NSP3_A488S,Spike_F157del,NS6_E46V,NSP4_T492I,NSP14_A394V,Spike_T19R,NS7a_T120I,N_D377Y,M_I82T,Spike_D215H,Spike_D950N,NS7b_T40I,NSP13_P77L,Spike_D1153Y,Spike_E156G,NSP5_V73I,NSP3_P1469S,Spike_T478K,NSP6_T77A,NSP12_A423V,NSP12_P323L,NSP15_G17R,Spike_D614G,NSP4_V167L,Spike_…	2021-12-09		TRUE	TRUE			0.379302247568	North America / USA
hCoV-19/USA/NC-CDC-LC0160588/2021	betacoronavirus	EPI_ISL_3607095	2021-08-05	North America	USA	North Carolina		29703	Human	35	Male	GK	AY.118	2022-02-28	VOC Delta GK (B.1.617.2+AY.*) first detected in India	(N_G215C,Spike_T95I,N_D63G,N_R203M,NSP12_G671S,Spike_G142D,NS3_S26L,Spike_P681R,Spike_R158del,NSP3_P1228L,NS7a_V82A,NSP3_A488S,Spike_F157del,NS6_E46V,NSP4_T492I,NSP14_A394V,Spike_T19R,NS7a_T120I,N_D377Y,M_I82T,Spike_D950N,NS7b_T40I,NSP13_P77L,Spike_E156G,NSP5_V73I,NSP3_P1469S,Spike_T478K,NSP6_T77A,NS6_R20S,NSP12_P323L,Spike_D614G,NSP4_V167L,Spike_L452R)	2021-08-23		TRUE	TRUE			0.379523953809	North America / USA
hCoV-19/USA/CO-CDPHE-2102065374/2021	betacoronavirus	EPI_ISL_6912641	2021-10-19	North America	USA	Colorado		29769	Human	unknown	unknown	GK	AY.118	2022-02-28	VOC Delta GK (B.1.617.2+AY.*) first detected in India	(N_G215C,Spike_T95I,N_D63G,N_R203M,NSP12_G671S,Spike_A419S,Spike_G142D,NS3_T270I,NS3_S26L,Spike_P681R,Spike_R158del,NSP3_P1228L,NS7a_V82A,NSP3_A488S,Spike_F157del,NS6_E46V,NSP4_T492I,NSP14_A394V,Spike_T19R,NS7a_T120I,N_D377Y,M_I82T,NS3_S166L,Spike_D950N,NS7b_T40I,NSP13_P77L,Spike_E156G,NSP5_V73I,NSP3_P1469S,Spike_T478K,NSP6_T77A,NSP3_C1392F,NSP12_P323L,Spike_D614G,NSP4_V167L,Spike_L452R)	2021-12-01		TRUE	TRUE		0.000167959958346	0.379451686601	North America / USA
hCoV-19/USA/TN-CDC-ASC210100496/2021	betacoronavirus	EPI_ISL_4388871	2021-09-02	North America	USA	Tennessee		29823	Human	56	Female	GK	AY.118	2022-02-28	VOC Delta GK (B.1.617.2+AY.*) first detected in India	(N_G215C,Spike_T95I,N_D63G,N_R203M,NSP12_G671S,NS3_H150Y,NS3_P104S,NS3_S26L,Spike_P681R,Spike_R158del,NSP3_P1228L,NS7a_V82A,N_S206F,NSP3_A488S,Spike_F157del,NS6_E46V,NSP4_T492I,NSP14_A394V,Spike_T19R,NS7a_T120I,N_D377Y,M_I82T,NS7b_T40I,N_G236D,NSP13_P77L,Spike_E156G,NSP5_V73I,NSP3_P1469S,Spike_T478K,NSP6_T77A,NSP12_P323L,NSP15_G17R,Spike_D614G,NSP4_V167L,Spike_L452R)	2021-09-21		TRUE	TRUE			0.379472219428	North America / USA
hCoV-19/USA/UT-UPHL-210828925796/2021	betacoronavirus	EPI_ISL_3804949	2021-08-18	North America	USA	Utah		29820	Human	unknown	unknown	GK	AY.119	2022-02-28	VOC Delta GK (B.1.617.2+AY.*) first detected in India	(N_G215C,Spike_P809S,Spike_T95I,N_D63G,N_R203M,NSP12_G671S,Spike_G142D,NS3_S26L,Spike_P681R,Spike_R158del,NSP3_P1228L,NSP9_T24I,NS7a_V82A,NSP3_A488S,Spike_F157del,NSP4_T492I,NSP14_A394V,Spike_T19R,NS7a_T120I,N_D377Y,M_I82T,Spike_D950N,NS7b_T40I,NSP2_D268G,NSP13_P77L,NSP14_A323S,Spike_E156G,NSP3_P1469S,NSP4_A92V,Spike_T478K,NSP6_T77A,NSP12_P323L,Spike_D614G,NSP4_V167L,Spike_L452R)	2021-08-31		TRUE	TRUE			0.379543930248	North America / USA
hCoV-19/USA/WA-UW-21092151001/2021	betacoronavirus	EPI_ISL_5238859	2021-09-21	North America	USA	Washington		29527	Human	unknown	unknown	GK	AY.119	2022-02-28	VOC Delta GK (B.1.617.2+AY.*) first detected in India	(N_G215C,Spike_T95I,N_D63G,N_R203M,NSP12_G671S,Spike_G142D,NSP4_A380V,NS3_S26L,Spike_P681R,Spike_R158del,NSP3_P1228L,NS7a_V82A,NSP3_A488S,Spike_F157del,NSP4_T492I,NSP14_A394V,Spike_T19R,NS7a_T120I,N_D377Y,M_I82T,Spike_D950N,NS7b_T40I,NSP13_P77L,NSP14_A323S,Spike_E156G,NSP3_P1469S,NSP4_A92V,Spike_T478K,NSP6_T77A,NSP12_P323L,Spike_D614G,NSP4_V167L,Spike_L452R)	2021-10-16		TRUE	TRUE			0.379144511803	North America / USA
hCoV-19/USA/OH-CDC-QDX31492242/2021	betacoronavirus	EPI_ISL_7706559	2021-11-27	North America	USA	Ohio		29769	Human	22	Female	GK	AY.119	2022-02-28	VOC Delta GK (B.1.617.2+AY.*) first detected in India	(N_G215C,Spike_T95I,N_D63G,N_R203M,NSP15_A81V,NSP12_G671S,Spike_G142D,NSP3_P1921S,Spike_R214H,NS3_S26L,Spike_P681R,Spike_R158del,NSP3_P1228L,NS7a_V82A,NSP3_A488S,Spike_F157del,NSP4_T492I,NSP14_A394V,Spike_T19R,NS7a_T120I,N_D377Y,M_I82T,Spike_D950N,NS7b_T40I,NSP13_P77L,NSP14_A323S,Spike_E156G,NSP3_P1469S,NSP2_L18I,NSP4_A92V,Spike_T478K,NSP5_P241T,NSP6_T77A,NSP12_P323L,Spike_D614G,NSP4_V167L,Spike_…	2021-12-15		TRUE	TRUE			0.379387953912	North America / USA
hCoV-19/USA/NJ-CDC-ASC210446982/2021	betacoronavirus	EPI_ISL_6539772	2021-10-29	North America	USA	New Jersey		29823	Human	30	Male	GK	AY.119	2022-02-28	VOC Delta GK (B.1.617.2+AY.*) first detected in India	(N_G215C,Spike_T95I,N_D63G,N_R203M,NSP12_G671S,NS3_V97I,NS3_S26L,Spike_P681R,Spike_R158del,NSP3_P1228L,NS7a_V82A,NSP3_A488S,Spike_F157del,NSP4_T492I,NSP14_A394V,Spike_T19R,NS7a_T120I,N_D377Y,M_I82T,Spike_D950N,NS7b_T40I,NSP13_P77L,NSP14_A323S,Spike_E156G,NSP4_A92V,Spike_T478K,NSP6_T77A,NSP12_P323L,Spike_D614G,NSP4_V167L,Spike_L452R)	2021-11-19		TRUE	TRUE		0.0021795258693	0.379729820552	North America / USA
hCoV-19/USA/MI-CDC-STM-AZKW2VGFF/2021	betacoronavirus	EPI_ISL_6411278	2021-10-26	North America	USA	Michigan		29888	Human	26	Female	GK	AY.119	2022-02-28	VOC Delta GK (B.1.617.2+AY.*) first detected in India	(N_G215C,Spike_T95I,N_D63G,N_R203M,NSP12_G671S,Spike_G142D,NS3_S26L,Spike_P681R,Spike_R158del,NSP3_P1228L,NS7a_V82A,NSP3_A488S,Spike_F157del,NSP4_T492I,NSP14_A394V,Spike_T19R,NS7a_T120I,N_D377Y,M_I82T,Spike_D950N,NS7b_T40I,NSP13_P77L,NSP14_A323S,Spike_E156G,NSP3_P1469S,NS3_T268M,N_L161I,NSP4_A92V,Spike_T478K,NSP6_T77A,NSP12_P323L,Spike_D614G,NSP4_V167L,Spike_L452R)	2021-11-17		TRUE	TRUE		3.34582441113e-05	0.379027670894	North America / USA
hCoV-19/USA/TN-CDC-ASC210377571/2021	betacoronavirus	EPI_ISL_5582417	2021-09-25	North America	USA	Tennessee		29823	Human	16	Female	GK	AY.119	2022-02-28	VOC Delta GK (B.1.617.2+AY.*) first detected in India	(N_G215C,Spike_T95I,N_D63G,N_R203M,NSP12_G671S,NS3_S26L,NSP12_D825A,Spike_P681R,Spike_R158del,NSP3_P1228L,NS7a_V82A,NSP3_A488S,Spike_F157del,NSP4_T492I,NSP14_A394V,Spike_T19R,NS7a_T120I,N_D377Y,M_I82T,Spike_D950N,NS7b_T40I,NSP13_P77L,NSP14_A323S,Spike_E156G,NSP3_P1469S,NSP4_A92V,Spike_T478K,NSP6_T77A,NSP15_Q187H,NSP12_P323L,Spike_D614G,NSP4_V167L,NSP6_L37F,Spike_L452R)	2021-10-26		TRUE	TRUE		0.00010059350166	0.379577464789	North America / USA
hCoV-19/USA/VA-DCLS-8542/2021	betacoronavirus	EPI_ISL_5008490	2021-09-03	North America	USA	Virginia		29826	Human	unknown	unknown	GK	AY.119	2022-02-28	VOC Delta GK (B.1.617.2+AY.*) first detected in India	(N_G215C,Spike_T95I,N_D63G,N_R203M,NSP12_G671S,NSP15_E339Q,NS3_S26L,Spike_L5F,Spike_P681R,Spike_R158del,NSP3_P1228L,NS7a_V82A,NSP3_A488S,Spike_F157del,NSP4_T492I,NSP14_A394V,Spike_T19R,NS7a_T120I,N_D377Y,M_I82T,Spike_D950N,NS7b_T40I,NSP13_P77L,NSP14_A323S,Spike_E156G,NSP3_A1570V,NSP3_P1469S,NSP4_A92V,Spike_T478K,NSP6_T77A,NSP12_P323L,Spike_D614G,NSP4_V167L,Spike_L452R)	2021-10-08		TRUE	TRUE			0.379434050828	North America / USA
hCoV-19/USA/CT-CDC-LC0388044/2021	betacoronavirus	EPI_ISL_7249476	2021-11-16	North America	USA	Connecticut		29612	Human	24	Female	O	AY.119	2022-02-28	VOC Delta GK (B.1.617.2+AY.*) first detected in India	(NSP10_S33G,N_G215C,Spike_T95I,N_D63G,N_R203M,NSP12_G671S,Spike_G142D,NS3_S26L,Spike_P681R,Spike_R158del,NSP3_P1228L,NS7a_V82A,NSP3_A488S,Spike_F157del,NSP4_T492I,NSP14_A394V,Spike_T19R,NS7a_T120I,N_D377Y,M_I82T,Spike_D950N,NS7b_T40I,NSP14_I201L,NSP13_P77L,NSP14_A323S,Spike_E156G,NSP3_P1469S,NSP4_A92V,Spike_T478K,NSP6_T77A,NSP12_P323L,Spike_D614G,NSP4_V167L,Spike_L452R)	2021-12-06		TRUE	TRUE			0.379406997163	North America / USA
hCoV-19/USA/TX-HMH-MCoV-53744/2021	betacoronavirus	EPI_ISL_5337292	2021-08-06	North America	USA	Texas		29850	Human	unknown	unknown	GK	AY.119	2022-02-28	VOC Delta GK (B.1.617.2+AY.*) first detected in India	(N_G215C,Spike_T95I,N_D63G,N_R203M,NSP12_G671S,Spike_G142D,NS3_S26L,Spike_P681R,Spike_R158del,NSP3_P1228L,NS7a_V82A,NSP3_A488S,Spike_F157del,NSP4_T492I,NSP14_A394V,Spike_T19R,NS7a_T120I,N_D377Y,M_I82T,Spike_D950N,NS7b_T40I,NSP13_P77L,NSP14_A323S,Spike_E156G,NSP3_P1469S,NSP4_A92V,Spike_T478K,NSP6_T77A,NSP12_P323L,Spike_D614G,NSP4_V167L,Spike_L452R)	2021-10-19		TRUE	TRUE			0.379497487437	North America / USA
hCoV-19/USA/MA-CDCBI-CRSP_CNZYIT66P4IDEHDM/2021	betacoronavirus	EPI_ISL_6597298	2021-11-11	North America	USA	Massachusetts		29844	Human	unknown	unknown	GK	AY.119	2022-02-28	VOC Delta GK (B.1.617.2+AY.*) first detected in India	(N_G215C,Spike_T95I,N_D63G,N_R203M,NSP12_G671S,Spike_G142D,Spike_G219S,NS3_S26L,Spike_P681R,Spike_R158del,NSP3_P1228L,NSP2_L428W,NS7a_V82A,NSP3_A488S,Spike_F157del,NSP4_T492I,NSP14_A394V,Spike_T19R,NS7a_T120I,N_D377Y,M_I82T,Spike_D950N,NS7b_T40I,NSP13_P77L,NSP14_A323S,Spike_E156G,NS3_L86F,NSP3_P1469S,NSP4_A92V,Spike_T478K,NSP6_T77A,NS7b_S5L,NSP12_P323L,Spike_D614G,NSP4_V167L,Spike_L452R)	2021-11-22		TRUE	TRUE		0.000536121163383	0.378972777256	North America / USA
hCoV-19/USA/TX-CDC-QDX31091891/2021	betacoronavirus	EPI_ISL_7124668	2021-11-13	North America	USA	Texas		29769	Human	23	Male	GK	AY.119.1	2022-02-28	VOC Delta GK (B.1.617.2+AY.*) first detected in India	(N_G215C,N_K373N,Spike_T95I,N_D63G,N_R203M,NSP12_G671S,Spike_G142D,Spike_I834T,NS3_S26L,NS3_P240S,Spike_P681R,Spike_R158del,NSP3_P1228L,NS7a_V82A,NSP3_A488S,Spike_F157del,NSP4_T492I,NSP14_A394V,Spike_T19R,NS7a_T120I,Spike_A222V,NSP3_A85V,N_D377Y,M_I82T,Spike_D950N,NS3_A54S,NS7b_T40I,NSP13_P77L,NSP14_A323S,Spike_E156G,NSP13_A368S,N_H145Y,NSP3_P1469S,NSP4_A92V,Spike_T478K,NSP6_T77A,NS3_Q213H,NSP12_…	2021-12-03		TRUE	TRUE			0.379253585945	North America / USA
hCoV-19/USA/TX-CDC-QDX31136946/2021	betacoronavirus	EPI_ISL_7124471	2021-11-13	North America	USA	Texas		29769	Human	51	Female	GK	AY.119.1	2022-02-28	VOC Delta GK (B.1.617.2+AY.*) first detected in India	(N_G215C,N_K373N,Spike_T95I,N_D63G,N_R203M,NSP12_G671S,Spike_G142D,Spike_I834T,NS3_S26L,Spike_P681R,Spike_R158del,NSP3_P1228L,NS7a_V82A,NSP3_A488S,Spike_F157del,NSP4_T492I,NSP14_A394V,Spike_T19R,NS7a_T120I,Spike_A222V,NSP3_A85V,N_D377Y,M_I82T,Spike_D950N,NS3_A54S,NS7b_T40I,NSP13_P77L,NSP14_A323S,Spike_E156G,NSP13_A368S,NSP3_P1469S,NSP4_A92V,Spike_T478K,NSP6_T77A,NS3_Q213H,NSP12_P323L,Spike_D614G,…	2021-12-03		TRUE	TRUE			0.379421545903	North America / USA
hCoV-19/USA/NC-CDC-LC0424680/2021	betacoronavirus	EPI_ISL_8028935	2021-12-09	North America	USA	North Carolina		29795	Human	29	Male	GK	AY.119.1	2022-02-28	VOC Delta GK (B.1.617.2+AY.*) first detected in India	(NSP2_S378F,N_G215C,N_K373N,Spike_T95I,N_D63G,N_R203M,NSP12_G671S,Spike_G142D,Spike_I834T,NS3_S26L,Spike_P681R,Spike_R158del,NSP3_P1228L,NS7a_V82A,NSP3_A488S,Spike_F157del,NSP4_T492I,NSP14_A394V,Spike_T19R,NS7a_T120I,Spike_A222V,NSP3_A85V,N_D377Y,M_I82T,Spike_D950N,NS3_A54S,NS7b_T40I,NSP13_P77L,NSP14_A323S,Spike_E156G,NSP13_A368S,NSP3_P1469S,NSP4_A92V,Spike_T478K,NSP6_T77A,NSP12_V257F,NSP12_L271S…	2021-12-23		TRUE	TRUE			0.379325390166	North America / USA
hCoV-19/USA/CA-CDC-FG-175748/2021	betacoronavirus	EPI_ISL_6889077	2021-11-17	North America	USA	California		29800	Human	41	Male	GK	AY.119.1	2022-02-28	VOC Delta GK (B.1.617.2+AY.*) first detected in India	(N_G215C,N_K373N,Spike_T95I,N_D63G,N_R203M,NSP12_G671S,Spike_G142D,Spike_I834T,NS3_S26L,Spike_P681R,Spike_R158del,NSP3_P1228L,NS7a_V82A,NSP3_A488S,Spike_F157del,NSP4_T492I,NSP14_A394V,Spike_T19R,NS3_V121A,NS7a_T120I,Spike_A222V,NSP3_A85V,N_D377Y,M_I82T,Spike_D950N,NS3_A54S,NS7b_T40I,NSP13_P77L,NSP14_A323S,Spike_E156G,NSP13_A368S,NSP3_P1469S,NSP4_A92V,Spike_T478K,N_R14L,NSP6_T77A,NS3_Q213H,NSP12_P…	2021-11-30		TRUE	TRUE		0.00231543624161	0.379267431301	North America / USA
hCoV-19/USA/NC-WFSM-1085-896/2021	betacoronavirus	EPI_ISL_7137287	2021-11-23	North America	USA	North Carolina		29796	Human	unknown	unknown	GK	AY.119.1	2022-02-28	VOC Delta GK (B.1.617.2+AY.*) first detected in India	(N_G215C,N_K373N,Spike_T95I,N_D63G,N_R203M,NSP12_G671S,Spike_G142D,Spike_I834T,NS3_S26L,Spike_P681R,Spike_R158del,NSP3_P1228L,NS7a_V82A,NSP3_A488S,Spike_F157del,NSP4_T492I,NSP14_A394V,Spike_T19R,NS7a_T120I,Spike_A222V,NSP3_A85V,N_D377Y,M_I82T,Spike_D950N,NS3_A54S,NS7b_T40I,NSP13_P77L,NSP14_A323S,Spike_E156G,NSP13_A368S,NSP3_P1469S,NSP4_A92V,Spike_T478K,NSP6_T77A,NS3_Q213H,NSP12_P323L,Spike_D614G,…	2021-12-04		TRUE	TRUE			0.379379782521	North America / USA
hCoV-19/USA/NM-CDC-LC0422768/2021	betacoronavirus	EPI_ISL_8024472	2021-12-03	North America	USA	New Mexico		29766	Human	40	Male	GK	AY.119.1	2022-02-28	VOC Delta GK (B.1.617.2+AY.*) first detected in India	(N_G215C,N_K373N,Spike_T95I,N_D63G,N_R203M,NSP12_G671S,Spike_G142D,Spike_I834T,NS8_Q18H,NS3_S26L,Spike_P681R,Spike_R158del,NSP3_P1228L,NS7a_V82A,NSP3_A488S,Spike_F157del,NSP4_T492I,NSP14_A394V,Spike_T19R,NS7a_T120I,Spike_A684T,Spike_A222V,NSP3_A85V,N_D377Y,M_I82T,Spike_D950N,NSP15_A92V,NS3_A54S,NS7b_T40I,NSP13_P77L,NSP14_A323S,Spike_E156G,Spike_M177T,NSP13_A368S,NSP3_P1469S,NSP4_A92V,Spike_T478K,…	2021-12-23		TRUE	TRUE			0.379426190956	North America / USA
hCoV-19/USA/TX-CDC-ASC210451317/2021	betacoronavirus	EPI_ISL_7929621	2021-11-09	North America	USA	Texas		29816	Human	35	Male	GK	AY.119.1	2022-02-28	VOC Delta GK (B.1.617.2+AY.*) first detected in India	(N_G215C,N_K373N,Spike_T95I,N_D63G,N_R203M,NSP12_G671S,Spike_G142D,Spike_I834T,NS3_S26L,Spike_P681R,Spike_R158del,NSP3_P1228L,NS7a_V82A,NSP3_A488S,Spike_F157del,NSP4_T492I,NSP14_A394V,Spike_T19R,NS7a_T120I,Spike_A222V,NSP3_A85V,N_D377Y,M_I82T,Spike_D950N,NS3_A54S,NS7b_T40I,NSP13_P77L,NSP14_A323S,Spike_E156G,NSP13_A368S,NSP3_S370L,NSP3_P1469S,NSP4_A92V,Spike_T478K,NSP6_T77A,NS3_Q213H,NSP12_P323L,S…	2021-12-21		TRUE	TRUE			0.379292997049	North America / USA
hCoV-19/USA/UT-UPHL-211123641727/2021	betacoronavirus	EPI_ISL_7016809	2021-11-01	North America	USA	Utah		29785	Human	unknown	unknown	GK	AY.119.1	2022-02-28	VOC Delta GK (B.1.617.2+AY.*) first detected in India	(N_G215C,N_K373N,N_D63G,N_R203M,NSP12_G671S,Spike_I834T,NS3_S26L,Spike_P681R,NSP3_P1228L,NSP3_A488S,NSP4_T492I,NSP14_A394V,Spike_T19R,NSP3_A85V,N_D377Y,M_I82T,Spike_D950N,NS3_A54S,NS7b_T40I,NSP13_P77L,NSP14_A323S,NSP13_A368S,NSP3_P1469S,NSP4_A92V,Spike_T478K,NSP6_T77A,NS3_Q213H,NSP12_P323L,Spike_D614G,NSP4_V167L,NSP6_L37F,Spike_L452R)	2021-12-03		TRUE	TRUE			0.37945274467	North America / USA
hCoV-19/USA/CA-CDC-ASC210523860/2021	betacoronavirus	EPI_ISL_7229352	2021-11-04	North America	USA	California		29823	Human	36	Male	GK	AY.119.1	2022-02-28	VOC Delta GK (B.1.617.2+AY.*) first detected in India	(N_G215C,N_K373N,Spike_T95I,N_D63G,N_R203M,NSP12_G671S,Spike_G142D,Spike_I834T,NS3_S26L,Spike_P681R,Spike_R158del,NSP3_P1228L,NS7a_V82A,NSP3_A488S,Spike_F157del,NSP4_T492I,NSP14_A394V,Spike_T19R,NS7a_T120I,Spike_A222V,NSP3_A85V,N_D377Y,M_I82T,Spike_D950N,NS3_A54S,NS7b_T40I,NSP13_P77L,NSP2_S408F,NSP14_A323S,Spike_E156G,NSP13_A368S,NSP3_P1469S,NSP4_A92V,Spike_T478K,NSP6_T77A,NS3_Q213H,NSP12_P323L,S…	2021-12-06		TRUE	TRUE		0.00023471817054	0.379292997049	North America / USA
hCoV-19/USA/TX-CDC-ASC210635907/2021	betacoronavirus	EPI_ISL_8352873	2021-12-20	North America	USA	Texas		29791	Human	40	Male	GK	AY.119.1	2022-02-28	VOC Delta GK (B.1.617.2+AY.*) first detected in India	(N_G215C,N_K373N,Spike_T95I,N_D63G,N_R203M,NSP12_G671S,Spike_G142D,Spike_I834T,NS8_Q18H,NS3_S26L,Spike_P681R,Spike_R158del,NSP3_P1228L,NS7a_V82A,NSP3_A488S,Spike_F157del,NSP4_T492I,NSP14_A394V,Spike_T19R,NS7a_T120I,Spike_A684T,Spike_A222V,NSP3_A85V,N_D377Y,M_I82T,Spike_D950N,NSP15_A92V,NS3_A54S,NS7b_T40I,NSP13_P77L,NSP14_A323S,Spike_E156G,Spike_M177T,NSP13_A368S,NSP3_P1469S,NSP4_A92V,Spike_T478K,…	2022-01-04		TRUE	TRUE		0.0023161357457	0.379281340421	North America / USA
hCoV-19/USA/MA-CDCBI-CRSP_LHJFHCLTKPIMIIGH/2021	betacoronavirus	EPI_ISL_3134419	2021-07-21	North America	USA	Massachusetts		29861	Human	unknown	unknown	GK	AY.119.2	2022-02-28	VOC Delta GK (B.1.617.2+AY.*) first detected in India	(N_G215C,N_D63G,N_R203M,NSP12_G671S,NS3_S26L,Spike_P681R,Spike_R158del,NSP3_P1228L,Spike_Q675H,NS7a_V82A,NSP3_A488S,Spike_F157del,NSP4_T492I,NSP14_A394V,Spike_T19R,NS7a_T120I,N_D377Y,M_I82T,Spike_D950N,NS7b_T40I,NSP13_P77L,NSP14_A323S,Spike_E156G,NSP3_P1469S,NSP4_A92V,Spike_T478K,NSP6_T77A,NSP12_P323L,Spike_D614G,Spike_L452R,NSP4_V167L)	2021-07-30		TRUE	TRUE		0.00823817018854	0.379436096573	North America / USA
hCoV-19/USA/TN-CDC-ASC210412570/2021	betacoronavirus	EPI_ISL_5108914	2021-09-15	North America	USA	Tennessee		29823	Human	55	Female	GK	AY.119.2	2022-02-28	VOC Delta GK (B.1.617.2+AY.*) first detected in India	(N_G215C,Spike_T95I,N_D63G,N_R203M,NSP12_G671S,NSP16_Q238H,Spike_G142D,NS3_S26L,Spike_P681R,Spike_R158del,NSP3_P1228L,NS7a_V82A,NSP3_A488S,Spike_F157del,NSP4_T492I,NSP14_A394V,Spike_T19R,NS7a_T120I,N_L339F,N_D377Y,Spike_D950N,NS7b_T40I,NSP13_P77L,Spike_E156G,Spike_K1073N,N_S193N,NSP3_P1469S,Spike_T478K,NS7a_V71I,NSP6_T77A,NSP13_P53L,NSP12_P323L,NSP13_R155H,Spike_D614G,NSP4_V167L,Spike_L452R)	2021-10-13		TRUE	TRUE			0.379271032425	North America / USA
hCoV-19/USA/MN-UMGC-18621/2021	betacoronavirus	EPI_ISL_6407462	2021-09-21	North America	USA	Minnesota		29769	Human	unknown	unknown	GK	AY.119.2	2022-02-28	VOC Delta GK (B.1.617.2+AY.*) first detected in India	(N_G215C,Spike_T95I,N_D63G,N_R203M,NSP12_G671S,Spike_G142D,NS3_S26L,Spike_P681R,Spike_R158del,NSP3_P1228L,Spike_Q675H,NS7a_V82A,NSP3_A488S,Spike_F157del,NSP4_T492I,NSP14_A394V,Spike_T19R,NS7a_T120I,N_D377Y,M_I82T,Spike_D950N,NS7b_T40I,NSP13_P77L,NSP14_A323S,Spike_E156G,NSP3_P1469S,NSP4_A92V,Spike_T478K,NSP6_T77A,NSP12_P323L,Spike_D614G,Spike_L452R,NSP4_V167L)	2021-11-17		TRUE	TRUE			0.379623097853	North America / USA
hCoV-19/USA/CO-CDPHE-2102099513/2021	betacoronavirus	EPI_ISL_6913273	2021-10-21	North America	USA	Colorado		29769	Human	unknown	unknown	GK	AY.119.2	2022-02-28	VOC Delta GK (B.1.617.2+AY.*) first detected in India	(N_G215C,Spike_T95I,N_D63G,N_R203M,NSP12_G671S,Spike_G142D,NS3_S26L,N_P67H,Spike_P681R,Spike_R158del,NSP3_P1228L,NS7a_L102P,Spike_Q675H,NS7a_V82A,NSP3_A488S,Spike_F157del,NSP4_T492I,NSP14_A394V,Spike_T19R,NS7a_T120I,N_D377Y,M_I82T,Spike_D950N,NS7b_T40I,NSP13_P77L,NSP14_A323S,Spike_E156G,NSP3_P1469S,NSP4_A92V,Spike_T478K,Spike_G181V,NSP6_T77A,NSP2_N254K,NSP12_P323L,Spike_D614G,NSP4_V167L,Spike_L45…	2021-12-01		TRUE	TRUE			0.379488729887	North America / USA
hCoV-19/USA/CT-Yale-13485/2021	betacoronavirus	EPI_ISL_6940335	2021-11-10	North America	USA	Connecticut		29775	Human	unknown	unknown	GK	AY.119.2	2022-02-28	VOC Delta GK (B.1.617.2+AY.*) first detected in India	(N_G215C,Spike_T95I,N_D63G,N_R203M,NSP12_G671S,Spike_G142D,NS3_S26L,Spike_P681R,Spike_R158del,NSP3_P1228L,Spike_Q675H,NS7a_V82A,NSP3_A488S,Spike_F157del,NSP4_T492I,NSP14_A394V,Spike_T19R,NS7a_T120I,N_D377Y,M_I82T,Spike_D950N,NS7b_T40I,NSP13_P77L,NSP14_A323S,Spike_E156G,NSP3_P1469S,NSP4_A92V,Spike_T478K,NSP6_T77A,NSP12_P323L,Spike_D614G,NSP4_V167L,NSP12_V473F,Spike_L452R,NSP9_K36N)	2021-12-01		TRUE	TRUE		0.00755667506297	0.379966159052	North America / USA
hCoV-19/USA/CT-CDC-QDX30004304/2021	betacoronavirus	EPI_ISL_5928984	2021-10-12	North America	USA	Connecticut		29769	Human	34	Male	GK	AY.119.2	2022-02-28	VOC Delta GK (B.1.617.2+AY.*) first detected in India	(NS6_L15F,N_G215C,Spike_T95I,N_D63G,Spike_P807Q,N_R203M,NSP12_G671S,Spike_G142D,NSP13_L581F,NS3_S26L,Spike_P681R,Spike_R158del,NS7a_A64S,NSP3_P1228L,Spike_Q675H,NS7a_V82A,NSP3_A488S,Spike_F157del,NSP4_T492I,NSP14_A394V,Spike_T19R,NS7a_T120I,N_D377Y,M_I82T,Spike_D950N,Spike_C1250F,NS7b_T40I,NSP13_P77L,NSP3_E114K,NSP14_A323S,Spike_E156G,NSP3_P1469S,NSP4_A92V,Spike_T478K,NSP6_T77A,NSP12_P323L,Spike_…	2021-11-04		TRUE	TRUE			0.379488729887	North America / USA
hCoV-19/USA/MD-CDC-MMB11585557/2021	betacoronavirus	EPI_ISL_7617841	2021-11-11	North America	USA	Maryland		29787	Human	46	Male	GK	AY.119.2	2022-02-28	VOC Delta GK (B.1.617.2+AY.*) first detected in India	(N_G215C,Spike_T95I,N_D63G,N_R203M,NSP12_G671S,NS3_S26L,Spike_P681R,Spike_R158del,NSP3_P1228L,Spike_Q675H,NS7a_V82A,NSP3_A488S,Spike_F157del,NSP4_T492I,NSP14_A394V,Spike_T19R,NS7a_T120I,N_D377Y,M_I82T,Spike_D950N,NS7b_T40I,NSP13_P77L,NSP14_A323S,Spike_E156G,NSP2_A507V,NSP3_P1469S,NSP4_A92V,Spike_T478K,NSP6_T77A,NSP9_R39K,NSP12_P323L,Spike_D614G,NSP4_V167L,Spike_L452R,NS8_K68R)	2021-12-13		TRUE	TRUE		0.00386074462014	0.379549743866	North America / USA
hCoV-19/USA/KY-GD_01337/2021	betacoronavirus	EPI_ISL_7971852	2021-12-03	North America	USA	Kentucky	Other:zipcode 41042	29734	Human	48	Male	GK	AY.119.2	2022-02-28	VOC Delta GK (B.1.617.2+AY.*) first detected in India	(N_G215C,Spike_T95I,N_D63G,N_R203M,NSP12_G671S,NSP12_M666I,Spike_G142D,NS3_S26L,Spike_P681R,Spike_R158del,NSP3_P1228L,Spike_Q675H,NS7a_V82A,NSP3_A488S,Spike_F157del,NSP4_T492I,NSP14_A394V,Spike_T19R,NS7a_T120I,N_D377Y,M_I82T,Spike_D950N,NS7b_T40I,NSP13_P77L,NSP14_A323S,NSP3_K1771R,Spike_E156G,NSP3_P1469S,NSP2_T85I,NSP4_A92V,Spike_T478K,NSP6_T77A,Spike_A647S,NSP12_P323L,Spike_D614G,NSP4_V167L,Spik…	2021-12-22		TRUE	TRUE			0.379531849062	North America / USA
hCoV-19/USA/MA-CDC-ASC210462251/2021	betacoronavirus	EPI_ISL_6517463	2021-10-15	North America	USA	Massachusetts		29793	Human	6	Male	GK	AY.119.2	2022-02-28	VOC Delta GK (B.1.617.2+AY.*) first detected in India	(N_G215C,Spike_T95I,N_D63G,NSP1_M85del,N_R203M,NSP12_G671S,NS3_S26L,Spike_P681R,Spike_R158del,NSP3_P1228L,Spike_Q675H,NS7a_V82A,NSP3_A488S,Spike_F157del,NSP4_T492I,NSP14_A394V,Spike_T19R,NS7a_T120I,N_P168S,N_D377Y,M_I82T,Spike_D950N,NS7b_T40I,NSP13_P77L,NSP14_A323S,Spike_E156G,NSP3_P1469S,NSP4_A92V,Spike_T478K,NSP6_T77A,NSP12_P323L,Spike_D614G,NS7a_G38E,NSP4_V167L,NSP12_V473F,Spike_L452R,NSP9_K36…	2021-11-19		TRUE	TRUE		0.00761923941866	0.379760535751	North America / USA
hCoV-19/USA/MA-CDCBI-CRSP_6SAJENOQQHD6LQVY/2021	betacoronavirus	EPI_ISL_4285283	2021-09-08	North America	USA	Massachusetts		29873	Human	unknown	unknown	GK	AY.119.2	2022-02-28	VOC Delta GK (B.1.617.2+AY.*) first detected in India	(N_G215C,Spike_T95I,N_D63G,N_R203M,NSP12_G671S,Spike_G142D,NS3_S26L,Spike_P681R,Spike_R158del,NSP3_P1228L,Spike_Q675H,NS7a_V82A,NSP3_A488S,Spike_F157del,NSP4_T492I,NSP14_A394V,Spike_T19R,NS7a_T120I,N_D377Y,M_I82T,Spike_D950N,NS7b_T40I,NSP13_P77L,NSP14_A323S,Spike_E156G,NSP3_P1469S,NSP4_A92V,Spike_T478K,NSP2_R362C,NSP6_T77A,NSP12_P323L,Spike_D614G,NSP4_V167L,Spike_L452R,NSP9_K36N)	2021-09-18		TRUE	TRUE		0.000401700532253	0.378955828673	North America / USA
hCoV-19/USA/VT-CDCBI-CRSP_PJFVPE2W54YT5M4R/2021	betacoronavirus	EPI_ISL_6210891	2021-11-03	North America	USA	Vermont		29868	Human	unknown	unknown	GK	AY.120	2022-02-28	VOC Delta GK (B.1.617.2+AY.*) first detected in India	(N_G215C,Spike_T95I,N_D63G,N_R203M,N_A119T,NSP12_G671S,Spike_G142D,Spike_T1027I,NS3_S26L,Spike_P681R,NSP3_S1230F,Spike_R158del,NSP3_P1228L,NS7a_V82A,NSP3_A488S,Spike_F157del,NSP4_T492I,NSP14_A394V,Spike_T19R,NS7a_T120I,N_D377Y,M_I82T,Spike_D950N,NS7b_T40I,NSP13_P77L,Spike_E156G,NSP3_P1469S,Spike_T478K,NSP6_T77A,NSP12_P323L,Spike_D614G,NSP4_V167L,Spike_L452R)	2021-11-12		TRUE	TRUE		3.34806481853e-05	0.379114072388	North America / USA
hCoV-19/USA/TX-CDC-ASC210467432/2021	betacoronavirus	EPI_ISL_6526939	2021-10-18	North America	USA	Texas		29823	Human	26	Female	GK	AY.120	2022-02-28	VOC Delta GK (B.1.617.2+AY.*) first detected in India	(N_G215C,Spike_T95I,N_D63G,N_R203M,NSP12_G671S,Spike_G142D,NS3_S26L,Spike_P681R,NSP3_S1230F,Spike_R158del,NSP3_P1228L,NS7a_V82A,NSP3_A488S,Spike_F157del,NSP4_T492I,NSP14_A394V,Spike_T19R,NS7a_T120I,N_D377Y,M_I82T,Spike_D950N,NS7b_T40I,NSP13_P77L,Spike_E156G,NSP1_V28I,NSP3_Y1535C,NSP3_P1469S,Spike_T478K,NSP6_T77A,NSP12_P323L,Spike_D614G,NSP4_V167L,Spike_L452R,NSP1_V121F,NSP15_A255T)	2021-11-19		TRUE	TRUE		0.00023471817054	0.379494231285	North America / USA
hCoV-19/USA/MD-IGS-112126600375A/2021	betacoronavirus	EPI_ISL_5842829	2021-09-23	North America	USA	Maryland		29874	Human	51	Male	GK	AY.120	2022-02-28	VOC Delta GK (B.1.617.2+AY.*) first detected in India	(N_G215C,N_D63G,N_R203M,NSP3_T1269I,NSP12_G671S,NS3_S26L,Spike_P681R,NSP3_S1230F,Spike_R158del,NSP3_P1228L,N_S327L,NS7a_V82A,NSP3_A488S,Spike_F157del,NSP4_T492I,NSP14_A394V,Spike_T19R,NS7a_T120I,N_D377Y,M_I82T,NSP15_P205S,Spike_D950N,NS7b_T40I,NSP13_P77L,Spike_E156G,NSP1_V28I,NSP3_P1469S,Spike_T478K,NSP6_T77A,NSP12_P323L,Spike_D614G,NSP4_V167L,Spike_L452R,NSP15_A255T)	2021-11-01		TRUE	TRUE		0.0055231974292	0.379211686694	North America / USA
hCoV-19/USA/CA-CDC-FG-179226/2021	betacoronavirus	EPI_ISL_7183954	2021-11-24	North America	USA	California		29812	Human	17	Female	GK	AY.120	2022-02-28	VOC Delta GK (B.1.617.2+AY.*) first detected in India	(N_G215C,Spike_T95I,N_D63G,N_R203M,NSP12_G671S,Spike_G142D,NS3_S26L,Spike_P681R,NSP3_S1230F,Spike_R158del,NSP3_P1228L,NS7a_V82A,NSP3_A488S,Spike_F157del,NSP4_T492I,NSP14_A394V,Spike_T19R,NS7a_T120I,N_D377Y,M_I82T,Spike_D950N,NS7b_T40I,NSP13_P77L,NSP4_A58V,Spike_E156G,NSP1_V28I,NS3_Y206H,NSP3_P1469S,Spike_T478K,NSP6_T77A,NSP12_P323L,Spike_D614G,NSP4_V167L,Spike_L452R,NSP15_A255T)	2021-12-05		TRUE	TRUE		0.0018784382128	0.379553703455	North America / USA
hCoV-19/USA/CT-CDC-LC0448184/2021	betacoronavirus	EPI_ISL_8599641	2021-12-23	North America	USA	Connecticut		29766	Human	30	Male	GK	AY.120	2022-02-28	VOC Delta GK (B.1.617.2+AY.*) first detected in India	(N_G215C,Spike_T95I,N_D63G,N_R203M,NSP12_G671S,Spike_G142D,NS3_S26L,NSP3_F1519V,NSP3_I1816V,Spike_P681R,NSP3_S1230F,Spike_R158del,NSP3_P1228L,NSP9_T109I,NS7a_V82A,NSP3_A488S,Spike_F157del,NSP4_T492I,NSP14_A394V,Spike_T19R,NS7a_T120I,N_D377Y,M_I82T,Spike_D950N,NS7b_T40I,NSP13_P77L,Spike_E156G,NSP3_P1469S,Spike_T478K,NSP6_T77A,NSP3_P125L,NSP12_P323L,Spike_D614G,NSP4_V167L,Spike_L452R)	2022-01-12		TRUE	TRUE			0.379526977088	North America / USA
hCoV-19/USA/MN-CDC-IBX628906392299/2021	betacoronavirus	EPI_ISL_8012665	2021-11-21	North America	USA	Minnesota		29795	Human	unknown	unknown	GK	AY.120	2022-02-28	VOC Delta GK (B.1.617.2+AY.*) first detected in India	(N_G215C,Spike_T95I,N_D63G,N_R203M,NSP12_G671S,Spike_G142D,NS3_S26L,NS3_W69C,Spike_P681R,Spike_R158del,NSP3_P1228L,NS7a_V82A,NSP3_A488S,Spike_F157del,NSP4_T492I,NSP14_A394V,Spike_T19R,NS7a_T120I,NS3_T34M,N_D377Y,M_I82T,Spike_D950N,NS7b_T40I,NSP13_P77L,NS7a_I10T,Spike_E156G,NSP3_P1469S,Spike_T478K,NSP6_T77A,NSP12_V338I,NSP12_P323L,Spike_D614G,NSP4_V167L,Spike_L452R)	2021-12-23		TRUE	TRUE			0.379593891593	North America / USA
hCoV-19/USA/MA-CDCBI-CRSP_XIYG25CAFTHS5EG5/2021	betacoronavirus	EPI_ISL_5252502	2021-10-06	North America	USA	Massachusetts		29868	Human	unknown	unknown	GK	AY.120	2022-02-28	VOC Delta GK (B.1.617.2+AY.*) first detected in India	(N_G215C,Spike_T95I,N_D63G,N_R203M,NSP12_G671S,Spike_G142D,Spike_T1027I,NS3_S26L,Spike_P681R,NSP3_S1230F,Spike_R158del,NSP3_P1228L,NS7a_V82A,NSP3_A488S,Spike_F157del,NSP4_T492I,NSP14_A394V,Spike_T19R,NS7a_T120I,N_D377Y,M_I82T,Spike_D950N,NS7b_T40I,NSP13_P77L,Spike_E156G,NSP3_P1469S,Spike_T478K,NSP6_T77A,NSP12_P323L,Spike_D614G,NSP4_V167L,Spike_L452R)	2021-10-17		TRUE	TRUE			0.379134860051	North America / USA
hCoV-19/USA/MI-CDC-ASC210467042/2021	betacoronavirus	EPI_ISL_6526747	2021-10-18	North America	USA	Michigan		29808	Human	10	Female	GK	AY.120	2022-02-28	VOC Delta GK (B.1.617.2+AY.*) first detected in India	(N_G215C,Spike_T95I,N_D63G,N_R203M,NSP3_L364F,NSP12_G671S,Spike_G142D,NSP14_V182I,NS3_S26L,Spike_P681R,NSP3_S1230F,Spike_R158del,NSP3_P1228L,NSP2_P191L,NS7a_V82A,NSP3_A488S,Spike_F157del,NSP4_T492I,NSP14_A394V,Spike_T19R,NS7a_T120I,N_D377Y,M_I82T,Spike_D950N,NS7b_T40I,NSP13_P77L,Spike_E156G,NSP3_P1469S,Spike_T478K,NSP3_T864I,NSP6_T77A,NSP12_P323L,NSP5_K90R,Spike_D614G,NSP4_V167L,Spike_L452R,NSP3_…	2021-11-19		TRUE	TRUE		0.00862184648417	0.379682582654	North America / USA
hCoV-19/USA/HI-H215980/2021	betacoronavirus	EPI_ISL_7264094	2021-11-05	North America	USA	Hawaii		29767	Human	unknown	unknown	GK	AY.120	2022-02-28	VOC Delta GK (B.1.617.2+AY.*) first detected in India	(N_G215C,Spike_T95I,N_D63G,N_R203M,NSP12_G671S,Spike_G142D,NS3_S26L,Spike_P681R,NSP3_S1230F,Spike_R158del,NSP3_P1228L,NS7a_V82A,NSP3_A488S,Spike_F157del,NSP4_T492I,NSP14_A394V,Spike_T19R,NS7a_T120I,N_D377Y,M_I82T,Spike_D950N,NS7b_T40I,NSP13_P77L,NSP4_A58V,Spike_E156G,NSP1_V28I,NS3_Y206H,NSP3_P1469S,Spike_T478K,NSP6_T77A,NSP12_P323L,Spike_D614G,NSP4_V167L,Spike_L452R,NSP15_A255T)	2021-12-07		TRUE	TRUE			0.379547821413	North America / USA
hCoV-19/USA/PA-CDC-STM-MVYW6ABW2/2021	betacoronavirus	EPI_ISL_8181027	2021-12-08	North America	USA	Pennsylvania		29889	Human	61	Male	GK	AY.120	2022-02-28	VOC Delta GK (B.1.617.2+AY.*) first detected in India	(N_G215C,Spike_T95I,N_D63G,N_R203M,NSP12_G671S,NSP3_P74S,Spike_G142D,Spike_T1027I,NS3_S26L,Spike_P681R,NSP3_S1230F,Spike_R158del,NSP3_P1228L,NS7a_V82A,NSP3_A488S,Spike_F157del,NSP4_T492I,NSP14_A394V,Spike_T19R,NS7a_T120I,N_D377Y,M_I82T,Spike_D950N,NS7b_T40I,NSP13_P77L,Spike_E156G,NSP3_P1469S,Spike_T478K,NSP6_T77A,NSP12_P323L,Spike_D614G,NSP4_V167L,Spike_L452R)	2021-12-29		TRUE	TRUE			0.379035765666	North America / USA
hCoV-19/USA/ID-BVAMC-739581/2021	betacoronavirus	EPI_ISL_3100657	2021-07-08	North America	USA	Idaho	Other: Ada	29814	Human	18	Female	GK	AY.120.1	2022-02-28	VOC Delta GK (B.1.617.2+AY.*) first detected in India	(N_G215C,Spike_T95I,N_D63G,N_R203M,NSP12_G671S,NS3_S26L,Spike_P681R,NSP3_S1230F,Spike_R158del,NSP3_P1228L,NS7a_V82A,NSP3_A488S,Spike_F157del,NSP4_T492I,NSP14_A394V,Spike_T19R,NS7a_T120I,N_D377Y,M_I82T,Spike_D950N,NS7b_T40I,NSP13_P77L,Spike_E156G,NSP3_P1469S,Spike_T478K,NSP6_T77A,NSP12_K478N,NSP2_E453D,NSP12_P323L,Spike_D614G,NSP4_V167L,Spike_L452R)	2021-07-28		TRUE	TRUE			0.379620312605	North America / USA
hCoV-19/USA/OR-CDC-FG-082155/2021	betacoronavirus	EPI_ISL_5218354	2021-08-13	North America	USA	Oregon		29811	Human	51	unknown	GK	AY.120.1	2022-02-28	VOC Delta GK (B.1.617.2+AY.*) first detected in India	(N_G215C,Spike_T95I,N_D63G,N_R203M,NSP15_A81V,NSP12_G671S,NSP3_S1494L,Spike_G142D,NS3_S26L,Spike_P681R,NSP3_S1230F,Spike_R158del,NSP3_P1228L,NS7a_V82A,NSP3_A488S,Spike_F157del,NSP4_T492I,NSP14_A394V,Spike_T19R,NS7a_T120I,N_D377Y,M_I82T,Spike_D950N,NS7b_T40I,NSP13_P77L,Spike_E156G,NSP12_A443V,NSP3_P1469S,Spike_T478K,NSP6_T77A,NSP1_H81Y,NSP12_P323L,Spike_D614G,NSP4_V167L,Spike_L452R)	2021-10-15		TRUE	TRUE		0.00530005702593	0.37928708731	North America / USA
hCoV-19/USA/WA-CDC-QDX26765278/2021	betacoronavirus	EPI_ISL_3214127	2021-07-13	North America	USA	Washington		29769	Human	30	Female	GK	AY.120.1	2022-02-28	VOC Delta GK (B.1.617.2+AY.*) first detected in India	(N_G215C,Spike_T95I,N_D63G,N_R203M,NSP12_G671S,Spike_G142D,NS3_S26L,Spike_P681R,NSP3_S1230F,Spike_R158del,NSP3_P1228L,NS7a_V82A,NSP3_A488S,Spike_F157del,NSP4_T492I,NSP14_A394V,Spike_T19R,NS7a_T120I,N_D377Y,M_I82T,Spike_D950N,NS7b_T40I,NSP13_P77L,Spike_E156G,NSP3_P1469S,Spike_T478K,NSP6_T77A,NSP1_H81Y,NSP12_P323L,Spike_D614G,NSP4_V167L,Spike_L452R)	2021-08-03		TRUE	TRUE			0.37955591387	North America / USA
hCoV-19/USA/ID-UNM-IBL-742383/2021	betacoronavirus	EPI_ISL_3502821	2021-07-25	North America	USA	Idaho		29702	Human	42	Female	GK	AY.120.1	2022-02-28	VOC Delta GK (B.1.617.2+AY.*) first detected in India	(N_G215C,Spike_T95I,N_D63G,N_R203M,NSP12_G671S,Spike_G142D,NS3_S26L,Spike_P681R,NSP3_S1230F,NSP3_Y1686H,Spike_R158del,NSP3_P1228L,NS7a_V82A,NSP3_A488S,Spike_F157del,NSP4_T492I,NSP14_A394V,Spike_T19R,NS7a_T120I,N_D377Y,M_I82T,Spike_D950N,NS7b_T40I,NSP13_P77L,Spike_E156G,NSP3_P1469S,Spike_T478K,NSP6_L260F,NSP6_T77A,NSP1_H81Y,NSP12_P323L,Spike_D614G,NSP4_V167L,Spike_L452R)	2021-08-19		TRUE	TRUE		0.000303009898323	0.379416023979	North America / USA
hCoV-19/USA/OR-OSPHL01020/2021	betacoronavirus	EPI_ISL_2693033	2021-06-14	North America	USA	Oregon		29823	Human	22	Female	GK	AY.120.1	2022-02-28	VOC Delta GK (B.1.617.2+AY.*) first detected in India	(N_G215C,Spike_T95I,N_D63G,N_R203M,NSP12_G671S,NS3_S26L,Spike_P681R,NSP3_S1230F,Spike_R158del,NSP3_P1228L,NS7a_V82A,NSP3_A488S,Spike_F157del,NSP4_T492I,NSP14_A394V,Spike_T19R,NS7a_T120I,N_D377Y,M_I82T,NS7b_T40I,NSP13_P77L,Spike_E156G,Spike_P1162L,NSP3_P1469S,Spike_T478K,NSP6_T77A,NSP1_H81Y,NSP12_P323L,Spike_D614G,NSP4_V167L,Spike_L452R)	2021-06-26		TRUE	TRUE			0.379505750595	North America / USA
hCoV-19/USA/ID-CDC-LC0345951/2021	betacoronavirus	EPI_ISL_6089239	2021-10-22	North America	USA	Idaho		29733	Human	30	Male	GK	AY.120.1	2022-02-28	VOC Delta GK (B.1.617.2+AY.*) first detected in India	(N_G215C,Spike_T95I,N_D63G,N_R203M,NSP12_G671S,Spike_G142D,NS3_T89I,NS3_S26L,Spike_P681R,NSP3_S1230F,NSP12_A311S,Spike_R158del,NSP3_P1228L,NSP3_S1406F,NS7a_V82A,NSP3_A488S,Spike_F157del,NSP4_T492I,NSP14_A394V,Spike_T19R,NS7a_T120I,N_D377Y,M_I82T,Spike_D950N,NS7b_T40I,NSP13_P77L,Spike_E156G,Spike_P1162L,NSP3_P1469S,Spike_T478K,NSP6_T77A,NSP1_H81Y,NSP12_P323L,Spike_D614G,NSP4_V167L,NSP6_L37F,Spike_…	2021-11-09		TRUE	TRUE			0.379241919752	North America / USA
hCoV-19/USA/UT-UPHL-211105322954/2021	betacoronavirus	EPI_ISL_5988372	2021-09-02	North America	USA	Utah		29791	Human	unknown	unknown	GK	AY.120.1	2022-02-28	VOC Delta GK (B.1.617.2+AY.*) first detected in India	(N_G215C,N_D63G,NSP1_M85del,N_R203M,NSP12_G671S,NS3_S26L,Spike_P681R,NSP3_S1230F,NSP3_P1228L,NSP3_A488S,NSP4_T492I,NSP14_A394V,Spike_T19R,N_D377Y,M_I82T,Spike_D950N,NS7b_T40I,NSP13_P77L,NSP1_V86del,NSP3_P1469S,Spike_T478K,NSP6_T77A,NSP12_P323L,Spike_D614G,NSP4_V167L,Spike_L452R)	2021-11-06		TRUE	TRUE			0.379644859186	North America / USA
hCoV-19/USA/WA-CDC-FG-074616/2021	betacoronavirus	EPI_ISL_5213766	2021-08-06	North America	USA	Washington		29810	Human	22	Male	GK	AY.120.1	2022-02-28	VOC Delta GK (B.1.617.2+AY.*) first detected in India	(N_G215C,NSP3_E391K,Spike_T95I,N_D63G,N_R203M,NSP12_G671S,Spike_G142D,NS3_S26L,Spike_P681R,NSP3_S1230F,Spike_R158del,NSP3_P1228L,NS7a_V82A,NSP3_A488S,Spike_F157del,NSP4_T492I,NSP14_A394V,Spike_T19R,NS7a_T120I,N_D377Y,M_I82T,Spike_D950N,NS7b_T40I,NSP13_P77L,Spike_E156G,NSP3_P1469S,Spike_T478K,NSP6_T77A,NSP1_H81Y,NSP12_P323L,Spike_D614G,NSP4_V167L,Spike_L452R,NSP1_V84I)	2021-10-15		TRUE	TRUE		0.00523314324052	0.379274296891	North America / USA
hCoV-19/USA/WA-CDC-FG-074788/2021	betacoronavirus	EPI_ISL_5213774	2021-08-06	North America	USA	Washington		29811	Human	60	Male	GK	AY.120.1	2022-02-28	VOC Delta GK (B.1.617.2+AY.*) first detected in India	(N_G215C,NSP3_E391K,Spike_T95I,N_D63G,N_R203M,NSP12_G671S,Spike_G142D,NS3_S26L,Spike_P681R,NSP3_S1230F,Spike_R158del,NSP3_P1228L,NS7a_V82A,NSP3_A488S,Spike_F157del,NSP4_T492I,NSP14_A394V,Spike_T19R,NS7a_T120I,N_D377Y,M_I82T,Spike_D950N,NS7b_T40I,NSP13_P77L,Spike_E156G,NSP3_P1469S,Spike_T478K,NSP6_T77A,NSP1_H81Y,NSP12_P323L,Spike_D614G,NSP4_V167L,Spike_L452R)	2021-10-15		TRUE	TRUE		0.00530005702593	0.379320810711	North America / USA
hCoV-19/USA/ID-CDC-ASC210123156/2021	betacoronavirus	EPI_ISL_4906717	2021-08-24	North America	USA	Idaho		29823	Human	45	Female	GK	AY.120.1	2022-02-28	VOC Delta GK (B.1.617.2+AY.*) first detected in India	(N_G215C,Spike_T95I,N_D63G,N_R203M,NSP12_G671S,NS3_S26L,Spike_P681R,NS3_A110S,NSP3_S1230F,Spike_R158del,NSP3_P1228L,NS7a_V82A,NSP3_A488S,Spike_F157del,NSP4_T492I,NSP14_A394V,Spike_T19R,NS7a_T120I,N_D377Y,M_I82T,N_T366I,Spike_D950N,NS7b_T40I,NSP13_P77L,Spike_E156G,NSP3_P1469S,Spike_T478K,NSP6_T77A,NSP1_H81Y,NSP12_P323L,Spike_D614G,NSP4_V167L,Spike_L452R)	2021-10-06		TRUE	TRUE			0.379505750595	North America / USA
hCoV-19/USA/GA-CDC-STM-JPUP9ATN3/2021	betacoronavirus	EPI_ISL_8182540	2021-12-16	North America	USA	Georgia		29890	Human	7	Male	GK	AY.120.2	2022-02-28	VOC Delta GK (B.1.617.2+AY.*) first detected in India	(N_G215C,Spike_T95I,N_D63G,N_R203M,NSP12_G671S,Spike_G142D,NS3_S26L,NSP14_M57I,Spike_P681R,NSP3_S1230F,Spike_R158del,NSP3_P1228L,NS7a_V82A,NSP3_A488S,Spike_F157del,N_S183A,NSP4_T492I,NSP14_A394V,Spike_T19R,NS7a_T120I,N_D377Y,Spike_S689N,M_I82T,NSP2_K67R,Spike_D950N,NS7a_P48A,NS7b_T40I,NSP13_P77L,NSP3_N1313S,NSP3_K850I,Spike_E156G,NSP3_P1469S,Spike_T478K,NSP6_T77A,NSP12_P323L,Spike_D614G,NS3_V90L,…	2021-12-29		TRUE	TRUE			0.37919036467	North America / USA
hCoV-19/USA/NC-CDC-LC0229392/2021	betacoronavirus	EPI_ISL_4177565	2021-08-21	North America	USA	North Carolina		29795	Human	67	Male	GK	AY.120.2	2022-02-28	VOC Delta GK (B.1.617.2+AY.*) first detected in India	(N_G215C,Spike_T95I,N_D63G,N_R203M,NSP12_G671S,Spike_G142D,NS3_S26L,Spike_P681R,NSP3_S1230F,Spike_R158del,NSP3_P1228L,NS7a_V82A,NSP3_A488S,Spike_F157del,N_S183A,NSP4_T492I,NSP14_A394V,Spike_T19R,NS7a_T120I,N_D377Y,M_I82T,NSP2_K67R,Spike_D950N,NS7a_P48A,NS7b_T40I,NSP13_P77L,Spike_E156G,NSP3_P1469S,Spike_T478K,NSP6_T77A,NSP12_P323L,NSP4_R400K,Spike_D614G,NSP4_V167L,Spike_L452R,NSP3_A534V)	2021-09-14		TRUE	TRUE			0.379627454271	North America / USA
hCoV-19/USA/PA-CDC-LC0424317/2021	betacoronavirus	EPI_ISL_8027494	2021-12-08	North America	USA	Pennsylvania		29734	Human	42	Male	GK	AY.120.2	2022-02-28	VOC Delta GK (B.1.617.2+AY.*) first detected in India	(N_G215C,Spike_T95I,N_D63G,N_R203M,NSP12_G671S,Spike_G142D,NS3_S26L,Spike_P681R,NSP3_S1230F,Spike_R158del,NSP3_P1228L,NS7a_V82A,NSP3_A488S,Spike_F157del,N_S183A,NSP4_T492I,NSP14_A394V,Spike_T19R,NS7a_T120I,N_D377Y,M_I82T,NSP2_K67R,Spike_D950N,Spike_D796N,NS7a_P48A,NS7b_T40I,NSP13_P77L,Spike_E156G,NSP6_V190F,NSP3_P1469S,NSP3_E119G,Spike_T478K,NSP6_T77A,NSP12_P323L,Spike_D614G,NSP4_V167L,Spike_L452…	2021-12-23		TRUE	TRUE			0.37963274366	North America / USA
hCoV-19/USA/PA-CDC-STM-9XHPVKXAC/2021	betacoronavirus	EPI_ISL_6407296	2021-10-21	North America	USA	Pennsylvania		29890	Human	43	Female	GK	AY.120.2	2022-02-28	VOC Delta GK (B.1.617.2+AY.*) first detected in India	(N_G215C,Spike_T95I,N_D63G,N_R203M,NSP12_G671S,Spike_G142D,NS3_S26L,Spike_P681R,NSP3_S1230F,Spike_R158del,NSP3_P1228L,NS7a_V82A,NSP3_A488S,Spike_F157del,N_S183A,NSP4_T492I,NSP14_A394V,Spike_T19R,NS7a_T120I,N_D377Y,M_I82T,NSP2_K67R,Spike_D950N,NS8_G66C,NS7a_P48A,NS7b_T40I,NSP13_P77L,Spike_E156G,NSP3_P1469S,Spike_T478K,NSP6_T77A,NSP12_P323L,Spike_D614G,NSP4_V167L,Spike_L452R,NSP3_A534V)	2021-11-17		TRUE	TRUE			0.379089996654	North America / USA
hCoV-19/USA/NJ-CDC-LC0290236/2021	betacoronavirus	EPI_ISL_5087750	2021-09-17	North America	USA	New Jersey		29671	Human	10	Male	GK	AY.120.2	2022-02-28	VOC Delta GK (B.1.617.2+AY.*) first detected in India	(N_G215C,Spike_T95I,N_D63G,N_R203M,NSP12_G671S,Spike_G142D,NS3_S26L,Spike_P681R,NSP3_S1230F,Spike_R158del,NSP3_P1228L,NS7a_V82A,NSP3_A488S,Spike_F157del,N_S183A,NSP4_T492I,NSP14_A394V,Spike_T19R,NS7a_T120I,N_D377Y,M_I82T,NSP2_K67R,Spike_D950N,NS7a_P48A,NS7b_T40I,NSP13_P77L,Spike_E156G,NSP3_P1469S,Spike_T478K,NSP6_T77A,NSP12_P323L,Spike_D614G,NSP4_V167L,Spike_L452R,NSP3_A534V)	2021-10-12		TRUE	TRUE			0.379596238752	North America / USA
hCoV-19/USA/NJ-CDC-LC0402929/2021	betacoronavirus	EPI_ISL_7670036	2021-11-24	North America	USA	New Jersey		29734	Human	57	Female	GK	AY.120.2	2022-02-28	VOC Delta GK (B.1.617.2+AY.*) first detected in India	(N_G215C,Spike_T95I,N_D63G,N_R203M,NSP12_G671S,Spike_G142D,NS3_S26L,Spike_P681R,NSP3_S1230F,Spike_R158del,NSP3_P1228L,NS7a_V82A,NSP3_A488S,Spike_F157del,N_S183A,NSP4_T492I,NSP14_A394V,Spike_T19R,NS7a_T120I,N_D377Y,M_I82T,NSP2_K67R,Spike_D950N,NS8_G66C,NS7a_P48A,NS7b_T40I,NSP13_P77L,NS3_G11stop,Spike_E156G,NSP3_P1469S,Spike_T478K,NSP6_T77A,NSP3_E206D,NSP12_P323L,Spike_D614G,NSP4_V167L,Spike_L452R,…	2021-12-15		TRUE	TRUE			0.379498217529	North America / USA
hCoV-19/USA/MA-CDCBI-CRSP_7N5XIGHN4OQ5JTWF/2021	betacoronavirus	EPI_ISL_7339662	2021-11-22	North America	USA	Massachusetts		29869	Human	unknown	unknown	GK	AY.120.2	2022-02-28	VOC Delta GK (B.1.617.2+AY.*) first detected in India	(N_G215C,Spike_T95I,N_D63G,N_R203M,NSP12_G671S,Spike_G142D,NS3_S26L,NS3_D155Y,Spike_P681R,NSP3_S1230F,Spike_R158del,NSP7_L71F,NSP3_P1228L,NS7a_V82A,NSP3_A488S,Spike_F157del,N_S183A,NSP4_T492I,NSP14_A394V,Spike_T19R,NS7a_T120I,N_D377Y,Spike_S689N,M_I82T,NSP2_K67R,Spike_D950N,NS7a_P48A,NS7b_T40I,NSP13_P77L,NSP3_K850I,Spike_E156G,NSP3_P1469S,Spike_T478K,NSP6_T77A,NSP12_P323L,Spike_D614G,NSP4_V167L,S…	2021-12-08		TRUE	TRUE			0.379122166795	North America / USA
hCoV-19/USA/PA-CDC-STM-TFRE5XTPT/2021	betacoronavirus	EPI_ISL_8182743	2021-12-18	North America	USA	Pennsylvania		29890	Human	50	Female	GK	AY.120.2	2022-02-28	VOC Delta GK (B.1.617.2+AY.*) first detected in India	(N_G215C,Spike_T95I,N_D63G,N_R203M,NSP12_G671S,Spike_G142D,NS3_S26L,Spike_P681R,NSP3_S1230F,Spike_R158del,NSP3_P1228L,NS7a_V82A,NSP3_A488S,Spike_F157del,N_S183A,NSP4_T492I,NSP14_A394V,Spike_T19R,NS7a_T120I,N_D377Y,M_I82T,NSP2_K67R,Spike_D950N,NS8_G66C,NS7a_P48A,NS7b_T40I,NSP13_P77L,Spike_E156G,NSP3_P1469S,Spike_T478K,NSP6_T77A,NSP12_P323L,Spike_D614G,NSP4_V167L,Spike_L452R,NSP3_A534V)	2021-12-29		TRUE	TRUE			0.379056540649	North America / USA
hCoV-19/USA/NY-UB-KSL-00388/2021	betacoronavirus	EPI_ISL_6326745	2021-08-18	North America	USA	New York	Other: Erie County	29865	Human	unknown	unknown	GK	AY.120.2	2022-02-28	VOC Delta GK (B.1.617.2+AY.*) first detected in India	(N_G215C,N_D63G,N_R203M,NSP3_T1269I,NSP12_G671S,NS3_S26L,Spike_P681R,NSP3_S1230F,Spike_R158del,NSP3_P1228L,N_S327L,NS7a_V82A,NSP3_A488S,Spike_F157del,NSP4_T492I,NSP14_A394V,Spike_T19R,NS7a_T120I,N_D377Y,M_I82T,NSP15_P205S,Spike_D950N,NS7b_T40I,NSP13_P77L,NSP12_R181L,Spike_E156G,NSP1_V28I,NSP3_V240A,NSP3_P1469S,Spike_T478K,NSP6_T77A,NSP12_P323L,Spike_D614G,NSP4_V167L,Spike_L452R,NSP15_A255T)	2021-11-16		TRUE	TRUE		0.00827055081199	0.379093794314	North America / USA
hCoV-19/USA/NY-PRL-2021_1215_06B16/2021	betacoronavirus	EPI_ISL_8094543	2021-12-11	North America	USA	New York		29730	Human	33	Female	GK	AY.120.2	2022-02-28	VOC Delta GK (B.1.617.2+AY.*) first detected in India	(N_G215C,Spike_T95I,N_D63G,N_R203M,NSP12_G671S,Spike_G142D,NS3_S26L,Spike_P681R,NSP3_S1230F,Spike_R158del,NSP3_P1228L,NS7a_V82A,NSP3_A488S,Spike_F157del,N_S183A,NSP4_T492I,NSP14_A394V,Spike_T19R,NS7a_T120I,N_D377Y,M_I82T,NSP2_K67R,Spike_D950N,Spike_D796N,NS7a_P48A,NS7b_T40I,NSP13_P77L,Spike_E156G,NSP6_V190F,NSP3_P1469S,NSP3_E119G,Spike_T478K,NSP6_T77A,NSP12_P323L,Spike_D614G,NSP4_V167L,Spike_L452…	2021-12-27		TRUE	TRUE			0.379650184998	North America / USA
hCoV-19/USA/NC-ECU-CORVASEQ-110497009/2021	betacoronavirus	EPI_ISL_7329226	2021-10-29	North America	USA	North Carolina		29811	Human	40	Male	GK	AY.120.2.1	2022-02-28	VOC Delta GK (B.1.617.2+AY.*) first detected in India	(N_G215C,Spike_T95I,N_R203M,NSP12_G671S,NS3_S26L,Spike_P681R,NSP3_S1230F,NSP3_P1228L,NS7a_V82A,NSP3_A488S,N_S183A,NSP4_T492I,NSP14_A394V,Spike_T19R,NS7a_T120I,N_D377Y,Spike_S689N,M_I82T,NSP2_K67R,NS7a_P48A,NS7b_T40I,NSP13_P77L,NSP3_N1313S,NSP3_K850I,NSP3_P1469S,Spike_T478K,NSP6_T77A,NSP12_P323L,Spike_D614G,Spike_L452R,NSP4_V167L,NSP3_A534V)	2021-12-07		TRUE	TRUE		0.000234812653048	0.379613474701	North America / USA
hCoV-19/USA/NC-ECU-CORVASEQ-110483279/2021	betacoronavirus	EPI_ISL_7329261	2021-10-28	North America	USA	North Carolina		29833	Human	84	Male	GK	AY.120.2.1	2022-02-28	VOC Delta GK (B.1.617.2+AY.*) first detected in India	(N_G215C,Spike_T95I,N_R203M,NSP12_G671S,Spike_G142D,NS3_S26L,Spike_P681R,NSP3_S1230F,NSP3_P1228L,NS7a_V82A,NSP3_A488S,N_S183A,NSP4_T492I,NSP14_A394V,Spike_T19R,Spike_Y160F,NS7a_T120I,N_D377Y,Spike_S689N,M_I82T,NSP2_K67R,NS7a_P48A,NS7b_T40I,NSP13_P77L,NSP3_N1313S,NSP3_K850I,NSP3_P1469S,Spike_V159L,Spike_T478K,NSP6_T77A,NSP12_P323L,Spike_D614G,NS3_V90L,NSP4_V167L,Spike_R158S,Spike_L452R,NSP3_A534V)	2021-12-07		TRUE	TRUE		0.000201119565582	0.379656016361	North America / USA
hCoV-19/USA/IL-CDC-ASC210339658/2021	betacoronavirus	EPI_ISL_6062705	2021-10-07	North America	USA	Illinois		29823	Human	63	Female	GK	AY.120.2.1	2022-02-28	VOC Delta GK (B.1.617.2+AY.*) first detected in India	(N_G215C,Spike_T95I,N_D63G,N_R203M,Spike_H66Y,NSP12_G671S,Spike_G142D,NS3_S26L,Spike_P681R,NSP3_S1230F,Spike_R158del,NSP3_P1228L,NS7a_V82A,NSP3_A488S,Spike_F157del,NSP4_T492I,NSP14_A394V,Spike_T19R,NS7a_T120I,N_D377Y,M_I82T,Spike_D950N,NS7b_T40I,NSP13_P77L,NSP12_S647I,Spike_E156G,NSP3_P1469S,Spike_T478K,NSP6_T77A,NSP12_P323L,Spike_D614G,NSP3_P153S,NSP4_V167L,Spike_L452R)	2021-11-08		TRUE	TRUE		0.000905341514938	0.379446905625	North America / USA
hCoV-19/USA/NC-ECU-CORVASEQ-109397265/2021	betacoronavirus	EPI_ISL_5267467	2021-08-23	North America	USA	North Carolina		29833	Human	53	Male	GK	AY.120.2.1	2022-02-28	VOC Delta GK (B.1.617.2+AY.*) first detected in India	(N_G215C,Spike_T95I,N_R203M,NSP12_G671S,NS3_S26L,Spike_P681R,NSP3_S1230F,NSP3_P1228L,NS7a_V82A,NSP3_A488S,N_S183A,NSP4_T492I,NSP14_A394V,Spike_T19R,NS7a_T120I,N_D377Y,M_I82T,NSP2_K67R,NS7a_P48A,NS7b_T40I,NSP13_P77L,NSP3_P1469S,Spike_T478K,NSP6_T77A,NSP12_P323L,Spike_D614G,Spike_L452R,NSP4_V167L,NSP3_A534V)	2021-10-18		TRUE	TRUE		0.000301679348373	0.379627145923	North America / USA
hCoV-19/USA/NY-CDC-FG-101360/2021	betacoronavirus	EPI_ISL_4166553	2021-08-23	North America	USA	New York		29800	Human	43	Male	GK	AY.120.2.1	2022-02-28	VOC Delta GK (B.1.617.2+AY.*) first detected in India	(N_G215C,NSP3_A1537S,Spike_T95I,N_D63G,N_R203M,Spike_H66Y,NSP12_G671S,Spike_G142D,NS3_S26L,Spike_P681R,NSP3_S1230F,Spike_R158del,NSP3_P1228L,NS7a_V82A,NSP3_A488S,Spike_F157del,NSP4_T492I,NSP14_A394V,Spike_T19R,NS7a_T120I,NSP4_H362Y,N_D377Y,M_I82T,Spike_D950N,NS7b_T40I,NSP13_P77L,Spike_E156G,NSP3_P1469S,Spike_T478K,NSP6_T77A,NSP12_P323L,Spike_D614G,NSP4_V167L,Spike_L452R)	2021-09-14		TRUE	TRUE		0.00912751677852	0.379402600921	North America / USA
hCoV-19/USA/NC-ECU-CORVASEQ-110651485/2021	betacoronavirus	EPI_ISL_7328914	2021-11-09	North America	USA	North Carolina		29812	Human	16	Male	GK	AY.120.2.1	2022-02-28	VOC Delta GK (B.1.617.2+AY.*) first detected in India	(N_G215C,Spike_T95I,N_R203M,NSP12_G671S,Spike_G142D,NS3_S26L,NSP14_M57I,Spike_P681R,NSP3_S1230F,Spike_R158del,NSP3_P1228L,NS7a_V82A,NSP3_A488S,N_S183A,NSP4_T492I,NSP14_A394V,Spike_T19R,NS7a_T120I,N_D377Y,Spike_S689N,M_I82T,NSP2_K67R,NS7a_P48A,NS7b_T40I,NSP13_P77L,NSP3_N1313S,NSP3_K850I,NSP3_P1469S,Spike_T478K,NSP6_T77A,NSP12_P323L,Spike_D614G,NSP4_V167L,Spike_L452R,NSP3_A534V)	2021-12-07		TRUE	TRUE		0.000268348316114	0.379512817072	North America / USA
hCoV-19/USA/UT-UPHL-211209211898/2021	betacoronavirus	EPI_ISL_7503273	2021-11-24	North America	USA	Utah		29793	Human	unknown	unknown	GK	AY.120.2.1	2022-02-28	VOC Delta GK (B.1.617.2+AY.*) first detected in India	(N_G215C,N_D63G,N_R203M,NSP12_G671S,NSP12_A581S,NS3_S26L,Spike_P681R,NSP3_P1228L,NSP3_A488S,NSP4_T492I,NSP14_A394V,Spike_T19R,NSP12_F192V,N_P122S,N_D377Y,M_I82T,Spike_D950N,N_Q9L,NS7b_T40I,NSP3_A1736V,NSP13_P77L,NSP3_P1469S,Spike_T478K,NSP6_T77A,NSP12_P323L,Spike_D614G,NSP4_V167L,Spike_L452R)	2021-12-11		TRUE	TRUE			0.379619373678	North America / USA
hCoV-19/USA/NC-ECU-CORVASEQ-109805204/2021	betacoronavirus	EPI_ISL_6125182	2021-09-15	North America	USA	North Carolina		29813	Human	82	Male	GK	AY.120.2.1	2022-02-28	VOC Delta GK (B.1.617.2+AY.*) first detected in India	(N_G215C,Spike_T95I,N_D63G,N_R203M,NSP12_G671S,NS3_S26L,Spike_P681R,NSP3_S1230F,NSP3_P1228L,NS7a_V82A,NSP3_A488S,N_S183A,NSP4_T492I,NSP14_A394V,Spike_T19R,Spike_Y160F,NS7a_T120I,N_D377Y,M_I82T,NSP2_K67R,NS7a_P48A,NS7b_T40I,NSP13_P77L,NSP3_K850I,Spike_V159L,NSP3_P1469S,Spike_T478K,NSP6_T77A,NSP12_P323L,Spike_D614G,NSP4_V167L,Spike_R158S,Spike_L452R,NSP3_A534V)	2021-11-10		TRUE	TRUE		0.000234796900681	0.379621552708	North America / USA
hCoV-19/USA/NC-ECU-CORVASEQ-110538805/2021	betacoronavirus	EPI_ISL_7329125	2021-11-01	North America	USA	North Carolina		29570	Human	28	Female	GK	AY.120.2.1	2022-02-28	VOC Delta GK (B.1.617.2+AY.*) first detected in India	(N_G215C,Spike_T95I,N_D63G,N_R203M,NSP12_G671S,Spike_F157V,Spike_G142D,NS3_S26L,Spike_P681R,NSP3_S1230F,NSP3_P1228L,NS7a_V82A,NSP3_A488S,N_S183A,NSP4_T492I,NSP14_A394V,Spike_T19R,NS7a_T120I,N_D377Y,Spike_S689N,M_I82T,NSP2_K67R,NS7a_P48A,NS7b_T40I,NSP13_P77L,NSP3_N1313S,NSP3_K850I,Spike_E156K,NSP3_P1469S,Spike_T478K,NSP6_T77A,NSP12_P323L,Spike_D614G,NS3_V90L,NSP4_V167L,Spike_L452R,NSP3_A534V)	2021-12-07		TRUE	TRUE		0.00791342576936	0.380556313062	North America / USA
hCoV-19/USA/NC-ECU-CORVASEQ-110903694/2021	betacoronavirus	EPI_ISL_8506543	2021-11-27	North America	USA	North Carolina		29815	Human	75	Male	GK	AY.120.2.1	2022-02-28	VOC Delta GK (B.1.617.2+AY.*) first detected in India	(N_G215C,Spike_T95I,N_R203M,NSP12_G671S,Spike_G142D,NS3_S26L,Spike_P681R,NSP3_S1230F,Spike_R158del,NSP3_P1228L,NS7a_V82A,NSP3_A488S,N_S183A,NSP4_T492I,NSP14_A394V,Spike_T19R,NS7a_T120I,N_D377Y,M_I82T,NSP2_K67R,Spike_D796N,NS7a_P48A,NS7b_T40I,NSP13_P77L,NSP6_V190F,NSP3_P1469S,NSP3_E119G,Spike_T478K,NSP6_T77A,NSP12_P323L,Spike_D614G,NSP4_V167L,Spike_L452R,NSP3_A534V)	2022-01-08		TRUE	TRUE		0.000872044273017	0.379703917553	North America / USA
hCoV-19/USA/MN-CDC-IBX532206439864/2021	betacoronavirus	EPI_ISL_7745096	2021-12-03	North America	USA	Minnesota		29793	Human	unknown	unknown	GK	AY.121	2022-02-28	VOC Delta GK (B.1.617.2+AY.*) first detected in India	(N_G215C,N_D63G,N_R203M,NSP12_G671S,NS3_S26L,NSP3_M1218I,NSP2_G199R,Spike_P681R,Spike_R158del,NS3_V202L,NSP3_P1228L,NS7a_V82A,NSP3_A488S,Spike_F157del,NSP4_T492I,NSP14_A394V,Spike_T19R,NS7a_T120I,N_D377Y,NSP13_H164Y,M_I82T,NSP15_A80V,Spike_D950N,NS7b_T40I,NSP13_P77L,Spike_E156G,NSP3_P1469S,Spike_T478K,NSP6_T77A,NSP12_P323L,Spike_D614G,NSP4_V167L,Spike_L452R)	2021-12-16		TRUE	TRUE		0.00859262242809	0.379523986864	North America / USA
hCoV-19/USA/NY-CDC-FG-181839/2021	betacoronavirus	EPI_ISL_7447418	2021-11-26	North America	USA	New York		29811	Human	45	Female	GK	AY.121	2022-02-28	VOC Delta GK (B.1.617.2+AY.*) first detected in India	(N_G215C,Spike_T95I,N_D63G,N_R203M,NSP12_G671S,Spike_G142D,NSP3_I759T,NS3_S26L,NSP3_M1218I,Spike_P681R,Spike_R158del,NS3_V202L,NSP3_P1228L,NS7a_V82A,NSP3_A488S,Spike_F157del,NSP4_T492I,NSP14_A394V,Spike_T19R,NS7a_T120I,N_D377Y,NSP13_H164Y,M_I82T,NSP15_A80V,Spike_D950N,NS7b_T40I,NSP13_P77L,Spike_E156G,NSP3_P1469S,Spike_T478K,NSP6_T77A,NSP12_P323L,Spike_D614G,NSP4_V167L,NSP15_A231V,Spike_L452R)	2021-12-09		TRUE	TRUE		0.000100633994163	0.379294149222	North America / USA
hCoV-19/USA/NY-CDC-FG-162980/2021	betacoronavirus	EPI_ISL_6119107	2021-10-27	North America	USA	New York		29812	Human	26	Female	GK	AY.121	2022-02-28	VOC Delta GK (B.1.617.2+AY.*) first detected in India	(N_G215C,Spike_T95I,N_D63G,N_R203M,NSP12_G671S,Spike_G142D,NS3_S26L,Spike_P681R,Spike_R158del,NS3_V202L,NSP3_P1228L,NS7a_V82A,NSP3_A488S,Spike_F157del,NS3_L41R,NSP4_T492I,NSP14_A394V,Spike_T19R,NS7a_T120I,N_D377Y,NSP13_H164Y,M_I82T,NSP15_A80V,Spike_D950N,NS7b_T40I,NSP13_P77L,Spike_E156G,NSP3_P1469S,Spike_T478K,NSP6_T77A,NSP12_P323L,Spike_D614G,NSP4_V167L,Spike_L452R)	2021-11-09		TRUE	TRUE		0.000100630618543	0.379382065819	North America / USA
hCoV-19/USA/NY-NYGC-5177-VTM1-DSZQ118/2021	betacoronavirus	EPI_ISL_9088941	2021-12-06	North America	USA	New York		29758	Human	57	Female	GK	AY.121	2022-02-28	VOC Delta GK (B.1.617.2+AY.*) first detected in India	(N_G215C,Spike_T95I,N_D63G,NSP1_F143L,N_R203M,NSP12_G671S,Spike_G142D,NS3_S26L,Spike_P681R,Spike_R158del,NS3_V202L,NSP3_P1228L,NS7a_V82A,NSP3_A488S,Spike_F157del,NS3_L41R,NSP4_T492I,NSP14_A394V,Spike_T19R,NS7a_T120I,N_D377Y,NSP13_H164Y,M_I82T,NSP15_A80V,Spike_D950N,NS7b_T40I,NSP3_N1713S,NSP13_P77L,Spike_E156G,NS8_A51V,NSP3_P1469S,Spike_T478K,NSP6_T77A,NSP12_P323L,Spike_D614G,NSP4_V167L,Spike_L452…	2022-01-25		TRUE	TRUE			0.379460985281	North America / USA
hCoV-19/USA/NY-NYULH3639/2021	betacoronavirus	EPI_ISL_6930769	2021-11-14	North America	USA	New York		29528	Human	unknown	unknown	GK	AY.121	2022-02-28	VOC Delta GK (B.1.617.2+AY.*) first detected in India	(N_G215C,Spike_T95I,N_D63G,N_R203M,NSP12_G671S,Spike_G142D,NS3_S26L,Spike_P681R,Spike_R158del,NS3_V202L,NSP3_P1228L,NS7a_V82A,NSP3_A488S,Spike_F157del,NS3_L41R,NSP4_T492I,NSP14_A394V,Spike_T19R,NS7a_T120I,N_D377Y,NSP13_H164Y,M_I82T,NSP15_A80V,Spike_D950N,NS7b_T40I,NSP13_P77L,Spike_E156G,NSP3_P1469S,Spike_T478K,NSP6_T77A,NSP12_P323L,Spike_D614G,NSP4_V167L,Spike_L452R)	2021-12-01		TRUE	TRUE		3.3866160932e-05	0.379009042571	North America / USA
hCoV-19/USA/NY-PRL-01E23/2021	betacoronavirus	EPI_ISL_6000137	2021-10-23	North America	USA	New York		29733	Human	36	Female	GK	AY.121	2022-02-28	VOC Delta GK (B.1.617.2+AY.*) first detected in India	(N_G215C,Spike_T95I,N_D63G,N_R203M,NSP12_G671S,Spike_G142D,NS3_S26L,Spike_P681R,Spike_R158del,NS3_V202L,NSP3_P1228L,NS7a_V82A,NSP3_A488S,Spike_F157del,NSP4_T492I,NSP14_A394V,Spike_T19R,NS7a_T120I,N_D377Y,M_I82T,Spike_D950N,NS7b_T40I,NSP13_P77L,Spike_E156G,NSP3_P1469S,Spike_T478K,NS7a_A8V,NSP6_T77A,NSP12_P323L,Spike_D614G,NSP4_V167L,Spike_L452R)	2021-11-06		TRUE	TRUE		0.0027915111156	0.379494097808	North America / USA
hCoV-19/USA/UT-UPHL-220129967641/2021	betacoronavirus	EPI_ISL_9344813	2021-12-09	North America	USA	Utah		29802	Human	unknown	unknown	GK	AY.121	2022-02-28	VOC Delta GK (B.1.617.2+AY.*) first detected in India	(N_G215C,Spike_T95I,N_D63G,N_R203M,NSP12_G671S,Spike_G142D,NS7b_V21G,NSP12_A185V,NS3_S26L,Spike_P681R,NSP3_V1472I,Spike_R158del,NS3_V202L,NSP3_P1228L,NS7a_V82A,NSP3_A488S,Spike_F157del,NS3_L41R,NSP4_T492I,NSP14_A394V,Spike_T19R,NS7a_T120I,N_D377Y,NSP13_H164Y,M_I82T,NSP15_A80V,Spike_D950N,NS7b_T40I,NSP13_P77L,Spike_E156G,NSP3_P1469S,Spike_T478K,NSP6_T77A,NSP12_T26I,NSP12_P323L,Spike_D614G,NSP4_V16…	2022-01-31		TRUE	TRUE			0.379370512046	North America / USA
hCoV-19/USA/VA_FBCH_1229/2021	betacoronavirus	EPI_ISL_8487151	2021-12-01	North America	USA	Virginia		29764	Human	47	Male	GK	AY.121	2022-02-28	VOC Delta GK (B.1.617.2+AY.*) first detected in India	(N_G215C,Spike_T95I,N_D63G,N_R203M,NSP12_G671S,Spike_G142D,NS3_S26L,Spike_P681R,NSP12_A311S,Spike_R158del,NS3_V202L,NSP3_P1228L,NS7a_V82A,NSP3_A488S,Spike_F157del,NS3_L41R,NSP4_T492I,NSP14_A394V,Spike_T19R,NS7a_T120I,N_D377Y,NSP13_H164Y,M_I82T,NSP15_A80V,Spike_D950N,NS7b_T40I,NSP13_P77L,Spike_E156G,NSP3_P1469S,Spike_T478K,NSP6_T77A,NSP3_T1429A,NSP12_P323L,Spike_D614G,NSP4_V167L,Spike_L452R)	2022-01-08		TRUE	TRUE			0.379317296062	North America / USA
hCoV-19/USA/NY-CDC-FG-152596/2021	betacoronavirus	EPI_ISL_5611717	2021-10-08	North America	USA	New York		29812	Human	5	Female	GK	AY.121	2022-02-28	VOC Delta GK (B.1.617.2+AY.*) first detected in India	(N_G215C,Spike_T95I,N_D63G,N_R203M,NSP12_G671S,Spike_G142D,NS3_S26L,Spike_P681R,Spike_R158del,NS3_V202L,NSP3_P1228L,NS7a_V82A,NSP3_A488S,Spike_F157del,NS3_L41R,NSP4_T492I,NSP14_A394V,Spike_T19R,NS7a_T120I,N_D377Y,NSP13_H164Y,M_I82T,NSP15_A80V,Spike_D950N,NSP14_K311N,NS7b_T40I,NSP13_P77L,Spike_E156G,NSP3_P1469S,Spike_T478K,NSP6_T77A,NSP12_P323L,Spike_D614G,NSP4_V167L,Spike_L452R)	2021-10-27		TRUE	TRUE		0.000100630618543	0.379348518904	North America / USA
hCoV-19/USA/FL-CDC-STM-CZ3UW6RNX/2021	betacoronavirus	EPI_ISL_8316204	2021-12-14	North America	USA	Florida		29888	Human	15	Female	GK	AY.121	2022-02-28	VOC Delta GK (B.1.617.2+AY.*) first detected in India	(NSP1_P153S,N_G215C,Spike_T95I,N_D63G,N_R203M,NSP12_G671S,Spike_G142D,NS3_S26L,Spike_P681R,Spike_R158del,NS3_V202L,NSP3_P1228L,NS7a_V82A,NSP3_A488S,Spike_F157del,NSP4_T492I,NSP14_A394V,Spike_T19R,NS7a_T120I,NSP12_V472I,N_D377Y,M_I82T,NSP13_P300L,Spike_D950N,NS7b_T40I,NSP13_P77L,Spike_E156G,NSP3_P1469S,Spike_T478K,NSP6_T77A,NSP12_P323L,Spike_D614G,NSP4_V167L,Spike_L452R)	2022-01-03		TRUE	TRUE			0.379048447537	North America / USA
hCoV-19/USA/MA-CDCBI-CRSP_TYRLUFYJNAON7M6J/2021	betacoronavirus	EPI_ISL_7810804	2021-12-04	North America	USA	Massachusetts		29844	Human	unknown	unknown	GK	AY.121.1	2022-02-28	VOC Delta GK (B.1.617.2+AY.*) first detected in India	(N_G215C,Spike_T95I,N_D63G,N_R203M,NSP12_G671S,Spike_G142D,NS3_S26L,Spike_P681R,Spike_R158del,NS3_V202L,NSP3_P1228L,NSP3_A488S,Spike_F157del,NSP4_T492I,NSP14_A394V,Spike_T19R,NS7a_T120I,N_D377Y,NSP13_H164Y,M_I82T,NSP15_A80V,Spike_D950N,NS7b_T40I,NSP13_P77L,Spike_E156G,NSP3_P1469S,Spike_T478K,NSP6_T77A,NSP12_P323L,NS7a_T115I,Spike_D614G,NSP4_V167L,Spike_L452R)	2021-12-18		TRUE	TRUE		0.000368583299826	0.378942781484	North America / USA
hCoV-19/USA/MA-CDCBI-CRSP_H77Z4THJ25RWSTYF/2021	betacoronavirus	EPI_ISL_7384901	2021-11-27	North America	USA	Massachusetts		29844	Human	unknown	unknown	GK	AY.121.1	2022-02-28	VOC Delta GK (B.1.617.2+AY.*) first detected in India	(N_G215C,Spike_T95I,N_D63G,N_R203M,NSP12_G671S,Spike_G142D,NS3_S26L,Spike_P681R,Spike_R158del,NS3_V202L,NSP3_P1228L,NSP2_V426I,NSP3_A488S,Spike_F157del,NSP4_T492I,NSP14_A394V,Spike_T19R,NS7a_T120I,N_D377Y,NSP13_H164Y,M_I82T,NSP15_A80V,Spike_D950N,NS7b_T40I,NSP13_P77L,Spike_E156G,NSP3_P1469S,Spike_T478K,NSP6_T77A,NSP12_P323L,NS7a_T115I,Spike_D614G,NSP4_V167L,Spike_L452R)	2021-12-09		TRUE	TRUE		0.00901353705938	0.379442096365	North America / USA
hCoV-19/USA/MA-CDCBI-CRSP_IT2NSUNILMRIGR7Q/2021	betacoronavirus	EPI_ISL_7340029	2021-11-22	North America	USA	Massachusetts		29844	Human	unknown	unknown	GK	AY.121.1	2022-02-28	VOC Delta GK (B.1.617.2+AY.*) first detected in India	(N_G215C,Spike_T95I,N_D63G,N_R203M,NSP12_G671S,Spike_G142D,NS3_S26L,Spike_P681R,Spike_R158del,NS3_V202L,NSP3_P1228L,NSP3_A488S,Spike_F157del,NSP4_T492I,NSP14_A394V,Spike_T19R,NS7a_T120I,N_D377Y,NSP13_H164Y,M_I82T,NSP15_A80V,Spike_D950N,NS7b_T40I,NSP13_P77L,Spike_E156G,NSP3_P1469S,Spike_T478K,NSP6_T77A,NSP12_P323L,NS7a_T115I,Spike_D614G,NSP4_V167L,Spike_L452R)	2021-12-08		TRUE	TRUE		0.00901353705938	0.379475908707	North America / USA
hCoV-19/USA/MA-CDCBI-CRSP_K3L67OD3XVMGL3UB/2021	betacoronavirus	EPI_ISL_7548076	2021-12-01	North America	USA	Massachusetts		29844	Human	unknown	unknown	GK	AY.121.1	2022-02-28	VOC Delta GK (B.1.617.2+AY.*) first detected in India	(N_G215C,Spike_T95I,N_D63G,N_R203M,NSP12_G671S,Spike_G142D,NS3_S26L,Spike_P681R,Spike_R158del,NS3_V202L,NSP3_P1228L,NSP3_A488S,Spike_F157del,NSP4_T492I,NSP14_A394V,Spike_T19R,NS7a_T120I,N_D377Y,NSP13_H164Y,M_I82T,NSP15_A80V,Spike_D950N,NS7b_T40I,NSP13_P77L,Spike_E156G,NSP3_P1469S,Spike_T478K,NSP6_T77A,NSP12_P323L,NS7a_T115I,Spike_D614G,NSP4_V167L,Spike_L452R)	2021-12-11		TRUE	TRUE			0.378970647366	North America / USA
hCoV-19/USA/CT-Yale-13582/2021	betacoronavirus	EPI_ISL_6940312	2021-11-09	North America	USA	Connecticut		29764	Human	unknown	unknown	GK	AY.121.1	2022-02-28	VOC Delta GK (B.1.617.2+AY.*) first detected in India	(N_G215C,Spike_T95I,N_D63G,N_R203M,NSP12_G671S,Spike_G142D,NS3_S26L,Spike_P681R,Spike_R158del,NS3_V202L,NSP3_P1228L,NSP3_A488S,Spike_F157del,NSP4_T492I,NSP14_A394V,Spike_T19R,NS7a_T120I,N_D377Y,NSP13_H164Y,M_I82T,NSP15_A80V,Spike_D950N,NS7b_T40I,NSP13_P77L,Spike_E156G,NSP3_P1469S,Spike_T478K,NSP6_T77A,NSP12_P323L,NS7a_T115I,Spike_D614G,NSP4_V167L,Spike_L452R)	2021-12-01		TRUE	TRUE		0.00755946781347	0.379802972342	North America / USA
hCoV-19/USA/MA-CDC-ASC210426639/2021	betacoronavirus	EPI_ISL_7782051	2021-11-17	North America	USA	Massachusetts		29811	Human	38	Female	GK	AY.121.1	2022-02-28	VOC Delta GK (B.1.617.2+AY.*) first detected in India	(N_G215C,Spike_T95I,N_D63G,N_R203M,NSP12_G671S,Spike_G142D,NS3_S26L,Spike_P681R,Spike_R158del,NS3_V202L,NSP3_P1228L,NSP3_A488S,Spike_F157del,NSP4_T492I,NSP14_A394V,Spike_T19R,NS7a_T120I,N_D377Y,NSP13_H164Y,M_I82T,NSP15_A80V,Spike_D950N,NS7b_T40I,NSP13_P77L,Spike_E156G,NSP3_P1469S,Spike_T478K,NSP6_T77A,NSP12_P323L,NS7a_T115I,Spike_D614G,NSP4_V167L,Spike_L452R)	2021-12-17		TRUE	TRUE			0.379390157995	North America / USA
hCoV-19/USA/MA-CDCBI-CRSP_EYXAGNZXLOVBU3Z4/2021	betacoronavirus	EPI_ISL_7810258	2021-12-05	North America	USA	Massachusetts		29844	Human	unknown	unknown	GK	AY.121.1	2022-02-28	VOC Delta GK (B.1.617.2+AY.*) first detected in India	(N_G215C,Spike_T95I,N_D63G,N_R203M,NSP12_G671S,Spike_G142D,NS3_S26L,Spike_P681R,Spike_R158del,NS3_V202L,NSP3_P1228L,NSP2_V426I,NSP3_A488S,Spike_F157del,NSP4_T492I,NSP14_A394V,Spike_T19R,NS7a_T120I,N_D377Y,NSP13_H164Y,M_I82T,NSP15_A80V,Spike_D950N,NS7b_T40I,NSP13_P77L,Spike_E156G,NSP3_P1469S,Spike_T478K,NSP6_T77A,NSP12_P323L,NS7a_T115I,Spike_D614G,NSP4_V167L,Spike_L452R)	2021-12-18		TRUE	TRUE		0.0085109234687	0.379013180128	North America / USA
hCoV-19/USA/MA-CDCBI-CRSP_XTHT46KSMNHHJ3DB/2021	betacoronavirus	EPI_ISL_7746225	2021-12-03	North America	USA	Massachusetts		29868	Human	unknown	unknown	GK	AY.121.1	2022-02-28	VOC Delta GK (B.1.617.2+AY.*) first detected in India	(N_G215C,Spike_T95I,N_D63G,N_R203M,NSP12_G671S,Spike_G142D,NS3_S26L,Spike_P681R,Spike_R158del,NS3_V202L,NSP3_P1228L,NSP3_A488S,Spike_F157del,NSP4_T492I,NSP14_A394V,Spike_T19R,NS7a_T120I,N_D377Y,NSP13_H164Y,M_I82T,NSP15_A80V,Spike_D950N,NS7b_T40I,NSP13_P77L,Spike_E156G,NSP3_P1469S,Spike_T478K,NSP6_T77A,NSP12_P323L,NS7a_T115I,Spike_D614G,NSP4_V167L,Spike_L452R)	2021-12-17		TRUE	TRUE		0.00120530333467	0.379022526146	North America / USA
hCoV-19/USA/MA-CDCBI-CRSP_TBPKNDPFZ3KM4LLG/2021	betacoronavirus	EPI_ISL_7342202	2021-11-22	North America	USA	Massachusetts		29844	Human	unknown	unknown	GK	AY.121.1	2022-02-28	VOC Delta GK (B.1.617.2+AY.*) first detected in India	(N_G215C,Spike_T95I,N_D63G,N_R203M,NSP12_G671S,Spike_G142D,NS3_S26L,Spike_P681R,Spike_R158del,NS3_V202L,NSP3_P1228L,NSP3_A488S,Spike_F157del,NSP4_T492I,NSP14_A394V,Spike_T19R,NS7a_T120I,N_D377Y,NSP13_H164Y,M_I82T,NSP15_A80V,Spike_D950N,NS7b_T40I,NSP13_P77L,Spike_E156G,NSP3_P1469S,Spike_T478K,NSP6_T77A,NSP12_P323L,NS7a_T115I,Spike_D614G,NSP4_V167L,Spike_L452R)	2021-12-08		TRUE	TRUE		0.00619890095162	0.379378940625	North America / USA
hCoV-19/USA/MA-CDCBI-CRSP_ORE2AHWM66B23LMD/2021	betacoronavirus	EPI_ISL_7548258	2021-11-28	North America	USA	Massachusetts		29835	Human	unknown	unknown	GK	AY.121.1	2022-02-28	VOC Delta GK (B.1.617.2+AY.*) first detected in India	(N_G215C,Spike_T95I,N_D63G,N_R203M,NSP12_G671S,Spike_G142D,NS3_S26L,Spike_P681R,Spike_R158del,NS3_V202L,NSP3_P1228L,NSP3_A488S,Spike_F157del,NSP4_T492I,NSP14_A394V,Spike_T19R,NS7a_T120I,NSP1_F143del,N_D377Y,NSP13_H164Y,M_I82T,NSP15_A80V,Spike_D950N,NS7b_T40I,NSP1_K141del,NSP13_P77L,Spike_E156G,NSP1_S142del,NSP3_P1469S,Spike_T478K,NSP6_T77A,NSP12_P323L,NS7a_T115I,Spike_D614G,NSP4_V167L,Spike_L452R…	2021-12-11		TRUE	TRUE		0.00901625607508	0.379523777312	North America / USA
hCoV-19/USA/NC-ECU-CORVASEQ-110895527/2021	betacoronavirus	EPI_ISL_8506582	2021-11-26	North America	USA	North Carolina		29811	Human	51	Female	GK	AY.122	2022-02-28	VOC Delta GK (B.1.617.2+AY.*) first detected in India	(N_G215C,N_R203M,NSP12_G671S,Spike_G142D,Spike_T1231A,NS3_S26L,Spike_P681R,NSP3_P1228L,NS7a_V82A,NSP3_A488S,NSP4_T492I,NSP5_L227F,NSP14_A394V,Spike_T19R,Spike_Y160F,NS7a_T120I,NSP2_K81N,N_D377Y,M_I82T,NSP15_A92V,NS7b_T40I,NSP13_P77L,NSP3_P1469S,Spike_V159L,NS7a_A13T,Spike_T478K,NSP3_E731D,NSP6_T77A,Spike_A879S,NSP12_P323L,NSP16_D269E,Spike_D614G,NSP4_V167L,Spike_R158S,Spike_L452R)	2022-01-08		TRUE	TRUE		0.00355573446043	0.379565729675	North America / USA
hCoV-19/USA/IL-C21WGS4437/2021	betacoronavirus	EPI_ISL_8028450		North America	USA	Illinois	Other: Cook County	29876	Human	75	Female	GK	AY.122	2022-02-28	VOC Delta GK (B.1.617.2+AY.*) first detected in India	(N_G215C,N_D63G,N_R203M,NSP2_T580N,NSP12_G671S,Spike_A27S,NS3_S26L,Spike_P681R,Spike_R158del,NSP3_P1228L,NS3_T9K,NS7a_V82A,NSP3_A488S,Spike_F157del,NSP4_T492I,NSP14_A394V,Spike_T19R,NS7a_T120I,NSP2_K81N,NSP3_Q1100K,NS3_T64I,N_D377Y,NSP12_P323F,M_I82T,NS7b_T40I,NSP13_P77L,Spike_E156G,NSP3_T725I,NSP3_P1469S,Spike_T478K,NS7a_P45L,NSP6_T77A,Spike_D614G,NSP4_V167L,Spike_L452R)	2021-12-23		TRUE	TRUE		0.00826750569019	0.379290559924	North America / USA
hCoV-19/USA/NV-CDC-QDX26531830/2021	betacoronavirus	EPI_ISL_3114049	2021-07-06	North America	USA	Nevada		29769	Human	37	Female	GK	AY.122	2022-02-28	VOC Delta GK (B.1.617.2+AY.*) first detected in India	(N_G215C,Spike_V1264L,N_D63G,N_R203M,NSP12_G671S,Spike_G142D,NS3_S26L,Spike_P681R,Spike_R158del,NSP3_P1228L,NS7a_V82A,NSP3_A488S,Spike_F157del,NSP4_T492I,NSP14_A394V,Spike_T19R,NS7a_T120I,NSP2_K81N,N_D377Y,M_I82T,Spike_D950N,NS7b_T40I,NSP13_P77L,Spike_E156G,NSP3_P1469S,Spike_T478K,NS7a_P45L,NSP6_T77A,NSP12_P323L,Spike_D614G,NSP4_V167L,Spike_L452R)	2021-07-28		TRUE	TRUE			0.37955591387	North America / USA
hCoV-19/USA/VT-CDCBI-CRSP_GWT2UNEUUIT4H6HN/2021	betacoronavirus	EPI_ISL_7391067	2021-11-27	North America	USA	Vermont		29880	Human	unknown	unknown	GK	AY.122	2022-02-28	VOC Delta GK (B.1.617.2+AY.*) first detected in India	(N_G215C,N_D63G,N_R203M,NSP12_G671S,Spike_G142D,NS3_S26L,NSP15_S147I,Spike_P681R,Spike_R158del,NSP3_P1228L,NS7a_V82A,NSP3_A488S,Spike_F157del,NSP4_T492I,NSP14_A394V,Spike_T19R,NS7a_T120I,NSP2_K81N,N_D377Y,M_I82T,Spike_D950N,NS7b_T40I,NSP13_P77L,Spike_E156G,NSP3_P1469S,NS7a_A13T,Spike_T478K,NSP6_T77A,Spike_A879S,NSP12_P323L,NSP16_D269E,Spike_D614G,NSP4_V167L,Spike_L452R)	2021-12-09		TRUE	TRUE		0.00903614457831	0.379229989868	North America / USA
hCoV-19/USA/NJ-PHEL-V21028657/2021	betacoronavirus	EPI_ISL_6910148	2021-11-15	North America	USA	New Jersey		29769	Human	26	Female	GK	AY.122	2022-02-28	VOC Delta GK (B.1.617.2+AY.*) first detected in India	(N_G215C,N_D63G,N_R203M,NSP12_G671S,NS3_S26L,NSP3_S1206L,Spike_P681R,NSP15_T120N,Spike_R158del,NSP3_P1228L,NS7a_V82A,NSP3_A488S,Spike_F157del,NSP4_T492I,NSP14_A394V,Spike_T19R,NS7a_T120I,NSP2_K81N,N_D377Y,M_I82T,Spike_D950N,NS7b_T40I,NSP13_P77L,Spike_E156G,NSP3_P1469S,Spike_T478K,NS7a_P45L,NSP6_T77A,NSP3_P200L,NSP12_P323L,Spike_D614G,NSP4_V167L,Spike_L452R)	2021-12-01		TRUE	TRUE		0.000739048642838	0.379412357964	North America / USA
hCoV-19/USA/NJ-CDC-LC0288241/2021	betacoronavirus	EPI_ISL_5087972	2021-09-17	North America	USA	New Jersey		29767	Human	18	Male	GK	AY.122	2022-02-28	VOC Delta GK (B.1.617.2+AY.*) first detected in India	(N_G215C,N_D63G,NSP13_E319D,N_R203M,NSP12_G671S,NSP3_A1179V,Spike_G142D,NS3_S26L,Spike_P681R,Spike_R158del,NSP3_P1228L,NS7a_V82A,NSP3_A488S,Spike_F157del,NSP4_T492I,NSP14_A394V,Spike_T19R,NS7a_T120I,NSP2_K81N,N_D377Y,M_I82T,Spike_D950N,NSP3_T1379I,NS7b_T40I,NSP13_P77L,Spike_E156G,NSP3_P1469S,NS7a_A13T,Spike_T478K,NSP6_T77A,NSP14_T97I,Spike_A879S,NSP12_P323L,NSP16_D269E,Spike_D614G,NSP4_V167L,NSP6…	2021-10-12		TRUE	TRUE			0.379480632916	North America / USA
hCoV-19/USA/MI-CDC-ASC210628620/2021	betacoronavirus	EPI_ISL_8265578	2021-12-17	North America	USA	Michigan		29813	Human	25	Male	GK	AY.122	2022-02-28	VOC Delta GK (B.1.617.2+AY.*) first detected in India	(N_G215C,N_D63G,NSP1_M85del,N_R203M,NSP12_G671S,Spike_G142D,NS3_S26L,Spike_P681R,Spike_R158del,NSP3_P1228L,NS7a_V82A,NSP3_A488S,Spike_F157del,NSP4_T492I,NSP14_A394V,Spike_T19R,NS7a_T120I,NSP2_K81N,N_D377Y,M_I82T,NSP4_S137L,Spike_D950N,NS7b_T40I,NSP3_V238L,NSP13_P77L,Spike_E156G,NSP3_T725I,NSP3_P1469S,Spike_T478K,NS7a_P45L,NSP6_T77A,NSP12_P323L,Spike_D614G,NSP4_V167L,Spike_L452R)	2021-12-31		TRUE	TRUE		0.000436051386979	0.379261744966	North America / USA
hCoV-19/USA/WA-PHL-003601/2021	betacoronavirus	EPI_ISL_5022381	2021-08-17	North America	USA	Washington		29769	Human	unknown	unknown	GK	AY.122	2022-02-28	VOC Delta GK (B.1.617.2+AY.*) first detected in India	(N_G215C,Spike_T95I,N_D63G,N_R203M,NSP12_G671S,Spike_G142D,NS3_S26L,Spike_P681R,Spike_R158del,NSP3_P1228L,NS8_E106stop,NSP2_K489N,NS7a_V82A,NSP3_A488S,Spike_F157del,NSP4_T492I,NSP14_A394V,Spike_T19R,NS7a_T120I,N_D377Y,M_I82T,Spike_D950N,NS7b_T40I,NSP12_M601I,NSP13_P77L,Spike_E156G,NSP3_P1469S,Spike_T478K,N_R319H,NSP6_T77A,NSP12_P323L,Spike_D614G,NSP4_V167L,Spike_L452R)	2021-10-10		TRUE	TRUE			0.379522321878	North America / USA
hCoV-19/USA/CT-CDC-LC0240424/2021	betacoronavirus	EPI_ISL_4332325	2021-08-23	North America	USA	Connecticut		29526	Human	14	Female	GK	AY.122	2022-02-28	VOC Delta GK (B.1.617.2+AY.*) first detected in India	(N_G215C,N_D63G,N_R203M,N_W330L,NSP12_G671S,Spike_G142D,NS3_S26L,Spike_P681R,Spike_R158del,NSP3_P1228L,N_S327L,NS7a_V82A,NSP3_A488S,Spike_F157del,NSP4_T492I,NSP14_A394V,Spike_T19R,NS7a_T120I,N_D377Y,M_I82T,Spike_D950N,NS7b_T40I,NSP13_P77L,NSP7_L56F,Spike_E156G,NS3_V88L,NSP3_P1469S,Spike_T478K,NSP6_T77A,NSP12_P323L,Spike_D614G,NSP4_V167L,Spike_L452R)	2021-09-20		TRUE	TRUE		0.00403034613561	0.379569490257	North America / USA
hCoV-19/USA/MA-CDCBI-CRSP_4BZ3MSTO2JJJ3SKB/2021	betacoronavirus	EPI_ISL_4516431	2021-09-17	North America	USA	Massachusetts		29874	Human	unknown	unknown	GK	AY.122	2022-02-28	VOC Delta GK (B.1.617.2+AY.*) first detected in India	(N_G215C,N_D63G,N_R203M,NSP12_G671S,Spike_G142D,NS3_S26L,Spike_P681R,Spike_R158del,NSP3_P1228L,NS7a_V82A,NSP3_A488S,Spike_F157del,NSP4_T492I,NSP14_A394V,Spike_T19R,NS7a_T120I,NSP2_K81N,N_D377Y,M_I82T,Spike_D950N,NS7b_T40I,NSP13_P77L,Spike_E156G,NSP3_P1469S,NS7a_A13T,Spike_T478K,NSP6_T77A,Spike_A879S,NSP12_P323L,NSP16_D269E,Spike_D614G,NSP4_V167L,Spike_L452R)	2021-09-26		TRUE	TRUE		0.0010042177144	0.379205200375	North America / USA
hCoV-19/USA/FL-CDC-LC0167135/2021	betacoronavirus	EPI_ISL_3681148	2021-08-02	North America	USA	Florida		29795	Human	22	Male	GK	AY.122.1	2022-02-28	VOC Delta GK (B.1.617.2+AY.*) first detected in India	(N_G215C,N_D63G,N_R203M,NSP12_G671S,Spike_G142D,NS3_L53F,NS3_S26L,Spike_P681R,Spike_R158del,NSP3_P1228L,NS7a_V82A,NSP3_A488S,Spike_F157del,NSP4_T492I,NSP14_A394V,Spike_T19R,NS7a_T120I,NSP2_K81N,N_D377Y,M_I82T,Spike_D950N,NS7b_T40I,NSP13_P77L,Spike_E156G,NSP3_P1469S,Spike_T478K,NS3_P42S,NS7a_P45L,NSP6_T77A,NSP2_T547I,Spike_T791I,NSP12_P323L,Spike_D614G,NSP4_V167L,Spike_L452R)	2021-08-25		TRUE	TRUE			0.379291827488	North America / USA
hCoV-19/USA/FL-CDC-ASC210479164/2021	betacoronavirus	EPI_ISL_6342086	2021-10-25	North America	USA	Florida		29800	Human	47	Female	GK	AY.122.1	2022-02-28	VOC Delta GK (B.1.617.2+AY.*) first detected in India	(N_G215C,N_D63G,N_R203M,NSP12_G671S,Spike_G142D,NS3_S26L,Spike_P681R,Spike_R158del,NSP3_P1228L,NS7a_V82A,NSP3_A488S,Spike_F157del,NSP4_T492I,NSP14_A394V,Spike_T19R,NS7a_T120I,NSP2_K81N,N_D377Y,M_I82T,Spike_D950N,NS7b_T40I,NSP13_P77L,Spike_E156G,NSP3_P1469S,Spike_T478K,NS3_P42S,NS7a_P45L,NSP15_S273I,NSP6_T77A,Spike_T791I,NSP12_P323L,Spike_D614G,NSP4_V167L,Spike_L452R,NS7a_H47D)	2021-11-17		TRUE	TRUE		0.00708053691275	0.379600527223	North America / USA
hCoV-19/USA/NY-WMC2021-630/2021	betacoronavirus	EPI_ISL_7899985	2021-11-06	North America	USA	New York		29888	Human	17	Female	GK	AY.122.1	2022-02-28	VOC Delta GK (B.1.617.2+AY.*) first detected in India	(N_G215C,N_D63G,N_R203M,NSP12_G671S,Spike_G142D,NS3_S26L,Spike_P681R,Spike_R158del,NSP3_P1228L,NS7a_V82A,NSP3_A488S,Spike_F157del,NSP4_T492I,NSP14_A394V,Spike_T19R,NS7a_T120I,NSP2_K81N,N_D377Y,M_I82T,Spike_D950N,NS7b_T40I,NSP13_P77L,Spike_E156G,NSP3_P1469S,Spike_T478K,NS3_P42S,NS7a_P45L,NSP15_S273I,NSP6_T77A,Spike_T791I,NSP12_P323L,Spike_D614G,NSP4_V167L,Spike_L452R,NS7a_H47D)	2021-12-21		TRUE	TRUE		0.00987018201285	0.379076132869	North America / USA
hCoV-19/USA/NJ-CDC-LC0287675/2021	betacoronavirus	EPI_ISL_5086729	2021-09-17	North America	USA	New Jersey		29553	Human	72	Male	GK	AY.122.1	2022-02-28	VOC Delta GK (B.1.617.2+AY.*) first detected in India	(N_G215C,N_D63G,N_R203M,NSP12_G671S,Spike_G142D,NS3_L53F,NS3_S26L,Spike_P681R,Spike_R158del,NSP3_P1228L,NS7a_V82A,NSP3_A488S,Spike_F157del,NSP4_T492I,NSP14_A394V,Spike_T19R,NS7a_T120I,NSP2_K81N,N_D377Y,M_I82T,Spike_D950N,NS7b_T40I,NSP13_P77L,Spike_E156G,NSP3_P1469S,Spike_T478K,NS3_P42S,NS7a_P45L,NSP6_T77A,Spike_T791I,NSP12_P323L,Spike_D614G,NSP4_V167L,Spike_L452R)	2021-10-12		TRUE	TRUE			0.379115487429	North America / USA
hCoV-19/USA/IL-CDC-FG-085622/2021	betacoronavirus	EPI_ISL_3865576	2021-08-09	North America	USA	Illinois		29809	Human	45	Female	GK	AY.122.1	2022-02-28	VOC Delta GK (B.1.617.2+AY.*) first detected in India	(N_G215C,N_D63G,N_R203M,NSP12_G671S,Spike_G142D,NS3_L53F,NS3_S26L,Spike_P681R,Spike_R158del,NSP3_P1228L,NS7a_V82A,NSP3_A488S,Spike_F157del,NSP4_T492I,NSP14_A394V,Spike_T19R,NS7a_T120I,NSP2_K81N,N_D377Y,M_I82T,Spike_D950N,NS7b_T40I,NSP14_D211V,NSP13_P77L,Spike_E156G,NSP1_V84del,NSP3_P1469S,Spike_T478K,NS3_P42S,NS7a_P45L,NSP6_T77A,Spike_T791I,NSP12_P323L,Spike_D614G,NSP4_V167L,Spike_L452R)	2021-09-01		TRUE	TRUE		0.00523331879634	0.379084746906	North America / USA
hCoV-19/USA/NJ-CDC-LC0180557/2021	betacoronavirus	EPI_ISL_3747737	2021-08-09	North America	USA	New Jersey		29641	Human	30	Male	GK	AY.122.1	2022-02-28	VOC Delta GK (B.1.617.2+AY.*) first detected in India	(N_G215C,N_D63G,N_R203M,NSP12_G671S,Spike_G142D,NS3_S26L,Spike_P681R,Spike_R158del,NSP3_P1228L,NS7a_V82A,NSP3_A488S,Spike_F157del,NSP4_T492I,NSP14_A394V,Spike_T19R,NS7a_T120I,NSP2_K81N,N_D377Y,M_I82T,Spike_D950N,NS7b_T40I,NSP13_P77L,Spike_E156G,NSP3_P1469S,Spike_T478K,NSP6_L260F,NS7a_P45L,NSP6_T77A,Spike_T791I,NSP12_P323L,Spike_D614G,NSP4_V167L,Spike_L452R)	2021-08-27		TRUE	TRUE		0.000539792854492	0.379172995781	North America / USA
hCoV-19/USA/NY-MSHSPSP-PV39430/2021	betacoronavirus	EPI_ISL_6493836	2021-09-02	North America	USA	New York		29691	Human	74	Male	GK	AY.122.1	2022-02-28	VOC Delta GK (B.1.617.2+AY.*) first detected in India	(N_G215C,N_D63G,N_R203M,NSP12_G671S,Spike_G142D,NS3_L53F,NSP15_Q19H,NS3_S26L,NSP12_T85A,Spike_P681R,Spike_R158del,NSP3_P1228L,NS7a_V82A,NSP3_A488S,Spike_F157del,NSP4_T492I,NSP14_A394V,Spike_T19R,NS7a_T120I,NSP2_K81N,N_D377Y,M_I82T,Spike_D950N,NS7b_T40I,NSP13_P77L,Spike_E156G,NSP3_P1469S,Spike_T478K,NS3_P42S,NS7a_P45L,NSP6_T77A,NSP2_T547I,Spike_T791I,NSP12_P323L,Spike_D614G,NSP4_V167L,Spike_L452R)	2021-11-19		TRUE	TRUE			0.379239500185	North America / USA
hCoV-19/USA/NJ-CDC-2-5184119/2021	betacoronavirus	EPI_ISL_7265607	2021-11-09	North America	USA	New Jersey		29836	Human	unknown	Male	GK	AY.122.1	2022-02-28	VOC Delta GK (B.1.617.2+AY.*) first detected in India	(N_G215C,N_D63G,N_R203M,NSP12_G671S,Spike_G142D,NS3_S26L,Spike_P681R,Spike_R158del,NSP3_P1228L,NSP12_A923V,NS7a_V82A,NSP3_A488S,Spike_F157del,NSP2_G235D,NSP4_T492I,NSP14_A394V,Spike_T19R,NS7a_T120I,NSP2_K81N,N_D377Y,M_I82T,Spike_D950N,NS7b_T40I,NSP13_P77L,Spike_E156G,NSP3_P1469S,Spike_T478K,NS3_P42S,NS7a_P45L,NSP6_T77A,Spike_T791I,NSP12_P323L,Spike_D614G,NSP4_V167L,NSP6_L37F,Spike_L452R)	2021-12-07		TRUE	TRUE			0.379357736659	North America / USA
hCoV-19/USA/NY-MSHSPSP-PV39945/2021	betacoronavirus	EPI_ISL_6493974	2021-09-14	North America	USA	New York		29715	Human	20	Female	GK	AY.122.1	2022-02-28	VOC Delta GK (B.1.617.2+AY.*) first detected in India	(NSP12_P918S,N_G215C,N_D63G,N_R203M,NSP12_G671S,Spike_G142D,NS3_S26L,Spike_P681R,Spike_R158del,NSP3_P1228L,NS7a_V82A,NSP3_A488S,Spike_F157del,NSP4_T492I,NSP14_A394V,Spike_T19R,NS7a_T120I,NSP2_K81N,N_D377Y,M_I82T,Spike_D950N,NS7b_T40I,NSP13_P77L,Spike_E156G,NSP3_P1469S,Spike_T478K,NS3_P42S,NS7a_P45L,NSP6_T77A,Spike_T791I,NSP12_P323L,Spike_D614G,NSP4_V167L,Spike_L452R)	2021-11-19		TRUE	TRUE			0.379538953391	North America / USA
hCoV-19/USA/NJ-CDC-LC0321024/2021	betacoronavirus	EPI_ISL_5574841	2021-10-06	North America	USA	New Jersey		29670	Human	6	Male	GK	AY.122.1	2022-02-28	VOC Delta GK (B.1.617.2+AY.*) first detected in India	(N_G215C,N_D63G,N_R203M,NSP12_G671S,Spike_G142D,NS3_L53F,NS3_S26L,Spike_P681R,Spike_R158del,NSP3_P1228L,NS7a_V82A,NSP3_A488S,Spike_F157del,NSP4_T492I,NSP14_A394V,Spike_T19R,NS7a_T120I,NSP2_K81N,N_D377Y,M_I82T,Spike_D950N,NS7b_T40I,NSP13_P77L,Spike_E156G,NSP3_P1469S,Spike_T478K,NS3_P42S,NS7a_P45L,NSP6_T77A,Spike_T791I,NSP12_P323L,Spike_D614G,NS8_I58V,NSP4_V167L,Spike_L452R)	2021-10-26		TRUE	TRUE			0.379271991911	North America / USA
hCoV-19/USA/CT-CDC-ASC210083694/2021	betacoronavirus	EPI_ISL_4979256	2021-09-11	North America	USA	Connecticut		29819	Human	37	Female	GK	AY.122.2	2022-02-28	VOC Delta GK (B.1.617.2+AY.*) first detected in India	(N_G215C,N_D63G,N_R203M,NSP12_G671S,NS3_S216L,NS3_S26L,Spike_P681R,Spike_R158del,NSP3_P1228L,NS7a_V82A,NSP3_A488S,Spike_F157del,NSP4_T492I,NSP14_A394V,Spike_T19R,NS7a_T120I,NSP2_K81N,N_D377Y,M_I82T,Spike_D950N,NS7b_T40I,NSP13_P77L,NSP12_C151Y,Spike_E156G,NSP3_P1469S,Spike_T478K,Spike_A411S,NS7a_P45L,NSP6_T77A,NSP12_P323L,Spike_D614G,NSP4_V167L,NSP6_L37F,Spike_L452R)	2021-10-08		TRUE	TRUE			0.379422515846	North America / USA
hCoV-19/USA/WA-S10343/2021	betacoronavirus	EPI_ISL_3372759	2021-07-21	North America	USA	Washington		29727	Human	unknown	unknown	GK	AY.122.2	2022-02-28	VOC Delta GK (B.1.617.2+AY.*) first detected in India	(N_G215C,N_D63G,N_R203M,NSP12_G671S,Spike_G142D,NS3_S26L,Spike_P681R,Spike_R158del,NSP3_P1228L,NS7a_V82A,NSP3_A488S,Spike_F157del,NSP4_T492I,NSP14_A394V,Spike_T19R,NS7a_T120I,NSP2_K81N,N_D377Y,M_I82T,Spike_D950N,NS7b_T40I,NSP13_P77L,NSP12_C151Y,Spike_E156G,NSP3_P1469S,Spike_T478K,Spike_A411S,NS7a_P45L,NSP6_T77A,NSP12_P323L,Spike_D614G,NSP4_V167L,Spike_L452R,NSP12_V231I)	2021-08-12		TRUE	TRUE		0.00921720994382	0.379723627474	North America / USA
hCoV-19/USA/NE-NCOV21-40105/2021	betacoronavirus	EPI_ISL_6174152	2021-11-05	North America	USA	Nebraska		29769	Human	66	unknown	GK	AY.122.4	2022-02-28	VOC Delta GK (B.1.617.2+AY.*) first detected in India	(N_G215C,N_D63G,N_R203M,NSP12_G671S,NS3_S26L,Spike_P681R,Spike_R158del,NSP3_P1228L,NS7a_V82A,NSP3_A488S,Spike_F157del,NSP4_T492I,NSP14_A394V,Spike_T19R,NS7a_T120I,NSP2_K81N,N_D377Y,M_I82T,Spike_D950N,NS7b_T40I,NSP13_P77L,Spike_E156G,NSP3_P1469S,Spike_T478K,NS7a_P45L,NSP6_T77A,NSP2_I479L,NSP12_P323L,NS6_I11V,Spike_D614G,NSP4_V167L,Spike_L452R)	2021-11-11		TRUE	TRUE		0.00920420571736	0.379962705543	North America / USA
hCoV-19/USA/IN-CDC-ASC210423748/2021	betacoronavirus	EPI_ISL_7243554	2021-11-16	North America	USA	Indiana		29803	Human	37	Female	GK	AY.122.4	2022-02-28	VOC Delta GK (B.1.617.2+AY.*) first detected in India	(N_G215C,N_D63G,N_R203M,NSP12_G671S,Spike_G142D,NS3_S26L,Spike_P681R,Spike_R158del,NSP3_P1228L,NS7a_V82A,NSP3_A488S,Spike_F157del,NSP4_T492I,NSP14_A394V,Spike_T19R,NS7a_T120I,NSP2_K81N,N_D377Y,M_I82T,Spike_D950N,NS7b_T40I,NSP13_P77L,Spike_E156G,NSP3_P1469S,Spike_T478K,NS7a_P45L,NSP6_T77A,NSP2_I479L,NSP12_P323L,Spike_D614G,NSP4_V167L,Spike_L452R)	2021-12-06		TRUE	TRUE			0.379693319464	North America / USA
hCoV-19/USA/IN-CDC-STM-J8MWREBGP/2021	betacoronavirus	EPI_ISL_7496837	2021-11-24	North America	USA	Indiana		29888	Human	27	Female	GK	AY.122.4	2022-02-28	VOC Delta GK (B.1.617.2+AY.*) first detected in India	(N_G215C,N_D63G,N_R203M,NSP12_G671S,Spike_G142D,NS3_S26L,Spike_P681R,Spike_R158del,NSP3_P1228L,NS7a_V82A,NSP3_A488S,Spike_F157del,NSP4_T492I,NSP14_A394V,Spike_T19R,NS7a_T120I,NSP2_K81N,N_D377Y,M_I82T,Spike_D950N,NS7b_T40I,NSP13_P77L,Spike_E156G,NSP3_P1469S,Spike_T478K,NS7a_P45L,NSP6_T77A,NSP2_I479L,NSP12_P323L,Spike_D614G,NSP4_V167L,Spike_L452R)	2021-12-10		TRUE	TRUE			0.379215738758	North America / USA
hCoV-19/USA/AZ-CDC-ASC210394334/2021	betacoronavirus	EPI_ISL_7929700	2021-11-09	North America	USA	Arizona		29810	Human	20	Female	GK	AY.122.4	2022-02-28	VOC Delta GK (B.1.617.2+AY.*) first detected in India	(N_G215C,N_D63G,N_R203M,NS7a_Q94stop,NSP12_G671S,Spike_G142D,NS3_S26L,Spike_P681R,Spike_R158del,NSP3_P1228L,NS7a_V82A,NSP3_A488S,Spike_F157del,NSP4_T492I,NSP14_A394V,Spike_T19R,NS7a_T120I,NSP2_K81N,N_D377Y,M_I82T,Spike_D950N,NS7b_T40I,NSP13_P77L,Spike_E156G,NSP3_P1469S,Spike_T478K,NS7a_P45L,NSP6_T77A,NSP2_I479L,NSP12_P323L,Spike_D614G,NSP4_V167L,Spike_L452R)	2021-12-21		TRUE	TRUE			0.379637705468	North America / USA
hCoV-19/USA/PA-CDC-IBX178123824749/2021	betacoronavirus	EPI_ISL_8204656	2021-12-07	North America	USA	Pennsylvania		29816	Human	unknown	unknown	GK	AY.122.4	2022-02-28	VOC Delta GK (B.1.617.2+AY.*) first detected in India	(N_G215C,N_D63G,N_R203M,NSP12_G671S,NS3_S26L,Spike_P681R,NS3_L108F,Spike_R158del,Spike_T572I,NSP3_P1228L,NS7a_V82A,NSP3_A488S,Spike_F157del,NSP4_T492I,NSP14_A394V,Spike_T19R,NS7a_T120I,NSP2_K81N,N_D377Y,M_I82T,Spike_D950N,NS7b_T40I,NSP13_P77L,Spike_E156G,NSP3_P1469S,Spike_T478K,NS7a_P45L,NSP6_T77A,NSP2_I479L,NSP12_P323L,Spike_D614G,NSP4_V167L,Spike_L452R)	2021-12-30		TRUE	TRUE		0.00955862624094	0.379533371711	North America / USA
hCoV-19/USA/PA-Jefferson_COVIDSeq14_30/2021	betacoronavirus	EPI_ISL_3941252	2021-06-28	North America	USA	Pennsylvania		29817	Human	29	Male	GK	AY.122.4	2022-02-28	VOC Delta GK (B.1.617.2+AY.*) first detected in India	(NSP4_D217N,N_D63G,N_R203M,NSP2_P129L,Spike_K77T,NS3_S26L,NSP4_F375S,Spike_P681R,Spike_R158del,NSP3_P340S,NS7a_V82A,Spike_F157del,Spike_T19R,NS7a_T120I,N_D377Y,M_I82T,NSP2_R27C,Spike_D950N,NSP3_P822L,Spike_E156G,NSP15_K259R,Spike_T478K,NSP6_H11Q,NSP12_P323L,Spike_D614G,Spike_L452R,NS3_W131S)	2021-09-04		TRUE	TRUE			0.379615655499	North America / USA
hCoV-19/USA/MA-CDCBI-CRSP_3PAKPTCYDIX276MS/2021	betacoronavirus	EPI_ISL_7745768	2021-12-03	North America	USA	Massachusetts		29844	Human	unknown	unknown	GK	AY.122.4	2022-02-28	VOC Delta GK (B.1.617.2+AY.*) first detected in India	(N_G215C,N_D63G,N_R203M,N_G60C,NSP12_G671S,Spike_G142D,NS3_S26L,NS8_A15T,Spike_P681R,Spike_R158del,NSP3_P1228L,NS7a_V82A,NSP3_A488S,Spike_F157del,NSP4_T492I,NSP14_A394V,Spike_T19R,NS7a_T120I,NSP2_K81N,N_D377Y,M_I82T,Spike_D950N,NS7b_T40I,NSP13_P77L,Spike_E156G,NSP3_P1469S,Spike_T478K,NS7a_P45L,NSP6_T77A,NSP2_I479L,NSP12_P323L,Spike_D614G,NSP4_V167L,Spike_L452R)	2021-12-17		TRUE	TRUE		0.00807532502346	0.378981859947	North America / USA
hCoV-19/USA/MA-CDCBI-CRSP_UI3KNWJPXHVOMXRZ/2021	betacoronavirus	EPI_ISL_7981898	2021-12-08	North America	USA	Massachusetts		29869	Human	unknown	unknown	GK	AY.122.4	2022-02-28	VOC Delta GK (B.1.617.2+AY.*) first detected in India	(N_G215C,N_D63G,N_R203M,NSP12_G671S,Spike_G142D,NS3_S26L,Spike_P681R,Spike_R158del,NSP3_P1228L,NS7a_V82A,NSP3_A488S,Spike_F157del,NSP4_T492I,NSP14_A394V,Spike_T19R,NS7a_T120I,NSP2_K81N,N_D377Y,M_I82T,Spike_D950N,NS7b_T40I,NSP13_P77L,Spike_E156G,NSP3_P1469S,Spike_T478K,NS7a_P45L,NSP6_T77A,NSP2_I479L,NSP12_P323L,Spike_D614G,NSP4_V167L,Spike_L452R)	2021-12-22		TRUE	TRUE		0.00137266061803	0.379173930535	North America / USA
hCoV-19/USA/CA-CDC-FG-201277/2021	betacoronavirus	EPI_ISL_8123494	2021-12-18	North America	USA	California		29812	Human	34	Male	GK	AY.122.4	2022-02-28	VOC Delta GK (B.1.617.2+AY.*) first detected in India	(N_G215C,N_D63G,N_R203M,NSP12_G671S,Spike_G142D,NS3_S26L,Spike_P681R,Spike_R158del,NSP3_P1228L,NS7a_V82A,NSP3_A488S,Spike_F157del,NSP4_T492I,NSP14_A394V,Spike_T19R,NS7a_T120I,NSP2_K81N,N_D377Y,M_I82T,Spike_D950N,NS7b_T40I,NSP13_P77L,Spike_E156G,NSP3_P1469S,Spike_T478K,NS7a_P45L,NSP6_T77A,NSP2_I479L,NSP12_P323L,Spike_D614G,NSP4_V167L,Spike_L452R)	2021-12-27		TRUE	TRUE		0.000100630618543	0.37944915965	North America / USA
hCoV-19/USA/MA-CDCBI-CRSP_2I6DPVYEXULSRRDF/2021	betacoronavirus	EPI_ISL_6828405	2021-11-16	North America	USA	Massachusetts		29869	Human	unknown	unknown	GK	AY.122.4	2022-02-28	VOC Delta GK (B.1.617.2+AY.*) first detected in India	(N_G215C,N_D63G,N_R203M,NSP12_G671S,NSP4_A231V,Spike_G142D,NS3_S26L,Spike_P681R,NS3_L108F,Spike_R158del,NSP3_P1228L,NS7a_V82A,NSP3_A488S,Spike_F157del,NSP4_T492I,NSP14_A394V,Spike_T19R,NS7a_T120I,NSP2_K81N,N_D377Y,M_I82T,Spike_D950N,NS7b_T40I,NSP13_P77L,Spike_E156G,NSP3_P1469S,Spike_T478K,NS7a_P45L,NSP6_T77A,NSP2_I479L,NSP12_P323L,Spike_D614G,NSP4_V167L,Spike_L452R)	2021-11-29		TRUE	TRUE		0.00813552512639	0.37899142645	North America / USA
hCoV-19/USA/CA-CDC-FG-144511/2021	betacoronavirus	EPI_ISL_5061462	2021-10-06	North America	USA	California		29812	Human	29	Male	GK	AY.122.5	2022-02-28	VOC Delta GK (B.1.617.2+AY.*) first detected in India	(N_G215C,N_D63G,N_R203M,NSP12_G671S,NSP16_P134S,Spike_G142D,NS3_S26L,Spike_P681R,Spike_R158del,NSP3_P1228L,NS7a_V82A,NSP3_A488S,Spike_F157del,NSP4_T492I,NSP14_A394V,Spike_T19R,NS7a_T120I,NSP2_K81N,N_D377Y,M_I82T,Spike_D950N,NS7b_T40I,NSP13_P77L,Spike_E156G,NSP3_P1469S,Spike_T478K,NS7a_P45L,NSP6_T77A,NSP12_P323L,Spike_D614G,NSP4_V167L,Spike_L452R,N_Q389H)	2021-10-12		TRUE	TRUE		0.000100630618543	0.379382065819	North America / USA
hCoV-19/USA/CA-CDPH-500038635/2021	betacoronavirus	EPI_ISL_9532348	2021-12-08	North America	USA	California		29794	Human	unknown	unknown	GK	AY.122.5	2022-02-28	VOC Delta GK (B.1.617.2+AY.*) first detected in India	(N_G215C,N_D63G,N_R203M,NSP12_G671S,NSP16_P134S,NSP4_T319I,Spike_G142D,NS3_S26L,NSP12_N705D,NSP14_V167L,Spike_P681R,Spike_R158del,NSP3_P1228L,NS7a_V82A,NSP3_A488S,Spike_F157del,NSP4_T492I,NSP14_A394V,Spike_T19R,NS7a_T120I,NSP2_K81N,N_D377Y,M_I82T,Spike_D950N,NSP3_M1788T,NS7b_T40I,NSP13_P77L,Spike_E156G,NS3_H93Y,NSP3_P1469S,Spike_T478K,NS7a_P45L,NSP6_T77A,NSP12_P323L,Spike_D614G,NSP4_V167L,Spike_L…	2022-02-04		TRUE	TRUE		0.00755185607841	0.379857282965	North America / USA
hCoV-19/USA/CA-CDPH-500038674/2021	betacoronavirus	EPI_ISL_9532361	2021-12-08	North America	USA	California		29764	Human	unknown	unknown	GK	AY.122.5	2022-02-28	VOC Delta GK (B.1.617.2+AY.*) first detected in India	(N_G215C,N_D63G,N_R203M,NSP12_G671S,NSP16_P134S,NSP4_T319I,Spike_G142D,NS3_S26L,NSP12_N705D,NSP14_V167L,Spike_P681R,Spike_R158del,NSP3_P1228L,NS7a_V82A,NSP3_A488S,Spike_F157del,NSP4_T492I,NSP14_A394V,Spike_T19R,NS7a_T120I,NSP2_K81N,N_D377Y,M_I82T,Spike_D950N,NSP3_M1788T,NS7b_T40I,NSP13_P77L,Spike_E156G,NS3_H93Y,NSP3_P1469S,Spike_T478K,NS7a_P45L,NSP6_T77A,NSP12_P323L,Spike_D614G,NSP4_V167L,Spike_L…	2022-02-04		TRUE	TRUE		0.00755946781347	0.379802972342	North America / USA
hCoV-19/USA/FL-CDC-STM-K2Q6SNMWV/2021	betacoronavirus	EPI_ISL_6634373	2021-11-06	North America	USA	Florida		29857	Human	60	Female	GK	AY.123	2022-02-28	VOC Delta GK (B.1.617.2+AY.*) first detected in India	(N_G215C,N_D63G,NSP13_H290Y,N_R203M,NSP12_G671S,NSP13_I334V,NSP12_A383S,NSP13_Q518H,Spike_G142D,NS3_S26L,Spike_R158del,NSP3_P1228L,NS7a_V82A,NSP3_A488S,Spike_F157del,NS8_P36S,NSP4_T492I,NSP14_A394V,Spike_T19R,NS7a_T120I,N_D377Y,M_I82T,Spike_D950N,NS7b_T40I,NSP13_P77L,Spike_E156G,NSP3_P1469S,NSP3_S1877N,Spike_T478K,NSP12_V637G,NSP6_T77A,NSP12_P323L,Spike_D614G,NSP4_V167L,Spike_L452R)	2021-11-23		TRUE	TRUE		0.00030143684898	0.379355400697	North America / USA
hCoV-19/USA/TN-CDC-ASC210100731/2021	betacoronavirus	EPI_ISL_4494964	2021-09-02	North America	USA	Tennessee		29817	Human	15	Female	GK	AY.123	2022-02-28	VOC Delta GK (B.1.617.2+AY.*) first detected in India	(N_G215C,Spike_T95I,N_D63G,N_R203M,NSP12_G671S,Spike_Q954R,NS3_S26L,Spike_P681R,Spike_R158del,NSP3_P1228L,NS6_M58T,NS7a_V82A,NSP3_A488S,Spike_F157del,NSP4_T492I,NSP14_A394V,Spike_T19R,NS7a_T120I,N_D377Y,M_I82T,Spike_D950N,NS7b_T40I,NSP13_P77L,Spike_E156G,Spike_T478K,NSP2_T486A,NSP6_T77A,NSP12_P323L,Spike_D614G,NSP12_T591I,Spike_L452R,NSP4_V167L)	2021-09-24		TRUE	TRUE		0.00452761847268	0.379691395459	North America / USA
hCoV-19/USA/AL-CDC-ASC210122516/2021	betacoronavirus	EPI_ISL_4910506	2021-08-26	North America	USA	Alabama		29829	Human	11	Male	GK	AY.123	2022-02-28	VOC Delta GK (B.1.617.2+AY.*) first detected in India	(N_G215C,Spike_T95I,N_D63G,N_R203M,NSP12_G671S,NS8_I121L,NS3_S26L,Spike_P681R,Spike_R158del,NSP3_P1228L,NSP3_A488S,Spike_F157del,NSP4_T492I,NSP14_A394V,Spike_T19R,N_D377Y,M_I82T,Spike_D950N,NSP13_P77L,Spike_E156G,Spike_T478K,NSP2_T486A,NSP6_T77A,NSP12_P323L,Spike_D614G,NSP12_N447D,NSP4_V167L,Spike_L452R)	2021-10-06		TRUE	TRUE		0.00305072245131	0.379514425987	North America / USA
hCoV-19/USA/AL-CDC-ASC210184177/2021	betacoronavirus	EPI_ISL_3753206	2021-08-06	North America	USA	Alabama		29823	Human	28	Female	GK	AY.123	2022-02-28	VOC Delta GK (B.1.617.2+AY.*) first detected in India	(N_G215C,Spike_T95I,N_D63G,N_R203M,NSP12_G671S,NS3_S26L,Spike_P681R,Spike_R158del,NSP3_P1228L,NS6_M58T,NS7a_V82A,NSP3_A488S,Spike_F157del,NSP4_T492I,NSP14_A394V,Spike_T19R,NS7a_T120I,N_D377Y,M_I82T,Spike_D950N,NS7b_T40I,NSP13_P77L,Spike_E156G,NSP3_P1469S,NSP2_T486A,Spike_T478K,NSP6_T77A,N_I84T,NSP12_P323L,Spike_D614G,NSP4_V167L,Spike_L452R)	2021-08-27		TRUE	TRUE			0.379773999933	North America / USA
hCoV-19/USA/NY-Wadsworth-21107247-01/2021	betacoronavirus	EPI_ISL_8311049	2021-11-30	North America	USA	New York		29764	Human	21	Female	GK	AY.124	2022-02-28	VOC Delta GK (B.1.617.2+AY.*) first detected in India	(N_G215C,Spike_T95I,N_D63G,N_R203M,NSP12_G671S,Spike_G142D,NS3_S26L,Spike_P681R,Spike_R158del,NSP3_P1228L,NS7b_I2M,NS7a_V82A,NSP3_A488S,Spike_F157del,NS6_E46V,NSP4_T492I,NSP14_A394V,Spike_T19R,NS7a_T120I,N_D377Y,M_I82T,Spike_D950N,NS7b_T40I,NSP13_P77L,Spike_E156G,NSP5_V73I,NSP3_P1469S,Spike_T478K,M_K15N,NSP6_T77A,NSP15_H337Y,NSP12_P323L,Spike_D614G,NSP4_V167L,Spike_L452R)	2022-01-03		TRUE	TRUE			0.379518881871	North America / USA
hCoV-19/USA/CA-CDC-FG-139036/2021	betacoronavirus	EPI_ISL_4903022	2021-09-28	North America	USA	California		29812	Human	31	Male	GK	AY.124	2022-02-28	VOC Delta GK (B.1.617.2+AY.*) first detected in India	(N_G215C,Spike_T95I,N_D63G,N_R203M,NSP12_G671S,Spike_G142D,NS3_S26L,Spike_P681R,Spike_R158del,NSP3_P1228L,Spike_Q675H,NS7a_V82A,NSP3_A488S,Spike_F157del,NSP4_T492I,NSP14_A394V,Spike_T19R,NS7a_T120I,N_D377Y,NSP8_A126V,M_I82T,Spike_D950N,NS7b_T40I,NSP13_P77L,NSP14_A323S,Spike_E156G,NSP3_P1469S,NSP4_A92V,Spike_T478K,NSP6_T77A,NSP12_P323L,Spike_D614G,NSP4_T60I,NSP4_V167L,Spike_L452R)	2021-10-06		TRUE	TRUE		0.00697705621897	0.379306850426	North America / USA
hCoV-19/USA/DC-CDC-QDX29260455/2021	betacoronavirus	EPI_ISL_5099832	2021-09-26	North America	USA	District of Columbia		29769	Human	24	Female	GK	AY.124	2022-02-28	VOC Delta GK (B.1.617.2+AY.*) first detected in India	(N_G215C,Spike_T95I,N_D63G,N_R203M,NSP12_G671S,NSP16_Q238H,Spike_G142D,NS3_S26L,Spike_P681R,Spike_R158del,NSP3_P1228L,NS7a_V82A,NSP3_A488S,Spike_F157del,NSP4_T492I,NSP14_A394V,Spike_T19R,N_D377Y,M_I82T,NSP3_T1058N,Spike_D950N,NS7b_T40I,NSP13_P77L,Spike_E156G,Spike_K1073N,NS7a_T120V,NSP3_P1469S,Spike_T478K,NS7a_V71I,NSP6_T77A,NSP12_P323L,Spike_D614G,NSP4_V167L,Spike_L452R)	2021-10-13		TRUE	TRUE			0.37955591387	North America / USA
hCoV-19/USA/CA-CDC-FG-200496/2021	betacoronavirus	EPI_ISL_8091415	2021-12-17	North America	USA	California		29805	Human	50	Male	GK	AY.124	2022-02-28	VOC Delta GK (B.1.617.2+AY.*) first detected in India	(N_G215C,Spike_T95I,N_D63G,NSP15_P65S,N_R203M,NSP12_G671S,Spike_G142D,NSP4_A380V,NSP2_A419V,NSP12_D155N,NS3_S26L,Spike_P681R,NSP4_T109M,Spike_R158del,NSP3_P1228L,NS7a_V82A,NSP3_A488S,Spike_F157del,NSP4_T492I,NSP14_A394V,Spike_T19R,NS7a_T120I,N_D377Y,M_I82T,Spike_D950N,NS7b_T40I,NSP13_P77L,Spike_E156G,NSP3_P1469S,Spike_T478K,NSP6_T77A,NSP12_P323L,NSP5_K90R,Spike_D614G,Spike_V1104L,NSP2_V259F,NSP4_…	2021-12-26		TRUE	TRUE		0.000100654252642	0.379202738071	North America / USA
hCoV-19/USA/IL-CDC-ASC210398023/2021	betacoronavirus	EPI_ISL_7238924	2021-11-10	North America	USA	Illinois		29814	Human	12	Female	GK	AY.124	2022-02-28	VOC Delta GK (B.1.617.2+AY.*) first detected in India	(Spike_T95I,NS3_A23S,N_D63G,NSP12_G671S,Spike_G142D,NS3_S26L,NSP3_P992S,Spike_P681R,NS8_W45L,Spike_R158del,NSP3_P1228L,NSP2_S263F,NS7a_V82A,NSP3_A488S,Spike_F157del,NSP4_T492I,NSP14_A394V,Spike_T19R,NS7a_T120I,N_D377Y,M_I82T,Spike_D950N,NS7b_T40I,NSP13_P77L,Spike_E156G,NSP3_P1469S,Spike_T478K,NS7a_P45L,NSP6_T77A,NSP12_P323L,NSP5_K90R,NSP16_P215T,Spike_D614G,NSP4_D477E,NSP4_V167L,Spike_L452R)	2021-12-06		TRUE	TRUE			0.379318441001	North America / USA
hCoV-19/USA/MI-CDC-ASC210563173/2021	betacoronavirus	EPI_ISL_8941818	2021-12-29	North America	USA	Michigan		29798	Human	29	Male	GK	AY.124	2022-02-28	VOC Delta GK (B.1.617.2+AY.*) first detected in India	(N_G215C,Spike_T95I,N_D63G,N_R203M,NSP12_G671S,Spike_G142D,NS3_S26L,Spike_P681R,NS3_A110S,Spike_R158del,NSP3_P1228L,NSP2_S263F,NS7a_V82A,NSP3_A488S,Spike_F157del,NSP4_T492I,NSP14_A394V,Spike_T19R,NS7a_T120I,N_D377Y,M_I82T,Spike_D950N,NS7b_T40I,NSP13_P77L,Spike_E156G,NSP3_P1469S,NS7a_Q76H,Spike_T478K,NSP6_T77A,NSP12_P323L,NSP5_K90R,NSP16_P215T,Spike_D614G,NSP4_V167L,Spike_L452R)	2022-01-21		TRUE	TRUE		0.00587287737432	0.379941261857	North America / USA
hCoV-19/USA/CO-CDC-MMB10373079/2021	betacoronavirus	EPI_ISL_5084273	2021-09-10	North America	USA	Colorado		29787	Human	50	Male	GK	AY.124	2022-02-28	VOC Delta GK (B.1.617.2+AY.*) first detected in India	(Spike_G75V,N_G215C,Spike_T95I,N_D63G,N_R203M,NSP12_G671S,NS3_V55G,Spike_G142D,NS3_S26L,Spike_P681R,NS3_A110S,Spike_R158del,NSP3_P1228L,NSP2_S263F,NS7a_V82A,NSP3_A488S,Spike_F157del,NSP4_T492I,NSP14_A394V,Spike_T19R,NS7a_T120I,N_D377Y,M_I82T,Spike_D950N,NS7b_T40I,NSP13_P77L,Spike_E156G,Spike_P1069S,NSP3_P1469S,Spike_T478K,M_D3Y,NSP6_T77A,NSP12_P323L,NSP5_K90R,NSP16_P215T,Spike_D614G,NSP4_V167L,Sp…	2021-10-12		TRUE	TRUE		0.00120858092456	0.379415817956	North America / USA
hCoV-19/USA/CO-CDPHE-2101660251/2021	betacoronavirus	EPI_ISL_4667023	2021-08-27	North America	USA	Colorado		29481	Human	unknown	unknown	GK	AY.124	2022-02-28	VOC Delta GK (B.1.617.2+AY.*) first detected in India	(NSP14_T219I,N_G215C,Spike_T95I,N_D63G,N_R203M,NSP12_G671S,NSP16_Q238H,Spike_G142D,NS3_S26L,Spike_P681R,NS3_A110S,Spike_R158del,NSP3_P1228L,NSP2_S263F,NS7a_V82A,NSP3_A488S,Spike_F157del,NSP4_T492I,NSP14_A394V,Spike_T19R,NS7a_T120I,N_D377Y,M_I82T,Spike_D950N,NS7b_T40I,NSP13_P77L,Spike_E156G,NSP3_P1469S,Spike_T478K,NSP6_T77A,NSP12_P323L,NSP5_K90R,NSP16_P215T,Spike_D614G,NSP4_V167L,Spike_L452R,Spike…	2021-10-01		TRUE	TRUE		0.00929412163766	0.378642106344	North America / USA
hCoV-19/USA/CA-CDPH-3000248460/2021	betacoronavirus	EPI_ISL_6011212	2021-10-10	North America	USA	California		29858	Human	unknown	unknown	GK	AY.124	2022-02-28	VOC Delta GK (B.1.617.2+AY.*) first detected in India	(N_G215C,Spike_T95I,N_D63G,N_R203M,NSP3_H1702L,NSP3_S1296Y,NSP12_G671S,Spike_G142D,NSP12_K91R,NS3_S26L,NS3_W69C,Spike_P681R,Spike_R158del,NSP3_P1228L,NS7a_V82A,NSP3_A488S,Spike_F157del,NSP4_T492I,NSP14_A394V,Spike_T19R,NS7a_T120I,N_D377Y,M_I82T,N_M210I,Spike_D950N,NS7b_T40I,NSP13_P77L,Spike_E156G,NSP3_P1469S,Spike_T478K,NSP6_T77A,NSP12_P323L,Spike_D614G,NSP4_V167L,Spike_L452R)	2021-11-07		TRUE	TRUE		0.000200951168866	0.379003081871	North America / USA
hCoV-19/USA/OH-CDC-LC0417762/2021	betacoronavirus	EPI_ISL_7772645	2021-12-02	North America	USA	Ohio		29768	Human	46	Female	GK	AY.124	2022-02-28	VOC Delta GK (B.1.617.2+AY.*) first detected in India	(N_G215C,Spike_T95I,N_D63G,N_R203M,NSP3_E1835G,NSP12_G671S,NSP16_Q238H,NSP3_E195D,Spike_G142D,N_P13S,NS3_S26L,NSP2_V94L,Spike_P681R,Spike_R158del,NSP3_P1228L,NSP3_T350I,NS7a_V82A,NSP3_A488S,Spike_F157del,NSP4_T492I,NSP14_A394V,Spike_T19R,NS7a_T120I,N_P364S,N_D377Y,M_I82T,Spike_D950N,NS7b_T40I,NSP13_P77L,Spike_E156G,NSP3_P1469S,Spike_T478K,NS3_V112F,NS7a_V71I,NSP6_T77A,NS3_A143V,NSP12_P323L,Spike_…	2021-12-17		TRUE	TRUE			0.379367105617	North America / USA
hCoV-19/USA/CA-CDPH-3000272996/2021	betacoronavirus	EPI_ISL_7308610	2021-11-16	North America	USA	California		29857	Human	unknown	unknown	GK	AY.124.1	2022-02-28	VOC Delta GK (B.1.617.2+AY.*) first detected in India	(N_G215C,Spike_T95I,N_D63G,N_R203M,NSP12_G671S,NSP13_R392C,N_A119S,Spike_G142D,NS3_S26L,NSP3_S1682F,Spike_P681R,NS3_A110S,Spike_R158del,NSP3_P1228L,NSP2_S263F,NS3_G18V,NS7a_V82A,N_A397V,NSP3_A488S,Spike_F157del,NSP4_T492I,NSP14_A394V,Spike_T19R,NS7a_T120I,Spike_L18F,N_D377Y,M_I82T,Spike_D950N,NS7b_T40I,NSP13_P77L,Spike_E156G,NSP3_P1469S,Spike_T478K,NSP6_T77A,NSP3_S660Y,NSP12_P323L,NSP5_K90R,NSP16…	2021-12-07		TRUE	TRUE		0.00917707740228	0.378832437549	North America / USA
hCoV-19/USA/CA-CDC-ASC210457114/2021	betacoronavirus	EPI_ISL_7410718	2021-11-12	North America	USA	California		29809	Human	32	Female	GK	AY.124.1	2022-02-28	VOC Delta GK (B.1.617.2+AY.*) first detected in India	(N_G215C,Spike_T95I,N_D63G,N_R203M,NSP12_G671S,NSP13_R392C,N_A119S,Spike_G142D,NS3_S26L,NSP3_S1682F,Spike_P681R,NS3_A110S,Spike_R158del,NSP3_P1228L,NSP2_S263F,NS3_G18V,NS7a_V82A,N_A397V,NSP3_A488S,Spike_F157del,NSP4_T492I,NSP14_A394V,Spike_T19R,NS7a_T120I,Spike_L18F,N_D377Y,M_I82T,Spike_D950N,NS7b_T40I,NSP13_P77L,Spike_E156G,NSP3_P1469S,Spike_T478K,NSP6_T77A,NSP3_S660Y,NSP12_P323L,NSP5_K90R,NSP16…	2021-12-09		TRUE	TRUE			0.379080143581	North America / USA
hCoV-19/USA/NY-PRL-2021_1008_02B20/2021	betacoronavirus	EPI_ISL_5287476	2021-10-04	North America	USA	New York		29733	Human	40	Female	GK	AY.124.1	2022-02-28	VOC Delta GK (B.1.617.2+AY.*) first detected in India	(N_G215C,Spike_T95I,N_D63G,N_R203M,NSP12_G671S,N_A119S,Spike_G142D,NS3_S26L,Spike_P681R,NS3_A110S,Spike_R158del,NSP3_P1228L,NSP2_S263F,NS3_G18V,NS7a_V82A,NSP3_A488S,Spike_F157del,NSP4_T492I,NSP14_A394V,Spike_T19R,NS7a_T120I,NSP1_L149F,N_D377Y,M_I82T,Spike_D950N,NS7b_T40I,NSP13_P77L,Spike_E156G,NSP14_T250I,NSP2_P568L,NSP3_P1469S,Spike_T478K,NSP6_T77A,NSP12_P323L,NSP5_K90R,NSP16_P215T,Spike_D614G,N…	2021-10-18		TRUE	TRUE			0.379376450409	North America / USA
hCoV-19/USA/CA-CDPH-3000277967/2021	betacoronavirus	EPI_ISL_7813452	2021-11-30	North America	USA	California		29858	Human	unknown	unknown	GK	AY.124.1.1	2022-02-28	VOC Delta GK (B.1.617.2+AY.*) first detected in India	(N_G215C,Spike_T95I,N_D63G,N_R203M,NSP12_G671S,N_A119S,Spike_G142D,NS3_S26L,NS8_I71T,Spike_P681R,NS3_A110S,Spike_R158del,NSP3_P1228L,NSP2_S263F,NS3_G18V,NS7a_V82A,NSP3_A488S,Spike_F157del,NSP4_T492I,N_D144H,NSP14_A394V,Spike_T19R,NS7a_T120I,Spike_Q613H,N_D377Y,M_I82T,Spike_D950N,NS7b_T40I,NSP13_P77L,Spike_E156G,NS3_R68I,NSP3_P1469S,Spike_T478K,NSP6_T77A,NSP3_P329S,NSP12_P323L,NSP5_K90R,NSP16_P215…	2021-12-18		TRUE	TRUE		0.00988009913591	0.378953421507	North America / USA
hCoV-19/USA/CA-CDC-FG-192094/2021	betacoronavirus	EPI_ISL_7848673	2021-12-11	North America	USA	California		29812	Human	7	unknown	GK	AY.124.1.1	2022-02-28	VOC Delta GK (B.1.617.2+AY.*) first detected in India	(N_G215C,Spike_T95I,N_D63G,N_R203M,NSP12_G671S,N_A119S,Spike_G142D,NSP3_T204I,NS3_S26L,NS8_I71T,Spike_P681R,NS3_A110S,Spike_R158del,NSP3_P1228L,NSP2_S263F,NS3_G18V,NS7a_V82A,NSP3_A488S,Spike_F157del,NSP4_T492I,N_D144H,NSP14_A394V,Spike_T19R,NS7a_T120I,Spike_Q613H,N_D377Y,M_I82T,Spike_D950N,NS7b_T40I,NSP13_P77L,Spike_E156G,NS3_R68I,NSP3_P1469S,Spike_T478K,NSP8_P10L,NSP6_T77A,NSP3_P329S,NSP12_P323L…	2021-12-19		TRUE	TRUE		0.000100630618543	0.379147237412	North America / USA
hCoV-19/USA/CA-CDC-FG-181034/2021	betacoronavirus	EPI_ISL_7447958	2021-11-29	North America	USA	California		29812	Human	33	Female	GK	AY.124.1.1	2022-02-28	VOC Delta GK (B.1.617.2+AY.*) first detected in India	(N_G215C,Spike_T95I,N_D63G,N_R203M,NSP12_G671S,N_A119S,Spike_G142D,NS3_S26L,NS8_I71T,Spike_P681R,NS3_A110S,Spike_R158del,NSP3_P1228L,NSP2_S263F,NS3_G18V,NS7a_V82A,NSP3_A488S,Spike_F157del,NSP4_T492I,N_D144H,NSP14_A394V,Spike_T19R,NS7a_T120I,Spike_Q613H,N_D377Y,M_I82T,Spike_D950N,NS7b_T40I,NSP13_P77L,Spike_E156G,NS3_R68I,NSP3_P1469S,Spike_T478K,NSP6_T77A,NSP3_P329S,NSP12_P323L,NSP5_K90R,NSP16_P215…	2021-12-09		TRUE	TRUE		0.000100630618543	0.379247878158	North America / USA
hCoV-19/USA/CA-HLX-ATM-F6E5CAHSH/2021	betacoronavirus	EPI_ISL_8477526	2021-12-07	North America	USA	California		29810	Human	unknown	unknown	GK	AY.124.1.1	2022-02-28	VOC Delta GK (B.1.617.2+AY.*) first detected in India	(N_G215C,Spike_T95I,N_D63G,N_R203M,NSP12_G671S,N_A119S,Spike_G142D,NS3_S26L,NS8_I71T,Spike_P681R,NS3_A110S,Spike_R158del,NSP3_P1228L,NSP2_S263F,NS3_G18V,NS7a_V82A,NSP3_A488S,Spike_F157del,NSP4_T492I,N_D144H,NSP14_A394V,Spike_T19R,NS7a_T120I,Spike_Q613H,N_D377Y,M_I82T,Spike_D950N,NS7b_T40I,NSP13_P77L,Spike_E156G,NS3_R68I,NSP3_P1469S,Spike_T478K,NSP6_T77A,NSP3_P329S,NSP12_P323L,NSP5_K90R,NSP16_P215…	2022-01-07		TRUE	TRUE		0.00010063737001	0.379306874224	North America / USA
hCoV-19/USA/CA-CDC-FG-192330/2021	betacoronavirus	EPI_ISL_7848697	2021-12-11	North America	USA	California		29823	Human	12	Female	GK	AY.124.1.1	2022-02-28	VOC Delta GK (B.1.617.2+AY.*) first detected in India	(N_G215C,Spike_T95I,N_D63G,N_R203M,NSP12_G671S,N_A119S,Spike_G142D,NSP3_T204I,NS3_S26L,NS8_I71T,Spike_P681R,NS3_A110S,Spike_R158del,NSP3_P1228L,NSP2_S263F,NS3_G18V,NS7a_V82A,NSP3_A488S,Spike_F157del,NSP4_T492I,N_D144H,NSP14_A394V,Spike_T19R,NS7a_T120I,Spike_Q613H,N_D377Y,M_I82T,Spike_D950N,NS7b_T40I,NSP13_P77L,Spike_E156G,NS3_R68I,NSP3_P1469S,Spike_T478K,NSP8_P10L,NSP6_T77A,NSP3_P329S,NSP12_P323L…	2021-12-19		TRUE	TRUE		0.00010059350166	0.379208584842	North America / USA
hCoV-19/USA/UT-UPHL-220109942544/2022	betacoronavirus	EPI_ISL_8606224	2022-01-03	North America	USA	Utah		29802	Human	unknown	unknown	GK	AY.124.1.1	2022-02-28	VOC Delta GK (B.1.617.2+AY.*) first detected in India	(N_G215C,N_D63G,N_R203M,NSP3_K837N,NSP12_G671S,N_A119S,NS3_S26L,NS8_I71T,Spike_P681R,NS3_A110S,NSP10_P84S,NSP3_P1228L,NSP2_S263F,NS3_G18V,NS7a_V82A,NSP3_A488S,NSP4_T492I,NSP14_A394V,Spike_T19R,NS7a_T120I,Spike_Q613H,N_D377Y,M_I82T,Spike_D950N,NS7b_T40I,NSP13_P77L,NS3_R68I,NSP3_P1469S,Spike_T478K,NSP6_T77A,NSP12_P323L,NSP5_K90R,NSP16_P215T,Spike_D614G,NSP4_V167L,Spike_L452R,NS3_I63T)	2022-01-12		TRUE	TRUE			0.379370512046	North America / USA
hCoV-19/USA/MO-CDC-ASC210104667/2021	betacoronavirus	EPI_ISL_4376536	2021-09-02	North America	USA	Missouri		29823	Human	70	Male	GK	AY.124.1.1	2022-02-28	VOC Delta GK (B.1.617.2+AY.*) first detected in India	(N_D63G,NSP12_G671S,NS3_D210A,NSP6_I162V,NS3_S26L,Spike_P681R,Spike_R158del,NSP3_P1228L,NS7a_V82A,NSP3_A488S,Spike_F157del,NSP4_T492I,NSP14_A394V,NSP16_P236L,Spike_T19R,NS7a_T120I,Spike_V70I,N_D377Y,M_I82T,Spike_D950N,NS7b_T40I,NSP13_P77L,Spike_E156G,NSP2_S263Y,NSP3_P1469S,Spike_T478K,NSP14_T293I,Spike_M153I,NSP9_T21I,NSP6_T77A,NSP12_P323L,Spike_D614G,NSP4_V167L,Spike_L452R)	2021-09-21		TRUE	TRUE		0.000804748013278	0.379610054029	North America / USA
hCoV-19/USA/FL-CDC-STM-GZY6H7Y7A/2021	betacoronavirus	EPI_ISL_6635785	2021-11-07	North America	USA	Florida		29887	Human	24	Male	GK	AY.124.1.1	2022-02-28	VOC Delta GK (B.1.617.2+AY.*) first detected in India	(N_G215C,Spike_T95I,N_D63G,N_R203M,NSP12_G671S,N_A119S,Spike_G142D,NS3_S26L,NS8_I71T,Spike_P681R,NS3_A110S,Spike_R158del,NSP3_P1228L,NSP2_S263F,NS3_G18V,NS7a_V82A,NSP3_A488S,Spike_F157del,NSP4_T492I,NSP14_A394V,Spike_T19R,NS7a_T120I,Spike_Q613H,N_D377Y,M_I82T,Spike_D950N,NS7b_T40I,NSP13_P77L,Spike_E156G,NS3_R68I,NSP3_P1469S,Spike_T478K,NSP6_T77A,NSP12_P323L,NSP5_K90R,NSP16_P215T,Spike_D614G,NSP4_…	2021-11-23		TRUE	TRUE		6.69187272058e-05	0.378885728626	North America / USA
hCoV-19/USA/CA-HLX-ATM-3G28NTECZ/2021	betacoronavirus	EPI_ISL_8917431	2021-12-19	North America	USA	California		29810	Human	unknown	unknown	GK	AY.124.1.1	2022-02-28	VOC Delta GK (B.1.617.2+AY.*) first detected in India	(N_G215C,Spike_T95I,N_D63G,N_R203M,NSP3_K837N,NSP12_G671S,N_A119S,Spike_G142D,NS3_S26L,NS8_I71T,NSP2_R46M,Spike_P681R,NS3_A110S,Spike_R158del,NSP3_P1228L,NSP2_S263F,NSP14_V125F,NS3_G18V,NS7a_V82A,NSP3_A488S,Spike_F157del,NSP4_T492I,NSP14_A394V,Spike_T19R,NS7a_T120I,Spike_Q613H,N_D377Y,M_I82T,Spike_D950N,NS7b_T40I,NSP13_P77L,Spike_E156G,NS3_R68I,NSP3_P1469S,Spike_T478K,NSP3_V947I,NSP6_T77A,NSP12_P…	2022-01-21		TRUE	TRUE			0.379134518618	North America / USA
hCoV-19/USA/CA-CDC-FG-172641/2021	betacoronavirus	EPI_ISL_7127248	2021-11-16	North America	USA	California		29829	Human	9	Male	GK	AY.124.1.1	2022-02-28	VOC Delta GK (B.1.617.2+AY.*) first detected in India	(N_G215C,Spike_T95I,N_D63G,N_R203M,NSP12_G671S,N_A119S,Spike_G142D,NS3_S26L,NS8_I71T,Spike_P681R,NS3_A110S,Spike_R158del,NSP3_P1228L,NSP2_S263F,NS3_G18V,NS7a_V82A,NSP3_A488S,Spike_F157del,NSP4_T492I,NSP14_A394V,Spike_T19R,NS7a_T120I,Spike_Q613H,N_D377Y,M_I82T,Spike_D950N,NS7b_T40I,NSP13_P77L,Spike_E156G,NS3_R68I,NSP3_P1469S,Spike_T478K,NSP6_T77A,NSP12_P323L,NSP5_K90R,NSP16_P215T,Spike_D614G,NSP4_…	2021-12-03		TRUE	TRUE		0.000100573267625	0.379333467445	North America / USA
hCoV-19/USA/FL-CDC-QDX31047405/2021	betacoronavirus	EPI_ISL_6908835	2021-11-07	North America	USA	Florida		29769	Human	34	Male	GK	AY.125	2022-02-28	VOC Delta GK (B.1.617.2+AY.*) first detected in India	(N_G215C,Spike_T95I,N_D63G,N_R203M,NSP12_G671S,NS3_A31T,Spike_G142D,NS3_V77F,NS3_S26L,Spike_P681R,Spike_R158del,NSP3_P1228L,NS7a_V82A,NSP3_A488S,Spike_F157del,NSP4_T492I,NSP14_A394V,Spike_T19R,NS7a_T120I,N_D377Y,M_I82T,NSP14_R289H,NS3_D27Y,Spike_D950N,NS7b_T40I,NSP13_P77L,Spike_E156G,NSP2_T531M,NSP3_P1469S,NSP12_Q822H,Spike_T478K,NSP6_T77A,NSP7_M75I,NSP12_P323L,Spike_D614G,NSP4_V167L,Spike_L452R,…	2021-11-30		TRUE	TRUE		0.00325842319191	0.379179023996	North America / USA
hCoV-19/USA/NE-CDC-ASC210400756/2021	betacoronavirus	EPI_ISL_7931584	2021-11-12	North America	USA	Nebraska		29809	Human	28	Male	GK	AY.125	2022-02-28	VOC Delta GK (B.1.617.2+AY.*) first detected in India	(N_G215C,Spike_T95I,N_D63G,N_R203M,NSP12_G671S,Spike_G142D,NS3_S26L,Spike_P681R,NS3_V256I,Spike_R158del,NSP3_P1228L,NS7a_V82A,NSP3_A488S,Spike_F157del,NSP4_T492I,NSP14_A394V,Spike_T19R,NS7a_T120I,N_D377Y,M_I82T,NSP14_R289H,NS3_D27Y,Spike_D950N,NS8_Y46del,NS8_W45C,NS7b_T40I,NSP13_P77L,Spike_E156G,NS3_A72V,NSP3_P1469S,NSP12_Q822H,Spike_T478K,Spike_A942S,NSP6_T77A,NSP12_P323L,Spike_D614G,NSP4_V167L,…	2021-12-21		TRUE	TRUE			0.379348518904	North America / USA
hCoV-19/USA/FL-CDC-ASC210092947/2021	betacoronavirus	EPI_ISL_5521728	2021-09-23	North America	USA	Florida		29812	Human	24	Female	GK	AY.125	2022-02-28	VOC Delta GK (B.1.617.2+AY.*) first detected in India	(N_G215C,Spike_T95I,N_D63G,N_R203M,NS3_H182Y,NSP12_G671S,NS3_S26L,Spike_P681R,Spike_R158del,NSP3_P1228L,NS7a_V82A,NSP3_A488S,Spike_F157del,NSP4_T492I,NSP14_A394V,Spike_T19R,NS7a_T120I,N_D377Y,M_I82T,NSP14_R289H,NS3_D27Y,Spike_D950N,NS7b_T40I,NSP13_P77L,Spike_E156G,NSP3_P1469S,NSP12_Q822H,Spike_T478K,NSP6_T77A,NSP12_P323L,Spike_D614G,NSP4_V167L,Spike_L452R)	2021-10-25		TRUE	TRUE		0.000503153092714	0.379434171225	North America / USA
hCoV-19/USA/CA-CDPH-3000124376/2021	betacoronavirus	EPI_ISL_8401132	2021-07-21	North America	USA	California		29857	Human	unknown	unknown	GK	AY.125	2022-02-28	VOC Delta GK (B.1.617.2+AY.*) first detected in India	(N_T135I,NS7a_L116F,N_D63G,N_R203M,NSP12_G671S,NSP2_S358A,NSP2_P129L,NS3_S26L,NSP14_P46L,Spike_P681R,Spike_R158del,NS3_G18V,NS7a_V82A,NSP14_S374F,Spike_F157del,Spike_T19R,NS7a_T120I,N_D377Y,M_I82T,NSP6_V149A,Spike_D950N,NSP3_P822L,NSP13_P77L,NSP15_Y237C,NSP10_D29A,Spike_E156G,NSP16_M20I,Spike_V642I,Spike_N641del,NSP4_A446V,Spike_T478K,NSP1_A42V,NSP2_T547I,NSP12_P323L,Spike_D614G,Spike_L452R)	2022-01-05		TRUE	TRUE		0.005023947483	0.379371865217	North America / USA
hCoV-19/USA/CO-CDC-ASC210444342/2021	betacoronavirus	EPI_ISL_6421783	2021-10-28	North America	USA	Colorado		29820	Human	36	Female	GK	AY.125	2022-02-28	VOC Delta GK (B.1.617.2+AY.*) first detected in India	(N_G215C,Spike_T95I,N_D63G,N_R203M,NSP12_G671S,NS3_S26L,Spike_P681R,Spike_R158del,NSP3_P1228L,NS7a_V82A,NSP3_A488S,Spike_F157del,NSP4_T492I,NSP14_A394V,Spike_T19R,NS7a_T120I,Spike_T20I,N_D377Y,M_I82T,NSP14_R289H,NS3_D27Y,Spike_D950N,NS8_Y46del,NS8_W45C,NS7b_T40I,NSP13_P77L,Spike_E156G,NSP3_P1469S,NSP12_Q822H,Spike_T478K,NS8_V81F,NSP6_T77A,Spike_A879S,NSP12_P323L,Spike_D614G,NSP4_V167L,Spike_L452R…	2021-11-17		TRUE	TRUE		0.000234741784038	0.379364706672	North America / USA
hCoV-19/USA/CA-CDC-ASC210160890/2021	betacoronavirus	EPI_ISL_3324836	2021-07-20	North America	USA	California		29823	Human	20	Male	GK	AY.125	2022-02-28	VOC Delta GK (B.1.617.2+AY.*) first detected in India	(N_G215C,Spike_T95I,N_D63G,N_R203M,NSP12_G671S,NS3_S26L,Spike_P681R,Spike_R158del,NSP3_P1228L,NS7a_V82A,NSP3_A488S,Spike_F157del,NSP4_T492I,NSP14_A394V,Spike_T19R,NS7a_T120I,N_D377Y,M_I82T,NS7b_T40I,NSP13_P77L,Spike_E156G,NSP3_P1469S,Spike_T478K,NSP6_T77A,NS6_R20S,NSP12_P323L,Spike_D614G,NSP4_V167L,Spike_L452R)	2021-08-10		TRUE	TRUE		3.35311672199e-05	0.379652605459	North America / USA
hCoV-19/USA/MN-CDC-IBX938731898050/2021	betacoronavirus	EPI_ISL_5888863	2021-10-15	North America	USA	Minnesota		29818	Human	unknown	unknown	GK	AY.125	2022-02-28	VOC Delta GK (B.1.617.2+AY.*) first detected in India	(N_G215C,Spike_T95I,N_D63G,N_R203M,NSP12_G671S,NS3_A31T,NS3_V77F,NS3_S26L,Spike_P681R,Spike_R158del,NSP3_P1228L,NS7a_V82A,NSP3_A488S,Spike_F157del,NSP4_T492I,NSP14_A394V,Spike_T19R,NS7a_T120I,N_D377Y,M_I82T,NSP14_R289H,NS3_D27Y,Spike_D950N,NS7b_T40I,NSP13_P77L,Spike_E156G,NSP3_P1469S,NSP12_Q822H,Spike_T478K,NSP6_T77A,NSP12_P323L,Spike_D614G,NSP4_V167L,Spike_L452R)	2021-11-03		TRUE	TRUE		0.00825005030518	0.379649668605	North America / USA
hCoV-19/USA/FL-CDC-STM-BEBYZHQYP/2021	betacoronavirus	EPI_ISL_6416236	2021-10-30	North America	USA	Florida		29885	Human	29	Female	GK	AY.125	2022-02-28	VOC Delta GK (B.1.617.2+AY.*) first detected in India	(N_G215C,Spike_T95I,N_D63G,N_R203M,NSP12_G671S,Spike_G142D,NS3_S26L,Spike_P251L,Spike_P681R,Spike_R158del,NSP3_P1228L,NS7a_V82A,NSP3_A488S,Spike_F157del,NSP4_T492I,NSP14_A394V,Spike_T19R,NS7a_T120I,N_D377Y,M_I82T,NSP14_K349N,NSP14_R289H,NS3_D27Y,Spike_D950N,NS8_Y46del,NS8_W45C,NS7b_T40I,NSP13_P77L,Spike_E156G,NSP3_P1469S,NSP12_Q822H,Spike_T478K,NSP15_S273I,NSP6_T77A,N_P20L,NSP12_P323L,Spike_D614G…	2021-11-17		TRUE	TRUE			0.378852267024	North America / USA
hCoV-19/USA/WI-CDC-FG-199039/2021	betacoronavirus	EPI_ISL_8079638	2021-12-14	North America	USA	Wisconsin		29809	Human	38	Male	GK	AY.125	2022-02-28	VOC Delta GK (B.1.617.2+AY.*) first detected in India	(N_G215C,Spike_T95I,N_D63G,N_R203M,NSP12_G671S,Spike_G142D,NS3_S26L,Spike_P681R,Spike_R158del,NSP3_P1228L,NS7a_V82A,NSP3_A488S,Spike_F157del,NSP4_T492I,NSP14_A394V,Spike_T19R,NS7a_T120I,N_D377Y,M_I82T,NSP14_R289H,NS3_D27Y,Spike_D950N,NS8_Y46del,NS8_W45C,NS7b_T40I,NSP13_P77L,Spike_E156G,NSP3_P1469S,NSP12_Q822H,Spike_T478K,NSP6_T77A,NSP12_P323L,Spike_D614G,NSP3_A861V,NSP4_V167L,Spike_L452R,NSP16_K1…	2021-12-25		TRUE	TRUE		6.70938307223e-05	0.379373972557	North America / USA
hCoV-19/USA/NY-PRL-2021_0924_01E08/2021	betacoronavirus	EPI_ISL_4760831	2021-09-21	North America	USA	New York		29733	Human	34	Female	GK	AY.125	2022-02-28	VOC Delta GK (B.1.617.2+AY.*) first detected in India	(N_G215C,Spike_T95I,N_D63G,N_R203M,NSP12_G671S,Spike_I119L,Spike_G142D,NS3_S26L,NS8_I39F,Spike_P681R,Spike_R158del,NSP3_P1228L,NS7a_V82A,NSP3_A488S,Spike_F157del,NSP4_T492I,NSP14_A394V,Spike_T19R,NS7a_T120I,N_D377Y,M_I82T,NSP14_R289H,NS3_D27Y,Spike_D950N,NS7b_T40I,NSP13_P77L,Spike_E156G,NSP3_P1469S,NSP12_Q822H,Spike_T478K,NSP6_T77A,NSP12_P323L,Spike_D614G,NSP4_V167L,Spike_L452R)	2021-10-04		TRUE	TRUE			0.379510981065	North America / USA
hCoV-19/USA/NY-CDC-FG-173214/2021	betacoronavirus	EPI_ISL_7126409	2021-11-10	North America	USA	New York		29812	Human	29	Male	GK	AY.126	2022-02-28	VOC Delta GK (B.1.617.2+AY.*) first detected in India	(N_G215C,N_K387R,Spike_T95I,N_D63G,N_R203M,NSP12_G671S,Spike_G142D,NSP4_M366I,Spike_I850L,NS3_S26L,NS3_K16T,Spike_P681R,Spike_R158del,NSP3_P1228L,NS7a_V82A,NSP3_A488S,Spike_F157del,NSP4_T492I,NSP14_A394V,Spike_T19R,NS7a_T120I,N_D377Y,M_I82T,Spike_D950N,NS7b_T40I,NSP13_P77L,Spike_E156G,NSP16_S2I,NSP3_P1469S,Spike_T478K,NSP6_T77A,NSP12_P323L,Spike_D614G,NSP4_V167L,Spike_L452R,NSP16_K160R)	2021-12-03		TRUE	TRUE		0.000100633994163	0.379596081589	North America / USA
hCoV-19/USA/CA-FS25226118/2021	betacoronavirus	EPI_ISL_4869009	2021-07-21	North America	USA	California		29833	Human	36	Male	GK	AY.126	2022-02-28	VOC Delta GK (B.1.617.2+AY.*) first detected in India	(N_G215C,Spike_T95I,N_D63G,N_R203M,NSP12_G671S,Spike_G142D,Spike_I850L,NS3_S26L,NS3_K16T,Spike_P681R,Spike_R158del,NSP3_P1228L,NS7a_V82A,NSP3_A488S,Spike_F157del,NSP4_T492I,NSP14_A394V,Spike_T19R,NS7a_T120I,N_D377Y,M_I82T,Spike_D950N,NS7b_T40I,NSP13_P77L,Spike_E156G,NSP3_P1469S,Spike_T478K,NSP6_T77A,NSP12_P323L,Spike_D614G,NS7a_L49P,NSP4_V167L,Spike_L452R,NSP16_K160R)	2021-10-05		TRUE	TRUE		0.00351982836646	0.379633990446	North America / USA
hCoV-19/USA/CA-MCPHL-MC02767/2021	betacoronavirus	EPI_ISL_8035619	2021-12-12	North America	USA	California		29769	Human	unknown	unknown	GK	AY.126	2022-02-28	VOC Delta GK (B.1.617.2+AY.*) first detected in India	(N_G215C,N_D63G,N_R203M,NSP12_G671S,NSP3_E111G,NS3_S26L,NS3_W69C,Spike_P681R,Spike_R158del,NSP3_P1228L,NS7a_V82A,NSP3_A488S,Spike_F157del,NSP4_T492I,NSP14_A394V,Spike_T19R,NS7a_T120I,N_D377Y,M_I82T,Spike_D950N,NS7b_T40I,NSP13_P77L,Spike_E156G,NSP3_P1469S,Spike_T478K,NSP6_T77A,NSP12_V338I,NSP3_D1256G,NSP12_P323L,Spike_D614G,NSP4_V167L,Spike_L452R,NSP16_K160R,Spike_Q779K)	2021-12-24		TRUE	TRUE		0.00920420571736	0.379860993389	North America / USA
hCoV-19/USA/WI-CDC-ASC210387180/2021	betacoronavirus	EPI_ISL_6630997	2021-11-02	North America	USA	Wisconsin		29823	Human	14	Male	GK	AY.126	2022-02-28	VOC Delta GK (B.1.617.2+AY.*) first detected in India	(N_G215C,Spike_T95I,N_D63G,N_R203M,NSP12_G671S,Spike_I850L,NS3_S26L,NS3_K16T,Spike_P681R,Spike_R158del,NSP3_P1228L,NS7a_V82A,NSP3_A488S,Spike_F157del,NSP4_T492I,NSP14_A394V,Spike_T19R,NS7a_T120I,N_D377Y,M_I82T,NS7b_T40I,NSP13_P77L,Spike_E156G,NSP3_P1469S,Spike_T478K,NSP6_T77A,NSP12_P323L,Spike_D614G,NS7a_L49P,NSP15_S287A,NSP4_V167L,Spike_L452R,NSP16_K160R)	2021-11-23		TRUE	TRUE		0.00321899205311	0.379722138124	North America / USA
hCoV-19/USA/MI-CDC-QDX27053594/2021	betacoronavirus	EPI_ISL_3395748	2021-07-20	North America	USA	Michigan		29769	Human	18	Male	GK	AY.126	2022-02-28	VOC Delta GK (B.1.617.2+AY.*) first detected in India	(N_G215C,Spike_T95I,N_D63G,N_R203M,NSP12_G671S,NSP3_T1677I,Spike_G142D,NS7a_E95stop,Spike_I850L,NS3_S26L,NS3_K16T,NSP3_Y1535N,Spike_P681R,Spike_R158del,NSP3_P1228L,NS7a_V82A,NSP3_A488S,Spike_F157del,NSP4_T492I,NSP14_A394V,Spike_T19R,NS7a_T120I,N_D377Y,M_I82T,Spike_D950N,NS7b_T40I,NSP13_P77L,Spike_E156G,NSP3_P1469S,Spike_T478K,NSP6_T77A,NS7a_P99L,NSP12_P323L,Spike_D614G,NSP4_V167L,Spike_L452R,NSP1…	2021-08-13		TRUE	TRUE			0.379623097853	North America / USA
hCoV-19/USA/MI-CDC-ASC210401734/2021	betacoronavirus	EPI_ISL_7781452	2021-11-14	North America	USA	Michigan		29816	Human	32	Female	GK	AY.126	2022-02-28	VOC Delta GK (B.1.617.2+AY.*) first detected in India	(N_G215C,Spike_T95I,N_D63G,N_R203M,NSP12_G671S,NSP3_T1677I,Spike_G142D,NS7a_E95stop,Spike_I850L,NS3_S26L,NS3_L140F,NS3_K16T,NSP3_Y1535N,Spike_P681R,Spike_R158del,NSP3_P1228L,NS7a_V82A,NSP3_A488S,Spike_F157del,NSP4_T492I,NSP14_A394V,Spike_T19R,NS7a_T120I,Spike_P1112L,N_D377Y,NSP3_S126L,M_I82T,Spike_D950N,NS7b_T40I,NSP13_P77L,Spike_E156G,NSP3_P1469S,NSP3_L1837F,Spike_T478K,NSP6_T77A,NS7a_P99L,NSP12…	2021-12-17		TRUE	TRUE		0.00124094445935	0.379394875583	North America / USA
hCoV-19/USA/CA-CDC-ASC210141240/2021	betacoronavirus	EPI_ISL_5000035	2021-09-09	North America	USA	California		29823	Human	47	Female	GK	AY.126	2022-02-28	VOC Delta GK (B.1.617.2+AY.*) first detected in India	(N_G215C,N_D63G,N_R203M,NSP12_G671S,NSP6_I162V,Spike_I850L,NS3_S26L,Spike_P681R,Spike_R158del,NSP3_P1228L,NS7a_V82A,NSP3_A488S,Spike_F157del,NSP4_T492I,NSP14_A394V,Spike_T19R,NS7a_T120I,N_D377Y,M_I82T,NSP3_A99T,Spike_D950N,NS7b_T40I,NSP13_P77L,Spike_E156G,NSP3_P1469S,Spike_T478K,NSP6_T77A,NSP12_P323L,Spike_D614G,NSP4_V167L,Spike_L452R,NSP16_K160R,NS3_V112A)	2021-10-08		TRUE	TRUE		0.0089192904805	0.379199512806	North America / USA
hCoV-19/USA/AL-CDC-ASC210355208/2021	betacoronavirus	EPI_ISL_6165783	2021-10-10	North America	USA	Alabama		29816	Human	77	Male	GK	AY.126	2022-02-28	VOC Delta GK (B.1.617.2+AY.*) first detected in India	(N_G215C,Spike_T95I,N_D63G,N_R203M,NSP12_G671S,NSP3_K1382N,Spike_I850L,NS3_S26L,NS3_K16T,Spike_P681R,Spike_R158del,NSP3_P1228L,NSP6_R233C,NS3_G174D,NS7a_V82A,NSP3_A488S,Spike_F157del,NSP4_T492I,NSP14_A394V,Spike_T19R,NS7a_T120I,N_D377Y,NSP3_S126L,M_I82T,Spike_D950N,NS7b_T40I,NSP13_P77L,Spike_E156G,NSP3_P1469S,Spike_T478K,NSP6_T77A,NSP12_P323L,Spike_D614G,NSP4_V167L,Spike_L452R,NSP16_K160R,NS3_S25…	2021-11-10		TRUE	TRUE		0.00298497451033	0.3793857436	North America / USA
hCoV-19/USA/MI-CDC-ASC210381335/2021	betacoronavirus	EPI_ISL_5774491	2021-09-29	North America	USA	Michigan		29823	Human	25	Female	GK	AY.126	2022-02-28	VOC Delta GK (B.1.617.2+AY.*) first detected in India	(N_G215C,Spike_T95I,N_D63G,N_R203M,NSP12_G671S,NSP3_T1677I,NS7a_E95stop,Spike_I850L,NS3_S26L,NS3_K16T,NSP3_Y1535N,Spike_P681R,Spike_R158del,NSP3_P1228L,NS7a_V82A,N_A397V,NSP3_A488S,Spike_F157del,NSP4_T492I,NSP14_A394V,Spike_T19R,NS7a_T120I,N_D377Y,M_I82T,NS7b_T40I,NSP13_P77L,NSP5_A129V,Spike_E156G,NS8_A51S,NSP3_P1469S,NSP3_L1837F,Spike_T478K,NSP6_T77A,NS7a_P99L,NSP12_P323L,Spike_D614G,NS7a_L49P,N…	2021-10-29		TRUE	TRUE		0.00238071287262	0.379571121269	North America / USA
hCoV-19/USA/CO-CDPHE-2102268144/2021	betacoronavirus	EPI_ISL_7691727	2021-11-15	North America	USA	Colorado		29764	Human	unknown	unknown	GK	AY.126	2022-02-28	VOC Delta GK (B.1.617.2+AY.*) first detected in India	(N_G215C,Spike_T95I,N_D63G,N_R203M,NSP12_G671S,NSP16_Q238H,Spike_G142D,NSP3_D91G,NS3_S26L,NSP15_S147I,Spike_P681R,Spike_R158del,NSP3_P1228L,NS3_Q185H,NS7a_V82A,NSP3_A488S,Spike_F157del,NSP4_T492I,NSP14_A394V,Spike_T19R,NS7a_T120I,N_D377Y,M_I82T,Spike_D950N,NS7b_T40I,NSP13_P77L,Spike_E156G,NSP3_P1469S,Spike_T478K,NS7a_V71I,NSP6_T77A,Spike_T632N,NSP12_P323L,NSP3_K280N,Spike_D614G,NSP4_V167L,Spike_L…	2021-12-15		TRUE	TRUE			0.379485284236	North America / USA
hCoV-19/USA/WI-CDC-FG-120181/2021	betacoronavirus	EPI_ISL_4357146	2021-09-09	North America	USA	Wisconsin		29800	Human	39	Female	GK	AY.127	2022-02-28	VOC Delta GK (B.1.617.2+AY.*) first detected in India	(N_G215C,Spike_T95I,N_D63G,N_R203M,NS7a_V29L,NSP12_G671S,Spike_G142D,NS3_S26L,NS3_T221K,NS3_M260K,NSP15_K149E,Spike_P681R,Spike_R158del,NSP3_P1228L,NS7a_V82A,NSP3_A488S,NSP14_E204D,Spike_F157del,NSP4_T492I,NSP14_A394V,Spike_T19R,NS7a_T120I,N_D377Y,M_I82T,Spike_D950N,NS7b_T40I,NSP13_P77L,NSP14_M72I,NSP12_Q357H,Spike_E156G,NSP3_P1469S,Spike_T478K,NSP6_T77A,NSP12_P323L,NS3_G49V,Spike_D614G,NSP4_V167…	2021-09-21		TRUE	TRUE		0.00691275167785	0.37919848618	North America / USA
hCoV-19/USA/CA-CDC-QDX30566802/2021	betacoronavirus	EPI_ISL_6415432	2021-10-31	North America	USA	California		29775	Human	19	Male	GK	AY.127	2022-02-28	VOC Delta GK (B.1.617.2+AY.*) first detected in India	(NSP4_D217N,N_D63G,N_R203M,Spike_G142D,NS7b_H42Y,NSP2_P129L,Spike_K77T,NS3_S26L,Spike_D215Y,NSP8_R51H,NSP4_F375S,Spike_P681R,NS3_L108F,Spike_R158del,NSP2_S348P,NS7a_V82A,Spike_F157del,Spike_T19R,NS7a_T120I,N_D377Y,M_I82T,E_F26L,NSP2_V447I,NSP3_P822L,NSP5_A129V,Spike_E156G,NSP15_K259R,Spike_T478K,NSP6_H11Q,NSP5_A7T,NSP12_P323L,Spike_D614G,Spike_L452R)	2021-11-17		TRUE	TRUE			0.379580184719	North America / USA
hCoV-19/USA/WA-CDC-UW21120910690/2021	betacoronavirus	EPI_ISL_8131934	2021-12-09	North America	USA	Washington		29528	Human	unknown	unknown	GK	AY.127	2022-02-28	VOC Delta GK (B.1.617.2+AY.*) first detected in India	(N_G215C,Spike_T95I,N_D63G,N_R203M,NSP12_G671S,NSP4_V13F,NS3_S26L,Spike_L5F,NS3_T221K,Spike_P681R,NS3_A110S,Spike_R158del,NSP3_P1228L,NS7a_V82A,N_S206F,NSP3_A488S,Spike_F157del,NSP4_T492I,NSP14_A394V,Spike_T19R,NS7a_T120I,N_D377Y,M_I82T,Spike_D950N,NS7b_T40I,NSP13_P77L,NSP14_M72I,NSP12_Q357H,Spike_E156G,NSP3_P1469S,Spike_T478K,NSP6_T77A,NSP16_T91M,NSP12_P323L,NS3_G49V,Spike_D614G,NSP4_V167L,Spike…	2021-12-28		TRUE	TRUE			0.378894608507	North America / USA
hCoV-19/USA/NY-CDC-FG-181586/2021	betacoronavirus	EPI_ISL_7447101	2021-11-24	North America	USA	New York		29812	Human	38	Female	GK	AY.127	2022-02-28	VOC Delta GK (B.1.617.2+AY.*) first detected in India	(N_G215C,Spike_T95I,N_D63G,N_R203M,NSP12_G671S,NSP4_V13F,Spike_G142D,NS3_S26L,Spike_L5F,NS3_T221K,Spike_P681R,NS3_A110S,Spike_R158del,NSP3_P1228L,NS7a_V82A,N_S206F,NSP3_A488S,Spike_F157del,NSP4_T492I,NSP14_A394V,Spike_T19R,NS7a_T120I,N_D377Y,M_I82T,Spike_D950N,NS7b_T40I,NSP13_P77L,NSP14_M72I,NSP12_Q357H,Spike_E156G,NSP3_P1469S,NSP13_A123S,Spike_T478K,NSP6_T77A,NSP16_T91M,NSP12_P323L,NS3_G49V,Spik…	2021-12-09		TRUE	TRUE		0.000100630618543	0.379147237412	North America / USA
hCoV-19/USA/MO-CDC-LC0348857/2021	betacoronavirus	EPI_ISL_6078581	2021-10-16	North America	USA	Missouri		29685	Human	36	Male	GK	AY.127	2022-02-28	VOC Delta GK (B.1.617.2+AY.*) first detected in India	(N_G215C,NSP3_S650F,Spike_T95I,N_D63G,N_R203M,NSP12_G671S,NSP3_E206del,Spike_G142D,NSP3_S209del,NS3_S26L,NS3_T221K,Spike_P681R,Spike_R158del,NSP3_P1228L,NS7a_V82A,NSP3_A488S,Spike_F157del,NSP4_T492I,NSP14_A394V,Spike_T19R,NS7a_T120I,N_D377Y,M_I82T,Spike_D950N,NSP3_V207del,NS7b_T40I,NSP13_P77L,NSP14_M72I,NSP12_Q357H,Spike_E156G,NSP3_N208del,NSP3_P1469S,Spike_T478K,NSP3_F210del,NSP6_T77A,NSP3_S1285…	2021-11-09		TRUE	TRUE			0.379316152939	North America / USA
hCoV-19/USA/MA-CDCBI-CRSP_6ZIGJMEK57SIDMTJ/2021	betacoronavirus	EPI_ISL_4627691	2021-09-20	North America	USA	Massachusetts		29869	Human	unknown	unknown	GK	AY.127	2022-02-28	VOC Delta GK (B.1.617.2+AY.*) first detected in India	(N_G215C,Spike_T95I,N_D63G,N_R203M,NSP12_G671S,Spike_G142D,NS3_S26L,NS3_T221K,Spike_P681R,Spike_R158del,NSP3_P1228L,NS7a_V82A,NSP3_A488S,Spike_F157del,NSP4_T492I,NSP14_A394V,Spike_T19R,NS7a_T120I,N_D377Y,M_I82T,Spike_D950N,NS7b_T40I,NSP13_P77L,NSP14_M72I,NSP12_Q357H,Spike_E156G,NS8_D34Y,NSP3_P1469S,Spike_T478K,NSP6_T77A,NSP12_P323L,NS3_G49V,Spike_D614G,NSP4_V167L,Spike_L452R)	2021-09-30		TRUE	TRUE		0.000301315745422	0.378968519759	North America / USA
hCoV-19/USA/NC-ECU-CORVASEQ-108574745/2021	betacoronavirus	EPI_ISL_5597587	2021-06-28	North America	USA	North Carolina		29822	Human	15	Female	GK	AY.127	2022-02-28	VOC Delta GK (B.1.617.2+AY.*) first detected in India	(NSP4_D217N,N_R203M,NSP6_T103I,Spike_G142D,NSP2_P129L,NSP3_P1103Q,Spike_K77T,NS3_S26L,NSP4_F375S,Spike_P681R,Spike_R158del,NS7a_V82A,Spike_T19R,NS7a_T120I,N_D377Y,M_I82T,NSP3_P822L,NSP15_K259R,Spike_T478K,NSP12_P323L,Spike_D614G,Spike_L452R,NSP6_L37F)	2021-10-27		TRUE	TRUE		0.000335322915968	0.379612236683	North America / USA
hCoV-19/USA/NC-ECU-CORVASEQ-108559792/2021	betacoronavirus	EPI_ISL_6174318	2021-06-26	North America	USA	North Carolina		29834	Human	15	Male	GK	AY.127	2022-02-28	VOC Delta GK (B.1.617.2+AY.*) first detected in India	(NSP4_D217N,N_R203M,NSP6_T103I,Spike_F157V,Spike_G142D,NSP2_P129L,NSP3_P1103Q,Spike_K77T,NS3_S26L,NSP4_F375S,Spike_P681R,NS7a_V82A,Spike_T19R,NS7a_T120I,N_D377Y,M_I82T,NSP3_P822L,NSP15_K259R,Spike_E156K,Spike_T478K,NSP6_H11Q,NSP12_P323L,Spike_D614G,Spike_L452R)	2021-11-11		TRUE	TRUE		0.000167594020245	0.379764658554	North America / USA
hCoV-19/USA/FL-CDC-STM-000709781/2021	betacoronavirus	EPI_ISL_6479775	2021-07-23	North America	USA	Florida		29816	Human	34	Male	GK	AY.127	2022-02-28	VOC Delta GK (B.1.617.2+AY.*) first detected in India	(NSP4_D217N,NS7a_A79D,N_D63G,N_R203M,Spike_G142D,NSP2_P129L,NSP3_P1103Q,Spike_K77T,NS3_S26L,NSP4_F375S,Spike_P681R,Spike_R158del,NS7a_V82A,Spike_F157del,Spike_T19R,NS7a_T120I,N_D377Y,M_I82T,NSP3_P822L,Spike_E156G,NSP15_K259R,Spike_T478K,NSP6_H11Q,NSP12_P323L,Spike_D614G,Spike_L452R)	2021-11-18		TRUE	TRUE		0.00452777032466	0.379805262626	North America / USA
hCoV-19/USA/UT-CDC-QDX30320663/2021	betacoronavirus	EPI_ISL_6066597	2021-10-21	North America	USA	Utah		29769	Human	46	Male	GK	AY.127	2022-02-28	VOC Delta GK (B.1.617.2+AY.*) first detected in India	(N_G215C,Spike_T95I,N_D63G,N_R203M,NSP12_G671S,Spike_G142D,NS3_S26L,Spike_L5F,NS3_T221K,Spike_P681R,Spike_R158del,NSP3_P1228L,NS7a_V82A,NSP3_A488S,Spike_F157del,NSP4_T492I,NSP14_A394V,Spike_T19R,NS7a_T120I,N_D377Y,M_I82T,NSP4_S59P,Spike_D950N,NS7b_T40I,NSP13_P77L,NSP14_M72I,NSP12_Q357H,Spike_E156G,NSP3_P1469S,Spike_T478K,NSP12_V257F,NSP6_T77A,NSP12_P323L,NS3_G49V,Spike_D614G,Spike_S514F,NSP4_V167…	2021-11-08		TRUE	TRUE			0.37935436192	North America / USA
hCoV-19/USA/CT-JAX-JAX-2201.01-164/2021	betacoronavirus	EPI_ISL_8487393	2021-12-26	North America	USA	Connecticut		29803	Human	25	Male	GK	AY.127.1	2022-02-28	VOC Delta GK (B.1.617.2+AY.*) first detected in India	(N_G215C,Spike_T95I,N_D63G,N_R203M,NSP12_G671S,NSP12_V737F,Spike_T859N,NS3_S26L,Spike_T208M,NS3_T221K,Spike_P681R,Spike_D1259Y,Spike_R158del,NSP3_P1228L,NS7a_V82A,NSP3_A488S,Spike_F157del,NSP4_T492I,NSP14_A394V,Spike_T19R,NS7a_T120I,N_D377Y,M_I82T,Spike_D950N,NS7b_T40I,NSP13_P77L,Spike_E156G,NSP3_P1469S,Spike_T478K,NSP6_T77A,NSP12_P323L,NS3_G49V,Spike_D614G,NSP4_V167L,Spike_L452R)	2022-01-08		TRUE	TRUE		0.00825420259705	0.379537842136	North America / USA
hCoV-19/USA/VA-DCLS-11210/2021	betacoronavirus	EPI_ISL_8142303	2021-12-01	North America	USA	Virginia		29882	Human	unknown	unknown	GK	AY.127.1	2022-02-28	VOC Delta GK (B.1.617.2+AY.*) first detected in India	(NSP14_K469R,N_G215C,Spike_T95I,N_D63G,N_R203M,NSP12_G671S,Spike_G142D,Spike_T859N,NS3_S26L,NS3_T221K,Spike_P681R,Spike_R158del,NSP3_P1228L,NS7a_V82A,NSP3_A488S,Spike_F157del,NSP4_T492I,NSP14_A394V,Spike_T19R,NS7a_T120I,N_D377Y,M_I82T,NSP3_S209R,N_G204A,Spike_D950N,NS7b_T40I,NSP13_P77L,Spike_E156G,NSP3_P1469S,Spike_T478K,NSP6_T77A,NSP12_P323L,NS3_G49V,Spike_D614G,NSP4_V167L,Spike_L452R)	2021-12-28		TRUE	TRUE		0.000301184659661	0.37907140227	North America / USA
hCoV-19/USA/CT-JAX-JAX-2201-02-169/2021	betacoronavirus	EPI_ISL_8514373	2021-12-26	North America	USA	Connecticut		29807	Human	55	Male	GK	AY.127.1	2022-02-28	VOC Delta GK (B.1.617.2+AY.*) first detected in India	(N_G215C,Spike_T95I,N_D63G,N_R203M,NSP12_G671S,NSP12_V737F,Spike_T859N,NS3_S26L,Spike_T208M,NS3_T221K,Spike_P681R,Spike_D1259Y,Spike_R158del,NSP3_P1228L,NS7a_V82A,NSP3_A488S,Spike_F157del,NSP4_T492I,NSP14_A394V,Spike_T19R,NS7a_T120I,N_D377Y,M_I82T,Spike_D950N,NS7b_T40I,NSP13_P77L,Spike_E156G,NSP3_P1469S,Spike_T478K,NSP6_T77A,NSP12_P323L,NS3_G49V,Spike_D614G,NSP4_V167L,Spike_L452R)	2022-01-09		TRUE	TRUE			0.37934042339	North America / USA
hCoV-19/USA/KS-CDC-LC0427832/2021	betacoronavirus	EPI_ISL_8062416	2021-12-05	North America	USA	Kansas		29670	Human	32	Female	GK	AY.127.1	2022-02-28	VOC Delta GK (B.1.617.2+AY.*) first detected in India	(NSP14_K469R,N_G215C,Spike_T95I,NS7a_R80T,N_D63G,N_R203M,NSP12_G671S,Spike_G142D,Spike_T859N,NS3_S26L,NS3_D210Y,NS3_T221K,Spike_P681R,Spike_R158del,NSP3_P1228L,NS7a_V82A,NSP3_A488S,Spike_F157del,NSP4_T492I,NSP14_A394V,Spike_T19R,NS7a_T120I,N_D377Y,M_I82T,NSP3_S209R,Spike_D950N,NS7b_T40I,NSP13_P77L,Spike_E156G,NSP3_P1469S,Spike_T478K,NSP6_T77A,NSP12_P323L,NS3_G49V,Spike_D614G,NSP4_V167L,Spike_L452…	2021-12-24		TRUE	TRUE			0.379406808224	North America / USA
hCoV-19/USA/CT-SEMA4-1681/2021	betacoronavirus	EPI_ISL_7977976	2021-12-07	North America	USA	Connecticut		29806	Human	5	Female	GK	AY.127.1	2022-02-28	VOC Delta GK (B.1.617.2+AY.*) first detected in India	(N_G215C,Spike_T95I,N_D63G,N_R203M,NSP12_G671S,Spike_T859N,NS3_S26L,NS3_T221K,Spike_P681R,Spike_D1259Y,Spike_R158del,NSP3_P1228L,NS7a_V82A,NSP3_A488S,Spike_F157del,NSP4_T492I,NSP14_A394V,Spike_T19R,NS7a_T120I,N_D377Y,M_I82T,Spike_D950N,NS7b_T40I,NSP13_P77L,Spike_E156G,NSP3_P1469S,Spike_T478K,NSP6_T77A,NSP12_P323L,NS3_G49V,Spike_D614G,NSP4_V167L,Spike_L452R)	2021-12-22		TRUE	TRUE		0.000671005837751	0.379406432552	North America / USA
hCoV-19/USA/TX-CDC-LC0443732/2021	betacoronavirus	EPI_ISL_8469331	2021-12-21	North America	USA	Texas		29767	Human	74	Male	GK	AY.127.1	2022-02-28	VOC Delta GK (B.1.617.2+AY.*) first detected in India	(N_G215C,NSP2_T170I,Spike_T95I,N_D63G,N_R203M,NSP12_G671S,Spike_G142D,NS3_S26L,NS3_T221K,Spike_P681R,Spike_R158del,NSP3_P1228L,NSP5_E288D,NS7a_V82A,NSP3_A488S,Spike_F157del,NSP2_S358L,NSP4_T492I,NSP14_A394V,Spike_T19R,NS7a_T120I,N_D377Y,M_I82T,Spike_D950N,NS7b_T40I,NSP13_P77L,NSP14_M72I,NSP12_Q357H,NSP12_E876D,Spike_E156G,NSP3_P1469S,Spike_T478K,Spike_M153I,NSP6_T77A,NSP9_T67I,NSP12_P323L,NS3_G49…	2022-01-07		TRUE	TRUE		0.00739073470622	0.379700138762	North America / USA
hCoV-19/USA/MD-CDC-LC0359233/2021	betacoronavirus	EPI_ISL_6391714	2021-10-28	North America	USA	Maryland		28952	Human	38	Female	GK	AY.128	2022-02-28	VOC Delta GK (B.1.617.2+AY.*) first detected in India	(N_G215C,N_D63G,N_R203M,NSP12_G671S,NSP6_I162V,Spike_G142D,NS3_S26L,Spike_P681R,Spike_R158del,NSP3_P1228L,NS7a_V82A,NSP3_A488S,Spike_F157del,NSP4_T492I,NSP14_A394V,Spike_T19R,NS7a_T120I,NSP3_A85V,N_D377Y,M_I82T,Spike_D950N,NSP3_L1754I,NS7b_T40I,NSP13_P77L,Spike_E156G,NSP3_P1469S,Spike_T478K,NSP6_L260F,NSP6_T77A,NSP12_P323L,NSP5_K90R,Spike_D614G,NSP3_V1097I,NSP4_V167L,Spike_L452R,NSP16_K160R,NS3_V…	2021-11-17			TRUE		0.00314313346228	0.377221856485	North America / USA
hCoV-19/USA/MD-HP20375-PIDEJIRAJE/2021	betacoronavirus	EPI_ISL_7017449	2021-11-12	North America	USA	Maryland		29741	Human	28-31	Female	GK	AY.128	2022-02-28	VOC Delta GK (B.1.617.2+AY.*) first detected in India	(N_G215C,N_D63G,N_R203M,NSP12_G671S,NSP6_I162V,Spike_G142D,Spike_P681R,Spike_R158del,NSP3_P1228L,NS7a_V82A,NSP3_A488S,Spike_F157del,NSP4_T492I,NSP14_A394V,Spike_T19R,NS7a_T120I,NSP3_A85V,N_D377Y,M_I82T,Spike_D950N,NSP3_L1754I,NS7b_T40I,NSP13_P77L,Spike_E156G,NSP3_P1469S,Spike_T478K,NSP6_L260F,NSP6_T77A,NSP12_P323L,NSP5_K90R,Spike_D614G,NSP3_V1097I,NSP4_V167L,Spike_L452R,NSP16_K160R,NS3_V112A)	2021-12-03		TRUE	TRUE		0.00911200026899	0.379368849678	North America / USA
hCoV-19/USA/IL-CDC-LC0352276/2021	betacoronavirus	EPI_ISL_6077963	2021-10-14	North America	USA	Illinois		29704	Human	30	Male	GK	AY.128	2022-02-28	VOC Delta GK (B.1.617.2+AY.*) first detected in India	(N_G215C,Spike_T95I,N_D63G,NS7a_F54L,N_R203M,NSP12_G671S,NS7a_F46L,Spike_G142D,NSP9_P80S,NS3_S26L,Spike_P681R,Spike_R158del,NSP3_P1228L,M_F53L,NS7a_V82A,NSP3_A488S,Spike_F157del,NSP4_T492I,NSP14_A394V,Spike_T19R,NS7a_T120I,NSP3_A85V,N_D377Y,M_I82T,Spike_D950N,NS7b_T40I,NSP13_P77L,Spike_T76S,Spike_E156G,NSP13_V570L,NSP3_P1469S,Spike_T478K,NSP6_T77A,NSP12_P323L,Spike_D614G,NSP4_V167L,Spike_L452R)	2021-11-09		TRUE	TRUE			0.379544842445	North America / USA
hCoV-19/USA/FL-CDC-QDX31922291/2021	betacoronavirus	EPI_ISL_8267699	2021-12-11	North America	USA	Florida		29769	Human	7	Male	GK	AY.128	2022-02-28	VOC Delta GK (B.1.617.2+AY.*) first detected in India	(NSP2_E162D,N_G215C,N_D63G,N_R203M,NSP12_G671S,Spike_L176F,NSP6_I162V,Spike_G142D,NS3_S26L,Spike_P681R,Spike_R158del,NSP12_A379V,NSP3_P1228L,NSP12_T293I,NS7a_V82A,NSP3_A488S,Spike_F157del,NSP4_T492I,NSP14_A394V,Spike_T19R,NS7a_T120I,NSP3_A85V,N_D377Y,M_I82T,Spike_D950N,NSP6_P198S,NS7b_T40I,NSP13_P77L,Spike_E156G,N_T205I,NSP3_P1469S,Spike_T478K,NSP6_T77A,NSP12_P323L,Spike_D614G,NSP4_V167L,Spike_L4…	2022-01-01		TRUE	TRUE			0.37935436192	North America / USA
hCoV-19/USA/IL-CDC-ASC210478131/2021	betacoronavirus	EPI_ISL_6377849	2021-10-22	North America	USA	Illinois		29823	Human	24	Male	GK	AY.128	2022-02-28	VOC Delta GK (B.1.617.2+AY.*) first detected in India	(N_G215C,Spike_T95I,N_D63G,NS7a_F54L,N_R203M,NSP12_G671S,NS7a_F46L,Spike_G142D,NSP9_P80S,NS3_S26L,Spike_P681R,Spike_R158del,NSP3_P1228L,NS7a_V82A,NSP3_A488S,Spike_F157del,NSP4_T492I,NSP14_A394V,Spike_T19R,NS7a_T120I,NSP3_A85V,N_D377Y,M_I82T,Spike_D950N,NS7b_T40I,NSP13_P77L,Spike_T76S,Spike_E156G,NSP13_V570L,NSP3_P1469S,Spike_T478K,NSP6_T77A,N_A152V,NSP12_P323L,Spike_D614G,NSP4_V167L,Spike_L452R)	2021-11-17		TRUE	TRUE			0.379505750595	North America / USA
hCoV-19/USA/AZ-CDC-LC0390601/2021	betacoronavirus	EPI_ISL_7246734	2021-11-14	North America	USA	Arizona		29671	Human	20	Male	GK	AY.128	2022-02-28	VOC Delta GK (B.1.617.2+AY.*) first detected in India	(N_G215C,N_D63G,N_R203M,NSP12_G671S,NS3_D210A,NSP6_I162V,Spike_G142D,NS3_S26L,NS3_V13L,Spike_P681R,Spike_R158del,NSP3_P1228L,NS7a_V82A,NSP3_A488S,Spike_F157del,NSP4_T492I,NSP14_A394V,Spike_T19R,NS7a_T120I,NSP3_A898V,NSP15_F263L,NSP3_A85V,Spike_V70I,N_D377Y,M_I82T,Spike_D950N,NS7b_T40I,NSP13_P77L,Spike_E156G,NSP3_Q173L,NSP3_P1469S,Spike_T478K,NSP6_T77A,NSP12_P323L,NSP14_R205C,Spike_D614G,NSP13_V15…	2021-12-06		TRUE	TRUE		0.00562839135857	0.379507863341	North America / USA
hCoV-19/USA/IL-CDC-QDX29520183/2021	betacoronavirus	EPI_ISL_5418821	2021-10-05	North America	USA	Illinois		29769	Human	26	Female	GK	AY.128	2022-02-28	VOC Delta GK (B.1.617.2+AY.*) first detected in India	(N_G215C,Spike_T95I,N_D63G,NS7a_F54L,N_R203M,NSP12_G671S,NS7a_F46L,Spike_G142D,NSP9_P80S,NS3_S26L,Spike_P681R,Spike_R158del,NSP3_P1228L,NS7a_V82A,NSP3_A488S,Spike_F157del,NSP4_T492I,NSP14_A394V,Spike_T19R,NS7a_T120I,NSP3_A85V,N_D377Y,M_I82T,Spike_D950N,NS7b_T40I,NSP13_P77L,Spike_T76S,Spike_E156G,NSP13_V570L,NSP3_P1469S,Spike_T478K,NSP6_T77A,NSP12_P323L,Spike_D614G,NSP4_V167L,Spike_L452R)	2021-10-22		TRUE	TRUE		0.00194833551681	0.379556393255	North America / USA
hCoV-19/USA/CO-CDC-MMB10936758/2021	betacoronavirus	EPI_ISL_6255720	2021-10-07	North America	USA	Colorado		29787	Human	17	Female	GK	AY.128	2022-02-28	VOC Delta GK (B.1.617.2+AY.*) first detected in India	(N_G215C,N_D63G,N_R203M,NSP12_G671S,NSP6_I162V,Spike_G142D,NSP2_L410F,NS3_S26L,Spike_P681R,Spike_R158del,NSP3_P1228L,NS7a_V82A,NSP3_A488S,Spike_F157del,NSP4_T492I,NSP9_L42F,NSP14_A394V,Spike_T19R,NS7a_T120I,NSP12_E729V,NSP3_A85V,N_D377Y,M_I82T,NSP15_A80V,Spike_D950N,NS7b_T40I,NSP13_P77L,Spike_E156G,NSP3_P1469S,Spike_T478K,NSP6_T77A,NSP12_P323L,Spike_D614G,NSP4_V167L,Spike_L452R)	2021-11-12		TRUE	TRUE		0.00429717662067	0.379547523517	North America / USA
hCoV-19/USA/MA-CDCBI-CRSP_XC6MA5FTQOGFWZPX/2021	betacoronavirus	EPI_ISL_7810886	2021-12-05	North America	USA	Massachusetts		29871	Human	unknown	unknown	GK	AY.128	2022-02-28	VOC Delta GK (B.1.617.2+AY.*) first detected in India	(N_G215C,N_D63G,N_R203M,NSP12_G671S,NSP6_I162V,Spike_G142D,Spike_P681R,Spike_R158del,NSP3_P1228L,NS7a_V82A,NSP3_A488S,Spike_F157del,NSP4_T492I,NSP14_A394V,Spike_T19R,NS7a_T120I,NSP3_A85V,N_D377Y,M_I82T,Spike_D950N,NSP3_L1754I,NS7b_T40I,NSP13_P77L,Spike_E156G,NSP3_P1469S,Spike_T478K,NSP6_L260F,NSP6_T77A,NSP12_P323L,NSP5_K90R,Spike_D614G,NSP3_V1097I,NSP4_V167L,Spike_L452R,NSP16_K160R,NS3_V112A)	2021-12-18		TRUE	TRUE		0.0040172742794	0.378844408591	North America / USA
hCoV-19/USA/TX-HMH-MCoV-54497/2021	betacoronavirus	EPI_ISL_5338068	2021-08-09	North America	USA	Texas		29812	Human	unknown	unknown	GK	AY.128	2022-02-28	VOC Delta GK (B.1.617.2+AY.*) first detected in India	(N_G215C,N_D63G,N_R203M,NSP12_G671S,NSP6_I162V,Spike_G142D,NS3_S26L,NSP13_E261D,Spike_P681R,Spike_R158del,NSP3_P1228L,NS7a_V82A,NSP3_A488S,Spike_F157del,NSP3_P447S,NSP4_T492I,NSP14_A394V,Spike_T19R,NS7a_T120I,NSP3_A85V,N_D377Y,M_I82T,Spike_D950N,NS7b_T40I,NSP13_P77L,Spike_E156G,NSP3_P1469S,Spike_T478K,NSP6_T77A,NSP12_P323L,Spike_D614G,NSP4_V167L,Spike_L452R)	2021-10-19		TRUE	TRUE			0.379444518986	North America / USA
hCoV-19/USA/CA-LACPHL-AF04125/2021	betacoronavirus	EPI_ISL_6075562	2021-09-28	North America	USA	California		29769	Human	unknown	unknown	GK	AY.129	2022-02-28	VOC Delta GK (B.1.617.2+AY.*) first detected in India	(N_G215C,N_D63G,N_R203M,NSP12_G671S,NS3_S26L,Spike_P681R,Spike_R158del,NSP16_D179G,NSP3_P1228L,M_S4F,NS7a_V82A,NSP3_A488S,Spike_F157del,NSP4_T492I,NSP14_A394V,Spike_T19R,NS7a_T120I,N_D377Y,M_I82T,Spike_D950N,NS7b_T40I,NSP13_P77L,Spike_E156G,NSP3_P1469S,Spike_T478K,NSP6_T77A,NSP2_D43Y,NSP12_P323L,Spike_D614G,NS8_I88T,NSP4_V167L,Spike_L452R)	2021-11-09		TRUE	TRUE		0.00920420571736	0.379860993389	North America / USA
hCoV-19/USA/TN-CDC-ASC210323624/2021	betacoronavirus	EPI_ISL_6051899	2021-09-29	North America	USA	Tennessee		29812	Human	9	Female	GK	AY.129	2022-02-28	VOC Delta GK (B.1.617.2+AY.*) first detected in India	(N_G215C,N_D63G,N_R203M,NSP12_G671S,NS3_S26L,Spike_P681R,Spike_R158del,NSP16_D179G,NSP3_P1228L,NS7a_V82A,NSP3_A488S,Spike_F157del,NSP4_T492I,NSP14_A394V,Spike_T19R,NS7a_T120I,N_D377Y,M_I82T,Spike_D950N,Spike_S112L,NS7b_T40I,NSP13_P77L,NSP2_N195D,Spike_E156G,NSP3_P1469S,Spike_T478K,NSP6_T77A,NS3_E239Q,NSP12_P323L,Spike_D614G,NSP4_V167L,Spike_L452R)	2021-11-08		TRUE	TRUE		0.00107339326446	0.379818670248	North America / USA
hCoV-19/USA/NJ-CDC-LC0414480/2021	betacoronavirus	EPI_ISL_7771859	2021-12-01	North America	USA	New Jersey		29767	Human	64	Female	GK	AY.129	2022-02-28	VOC Delta GK (B.1.617.2+AY.*) first detected in India	(NSP3_T1198I,N_G215C,Spike_T95I,N_D63G,NS8_L118V,N_R203M,NSP12_G671S,Spike_G142D,NS3_S26L,Spike_P681R,Spike_R158del,NSP16_D179G,NSP3_P1228L,NS7a_V82A,NSP3_A488S,Spike_F157del,NSP4_T492I,NSP14_A394V,Spike_T19R,NS7a_T120I,N_D377Y,NSP13_H164Y,M_I82T,Spike_D950N,NSP3_C926F,NS7b_T40I,NSP13_P77L,Spike_E156G,NSP3_P1469S,Spike_T478K,NSP6_T77A,NS7a_R25T,NSP12_P323L,Spike_D614G,NS8_I88T,NSP4_V167L,Spike_L4…	2021-12-17		TRUE	TRUE			0.379581415662	North America / USA
hCoV-19/USA/NY-CDC-LC0411605/2021	betacoronavirus	EPI_ISL_7913546	2021-12-01	North America	USA	New York		29734	Human	63	Male	GK	AY.129	2022-02-28	VOC Delta GK (B.1.617.2+AY.*) first detected in India	(N_G215C,Spike_T95I,N_D63G,N_R203M,NSP12_G671S,Spike_G142D,NS3_S26L,Spike_P681R,Spike_R158del,NSP16_D179G,NSP3_P1228L,NS7a_V82A,NSP3_A488S,Spike_F157del,NSP4_T492I,NSP14_A394V,Spike_T19R,NS7a_T120I,N_D377Y,NSP13_H164Y,M_I82T,Spike_D950N,NSP3_C926F,NS7b_T40I,NSP13_P77L,Spike_E156G,NSP3_P1469S,Spike_T478K,NSP6_T77A,NS7a_R25T,NSP12_P323L,Spike_D614G,NS8_I88T,NSP4_V167L,Spike_L452R)	2021-12-21		TRUE	TRUE			0.379565480595	North America / USA
hCoV-19/USA/MN-CDC-ASC210453707/2021	betacoronavirus	EPI_ISL_7237789	2021-11-09	North America	USA	Minnesota		29799	Human	27	Female	GK	AY.129	2022-02-28	VOC Delta GK (B.1.617.2+AY.*) first detected in India	(N_G215C,NSP3_P1200S,Spike_T95I,N_D63G,N_R203M,NSP12_G671S,NS3_L95F,Spike_G142D,NS3_S26L,Spike_P681R,Spike_R158del,NSP16_D179G,NSP3_P1228L,NSP9_T109I,NSP13_Q354H,NS7a_V82A,NSP3_A488S,Spike_F157del,NSP4_T492I,NSP14_A394V,Spike_T19R,NS7a_T120I,N_D377Y,M_I82T,Spike_D950N,NS7b_T40I,NSP13_P77L,Spike_E156G,NSP3_P1469S,Spike_T478K,NSP6_T77A,NSP12_P323L,Spike_D614G,NS8_I88T,NSP4_V167L,Spike_L452R)	2021-12-06		TRUE	TRUE			0.379509379509	North America / USA
hCoV-19/USA/MN-CDC-IBX353435941377/2021	betacoronavirus	EPI_ISL_8011917	2021-11-17	North America	USA	Minnesota		29783	Human	unknown	unknown	GK	AY.129	2022-02-28	VOC Delta GK (B.1.617.2+AY.*) first detected in India	(N_G215C,Spike_T95I,N_D63G,N_R203M,NSP12_G671S,NS3_L95F,NS3_S26L,Spike_P681R,Spike_R158del,NSP16_D179G,NSP3_P1228L,NSP9_T109I,NSP13_Q354H,NS7a_V82A,NSP3_A488S,Spike_F157del,NSP4_T492I,NSP14_A394V,Spike_T19R,NS7a_T120I,N_D377Y,M_I82T,Spike_D950N,NS7b_T40I,NSP13_P77L,Spike_E156G,NSP3_P1469S,Spike_T478K,NSP6_T77A,NSP12_P323L,Spike_D614G,NS8_I88T,NSP4_V167L,Spike_L452R)	2021-12-23		TRUE	TRUE		0.00789040727932	0.380059564099	North America / USA
hCoV-19/USA/LA-CDC-LC0186712/2021	betacoronavirus	EPI_ISL_3743551	2021-08-11	North America	USA	Louisiana		29766	Human	16	Female	GK	AY.129	2022-02-28	VOC Delta GK (B.1.617.2+AY.*) first detected in India	(N_G215C,Spike_T95I,N_D63G,N_R203M,NSP12_G671S,Spike_G142D,Spike_K417T,NS3_S26L,NSP13_A296S,Spike_P681R,Spike_R158del,NSP3_P1228L,NS7a_V82A,NSP3_A488S,Spike_F157del,NSP4_T492I,Spike_S640F,NSP14_A394V,Spike_T19R,NS7a_T120I,N_D377Y,M_I82T,Spike_D950N,NS7b_T40I,NSP13_P77L,Spike_E156G,NS3_H93Y,NSP3_P1469S,NS8_Y31F,Spike_T478K,NSP6_T77A,N_S21P,NSP12_P323L,Spike_D614G,NSP4_V167L,Spike_L452R)	2021-08-27		TRUE	TRUE			0.379560572465	North America / USA
hCoV-19/USA/NY-Wadsworth-21107483-01/2021	betacoronavirus	EPI_ISL_8318437	2021-12-15	North America	USA	New York		29765	Human	51	Female	GK	AY.129	2022-02-28	VOC Delta GK (B.1.617.2+AY.*) first detected in India	(N_G215C,Spike_T95I,N_D63G,N_R203M,NSP12_G671S,Spike_G142D,NS3_S26L,Spike_P681R,Spike_R158del,NSP16_D179G,NSP3_P1228L,NS7a_V82A,NSP3_A488S,Spike_F157del,NSP4_T492I,NSP14_A394V,Spike_T19R,NS7a_T120I,N_D377Y,NSP13_H164Y,M_I82T,Spike_D950N,NSP3_C926F,NS7b_T40I,NSP13_P77L,Spike_E156G,NSP3_P1469S,Spike_T478K,NSP6_T77A,NS7a_R25T,NSP12_P323L,Spike_D614G,NS8_I88T,NSP4_V167L,Spike_L452R)	2022-01-03		TRUE	TRUE			0.379506131362	North America / USA
hCoV-19/USA/NJ-CDC-ASC210358358/2021	betacoronavirus	EPI_ISL_6167431	2021-10-11	North America	USA	New Jersey		29804	Human	60	Female	GK	AY.129	2022-02-28	VOC Delta GK (B.1.617.2+AY.*) first detected in India	(N_G215C,Spike_T95I,N_D63G,N_R203M,NSP12_G671S,NS3_S26L,Spike_P681R,Spike_R158del,NSP16_D179G,NSP3_P1228L,NS7a_V82A,NSP3_A488S,Spike_F157del,NSP4_T492I,NSP14_A394V,Spike_T19R,NS7a_T120I,N_D377Y,M_I82T,Spike_D950N,NS7b_T40I,NSP13_P77L,Spike_E156G,NSP3_P1469S,Spike_T478K,NSP6_T77A,NSP12_P323L,Spike_D614G,NS8_I88T,Spike_L452R,NSP4_V167L)	2021-11-10		TRUE	TRUE			0.379680579788	North America / USA
hCoV-19/USA/MN-CDC-IBX100185157379/2021	betacoronavirus	EPI_ISL_8261872	2021-12-12	North America	USA	Minnesota		29795	Human	unknown	unknown	GK	AY.129	2022-02-28	VOC Delta GK (B.1.617.2+AY.*) first detected in India	(N_G215C,Spike_T95I,N_D63G,N_R203M,NSP12_G671S,NS3_L95F,Spike_G142D,NS3_S26L,NSP2_T388A,Spike_P681R,Spike_R158del,NSP16_D179G,NSP3_P1228L,NSP9_T109I,NSP13_Q354H,NS7a_V82A,NSP3_A488S,Spike_F157del,NSP4_T492I,NSP14_A394V,Spike_T19R,NS7a_T120I,NSP3_V1676I,N_D377Y,M_I82T,Spike_D950N,NS7b_T40I,NSP13_P77L,Spike_E156G,NSP3_P1469S,Spike_T478K,NSP2_S32L,NSP6_T77A,NSP12_P323L,Spike_D614G,NSP12_S27N,NS8_I88…	2021-12-31		TRUE	TRUE		0.00181238462829	0.37927440234	North America / USA
hCoV-19/USA/CA-CDC-ASC210110874/2021	betacoronavirus	EPI_ISL_3217623	2021-07-06	North America	USA	California		29820	Human	34	Male	GK	AY.13	2022-02-28	VOC Delta GK (B.1.617.2+AY.*) first detected in India	(NS7a_E41D,NS7a_L116F,N_D63G,N_R203M,NSP2_I296V,NSP12_G671S,NSP2_P129L,NSP2_I389T,Spike_I210del,NS3_S26L,NSP14_P46L,Spike_P681R,Spike_R158del,NS7a_V82A,Spike_F157del,Spike_T19R,NS7a_T120I,N_D377Y,M_I82T,NSP6_V149A,Spike_D950N,NSP3_P822L,NSP13_P77L,Spike_E156G,NSP4_A446V,Spike_T478K,NSP12_P323L,Spike_D614G,Spike_L452R)	2021-08-03		TRUE	TRUE		0.000234741784038	0.379934927716	North America / USA
hCoV-19/USA/CA-CDPH-3000118126/2021	betacoronavirus	EPI_ISL_8399364	2021-07-07	North America	USA	California		29861	Human	unknown	unknown	GK	AY.13	2022-02-28	VOC Delta GK (B.1.617.2+AY.*) first detected in India	(NS7a_L116F,N_D63G,N_R203M,NSP5_P184H,NSP12_G671S,Spike_G142D,NSP2_P129L,NS3_S26L,NSP14_P46L,Spike_P681R,Spike_R158del,NS7a_V82A,NSP2_A360V,Spike_F157del,Spike_T19R,NS7a_T120I,N_D377Y,M_I82T,NSP6_V149A,Spike_D950N,NSP3_P822L,NSP13_P77L,NSP7_L20F,Spike_E156G,NSP4_A446V,Spike_T478K,NS3_V112F,NSP12_P323L,Spike_D614G,Spike_L452R)	2022-01-05		TRUE	TRUE			0.379223736646	North America / USA
hCoV-19/USA/CA-CDC-LC0097268/2021	betacoronavirus	EPI_ISL_3113403	2021-07-06	North America	USA	California		29670	Human	63	Male	GK	AY.13	2022-02-28	VOC Delta GK (B.1.617.2+AY.*) first detected in India	(NS7a_L116F,N_D63G,N_R203M,NSP5_P184H,NSP12_G671S,N_A119S,Spike_G142D,NSP2_P129L,NS3_S26L,NSP14_P46L,Spike_P681R,Spike_R158del,NS7a_V82A,Spike_F157del,Spike_T19R,NS7a_T120I,N_D377Y,M_I82T,NSP6_V149A,Spike_D950N,NSP3_P822L,NSP13_P77L,Spike_E156G,NSP3_A149D,NSP4_A446V,Spike_T478K,NSP12_P323L,Spike_D614G,Spike_L452R)	2021-07-28		TRUE	TRUE			0.379676440849	North America / USA
hCoV-19/USA/CA-CDC-FG-054437/2021	betacoronavirus	EPI_ISL_3344807	2021-07-29	North America	USA	California		29812	Human	65	Male	GK	AY.13	2022-02-28	VOC Delta GK (B.1.617.2+AY.*) first detected in India	(NS7a_L116F,N_D63G,N_R203M,NSP5_P184H,NSP12_G671S,Spike_G142D,NSP2_P129L,Spike_L828I,NS3_S26L,NSP14_P46L,Spike_P681R,Spike_R158del,NS7a_V82A,Spike_F157del,Spike_T19R,NS7a_T120I,N_D377Y,M_I82T,NSP6_V149A,Spike_D950N,NSP3_P822L,NSP13_P77L,Spike_E156G,Spike_I203M,NSP4_A446V,Spike_T478K,NSP13_Q531K,NSP12_P323L,Spike_D614G,Spike_L452R)	2021-08-11		TRUE	TRUE		0.00543405340131	0.379527824621	North America / USA
hCoV-19/USA/CA-CDPH-3000120338/2021	betacoronavirus	EPI_ISL_8400525	2021-07-14	North America	USA	California		29859	Human	unknown	unknown	GK	AY.13	2022-02-28	VOC Delta GK (B.1.617.2+AY.*) first detected in India	(NS7a_L116F,N_D63G,N_R203M,NSP5_P184H,NSP12_G671S,NSP2_P129L,NS3_S26L,NSP14_P46L,Spike_P681R,Spike_R158del,NS7a_V82A,Spike_F157del,Spike_T19R,NS7a_T120I,N_D377Y,M_I82T,NSP6_V149A,Spike_D950N,NSP3_T1365I,NSP3_P822L,NSP13_P77L,Spike_E156G,NSP4_A446V,Spike_T478K,NSP12_P323L,Spike_D614G,Spike_L452R)	2022-01-05		TRUE	TRUE		0.00830598164646	0.379500168862	North America / USA
hCoV-19/USA/CA-CDPH-3000136503/2021	betacoronavirus	EPI_ISL_4680479	2021-08-02	North America	USA	California		29854	Human	unknown	unknown	GK	AY.13	2022-02-28	VOC Delta GK (B.1.617.2+AY.*) first detected in India	(NS7a_L116F,N_D63G,N_R203M,NSP3_K837N,NSP12_G671S,Spike_G142D,NSP2_P129L,NSP2_I389T,Spike_I210del,NS3_S26L,NSP14_P46L,Spike_P681R,Spike_R158del,NS7a_V82A,Spike_F157del,Spike_T19R,NS7a_T120I,N_D377Y,M_I82T,NSP6_V149A,Spike_D950N,NSP3_P822L,NSP12_H256R,NSP13_P77L,Spike_E156G,NSP4_A446V,Spike_T478K,NSP12_P323L,Spike_D614G,Spike_L452R)	2021-10-01		TRUE	TRUE		0.000468948884572	0.379490616622	North America / USA
hCoV-19/USA/UT-UPHL-210927847932/2021	betacoronavirus	EPI_ISL_4575788	2021-08-08	North America	USA	Utah		29769	Human	unknown	unknown	GK	AY.13	2022-02-28	VOC Delta GK (B.1.617.2+AY.*) first detected in India	(N_D63G,N_R203M,NSP5_P184H,NSP12_G671S,Spike_G142D,NSP2_P129L,NS3_S26L,NSP14_P46L,Spike_P681R,Spike_R158del,NS7a_V82A,Spike_F157del,Spike_T19R,NS7a_T120I,N_D377Y,M_I82T,NSP6_V149A,Spike_D950N,NSP3_P822L,NSP13_P77L,Spike_E156G,NSP3_A149D,NSP4_A446V,Spike_T478K,NSP12_P323L,Spike_D614G,Spike_L452R,N_L121I)	2021-09-29		TRUE	TRUE			0.379791057812	North America / USA
hCoV-19/USA/CA-HLX-STM-0006219-C02/2021	betacoronavirus	EPI_ISL_9542422	2021-07-20	North America	USA	California		29888	Human	unknown	unknown	GK	AY.13	2022-02-28	VOC Delta GK (B.1.617.2+AY.*) first detected in India	(NS7a_L116F,N_D63G,N_R203M,NSP12_G671S,Spike_G142D,NSP2_P129L,NSP2_L410F,NS3_S26L,NSP14_P46L,Spike_P681R,Spike_R158del,NS8_A65S,NS7a_V82A,Spike_F157del,Spike_T19R,NS7a_T120I,N_D377Y,M_I82T,NSP6_V149A,Spike_D950N,NSP3_P822L,NSP13_P77L,Spike_E156G,NSP4_A446V,Spike_T478K,NSP12_P323L,Spike_D614G,Spike_L452R)	2022-02-04		TRUE	TRUE			0.37931611349	North America / USA
hCoV-19/USA/CA-CDPH-500000745/2021	betacoronavirus	EPI_ISL_3695792	2021-07-07	North America	USA	California		29810	Human	unknown	unknown	GK	AY.13	2022-02-28	VOC Delta GK (B.1.617.2+AY.*) first detected in India	(NS7a_L116F,N_D63G,N_R203M,NSP12_G671S,Spike_G142D,NSP2_P129L,NSP3_T169I,NSP4_D144N,NS3_S26L,NSP3_M102I,NSP14_P46L,Spike_P681R,Spike_R158del,NS7a_V82A,Spike_F157del,Spike_T19R,NS7a_T120I,N_D377Y,M_I82T,NSP6_V149A,Spike_D950N,NSP3_N1369S,NSP3_P822L,NSP13_P77L,Spike_E156G,NSP4_A446V,Spike_T478K,NSP12_P323L,Spike_D614G,Spike_L452R)	2021-08-26		TRUE	TRUE			0.379939617578	North America / USA
hCoV-19/USA/CA-CDC-FG-106374/2021	betacoronavirus	EPI_ISL_4167180	2021-08-27	North America	USA	California		29800	Human	58	Female	GK	AY.13	2022-02-28	VOC Delta GK (B.1.617.2+AY.*) first detected in India	(NSP12_P21L,NSP3_A1537S,NS7a_L116F,N_D63G,N_R203M,NSP5_P184H,NSP12_G671S,NSP2_G339S,Spike_G142D,NSP2_P129L,NSP5_L75F,Spike_E583D,NS3_S26L,NSP14_P46L,Spike_P681R,Spike_R158del,NSP2_R222C,NS7a_V82A,Spike_F157del,Spike_T19R,NS7a_T120I,N_D377Y,NSP2_A476V,M_I82T,NSP6_V149A,Spike_D950N,NSP3_P822L,NSP13_P77L,Spike_E156G,NSP4_A446V,Spike_T478K,NSP12_P323L,Spike_D614G,Spike_L452R)	2021-09-14		TRUE	TRUE		0.00929530201342	0.379534600142	North America / USA
hCoV-19/USA/IN-CDC-STM-000735149/2021	betacoronavirus	EPI_ISL_5202970	2021-09-21	North America	USA	Indiana		29810	Human	29	Female	GK	AY.131	2022-02-28	VOC Delta GK (B.1.617.2+AY.*) first detected in India	(NSP16_K182N,Spike_R21I,N_G215C,Spike_T95I,N_D63G,N_R203M,NSP12_G671S,Spike_H655Y,Spike_G142D,NS3_S26L,Spike_P681R,Spike_R158del,NSP3_P1228L,NS7a_V82A,NSP3_A488S,NSP3_E1801A,Spike_F157del,NSP4_T492I,NSP14_A394V,Spike_T19R,NS7a_T120I,N_D377Y,NSP12_P323F,M_I82T,Spike_D950N,NS7b_T40I,NSP13_P77L,Spike_E156G,NSP3_P1469S,Spike_T478K,NSP6_T77A,NSP12_D879Y,Spike_D614G,NSP4_V167L,Spike_L452R)	2021-10-15		TRUE	TRUE			0.379604159678	North America / USA
hCoV-19/USA/IN-CDC-LC0291641/2021	betacoronavirus	EPI_ISL_5088589	2021-09-19	North America	USA	Indiana		29670	Human	68	Male	GK	AY.131	2022-02-28	VOC Delta GK (B.1.617.2+AY.*) first detected in India	(NSP16_K182N,Spike_R21I,N_G215C,Spike_T95I,N_D63G,N_R203M,NSP12_G671S,Spike_H655Y,Spike_G142D,NS3_S26L,Spike_P681R,Spike_R158del,NSP3_P1228L,NS7a_V82A,NSP3_A488S,NSP3_E1801A,Spike_F157del,NSP4_T492I,NSP14_A394V,Spike_T19R,NS7a_T120I,N_D377Y,NSP12_P323F,M_I82T,Spike_D950N,NS7b_T40I,NSP13_P77L,Spike_E156G,NSP3_P1469S,Spike_T478K,NSP6_T77A,NSP12_D879Y,Spike_D614G,NSP4_V167L,Spike_L452R)	2021-10-12		TRUE	TRUE			0.379541624537	North America / USA
hCoV-19/USA/IN-CDC-STM-000731962/2021	betacoronavirus	EPI_ISL_5210434	2021-09-14	North America	USA	Indiana		29810	Human	26	Female	GK	AY.131	2022-02-28	VOC Delta GK (B.1.617.2+AY.*) first detected in India	(NSP16_K182N,Spike_R21I,N_G215C,Spike_T95I,N_D63G,N_R203M,NSP12_G671S,Spike_H655Y,Spike_G142D,NS3_S26L,Spike_P681R,Spike_R158del,NSP3_P1228L,NS7a_V82A,NSP3_A488S,NSP3_E1801A,Spike_F157del,NSP4_T492I,NSP14_A394V,Spike_T19R,NS7a_T120I,N_D377Y,NSP12_P323F,M_I82T,Spike_D950N,NS7b_T40I,NSP13_P77L,Spike_E156G,NSP3_P1469S,Spike_T478K,NSP6_T77A,NSP12_D879Y,Spike_D614G,NSP4_V167L,Spike_L452R)	2021-10-15		TRUE	TRUE			0.379604159678	North America / USA
hCoV-19/USA/CT-SEMA4-1718/2021	betacoronavirus	EPI_ISL_7978093	2021-12-09	North America	USA	Connecticut		29817	Human	36	Male	GK	AY.131	2022-02-28	VOC Delta GK (B.1.617.2+AY.*) first detected in India	(N_G215C,Spike_T95I,N_D63G,N_R203M,NSP12_G671S,NS3_S26L,Spike_P681R,Spike_R158del,NSP3_P1228L,NS7a_V82A,NSP3_A488S,Spike_F157del,NSP4_T492I,NSP14_A394V,Spike_T19R,NS7a_T120I,Spike_N501T,N_D377Y,NSP12_P323F,NSP15_V127F,M_I82T,Spike_D950N,NS7b_T40I,NS8_S54stop,Spike_G446V,NSP13_P77L,Spike_E156G,NSP3_P1469S,N_D402Y,Spike_T478K,NSP6_T77A,Spike_D614G,NSP4_V167L,Spike_L452R)	2021-12-22		TRUE	TRUE			0.379548579669	North America / USA
hCoV-19/USA/NY-PRL-2021_0911_00E08/2021	betacoronavirus	EPI_ISL_4547067	2021-09-10	North America	USA	New York		29733	Human	13	Male	GK	AY.131	2022-02-28	VOC Delta GK (B.1.617.2+AY.*) first detected in India	(N_G215C,Spike_T95I,N_D63G,N_R203M,NSP12_G671S,Spike_G142D,NS3_S26L,Spike_P681R,Spike_R158del,NSP3_P1228L,NS7a_V82A,NSP3_A488S,Spike_F157del,NSP4_T492I,NSP14_A394V,Spike_T19R,NS7a_T120I,N_D377Y,NSP12_P323F,M_I82T,Spike_D950N,NS7b_T40I,NSP13_P77L,Spike_E156G,NSP3_P1469S,Spike_T478K,NSP6_T77A,NSP4_T295A,Spike_D614G,Spike_V1104L,NSP4_V167L,Spike_L452R)	2021-09-27		TRUE	TRUE			0.379544613729	North America / USA
hCoV-19/USA/NY-PRL-2021_0911_00G16/2021	betacoronavirus	EPI_ISL_4547101	2021-09-10	North America	USA	New York		29735	Human	39	Female	GK	AY.131	2022-02-28	VOC Delta GK (B.1.617.2+AY.*) first detected in India	(N_G215C,Spike_T95I,N_D63G,N_R203M,NSP12_G671S,Spike_G142D,NS3_S26L,Spike_P681R,Spike_R158del,NSP3_P1228L,NS7a_V82A,NSP3_A488S,Spike_F157del,NSP4_T492I,NSP14_A394V,Spike_T19R,NS7a_T120I,N_D377Y,NSP12_P323F,M_I82T,Spike_D950N,NS7b_T40I,NSP13_P77L,Spike_E156G,NSP3_P1469S,Spike_T478K,NSP6_T77A,NSP4_T295A,Spike_D614G,Spike_V1104L,NSP4_V167L,Spike_L452R)	2021-09-27		TRUE	TRUE			0.379552715655	North America / USA
hCoV-19/USA/IN-CDC-STM-000736975/2021	betacoronavirus	EPI_ISL_5240021	2021-09-29	North America	USA	Indiana		29810	Human	67	Female	GK	AY.131	2022-02-28	VOC Delta GK (B.1.617.2+AY.*) first detected in India	(NSP16_K182N,Spike_R21I,N_G215C,Spike_T95I,N_D63G,N_R203M,NSP12_G671S,Spike_H655Y,Spike_G142D,NS3_S26L,Spike_P681R,Spike_R158del,NSP3_P1228L,NS7a_V82A,NSP3_A488S,NSP3_E1801A,Spike_F157del,NSP4_T492I,NSP14_A394V,Spike_T19R,NS7a_T120I,N_D377Y,NSP12_P323F,M_I82T,Spike_D950N,NS7b_T40I,NSP13_P77L,Spike_E156G,NSP3_P1469S,Spike_T478K,NSP6_T77A,NSP12_D879Y,Spike_D614G,NSP4_V167L,Spike_L452R)	2021-10-16		TRUE	TRUE		0.000167728950017	0.379567186714	North America / USA
hCoV-19/USA/NY-PRL-2021_0911_00E17/2021	betacoronavirus	EPI_ISL_4547073	2021-09-10	North America	USA	New York		29733	Human	9	Male	GK	AY.131	2022-02-28	VOC Delta GK (B.1.617.2+AY.*) first detected in India	(N_G215C,Spike_T95I,N_D63G,N_R203M,NSP12_G671S,Spike_G142D,NS3_S26L,Spike_P681R,Spike_R158del,NSP3_P1228L,NS7a_V82A,NSP3_A488S,Spike_F157del,NSP4_T492I,NSP14_A394V,Spike_T19R,NS7a_T120I,N_D377Y,NSP12_P323F,M_I82T,Spike_D950N,NS7b_T40I,NSP13_P77L,Spike_E156G,NSP3_P1469S,Spike_T478K,NSP6_T77A,NSP4_T295A,Spike_D614G,Spike_V1104L,NSP4_V167L,Spike_L452R)	2021-09-27		TRUE	TRUE			0.379544613729	North America / USA
hCoV-19/USA/WI-CDC-LC0434318/2021	betacoronavirus	EPI_ISL_8153283	2021-12-04	North America	USA	Wisconsin		29462	Human	42	Male	GK	AY.131	2022-02-28	VOC Delta GK (B.1.617.2+AY.*) first detected in India	(N_G215C,Spike_T95I,N_D63G,N_R203M,NSP12_G671S,NSP3_E195D,NS3_L65F,Spike_G142D,NS7b_L25F,NS3_S26L,Spike_P681R,Spike_R158del,NSP3_P1228L,NS7a_V82A,NSP3_A488S,Spike_F157del,NSP4_T492I,NSP14_A394V,NS7a_T120I,N_D377Y,NSP12_P323F,M_I82T,Spike_D950N,NS7b_T40I,NSP13_P77L,Spike_E156G,NSP3_P1469S,Spike_T478K,NSP3_V325F,NS7a_V71I,NSP6_T77A,Spike_D614G,NSP4_V167L,Spike_L452R)	2021-12-28		TRUE	TRUE		0.00237594189125	0.37894665215	North America / USA
hCoV-19/USA/IN-CDC-LC0299676/2021	betacoronavirus	EPI_ISL_5080167	2021-09-14	North America	USA	Indiana		29638	Human	46	Female	GK	AY.131	2022-02-28	VOC Delta GK (B.1.617.2+AY.*) first detected in India	(NSP16_K182N,Spike_R21I,N_G215C,Spike_T95I,N_D63G,N_R203M,NSP12_G671S,Spike_H655Y,Spike_G142D,NS3_S26L,Spike_P681R,Spike_R158del,NSP3_P1228L,NS7a_V82A,NSP3_A488S,NSP3_E1801A,Spike_F157del,NSP4_T492I,NSP14_A394V,Spike_T19R,NS7a_T120I,N_D377Y,NSP12_P323F,M_I82T,Spike_D950N,NS7b_T40I,NSP13_P77L,Spike_E156G,NSP3_P1469S,Spike_T478K,NSP6_T77A,NSP12_D879Y,Spike_D614G,NSP4_V167L,Spike_L452R)	2021-10-12		TRUE	TRUE		0.00728794115662	0.37937597716	North America / USA
hCoV-19/USA/MI-CDC-ASC210402395/2021	betacoronavirus	EPI_ISL_7781520	2021-11-15	North America	USA	Michigan		29819	Human	44	Male	GK	AY.132	2022-02-28	VOC Delta GK (B.1.617.2+AY.*) first detected in India	(NS7b_E39stop,Spike_T95I,N_D63G,NS3_ins104P,NSP12_G671S,NS8_P70T,Spike_G142D,NS3_S26L,NSP4_C296F,Spike_P681R,Spike_R158del,NSP3_P1228L,NS7a_V82A,NSP3_A488S,Spike_F157del,NSP4_T492I,Spike_Q677H,NSP14_A394V,Spike_T19R,NS7a_T120I,N_D377Y,NS3_G254R,M_I82T,Spike_D950N,NS7b_T40I,NSP13_P77L,NSP14_M72I,Spike_E156G,NSP3_P1469S,Spike_T478K,NSP6_T77A,NSP12_P323L,Spike_D614G,NSP4_V167L,Spike_L452R)	2021-12-17		TRUE	TRUE			0.37932190885	North America / USA
hCoV-19/USA/MN-CDC-LC0377485/2021	betacoronavirus	EPI_ISL_6790925	2021-11-08	North America	USA	Minnesota		29767	Human	8	Male	GK	AY.132	2022-02-28	VOC Delta GK (B.1.617.2+AY.*) first detected in India	(NSP3_P968L,N_G215C,N_D63G,N_R203M,NSP14_H26Y,NSP12_G671S,NSP6_I162V,Spike_G142D,NS3_S26L,Spike_P681R,Spike_R158del,NSP3_P1228L,NS7a_V82A,NSP3_A488S,Spike_F157del,NSP4_T492I,NSP14_A394V,Spike_T19R,NS7a_T120I,NS8_E106V,N_D377Y,Spike_M1233I,M_I82T,Spike_D950N,NSP3_T1036I,NS7b_T40I,NSP13_P77L,Spike_E156G,NSP15_Y88H,NSP3_P1469S,Spike_T478K,NS7b_H42Q,NSP6_T77A,NSP3_D309Y,NSP12_P323L,Spike_D614G,NSP4_V…	2021-11-26		TRUE	TRUE			0.37937985017	North America / USA
hCoV-19/USA/MO-CDC-LC0467505/2021	betacoronavirus	EPI_ISL_9030746	2021-12-28	North America	USA	Missouri		29767	Human	51	Female	GK	AY.132	2022-02-28	VOC Delta GK (B.1.617.2+AY.*) first detected in India	(NSP3_P968L,N_G215C,N_D63G,N_R203M,NSP14_H26Y,NSP12_G671S,Spike_V3I,NSP6_I162V,Spike_G142D,NS3_S26L,Spike_P681R,Spike_R158del,NSP3_P1228L,NS7a_V82A,NSP3_A488S,Spike_F157del,NSP4_T492I,NSP14_A394V,Spike_T19R,NS7a_T120I,NS8_E106V,N_D377Y,Spike_M1233I,M_I82T,Spike_D950N,NS7b_T40I,NSP13_P77L,Spike_E156G,NSP3_P1469S,Spike_T478K,NS7b_H42Q,NSP6_T77A,NSP3_D309Y,NSP12_P323L,Spike_D614G,NSP4_V167L,Spike_L4…	2022-01-24		TRUE	TRUE			0.37937985017	North America / USA
hCoV-19/USA/MN-CDC-QDX28939170/2021	betacoronavirus	EPI_ISL_5069412	2021-09-19	North America	USA	Minnesota		29769	Human	61	Male	GK	AY.132	2022-02-28	VOC Delta GK (B.1.617.2+AY.*) first detected in India	(NSP3_P968L,N_G215C,N_D63G,N_R203M,NSP14_H26Y,NSP12_G671S,NSP6_I162V,Spike_G142D,NS3_S26L,Spike_P681R,Spike_R158del,NSP3_P1228L,NS7a_V82A,NSP3_A488S,Spike_F157del,NSP4_T492I,NSP14_A394V,Spike_T19R,NS7a_T120I,NS8_E106V,N_D377Y,M_I82T,Spike_D950N,NS7b_T40I,NSP13_P77L,Spike_E156G,NSP3_P1469S,Spike_T478K,NS7b_H42Q,NSP6_T77A,NSP3_D309Y,NSP12_P323L,Spike_D614G,NSP4_V167L,Spike_L452R)	2021-10-12		TRUE	TRUE			0.379387953912	North America / USA
hCoV-19/USA/MN-CDC-ASC210446783/2021	betacoronavirus	EPI_ISL_6541204	2021-10-29	North America	USA	Minnesota		29823	Human	8	Male	GK	AY.132	2022-02-28	VOC Delta GK (B.1.617.2+AY.*) first detected in India	(NSP3_P968L,N_G215C,N_D63G,N_R203M,NSP14_H26Y,NSP12_G671S,NSP6_I162V,Spike_G142D,NS3_S26L,Spike_P681R,Spike_R158del,NSP3_P1228L,NS7a_V82A,NSP3_A488S,Spike_F157del,NSP4_T492I,NSP14_A394V,Spike_T19R,NS7a_T120I,NS8_E106V,N_D377Y,Spike_M1233I,M_I82T,Spike_D950N,NS7b_T40I,NSP13_P77L,Spike_E156G,NSP3_P1469S,Spike_T478K,NS7b_H42Q,NSP6_T77A,NSP3_D309Y,NSP12_P323L,NSP15_D282G,Spike_D614G,NSP4_V167L,Spike_…	2021-11-20		TRUE	TRUE		0.00459376990913	0.379337061241	North America / USA
hCoV-19/USA/CO-CDC-MMB11827378/2021	betacoronavirus	EPI_ISL_8129874	2021-11-24	North America	USA	Colorado		29787	Human	17	Female	GK	AY.132	2022-02-28	VOC Delta GK (B.1.617.2+AY.*) first detected in India	(NSP3_P968L,N_G215C,N_D63G,N_R203M,NSP14_H26Y,NSP12_G671S,NSP6_I162V,Spike_G142D,NS3_S26L,Spike_P681R,Spike_R158del,NSP3_P1228L,NS7a_V82A,NSP3_A488S,Spike_F157del,NSP4_T492I,NSP14_A394V,Spike_T19R,NS7a_T120I,NS8_E106V,N_D377Y,Spike_M1233I,M_I82T,Spike_D950N,NS7b_T40I,NSP13_P77L,Spike_E156G,NSP3_P1469S,Spike_T478K,NS7b_H42Q,NSP6_T77A,NSP3_D309Y,NSP12_P323L,Spike_D614G,NSP4_V167L,Spike_L452R)	2021-12-27		TRUE	TRUE			0.379393695236	North America / USA
hCoV-19/USA/WI-CDC-MMB11433219/2021	betacoronavirus	EPI_ISL_7260840	2021-11-03	North America	USA	Wisconsin		29787	Human	8	Male	GK	AY.132	2022-02-28	VOC Delta GK (B.1.617.2+AY.*) first detected in India	(NSP3_P968L,N_G215C,N_D63G,N_R203M,NSP14_H26Y,NSP12_G671S,NSP3_I1411V,NSP6_I162V,Spike_G142D,NS3_S26L,Spike_P681R,Spike_R158del,NSP3_P1228L,NS7a_V82A,NSP3_A488S,Spike_F157del,NSP4_T492I,NSP14_A394V,Spike_T19R,NS7a_T120I,NS8_E106V,N_D377Y,Spike_M1233I,M_I82T,Spike_D950N,NS7b_T40I,NSP13_P77L,Spike_E156G,NSP3_P1469S,Spike_T478K,NS7b_H42Q,NSP6_T77A,NSP3_D309Y,NSP12_P323L,Spike_D614G,NSP4_V167L,Spike_…	2021-12-06		TRUE	TRUE			0.379460838621	North America / USA
hCoV-19/USA/CA-CDC-FG-217329/2021	betacoronavirus	EPI_ISL_8360887	2021-12-23	North America	USA	California		29812	Human	32	Male	GK	AY.132	2022-02-28	VOC Delta GK (B.1.617.2+AY.*) first detected in India	(N_T135I,N_G215C,N_D63G,N_R203M,NSP12_G671S,NSP6_I162V,Spike_G142D,NS3_S26L,Spike_L5F,Spike_P681R,Spike_R158del,NSP3_P1228L,NS7a_V82A,NSP3_A488S,Spike_F157del,NSP4_T492I,NSP14_A394V,Spike_T19R,NS7a_T120I,N_D377Y,M_I82T,Spike_D950N,NS7b_T40I,NSP13_P77L,Spike_E156G,NSP3_P1469S,Spike_T478K,NS7a_P45L,NS7b_H42Q,NSP6_T77A,NSP12_P323L,Spike_D614G,NSP4_V167L,NSP5_I259L,Spike_L452R)	2022-01-04		TRUE	TRUE		0.0004696095532	0.37942143768	North America / USA
hCoV-19/USA/HI-H215223/2021	betacoronavirus	EPI_ISL_5849595	2021-10-10	North America	USA	Hawaii		29767	Human	unknown	unknown	GK	AY.132	2022-02-28	VOC Delta GK (B.1.617.2+AY.*) first detected in India	(N_G215C,N_D63G,N_R203M,NSP12_G671S,NSP6_I162V,NS7a_P34S,Spike_G142D,NS3_S26L,NSP1_H110Y,Spike_P681R,NS3_A110S,Spike_R158del,NSP3_P1228L,NS7a_V82A,NSP3_A488S,Spike_F157del,NSP4_T492I,NSP14_A394V,Spike_T19R,NS7a_T120I,N_D377Y,M_I82T,Spike_D950N,NS7b_T40I,NSP13_P77L,Spike_E156G,NSP3_P1469S,Spike_T478K,NS7b_H42Q,NSP6_T77A,NSP12_P323L,NSP12_T141I,Spike_D614G,NSP4_V167L,Spike_L452R)	2021-11-01		TRUE	TRUE			0.379346255921	North America / USA
hCoV-19/USA/MN-CDC-ASC210443735/2021	betacoronavirus	EPI_ISL_6537534	2021-10-27	North America	USA	Minnesota		29823	Human	51	Male	GK	AY.132	2022-02-28	VOC Delta GK (B.1.617.2+AY.*) first detected in India	(NSP3_P968L,N_G215C,N_D63G,N_R203M,NSP14_H26Y,NSP12_G671S,NSP6_I162V,Spike_G142D,NS3_S26L,Spike_P681R,Spike_R158del,NSP3_P1228L,NS7a_V82A,NSP3_A488S,Spike_F157del,NSP4_T492I,NSP14_A394V,Spike_T19R,NS7a_T120I,NS8_E106V,N_D377Y,Spike_M1233I,M_I82T,Spike_D950N,NS7b_T40I,NSP12_M601I,NSP13_P77L,Spike_E156G,NSP3_P1469S,Spike_T478K,NS7b_H42Q,NSP6_T77A,NSP3_D309Y,NSP12_P323L,Spike_D614G,NSP4_V167L,Spike_…	2021-11-19		TRUE	TRUE		0.00546558025685	0.379130141605	North America / USA
hCoV-19/USA/MN-CDC-IBX128936016488/2021	betacoronavirus	EPI_ISL_4246158	2021-08-24	North America	USA	Minnesota		29815	Human	unknown	unknown	GK	AY.133	2022-02-28	VOC Delta GK (B.1.617.2+AY.*) first detected in India	(Spike_V1264L,N_D63G,N_R203M,NSP12_G671S,NSP1_P62S,NSP6_T181I,NS3_S26L,Spike_P681R,Spike_R158del,NS7a_V82A,Spike_F157del,Spike_T19R,NS7a_T120I,Spike_A222V,N_D377Y,NSP3_H682Y,M_I82T,NSP6_V149A,Spike_D950N,NSP3_P822L,NSP13_P77L,Spike_E156G,NSP4_A446V,Spike_T478K,NSP12_P323L,Spike_D614G,N_A134V,Spike_L452R)	2021-09-16		TRUE	TRUE		0.000234781150428	0.379696725711	North America / USA
hCoV-19/USA/GA-CDC-MMB10396240/2021	betacoronavirus	EPI_ISL_5154327	2021-09-13	North America	USA	Georgia		29787	Human	62	Female	GK	AY.133	2022-02-28	VOC Delta GK (B.1.617.2+AY.*) first detected in India	(Spike_V1264L,N_D63G,N_R203M,NSP12_G671S,NS7a_P68S,NSP1_P62S,NSP3_S543P,Spike_G142D,NSP6_T181I,NS3_S26L,Spike_P681R,Spike_R158del,NSP4_V334I,Spike_A694V,NS7a_V82A,Spike_F157del,Spike_T19R,NS7a_T120I,Spike_A222V,NSP12_S768R,N_D377Y,NSP3_H682Y,M_I82T,NSP6_V149A,Spike_D950N,NSP3_P822L,NSP13_P77L,NSP4_N266S,Spike_E156G,NSP4_A446V,Spike_T478K,NSP12_P323L,Spike_D614G,Spike_S514F,Spike_L452R)	2021-10-14		TRUE	TRUE		0.00174572800215	0.379519085253	North America / USA
hCoV-19/USA/TN-ASC-210645859/2021	betacoronavirus	EPI_ISL_9773618	2021-08-21	North America	USA	Tennessee		29806	Human	62	Male	GK	AY.133	2022-02-28	VOC Delta GK (B.1.617.2+AY.*) first detected in India	(Spike_V1264L,N_D63G,N_R203M,NSP12_G671S,NSP1_P62S,Spike_G142D,NSP6_T181I,NS3_S26L,NSP15_S147I,Spike_P681R,Spike_R158del,NS7a_V82A,Spike_F157del,Spike_T19R,NS7a_T120I,Spike_A222V,N_D377Y,NSP3_H682Y,M_I82T,NSP6_V149A,Spike_D950N,NSP3_P822L,NSP13_P77L,Spike_E156G,NSP4_A446V,Spike_T478K,NSP12_P323L,Spike_D614G,Spike_L452R)	2022-02-11		TRUE	TRUE			0.379655102999	North America / USA
hCoV-19/USA/NC-CDC-LC0243989/2021	betacoronavirus	EPI_ISL_4335284	2021-08-18	North America	USA	North Carolina		29734	Human	23	Female	GK	AY.133	2022-02-28	VOC Delta GK (B.1.617.2+AY.*) first detected in India	(NSP12_I632L,Spike_V1264L,N_D63G,N_R203M,NSP12_G671S,NSP1_P62S,Spike_G142D,NSP6_T181I,NS3_S26L,Spike_P681R,Spike_R158del,NS7a_V82A,Spike_F157del,Spike_T19R,NS7a_T120I,Spike_A222V,N_D377Y,NSP3_H682Y,M_I82T,NSP6_V149A,Spike_D950N,NSP3_P822L,NSP13_P77L,Spike_E156G,NSP4_A446V,Spike_T478K,NSP12_P323L,NSP13_G439R,Spike_D614G,Spike_L452R)	2021-09-20		TRUE	TRUE			0.379733638259	North America / USA
hCoV-19/USA/NV-CDC-LC0470200/2021	betacoronavirus	EPI_ISL_9049375	2021-12-31	North America	USA	Nevada		29767	Human	18	Female	GK	AY.133	2022-02-28	VOC Delta GK (B.1.617.2+AY.*) first detected in India	(Spike_V1264L,N_D63G,N_R203M,NSP12_G671S,NSP3_A1642V,NSP1_P62S,Spike_G142D,NSP6_T181I,NS3_S26L,NSP2_G115V,N_G215S,NSP15_L162F,Spike_P681R,Spike_R158del,NS7a_V82A,Spike_F157del,Spike_P499R,Spike_T19R,Spike_N17K,NS7a_T120I,Spike_A222V,Spike_L18F,N_D377Y,NSP3_H682Y,M_I82T,NSP6_V149A,Spike_D950N,NS8_I88F,NSP3_P822L,NSP13_P77L,NS8_A55V,Spike_E156G,NS3_T24I,NSP4_A446V,Spike_T478K,NSP12_P323L,Spike_D614…	2022-01-25		TRUE	TRUE			0.379346255921	North America / USA
hCoV-19/USA/TN-CDC-ASC210406276/2021	betacoronavirus	EPI_ISL_5111559	2021-09-13	North America	USA	Tennessee		29813	Human	36	Female	GK	AY.133	2022-02-28	VOC Delta GK (B.1.617.2+AY.*) first detected in India	(Spike_V1264L,N_D63G,N_R203M,NSP12_G671S,NSP1_P62S,NSP6_T181I,NS3_S26L,NSP5_R298S,NSP15_S147I,Spike_P681R,Spike_R158del,NS7a_V82A,Spike_F157del,Spike_T19R,NS7a_T120I,Spike_A222V,NSP3_H682Y,M_I82T,NSP6_V149A,Spike_D950N,NSP3_P822L,NSP13_P77L,Spike_E156G,NSP4_A446V,Spike_T478K,NSP12_P323L,Spike_D614G,Spike_L452R)	2021-10-13		TRUE	TRUE			0.379700130815	North America / USA
hCoV-19/USA/GA-CDC-ASC210331590/2021	betacoronavirus	EPI_ISL_5516910	2021-09-20	North America	USA	Georgia		29823	Human	32	Female	GK	AY.133	2022-02-28	VOC Delta GK (B.1.617.2+AY.*) first detected in India	(Spike_V1264L,N_D63G,N_R203M,NSP12_G671S,NSP1_P62S,NSP3_S543P,Spike_G142D,NSP6_T181I,NS3_S26L,Spike_P681R,Spike_R158del,NSP4_V334I,Spike_A694V,NS7a_V82A,Spike_F157del,Spike_T19R,NS7a_T120I,Spike_A222V,N_D377Y,NSP3_H682Y,M_I82T,NSP6_V149A,Spike_D950N,NSP3_P822L,NSP13_P77L,NSP4_N266S,Spike_E156G,NSP4_A446V,Spike_T478K,NSP12_P323L,Spike_D614G,Spike_S514F,Spike_L452R)	2021-10-25		TRUE	TRUE		0.00010059350166	0.379476861167	North America / USA
hCoV-19/USA/TN-IVY-ZZX9ZWFR/2021	betacoronavirus	EPI_ISL_4602812	2021-08-25	North America	USA	Tennessee		29764	Human	unknown	unknown	GK	AY.133	2022-02-28	VOC Delta GK (B.1.617.2+AY.*) first detected in India	(Spike_V1264L,N_D63G,N_R203M,NSP14_Y392C,NSP12_G671S,NSP1_P62S,Spike_G142D,NSP14_R391G,NSP6_T181I,NS3_S26L,NSP15_S147I,Spike_P681R,Spike_R158del,NS7a_V82A,Spike_F157del,Spike_T19R,NS7a_T120I,Spike_A222V,NSP14_P393H,N_D377Y,NSP3_H682Y,M_I82T,NSP6_V149A,Spike_D950N,NSP3_P822L,NSP13_P77L,Spike_E156G,NSP4_A446V,Spike_T478K,NSP12_P323L,Spike_D614G,Spike_L452R,NSP14_D390E)	2021-09-30		TRUE	TRUE		0.00907136137616	0.379670441446	North America / USA
hCoV-19/USA/MO-CDC-ASC210140352/2021	betacoronavirus	EPI_ISL_4999823	2021-09-08	North America	USA	Missouri		29819	Human	45	Male	GK	AY.133	2022-02-28	VOC Delta GK (B.1.617.2+AY.*) first detected in India	(Spike_V1264L,N_D63G,N_R203M,NSP12_G671S,NSP1_P62S,NSP6_T181I,NS3_S26L,Spike_L5F,Spike_P681R,Spike_R158del,NS7a_V82A,Spike_F157del,Spike_T19R,NS7a_T120I,Spike_A222V,N_D377Y,NSP3_H682Y,M_I82T,NSP6_V149A,Spike_D950N,NSP3_P822L,NSP13_P77L,Spike_E156G,NSP4_A446V,Spike_T478K,NSP12_P323L,Spike_D614G,Spike_L452R)	2021-10-08		TRUE	TRUE			0.379724336832	North America / USA
hCoV-19/USA/TN-ASC-210644494/2021	betacoronavirus	EPI_ISL_9772507	2021-08-13	North America	USA	Tennessee		29811	Human	30	Female	GK	AY.133	2022-02-28	VOC Delta GK (B.1.617.2+AY.*) first detected in India	(Spike_V1264L,N_D63G,N_R203M,NSP12_G671S,NSP1_P62S,Spike_G142D,NSP6_T181I,NS3_S26L,NSP15_S147I,Spike_P681R,Spike_R158del,NS7a_V82A,Spike_F157del,Spike_T19R,NS7a_T120I,Spike_A222V,N_D377Y,NSP3_H682Y,M_I82T,NSP6_V149A,Spike_D950N,NSP3_P822L,NSP13_P77L,Spike_E156G,NSP4_A446V,Spike_T478K,NSP12_P323L,Spike_D614G,Spike_L452R)	2022-02-11		TRUE	TRUE			0.379624970648	North America / USA
hCoV-19/USA/NJ-CDC-ASC210084833/2021	betacoronavirus	EPI_ISL_4993236	2021-09-11	North America	USA	New Jersey		29814	Human	28	Female	GK	AY.14	2022-02-28	VOC Delta GK (B.1.617.2+AY.*) first detected in India	(NS7a_L116F,N_D63G,N_R203M,NSP12_G671S,NS7b_E33V,NSP2_S358A,NSP15_D132Y,Spike_G142D,NSP2_P129L,NS3_S26L,NSP13_P174S,NSP14_P46L,Spike_P681R,Spike_R158del,NS7a_V82A,NSP14_S374F,Spike_F157del,Spike_T19R,NS7a_T120I,N_D377Y,M_I82T,NSP6_V149A,Spike_D950N,NSP3_P822L,NSP13_P77L,Spike_E156G,NSP16_M20I,N_D3Y,NSP4_A446V,Spike_T478K,NSP2_R4C,NSP12_P323L,Spike_D614G,Spike_L452R)	2021-10-08		TRUE	TRUE			0.379653853894	North America / USA
hCoV-19/USA/CA-CDC-LC0159611/2021	betacoronavirus	EPI_ISL_3607542	2021-07-30	North America	USA	California		29767	Human	39	Female	GK	AY.14	2022-02-28	VOC Delta GK (B.1.617.2+AY.*) first detected in India	(NS7a_L116F,N_D63G,N_R203M,NSP12_G671S,NSP2_S358A,Spike_G142D,NSP2_P129L,NS3_S26L,NSP14_P46L,Spike_P681R,Spike_R158del,NS6_W27L,NS7a_V82A,NSP14_S374F,Spike_F157del,Spike_T19R,NS7a_T120I,N_D377Y,M_I82T,NSP6_V149A,Spike_D950N,NSP3_P822L,NSP13_P77L,Spike_E156G,NSP16_M20I,NSP4_A446V,Spike_T478K,NSP12_P323L,Spike_D614G,M_A85S,Spike_L452R)	2021-08-23		TRUE	TRUE			0.379749386905	North America / USA
hCoV-19/USA/CA-CDC-LC0404828/2021	betacoronavirus	EPI_ISL_7499600	2021-11-26	North America	USA	California		29704	Human	35	Male	GK	AY.14	2022-02-28	VOC Delta GK (B.1.617.2+AY.*) first detected in India	(NS7a_L116F,N_D63G,N_R203M,NSP12_G671S,NSP2_S358A,Spike_G142D,NSP2_P129L,NS3_D210E,NS3_S26L,NSP14_P46L,Spike_P681R,Spike_R158del,NS7a_V82A,NSP14_S374F,Spike_F157del,Spike_T19R,NS7a_T120I,N_D377Y,M_I82T,NSP6_V149A,Spike_D950N,NSP3_P822L,NSP13_P77L,Spike_E156G,NSP16_M20I,NSP4_A446V,Spike_T478K,NSP12_P323L,Spike_D614G,Spike_L452R)	2021-12-10		TRUE	TRUE			0.379511176946	North America / USA
hCoV-19/USA/CA-FS27530092/2021	betacoronavirus	EPI_ISL_5977893	2021-09-14	North America	USA	California		29833	Human	16	Female	GK	AY.14	2022-02-28	VOC Delta GK (B.1.617.2+AY.*) first detected in India	(NSP3_S688L,NSP16_S33I,NS7a_L116F,N_D63G,N_R203M,NSP7_M3I,NSP12_G671S,NSP2_S358A,Spike_G142D,NSP2_P129L,NS3_S26L,NSP14_P46L,Spike_P681R,Spike_R158del,N_A252V,NS7a_V82A,NSP14_S374F,Spike_F157del,Spike_T19R,NS7a_T120I,N_D377Y,M_I82T,NSP6_V149A,Spike_D950N,NSP3_P822L,NSP13_P77L,Spike_E156G,NSP16_M20I,NSP4_A446V,Spike_T478K,NSP12_P323L,Spike_D614G,Spike_L452R)	2021-11-05		TRUE	TRUE		0.000100559782791	0.379584311096	North America / USA
hCoV-19/USA/MA-CDCBI-CRSP_7Q7EGEUAHJPDWJ2F/2021	betacoronavirus	EPI_ISL_5250944	2021-10-08	North America	USA	Massachusetts		29887	Human	unknown	unknown	GK	AY.14	2022-02-28	VOC Delta GK (B.1.617.2+AY.*) first detected in India	(NS7a_L116F,N_D63G,N_R203M,NSP12_G671S,NS7b_E33V,NSP2_S358A,NSP15_D132Y,Spike_G142D,NSP2_P129L,NS3_S26L,NSP14_P46L,Spike_P681R,Spike_R158del,NS7a_V82A,NSP14_S374F,Spike_F157del,Spike_T19R,NS7a_T120I,N_D377Y,M_I82T,NSP6_V149A,Spike_D950N,NSP3_P822L,NSP13_P77L,Spike_E156G,NSP16_M20I,NSP4_A446V,Spike_T478K,NSP12_P323L,Spike_D614G,Spike_L452R)	2021-10-17		TRUE	TRUE			0.379395723893	North America / USA
hCoV-19/USA/CA-CDC-FG-086595/2021	betacoronavirus	EPI_ISL_3866101	2021-08-11	North America	USA	California		29812	Human	56	Female	GK	AY.14	2022-02-28	VOC Delta GK (B.1.617.2+AY.*) first detected in India	(NS7a_L116F,N_D63G,N_R203M,NSP12_G671S,NSP2_S358A,Spike_G142D,NSP2_P129L,NS3_S26L,NSP14_P46L,Spike_P681R,Spike_R158del,NS7a_V82A,NSP14_S374F,Spike_F157del,Spike_T19R,NS7a_T120I,N_D377Y,M_I82T,NSP6_V149A,Spike_D950N,NSP3_P822L,NSP13_P77L,Spike_E156G,NSP14_T250I,NSP16_M20I,NSP4_A446V,Spike_T478K,NSP12_D62G,NSP12_P323L,NSP5_A191V,Spike_D614G,Spike_L452R,NSP3_T1250I)	2021-09-01		TRUE	TRUE		0.00543405340131	0.379494097808	North America / USA
hCoV-19/USA/AZ-CDC-LC0392807/2021	betacoronavirus	EPI_ISL_7244368	2021-11-08	North America	USA	Arizona		29733	Human	61	Female	GK	AY.14	2022-02-28	VOC Delta GK (B.1.617.2+AY.*) first detected in India	(NS7a_L116F,N_D63G,N_R203M,NSP12_G671S,NSP2_S358A,Spike_G142D,NSP2_P129L,NS3_S26L,NSP14_P46L,Spike_P681R,Spike_R158del,NS7a_V82A,NSP14_S374F,Spike_F157del,Spike_T19R,NS7a_T120I,N_S193T,N_D377Y,M_I82T,NSP6_V149A,Spike_D950N,NSP3_P822L,NSP13_P77L,Spike_E156G,NSP16_M20I,NSP4_A446V,Spike_T478K,NSP12_P323L,Spike_D614G,Spike_L452R)	2021-12-06		TRUE	TRUE			0.379645511721	North America / USA
hCoV-19/USA/CA-CDC-FG-187843/2021	betacoronavirus	EPI_ISL_7699126	2021-12-07	North America	USA	California		29845	Human	45	Female	GK	AY.14	2022-02-28	VOC Delta GK (B.1.617.2+AY.*) first detected in India	(NS7a_L116F,N_D63G,N_R203M,NSP12_G671S,NSP2_S358A,Spike_G142D,NSP2_P129L,NSP13_L581F,NS3_S26L,NSP14_P46L,Spike_P681R,Spike_R158del,Spike_A262S,NSP12_G596S,NS8_I47V,NS7a_V82A,NSP14_S374F,Spike_F157del,Spike_T19R,NS7a_T120I,NSP15_Y342H,N_D377Y,M_I82T,NSP6_V149A,Spike_D950N,NSP3_P822L,NSP13_P77L,Spike_E156G,NSP14_T250I,NSP16_M20I,NSP4_A446V,Spike_T478K,NSP12_D62G,NSP12_P323L,Spike_D614G,Spike_L452R,…	2021-12-15		TRUE	TRUE		0.000100519349975	0.379632732391	North America / USA
hCoV-19/USA/FL-CDC-ASC210077053/2021	betacoronavirus	EPI_ISL_4398642	2021-08-10	North America	USA	Florida		29823	Human	37	Female	GK	AY.14	2022-02-28	VOC Delta GK (B.1.617.2+AY.*) first detected in India	(NS7a_L116F,N_D63G,N_R203M,NS3_H78Y,NSP12_G671S,NS7b_E33V,NSP2_S358A,NSP15_D132Y,NSP2_P129L,NS3_S26L,NSP14_P46L,Spike_P681R,Spike_R158del,NS8_F3L,NS7a_V82A,NSP14_S374F,Spike_F157del,Spike_T19R,NS7a_T120I,N_D377Y,M_I82T,NSP6_V149A,Spike_D950N,NSP3_P822L,NSP13_P77L,Spike_E156G,NSP3_T725I,NSP16_M20I,NSP4_A446V,Spike_T478K,NSP12_P323L,Spike_D614G,Spike_L452R)	2021-09-22		TRUE	TRUE			0.379706937598	North America / USA
hCoV-19/USA/CA-CDC-FG-043612/2021	betacoronavirus	EPI_ISL_3209705	2021-07-16	North America	USA	California		29809	Human	36	Male	GK	AY.14	2022-02-28	VOC Delta GK (B.1.617.2+AY.*) first detected in India	(NS7a_L116F,N_D63G,N_R203M,NS7a_T39I,NSP12_G671S,NSP13_Q518H,NSP2_S358A,Spike_G142D,NSP2_P129L,NS3_S26L,NSP14_P46L,Spike_P681R,Spike_R158del,NS7a_V82A,NSP14_S374F,Spike_F157del,Spike_T19R,NS7a_T120I,N_D377Y,M_I82T,NSP6_V149A,Spike_D950N,NSP3_P822L,NSP13_P77L,Spike_E156G,NSP1_V84del,NSP16_M20I,NSP4_A446V,Spike_T478K,NSP12_P323L,Spike_D614G,Spike_L452R)	2021-08-03		TRUE	TRUE		0.0066422892415	0.379386038972	North America / USA
hCoV-19/USA/OH-CDC-LC0318117/2021	betacoronavirus	EPI_ISL_5263971	2021-09-28	North America	USA	Ohio		29430	Human	19	Male	GK	AY.15	2022-02-28	VOC Delta GK (B.1.617.2+AY.*) first detected in India	(NSP4_V99L,NS7a_L116F,N_D63G,N_R203M,NSP3_A1769V,NSP12_G671S,NSP3_P74S,Spike_G142D,NSP2_P129L,NS3_S26L,NSP14_P46L,NSP3_E81D,Spike_P681R,Spike_R158del,NS7a_V82A,NSP14_S374F,Spike_F157del,NSP3_I341V,Spike_T19R,NS7a_T120I,N_D377Y,M_I82T,NSP6_V149A,Spike_D950N,NSP3_P822L,NSP13_P77L,Spike_E156G,NSP9_S5N,NSP4_A446V,Spike_T478K,NSP12_P323L,Spike_D614G,Spike_L452R)	2021-10-18		TRUE	TRUE		0.00747536527353	0.379869907566	North America / USA
hCoV-19/USA/MI-CDC-2-4504152/2021	betacoronavirus	EPI_ISL_2689944	2021-05-19	North America	USA	Michigan		29783	Human	38	Male	GK	AY.15	2022-02-28	VOC Delta GK (B.1.617.2+AY.*) first detected in India	(NS7a_L116F,N_D63G,N_R203M,NSP12_G671S,Spike_G142D,NSP2_P129L,NS3_S26L,NSP14_P46L,Spike_P681R,Spike_R158del,NS7a_V82A,NSP14_S374F,Spike_F157del,Spike_T19R,NS7a_T120I,N_D377Y,M_I82T,NSP6_V149A,Spike_D950N,NSP3_P822L,NSP13_P77L,Spike_E156G,NSP4_A446V,Spike_T478K,NSP12_P323L,Spike_D614G,Spike_L452R)	2021-06-25		TRUE	TRUE		0.000537255297001	0.37960692088	North America / USA
hCoV-19/USA/CA-CDC-FG-131932/2021	betacoronavirus	EPI_ISL_5234690	2021-09-20	North America	USA	California		29808	Human	38	Male	GK	AY.15	2022-02-28	VOC Delta GK (B.1.617.2+AY.*) first detected in India	(NS7a_L116F,N_D63G,NSP1_M85del,N_R203M,NSP12_G671S,NSP3_P74S,Spike_G142D,NSP2_P129L,NS3_S26L,NSP14_P46L,NSP3_E81D,Spike_P681R,Spike_R158del,NS7a_V82A,NSP14_S374F,Spike_F157del,NSP3_I341V,Spike_T19R,NS7a_T120I,N_D377Y,M_I82T,NSP6_V149A,Spike_D950N,NSP3_P822L,NSP13_P77L,Spike_E156G,NSP9_S5N,NSP4_A446V,Spike_T478K,NSP12_P323L,Spike_D614G,Spike_L452R)	2021-10-15		TRUE	TRUE		0.00526721910961	0.379561551433	North America / USA
hCoV-19/USA/KY-CDC-ASC210086508/2021	betacoronavirus	EPI_ISL_5518969	2021-09-20	North America	USA	Kentucky		29821	Human	18	Female	GK	AY.15	2022-02-28	VOC Delta GK (B.1.617.2+AY.*) first detected in India	(N_D63G,N_R203M,NSP12_G671S,NSP3_P74S,Spike_G142D,NSP2_P129L,NS3_S26L,NSP14_P46L,NSP3_E81D,Spike_P681R,Spike_R158del,NS7a_L116Q,NS7a_V82A,NSP14_S374F,Spike_F157del,NSP3_I341V,Spike_T19R,N_D377Y,M_I82T,NSP6_V149A,Spike_D950N,NSP3_P822L,NSP13_P77L,Spike_E156G,NSP9_S5N,NSP4_A446V,Spike_T478K,NS7a_F114H,NS7a_R118K,NS7a_I110N,NSP3_T771I,NSP12_P323L,NS7a_T115I,Spike_D614G,NSP14_V328F,NS7a_C113L)	2021-10-25		TRUE	TRUE		0.00513061265551	0.379668329513	North America / USA
hCoV-19/USA/IL-CDC-ASC210201673/2021	betacoronavirus	EPI_ISL_3846913	2021-07-29	North America	USA	Illinois		29815	Human	35	Female	GK	AY.15	2022-02-28	VOC Delta GK (B.1.617.2+AY.*) first detected in India	(NS7a_L116F,N_D63G,N_R203M,NSP12_G671S,NSP2_P129L,NS3_S26L,NSP14_P46L,NSP3_E81D,Spike_P681R,Spike_R158del,NS7a_V82A,NSP14_S374F,Spike_F157del,NSP3_I341V,Spike_T19R,NS7a_T120I,N_D377Y,M_I82T,NSP6_V149A,Spike_D950N,NSP3_P822L,NSP13_P77L,Spike_E156G,NSP4_A446V,Spike_T478K,NSP12_P323L,Spike_D614G,Spike_L452R)	2021-09-01		TRUE	TRUE			0.379775280899	North America / USA
hCoV-19/USA/TX-CDC-LC0167977/2021	betacoronavirus	EPI_ISL_3686764	2021-08-03	North America	USA	Texas		29671	Human	28	Female	GK	AY.15	2022-02-28	VOC Delta GK (B.1.617.2+AY.*) first detected in India	(NS7a_L116F,N_D63G,N_R203M,NSP12_G671S,NSP13_V187L,Spike_G142D,NSP2_P129L,NS3_S26L,NSP14_P46L,Spike_P681R,Spike_R158del,NS7a_V82A,NSP14_S374F,Spike_F157del,NSP3_L1870I,Spike_T19R,NS7a_T120I,N_D377Y,M_I82T,NSP6_V149A,Spike_D950N,NSP3_P822L,NSP13_P77L,Spike_E156G,NSP4_A446V,Spike_T478K,NSP6_L260F,NSP12_P323L,Spike_D614G,Spike_L452R,Spike_A372P)	2021-08-25		TRUE	TRUE			0.379629941694	North America / USA
hCoV-19/USA/TX-CDC-FG-088211/2021	betacoronavirus	EPI_ISL_4370676	2021-08-14	North America	USA	Texas		29812	Human	34	Female	GK	AY.15	2022-02-28	VOC Delta GK (B.1.617.2+AY.*) first detected in India	(NSP3_A1537S,NS7a_L116F,N_D63G,N_R203M,NSP12_G671S,NSP13_V187L,Spike_G142D,NSP2_P129L,NS3_S26L,NSP14_P46L,Spike_P681R,Spike_R158del,NS7a_V82A,NSP14_S374F,Spike_F157del,Spike_T19R,NS7a_T120I,N_D377Y,M_I82T,NSP6_V149A,Spike_D950N,NSP3_P822L,NSP13_P77L,Spike_E156G,NSP4_A446V,Spike_T478K,NSP1_G49C,NSP12_P323L,Spike_D614G,Spike_L452R,Spike_A372P)	2021-09-21		TRUE	TRUE		0.00536714635537	0.379481299113	North America / USA
hCoV-19/USA/GA-CDC-MMB09572642/2021	betacoronavirus	EPI_ISL_4259647	2021-08-03	North America	USA	Georgia		29787	Human	19	Male	GK	AY.15	2022-02-28	VOC Delta GK (B.1.617.2+AY.*) first detected in India	(N_D63G,N_R203M,NSP3_A1305V,NSP12_G671S,Spike_V289I,Spike_G142D,N_G18V,NSP6_T181I,Spike_G219S,NS3_S26L,Spike_P681R,Spike_R158del,NSP3_E815D,NS7a_V82A,Spike_F157del,Spike_T19R,NS7a_T120I,Spike_A222V,N_D377Y,M_I82T,NSP6_V149A,Spike_D950N,NSP3_P822L,NSP13_P77L,Spike_E156G,NSP4_A446V,Spike_T478K,NSP12_M124I,NSP12_P323L,Spike_D614G,Spike_L452R)	2021-09-17		TRUE	TRUE		0.0016450129251	0.379548052996	North America / USA
hCoV-19/USA/PA-CDC-STM-J6GKU5WEQ/2021	betacoronavirus	EPI_ISL_6416018	2021-10-29	North America	USA	Pennsylvania		29890	Human	16	Female	GK	AY.15	2022-02-28	VOC Delta GK (B.1.617.2+AY.*) first detected in India	(NSP4_V99L,NS7a_L116F,N_D63G,NSP2_V157F,N_R203M,NSP3_A1769V,NSP12_G671S,NSP3_P74S,Spike_G142D,NSP2_P129L,NS3_S26L,NSP14_P46L,NSP3_E81D,Spike_P681R,Spike_R158del,NS7a_V82A,NSP14_S374F,Spike_F157del,NSP3_I341V,Spike_T19R,NS7a_T120I,N_D377Y,M_I82T,NSP6_V149A,Spike_D950N,NSP3_P822L,NSP13_P77L,Spike_E156G,NSP9_S5N,NSP4_A446V,Spike_T478K,NSP12_P323L,Spike_D614G,Spike_L452R)	2021-11-17		TRUE	TRUE			0.379223820676	North America / USA
hCoV-19/USA/GA-CDC-LC0197328/2021	betacoronavirus	EPI_ISL_4151085	2021-08-17	North America	USA	Georgia		29691	Human	8	Male	GK	AY.15	2022-02-28	VOC Delta GK (B.1.617.2+AY.*) first detected in India	(N_D63G,N_R203M,NSP12_G671S,Spike_V289I,Spike_G142D,N_G18V,NSP6_T181I,Spike_G219S,NS3_S26L,Spike_P681R,Spike_R158del,NSP3_E815D,NS7a_V82A,Spike_F157del,Spike_T19R,NS7a_T120I,Spike_A222V,N_D377Y,M_I82T,NSP6_V149A,Spike_D950N,NSP3_P822L,NSP13_P77L,Spike_E156G,NSP3_P1469S,NSP4_A446V,Spike_T478K,NSP12_M124I,NSP12_P323L,Spike_D614G,NSP4_V167L,Spike_L452R)	2021-09-13		TRUE	TRUE			0.379508942104	North America / USA
hCoV-19/USA/NY-NYGC-3774-VTM3-CYYF115/2021	betacoronavirus	EPI_ISL_4882402	2021-09-08	North America	USA	New York	Other: NYP-WCM	29787	Human	78	Female	GK	AY.16	2022-02-28	VOC Delta GK (B.1.617.2+AY.*) first detected in India	(NS7a_L116F,N_D63G,N_R203M,NSP12_G671S,Spike_G142D,NSP2_P129L,NSP3_K487N,NS3_S26L,NSP14_P46L,Spike_P681R,Spike_R158del,Spike_Y144del,NS7a_V82A,Spike_F157del,Spike_T19R,NS7a_T120I,N_D377Y,M_I82T,NSP6_V149A,Spike_D215H,Spike_D950N,NSP3_P822L,NSP13_P77L,Spike_E156G,NSP4_A446V,Spike_T478K,NSP15_T48I,NSP12_P323L,Spike_D614G,Spike_L452R)	2021-10-06		TRUE	TRUE			0.379897270621	North America / USA
hCoV-19/USA/MA-CDCBI-CRSP_O7CJPESQ4EQ2HXXZ/2021	betacoronavirus	EPI_ISL_4304192	2021-09-09	North America	USA	Massachusetts		29844	Human	unknown	unknown	GK	AY.16	2022-02-28	VOC Delta GK (B.1.617.2+AY.*) first detected in India	(NS7a_L116F,N_D63G,N_R203M,NSP12_G671S,Spike_G142D,NSP2_P129L,NS3_S26L,NSP14_P46L,NSP13_E261D,Spike_P681R,Spike_R158del,NS7a_V82A,Spike_F157del,Spike_T19R,NS7a_T120I,N_D377Y,M_I82T,NSP6_V149A,Spike_D950N,NSP3_P822L,NSP13_P77L,Spike_E156G,NSP4_A446V,Spike_T478K,NSP12_P323L,Spike_D614G,Spike_L452R)	2021-09-20		TRUE	TRUE		0.00696957512398	0.379335942772	North America / USA
hCoV-19/USA/UT-UPHL-210928620544/9/14/21	betacoronavirus	EPI_ISL_4891300	2021-09-14	North America	USA	Utah		29790	Human	unknown	unknown	GK	AY.16	2022-02-28	VOC Delta GK (B.1.617.2+AY.*) first detected in India	(NS7a_L116F,N_D63G,N_R203M,NSP12_G671S,Spike_G142D,NSP2_P129L,NSP3_K487N,NS3_S26L,NSP14_P46L,Spike_P681R,Spike_R158del,Spike_Y144del,NS7a_V82A,Spike_F157del,Spike_T19R,NS7a_T120I,N_D377Y,M_I82T,NSP6_V149A,Spike_D215H,Spike_D950N,NSP3_P822L,NSP13_P77L,Spike_E156G,NSP4_A446V,Spike_T478K,NSP15_T48I,NSP12_P323L,Spike_D614G,Spike_L452R)	2021-10-06		TRUE	TRUE			0.379926149715	North America / USA
hCoV-19/USA/MA-CDCBI-CRSP_Y2DEA7LZQJB2H535/2021	betacoronavirus	EPI_ISL_3913892	2021-08-24	North America	USA	Massachusetts		29844	Human	unknown	unknown	GK	AY.16	2022-02-28	VOC Delta GK (B.1.617.2+AY.*) first detected in India	(NS7a_L116F,N_D63G,N_R203M,NSP12_G671S,Spike_G142D,NSP2_P129L,NS3_S26L,NSP14_P46L,NSP13_E261D,Spike_P681R,Spike_R158del,NS7a_V82A,Spike_F157del,Spike_T19R,NS7a_T120I,N_D377Y,M_I82T,NSP6_V149A,Spike_D950N,NSP3_P822L,NSP13_P77L,Spike_E156G,NSP4_A446V,Spike_T478K,NSP12_P323L,Spike_D614G,Spike_L452R)	2021-09-03		TRUE	TRUE		0.00774024929634	0.379326647081	North America / USA
hCoV-19/USA/RI-CDC-STM-4XMYMXUPA/2021	betacoronavirus	EPI_ISL_7257935	2021-11-19	North America	USA	Rhode Island		29890	Human	63	Female	GK	AY.16	2022-02-28	VOC Delta GK (B.1.617.2+AY.*) first detected in India	(NS7a_L116F,N_D63G,N_R203M,NSP12_G671S,Spike_G142D,NSP2_P129L,NS3_S26L,NSP14_P46L,NSP13_E261D,Spike_P681R,Spike_R158del,NS7a_V82A,Spike_F157del,Spike_T19R,NS7a_T120I,N_D377Y,M_I82T,NSP6_V149A,Spike_D950N,NSP3_P822L,NSP13_P77L,Spike_E156G,NSP4_A446V,Spike_T478K,NSP12_P323L,Spike_D614G,Spike_L452R)	2021-12-06		TRUE	TRUE			0.379257276681	North America / USA
hCoV-19/USA/NV-NSPHL-LV385484/2021	betacoronavirus	EPI_ISL_3372347	2021-07-20	North America	USA	Nevada		29769	Human	unknown	unknown	GK	AY.16	2022-02-28	VOC Delta GK (B.1.617.2+AY.*) first detected in India	(NS7a_L116F,N_D63G,N_R203M,NSP2_A205V,NSP12_G671S,NSP2_P129L,NSP3_E1231G,NS3_S26L,NSP14_P46L,NSP13_E261D,Spike_P681R,Spike_R158del,NS7a_V82A,Spike_F157del,Spike_T19R,NS7a_T120I,N_D377Y,M_I82T,NSP6_V149A,Spike_D950N,NSP3_P822L,NSP13_P77L,Spike_E156G,NSP12_D893N,M_T30I,NSP4_A446V,Spike_T478K,NSP12_P323L,Spike_D614G,Spike_L452R,Spike_S255F)	2021-08-12		TRUE	TRUE			0.379669443698	North America / USA
hCoV-19/USA/CA-CDPH-3000203801/2021	betacoronavirus	EPI_ISL_5444729	2021-09-06	North America	USA	California		29854	Human	unknown	unknown	GK	AY.16	2022-02-28	VOC Delta GK (B.1.617.2+AY.*) first detected in India	(NS7a_L116F,N_D63G,N_R203M,NSP12_G671S,Spike_G142D,NSP2_P129L,NSP2_A518V,NSP3_K487N,NS3_S26L,NSP14_P46L,Spike_P681R,Spike_R158del,Spike_Y144del,NS7a_V82A,Spike_F157del,Spike_T19R,NS7a_T120I,N_D377Y,M_I82T,NSP6_V149A,Spike_D215H,Spike_D950N,NSP3_P822L,NSP13_P77L,Spike_E156G,NSP4_A446V,Spike_T478K,NSP15_T48I,NSP1_L92F,NSP3_S1087F,NSP12_P323L,Spike_D614G,Spike_L452R)	2021-10-23		TRUE	TRUE			0.379291863464	North America / USA
hCoV-19/USA/MI-CDC-ASC210313493/2021	betacoronavirus	EPI_ISL_6064108	2021-10-06	North America	USA	Michigan		29829	Human	25	Male	GK	AY.16	2022-02-28	VOC Delta GK (B.1.617.2+AY.*) first detected in India	(NSP4_D217N,N_D63G,N_R203M,NSP4_M324I,Spike_G142D,NSP2_P129L,Spike_K77T,NS3_S26L,NSP4_F375S,Spike_P681R,Spike_R158del,NSP2_G262V,NSP3_P340S,NS7a_V82A,Spike_F157del,Spike_T19R,NS7a_T120I,N_D377Y,M_I82T,Spike_D950N,NSP3_P822L,Spike_E156G,NSP15_K259R,NSP1_S17C,Spike_T478K,NSP6_H11Q,NSP12_P323L,Spike_D614G,Spike_L452R,NS3_W131S,NSP1_E87D)	2021-11-08		TRUE	TRUE		0.00355358878943	0.379571375702	North America / USA
hCoV-19/USA/OH-ODH-SC1059819/2021	betacoronavirus	EPI_ISL_3471876	2021-08-04	North America	USA	Ohio		29761	Human	25	unknown	GK	AY.16	2022-02-28	VOC Delta GK (B.1.617.2+AY.*) first detected in India	(NS7a_L116F,N_D63G,N_R203M,NSP12_G671S,Spike_G142D,NSP2_P129L,NSP3_E111D,NS3_S26L,NSP14_P46L,NS3_P262T,NSP13_E261D,Spike_P681R,Spike_R158del,M_I48T,NS7a_V82A,Spike_F157del,Spike_T19R,NS7a_T120I,N_D377Y,M_I82T,NSP6_V149A,Spike_D950N,NSP3_P822L,NSP13_P77L,Spike_E156G,NSP4_A446V,Spike_T478K,NSP12_P323L,Spike_D614G,Spike_L452R)	2021-08-18		TRUE	TRUE			0.37985954773	North America / USA
hCoV-19/USA/MA-CDC-LC0431456/2021	betacoronavirus	EPI_ISL_8154832	2021-12-13	North America	USA	Massachusetts		29795	Human	30	Male	GK	AY.16	2022-02-28	VOC Delta GK (B.1.617.2+AY.*) first detected in India	(NS7a_L116F,N_D63G,N_R203M,NSP12_G671S,Spike_G142D,NSP2_P129L,NS3_S26L,NSP14_P46L,NSP13_E261D,Spike_P681R,Spike_R158del,NS7a_V82A,Spike_F157del,Spike_T19R,NS7a_T120I,NS7a_Q62stop,N_D377Y,M_I82T,NSP6_V149A,Spike_D950N,NSP3_P822L,NSP13_P77L,Spike_E156G,NSP4_A446V,Spike_T478K,NSP12_P323L,Spike_D614G,Spike_L452R)	2021-12-28		TRUE	TRUE		3.35626783017e-05	0.379673759817	North America / USA
hCoV-19/USA/MD-IGS-52130902685A/2021	betacoronavirus	EPI_ISL_7404872	2021-11-05	North America	USA	Maryland		29880	Human	48	Male	GK	AY.16.1	2022-02-28	VOC Delta GK (B.1.617.2+AY.*) first detected in India	(N_G215C,N_D63G,N_R203M,NSP12_G671S,NSP13_I334V,NSP12_K91R,NS3_S26L,Spike_D215Y,Spike_L5F,Spike_P681R,Spike_R158del,NSP3_P1228L,NS7a_V82A,NSP3_A488S,Spike_F157del,NSP4_T492I,NSP14_A394V,Spike_T19R,NS7a_T120I,N_D377Y,M_I82T,Spike_D950N,NS7b_T40I,NSP13_P77L,NSP14_A119V,Spike_E156G,NSP13_I565V,NSP3_P1469S,Spike_T478K,NSP6_T77A,NSP12_P323L,Spike_D614G,NSP4_V167L,Spike_L452R,Spike_G1167V)	2021-12-09		TRUE	TRUE		0.00823293172691	0.379294054127	North America / USA
hCoV-19/USA/MD-IGS-52131311123A/2021	betacoronavirus	EPI_ISL_7404942	2021-11-09	North America	USA	Maryland		29888	Human	41	Female	GK	AY.16.1	2022-02-28	VOC Delta GK (B.1.617.2+AY.*) first detected in India	(N_G215C,N_D63G,N_R203M,NSP12_G671S,NSP13_I334V,NSP12_K91R,NS3_S26L,Spike_D215Y,Spike_L5F,Spike_P681R,Spike_R158del,NSP3_P1228L,NS7a_V82A,NSP3_A488S,Spike_F157del,NSP4_T492I,NSP14_A394V,Spike_T19R,NS7a_T120I,N_D377Y,M_I82T,Spike_D950N,NS7b_T40I,NSP13_P77L,NSP14_A119V,Spike_E156G,NSP13_I565V,NSP3_P1469S,Spike_T478K,NSP6_T77A,NSP12_P323L,Spike_D614G,NSP4_V167L,Spike_L452R,Spike_G1167V)	2021-12-09		TRUE	TRUE		0.00605594218415	0.379371865217	North America / USA
hCoV-19/USA/TX-CDC-ASC210319233/2021	betacoronavirus	EPI_ISL_5773275	2021-09-28	North America	USA	Texas		29823	Human	61	Male	GK	AY.16.1	2022-02-28	VOC Delta GK (B.1.617.2+AY.*) first detected in India	(N_D63G,N_R203M,NS7a_V29L,NSP12_G671S,Spike_K1191N,NSP6_T181I,NS3_G100V,NS3_S26L,Spike_P681R,N_V270L,Spike_R158del,NS7a_V82A,Spike_F157del,Spike_T19R,NS7a_T120I,Spike_A222V,NSP3_T1022I,NSP10_A104V,N_D377Y,M_I82T,NSP6_V149A,Spike_D950N,NSP3_P822L,NSP13_P77L,Spike_E156G,NSP4_A446V,Spike_T478K,NSP12_P323L,Spike_D614G,Spike_L452R)	2021-10-29		TRUE	TRUE			0.379405157094	North America / USA
hCoV-19/USA/MN-MDH-11846/2021	betacoronavirus	EPI_ISL_4062553	2021-08-10	North America	USA	Minnesota		29766	Human	unknown	unknown	GK	AY.16.1	2022-02-28	VOC Delta GK (B.1.617.2+AY.*) first detected in India	(NSP4_D217N,N_D63G,N_R203M,NSP2_P129L,NS3_S26L,NSP4_F375S,Spike_P681R,NSP3_T720N,Spike_R158del,NS8_R52I,NS7a_V82A,NSP3_S1424F,Spike_F157del,Spike_T19R,NS7a_T120I,NSP1_F143del,N_D377Y,M_I82T,Spike_D950N,NSP3_P822L,NSP1_K141del,Spike_E156G,NSP1_S142del,NSP15_K259R,Spike_T478K,NSP6_H11Q,NSP12_P323L,Spike_D614G,N_D103N,Spike_L452R)	2021-09-09		TRUE	TRUE		0.00920513337365	0.3799674488	North America / USA
[truncated: 6,581 more rows]
