# Supplementary material for: Transmission of SARS-CoV-2 from humans to animals and potential host adaptation
Source: Nat Commun. 2022 May 27;13:2988. doi: 10.1038/s41467-022-30698-6 (PMC9142586; doi:10.1038/s41467-022-30698-6)
Supplement: Supplementary file 4 — Supplementary Data 1-13 [file 41467_2022_30698_MOESM4_ESM.zip › supplementary_data/Supplementary_Data_12_all_mink.n1769.unambiguous.dedup.csv]

accession_id	collection_date	loc1	loc2	loc3	host	clade	pango_lineage	variant	aa_substitutions	submission_date	is_low_coverage?	location
EPI_ISL_3050754	2020-08-11	Europe	Denmark		Neovison vison	GR	B.1.1.298			2021-07-23		Europe / Denmark
EPI_ISL_3050756	2020-08-13	Europe	Denmark		Neovison vison	GR	B.1.1.298			2021-07-23		Europe / Denmark
EPI_ISL_3050757	2020-08-13	Europe	Denmark		Neovison vison	GR	B.1.1.298			2021-07-23		Europe / Denmark
EPI_ISL_3218557	2021-06-16	Europe	Poland		Neovison vison	GR	B.1.1.464			2021-08-03		Europe / Poland
EPI_ISL_577791	2020-08-27	Europe	Netherlands	Limburg	Neovison vison	GH	B.1.22			2020-10-13		Europe / Netherlands
EPI_ISL_4548647	2021-07-06	Europe	Latvia		Neovison vison	GV	B.1.177.60			2021-09-27		Europe / Latvia
EPI_ISL_4548648	2021-07-01	Europe	Latvia		Neovison vison	GV	B.1.177.60			2021-09-27		Europe / Latvia
EPI_ISL_4548649	2021-07-01	Europe	Latvia		Neovison vison	GV	B.1.177.60			2021-09-27		Europe / Latvia
EPI_ISL_4548650	2021-07-06	Europe	Latvia		Neovison vison	GV	B.1.177.60			2021-09-27		Europe / Latvia
EPI_ISL_7721854	2021-11-22	Europe	Poland	Kuyavian-Pomeranian	Neovison vison	GK	AY.43	VOC Delta GK (B.1.617.2+AY.*) first detected in India		2021-12-16		Europe / Poland
EPI_ISL_2834694	2020-10-29	North America	USA	Utah	Neovison vison	G	B.1			2021-07-06		North America / USA
EPI_ISL_2834939	2020-09-14	North America	USA	Utah	Neovison vison	G	B.1			2021-07-06		North America / USA
EPI_ISL_2834941	2020-09-14	North America	USA	Utah	Neovison vison	G	B.1			2021-07-06		North America / USA
EPI_ISL_8527347	2021-10-13	Europe	Latvia		Neovison vison	GV	B.1.177.60			2022-01-10		Europe / Latvia
EPI_ISL_8527352	2021-10-07	Europe	Latvia		Neovison vison	GV	B.1.177.60			2022-01-10		Europe / Latvia
EPI_ISL_8527349	2021-10-07	Europe	Latvia		Neovison vison	GV	B.1.177.60			2022-01-10		Europe / Latvia
EPI_ISL_984305	2021-01-27	Europe	Poland	Pomorskie	Neovison vison	GR	B.1.1.464			2021-02-13		Europe / Poland
EPI_ISL_1392906	2020-11-15	Europe	France	Ile de France	Neovison vison	GH	B.1.160			2021-03-29		Europe / France
EPI_ISL_683074	2020-11-02	Europe	Denmark		Neovison vison	GR	B.1.1.298			2020-12-09		Europe / Denmark
EPI_ISL_683316	2020-10-14	Europe	Denmark		Neovison vison	GR	B.1.1.298			2020-12-09		Europe / Denmark
EPI_ISL_683302	2020-10-15	Europe	Denmark		Neovison vison	GR	B.1.1.298			2020-12-09		Europe / Denmark
EPI_ISL_683077	2020-11-02	Europe	Denmark		Neovison vison	GR	B.1.1.298			2020-12-09		Europe / Denmark
EPI_ISL_683134	2020-11-10	Europe	Denmark		Neovison vison	GR	B.1.1.298			2020-12-09		Europe / Denmark
EPI_ISL_683073	2020-11-02	Europe	Denmark		Neovison vison	GR	B.1.1.298			2020-12-09		Europe / Denmark
EPI_ISL_683193	2020-10-28	Europe	Denmark		Neovison vison	GR	B.1.1.298			2020-12-09		Europe / Denmark
EPI_ISL_683179	2020-11-13	Europe	Denmark		Neovison vison	GR	B.1.1.298			2020-12-09		Europe / Denmark
EPI_ISL_683173	2020-11-14	Europe	Denmark		Neovison vison	GR	B.1.1.298			2020-12-09		Europe / Denmark
EPI_ISL_683289	2020-10-19	Europe	Denmark		Neovison vison	GR	B.1.1.298			2020-12-09		Europe / Denmark
EPI_ISL_683288	2020-10-19	Europe	Denmark		Neovison vison	GR	B.1.1.298			2020-12-09		Europe / Denmark
EPI_ISL_683281	2020-10-16	Europe	Denmark		Neovison vison	GR	B.1.1.298			2020-12-09		Europe / Denmark
EPI_ISL_683039	2020-11-03	Europe	Denmark		Neovison vison	GR	B.1.1.298			2020-12-09		Europe / Denmark
EPI_ISL_683162	2020-11-16	Europe	Denmark		Neovison vison	GR	B.1.1.298			2020-12-09		Europe / Denmark
EPI_ISL_683159	2020-11-10	Europe	Denmark		Neovison vison	GR	B.1.1.298			2020-12-09		Europe / Denmark
EPI_ISL_683153	2020-11-10	Europe	Denmark		Neovison vison	GR	B.1.1.298			2020-12-09		Europe / Denmark
EPI_ISL_683156	2020-11-10	Europe	Denmark		Neovison vison	GR	B.1.1.298			2020-12-09		Europe / Denmark
EPI_ISL_683152	2020-11-10	Europe	Denmark		Neovison vison	GR	B.1.1.298			2020-12-09		Europe / Denmark
EPI_ISL_683147	2020-11-10	Europe	Denmark		Neovison vison	GR	B.1.1.298			2020-12-09		Europe / Denmark
EPI_ISL_683025	2020-11-04	Europe	Denmark		Neovison vison	G	B.1.536			2020-12-09		Europe / Denmark
EPI_ISL_683142	2020-11-10	Europe	Denmark		Neovison vison	GR	B.1.1.298			2020-12-09		Europe / Denmark
EPI_ISL_683144	2020-11-10	Europe	Denmark		Neovison vison	GR	B.1.1.298			2020-12-09		Europe / Denmark
EPI_ISL_683141	2020-11-10	Europe	Denmark		Neovison vison	GR	B.1.1.298			2020-12-09		Europe / Denmark
EPI_ISL_683019	2020-11-05	Europe	Denmark		Neovison vison	GR	B.1.1.298			2020-12-09		Europe / Denmark
EPI_ISL_683131	2020-11-10	Europe	Denmark		Neovison vison	GR	B.1.1.298			2020-12-09		Europe / Denmark
EPI_ISL_683226	2020-10-22	Europe	Denmark		Neovison vison	GR	B.1.1.298			2020-12-09		Europe / Denmark
EPI_ISL_1265359	2020-06-02	Europe	Netherlands	Limburg	Neovison vison	G	B.1.8			2021-03-17		Europe / Netherlands
EPI_ISL_1265357	2020-06-02	Europe	Netherlands	Limburg	Neovison vison	G	B.1.8			2021-03-17		Europe / Netherlands
EPI_ISL_8174953	2021-07-29	Europe	Latvia		Neovison vison	G	B.1.177.60			2021-12-29		Europe / Latvia
EPI_ISL_8514997	2021-09-23	Europe	Latvia		Neovison vison	GV	B.1.177.60			2022-01-09		Europe / Latvia
EPI_ISL_8514995	2021-09-29	Europe	Latvia		Neovison vison	GV	B.1.177.60			2022-01-09		Europe / Latvia
EPI_ISL_8514994	2021-09-29	Europe	Latvia		Neovison vison	GV	B.1.177.60			2022-01-09		Europe / Latvia
EPI_ISL_8514993	2021-09-29	Europe	Latvia		Neovison vison	GV	B.1.177.60			2022-01-09		Europe / Latvia
EPI_ISL_8693915	2021-12-01	Europe	Poland	Greater Poland Voivodeship	Neovison vison	GK	AY.43	VOC Delta GK (B.1.617.2+AY.*) first detected in India		2022-01-14		Europe / Poland
EPI_ISL_8693816	2021-11-30	Europe	Poland	West Pomeranian Voivodeship	Neovison vison	GK	AY.43	VOC Delta GK (B.1.617.2+AY.*) first detected in India		2022-01-14		Europe / Poland
EPI_ISL_8693911	2021-11-30	Europe	Poland	West Pomeranian Voivodeship	Neovison vison	GK	AY.43	VOC Delta GK (B.1.617.2+AY.*) first detected in India		2022-01-14		Europe / Poland
EPI_ISL_577750	2020-08-08	Europe	Netherlands	Noord-Brabant	Neovison vison	L	B.11			2020-10-13		Europe / Netherlands
EPI_ISL_577752	2020-08-08	Europe	Netherlands	Noord-Brabant	Neovison vison	L	B.11			2020-10-13		Europe / Netherlands
EPI_ISL_577753	2020-08-08	Europe	Netherlands	Noord-Brabant	Neovison vison	L	B.11			2020-10-13		Europe / Netherlands
EPI_ISL_683087	2020-10-30	Europe	Denmark		Neovison vison	GR	B.1.1.298			2020-12-09		Europe / Denmark
EPI_ISL_683119	2020-11-09	Europe	Denmark		Neovison vison	GR	B.1.1.298			2020-12-09		Europe / Denmark
EPI_ISL_683138	2020-11-10	Europe	Denmark		Neovison vison	GR	B.1.1.298			2020-12-09		Europe / Denmark
EPI_ISL_683188	2020-10-28	Europe	Denmark		Neovison vison	GR	B.1.1.298			2020-12-09		Europe / Denmark
EPI_ISL_683189	2020-10-28	Europe	Denmark		Neovison vison	GR	B.1.1.298			2020-12-09		Europe / Denmark
EPI_ISL_683246	2020-10-21	Europe	Denmark		Neovison vison	GR	B.1.1.298			2020-12-09		Europe / Denmark
EPI_ISL_683248	2020-10-21	Europe	Denmark		Neovison vison	GR	B.1.1.298			2020-12-09		Europe / Denmark
EPI_ISL_683270	2020-10-16	Europe	Denmark		Neovison vison	GR	B.1.1.298			2020-12-09		Europe / Denmark
EPI_ISL_683272	2020-10-19	Europe	Denmark		Neovison vison	GR	B.1.1.298			2020-12-09		Europe / Denmark
EPI_ISL_683273	2020-10-19	Europe	Denmark		Neovison vison	GV	B.1			2020-12-09		Europe / Denmark
EPI_ISL_683280	2020-10-16	Europe	Denmark		Neovison vison	GR	B.1.1.298			2020-12-09		Europe / Denmark
EPI_ISL_683298	2020-10-15	Europe	Denmark		Neovison vison	GR	B.1.1.298			2020-12-09		Europe / Denmark
EPI_ISL_683299	2020-10-15	Europe	Denmark		Neovison vison	GR	B.1.1.298			2020-12-09		Europe / Denmark
EPI_ISL_683309	2020-10-15	Europe	Denmark		Neovison vison	GR	B.1.1.298			2020-12-09		Europe / Denmark
EPI_ISL_683319	2020-10-14	Europe	Denmark		Neovison vison	GR	B.1.1.298			2020-12-09		Europe / Denmark
EPI_ISL_683320	2020-10-14	Europe	Denmark		Neovison vison	GR	B.1.1.298			2020-12-09		Europe / Denmark
EPI_ISL_1527630	2020-11-24	North America	USA	Oregon	Neovison vison	GH	B.1.2			2021-04-09		North America / USA
EPI_ISL_1527631	2020-11-24	North America	USA	Oregon	Neovison vison	GH	B.1.2			2021-04-09		North America / USA
EPI_ISL_1527632	2020-11-24	North America	USA	Oregon	Neovison vison	GH	B.1.2			2021-04-09		North America / USA
EPI_ISL_1527633	2020-11-24	North America	USA	Oregon	Neovison vison	GH	B.1.2			2021-04-09		North America / USA
EPI_ISL_683243	2020-10-21	Europe	Denmark		Neovison vison	GR	B.1.1.298			2020-12-09		Europe / Denmark
EPI_ISL_683085	2020-11-02	Europe	Denmark		Neovison vison	GR	B.1.1.298			2020-12-09		Europe / Denmark
EPI_ISL_683271	2020-10-16	Europe	Denmark		Neovison vison	GR	B.1.1.298			2020-12-09		Europe / Denmark
EPI_ISL_683307	2020-10-15	Europe	Denmark		Neovison vison	GR	B.1.1.298			2020-12-09		Europe / Denmark
EPI_ISL_683306	2020-10-15	Europe	Denmark		Neovison vison	GR	B.1.1.298			2020-12-09		Europe / Denmark
EPI_ISL_8564587	2021-07-15	Europe	Latvia		Neovison vison	GV	B.1.177.60			2022-01-11		Europe / Latvia
EPI_ISL_1265361	2020-05-30	Europe	Netherlands	Noord-Brabant	Neovison vison	GH	B.1.22			2021-03-17		Europe / Netherlands
EPI_ISL_1265363	2020-05-31	Europe	Netherlands	Noord-Brabant	Neovison vison	GH	B.1.22			2021-03-17		Europe / Netherlands
EPI_ISL_1265354	2020-05-30	Europe	Netherlands	Noord-Brabant	Neovison vison	GH	B.1.22			2021-03-17		Europe / Netherlands
EPI_ISL_1265367	2020-06-08	Europe	Netherlands	Noord-Brabant	Neovison vison	L	B.11			2021-03-17		Europe / Netherlands
EPI_ISL_1265358	2020-06-02	Europe	Netherlands	Limburg	Neovison vison	G	B.1.8			2021-03-17		Europe / Netherlands
EPI_ISL_1265356	2020-05-26	Europe	Netherlands	Noord-Brabant	Neovison vison	G	B.1.8			2021-03-17		Europe / Netherlands
EPI_ISL_1265355	2020-05-26	Europe	Netherlands	Noord-Brabant	Neovison vison	G	B.1.8			2021-03-17		Europe / Netherlands
EPI_ISL_1265364	2020-05-31	Europe	Netherlands	Noord-Brabant	Neovison vison	GH	B.1.22			2021-03-17		Europe / Netherlands
EPI_ISL_1265360	2020-05-30	Europe	Netherlands	Noord-Brabant	Neovison vison	GH	B.1.22			2021-03-17		Europe / Netherlands
EPI_ISL_1265362	2020-05-31	Europe	Netherlands	Noord-Brabant	Neovison vison	GH	B.1.22			2021-03-17		Europe / Netherlands
EPI_ISL_9640065	2021-12-20	Europe	Poland	Lubelskie Voivodeship	Neovison vison	GK	AY.122	VOC Delta GK (B.1.617.2+AY.*) first detected in India		2022-02-08		Europe / Poland
EPI_ISL_9640059	2021-12-20	Europe	Poland	Pomorskie Voivodeship	Neovison vison	GK	B.1.617.2	VOC Delta GK (B.1.617.2+AY.*) first detected in India		2022-02-08		Europe / Poland
EPI_ISL_431778	2020-04-24	Europe	Netherlands	Noord-Brabant	Neovison vison	G	B.1.8			2020-04-28		Europe / Netherlands
EPI_ISL_447624	2020-04-29	Europe	Netherlands	Noord-Brabant	Neovison vison	G	B.1.8			2020-05-12		Europe / Netherlands
EPI_ISL_447625	2020-04-29	Europe	Netherlands	Noord-Brabant	Neovison vison	G	B.1.8			2020-05-12		Europe / Netherlands
EPI_ISL_447626	2020-04-29	Europe	Netherlands	Noord-Brabant	Neovison vison	G	B.1.8			2020-05-12		Europe / Netherlands
EPI_ISL_447627	2020-04-29	Europe	Netherlands	Noord-Brabant	Neovison vison	L	B.11			2020-05-12		Europe / Netherlands
EPI_ISL_447628	2020-04-29	Europe	Netherlands	Noord-Brabant	Neovison vison	L	B.11			2020-05-12		Europe / Netherlands
EPI_ISL_447629	2020-04-29	Europe	Netherlands	Noord-Brabant	Neovison vison	L	B.11			2020-05-12		Europe / Netherlands
EPI_ISL_447630	2020-04-29	Europe	Netherlands	Noord-Brabant	Neovison vison	L	B.11			2020-05-12		Europe / Netherlands
EPI_ISL_447631	2020-04-25	Europe	Netherlands	Noord-Brabant	Neovison vison	L	B.11			2020-05-12		Europe / Netherlands
EPI_ISL_447632	2020-04-28	Europe	Netherlands	Noord-Brabant	Neovison vison	L	B.11			2020-05-12		Europe / Netherlands
EPI_ISL_447633	2020-05-06	Europe	Netherlands	Noord-Brabant	Neovison vison	G	B.1.8			2020-05-12		Europe / Netherlands
EPI_ISL_447634	2020-05-06	Europe	Netherlands	Noord-Brabant	Neovison vison	G	B.1.8			2020-05-12		Europe / Netherlands
EPI_ISL_522987	2020-06-07	Europe	Netherlands	Noord-Brabant	Neovison vison	L	B.11			2020-08-26		Europe / Netherlands
EPI_ISL_522988	2020-06-07	Europe	Netherlands	Noord-Brabant	Neovison vison	L	B.11			2020-08-26		Europe / Netherlands
EPI_ISL_522994	2020-04-28	Europe	Netherlands	Noord-Brabant	Neovison vison	G	B.1.8			2020-08-26		Europe / Netherlands
EPI_ISL_522996	2020-06-07	Europe	Netherlands	Noord-Brabant	Neovison vison	G	B.1			2020-08-26		Europe / Netherlands
EPI_ISL_522997	2020-04-28	Europe	Netherlands	Noord-Brabant	Neovison vison	G	B.1.8			2020-08-26		Europe / Netherlands
EPI_ISL_522998	2020-06-07	Europe	Netherlands	Noord-Brabant	Neovison vison	G	B.1			2020-08-26		Europe / Netherlands
EPI_ISL_523000	2020-04-28	Europe	Netherlands	Noord-Brabant	Neovison vison	G	B.1.8			2020-08-26		Europe / Netherlands
EPI_ISL_523001	2020-04-28	Europe	Netherlands	Noord-Brabant	Neovison vison	G	B.1.8			2020-08-26		Europe / Netherlands
EPI_ISL_523004	2020-04-28	Europe	Netherlands	Noord-Brabant	Neovison vison	G	B.1.8			2020-08-26		Europe / Netherlands
EPI_ISL_523006	2020-06-07	Europe	Netherlands	Limburg	Neovison vison	G	B.1.8			2020-08-26		Europe / Netherlands
EPI_ISL_523009	2020-06-07	Europe	Netherlands	Limburg	Neovison vison	G	B.1.8			2020-08-26		Europe / Netherlands
EPI_ISL_523014	2020-06-14	Europe	Netherlands	Noord-Brabant	Neovison vison	G	B.1.8			2020-08-26		Europe / Netherlands
EPI_ISL_523015	2020-06-14	Europe	Netherlands	Noord-Brabant	Neovison vison	G	B.1.8			2020-08-26		Europe / Netherlands
EPI_ISL_523016	2020-04-28	Europe	Netherlands	Noord-Brabant	Neovison vison	G	B.1.8			2020-08-26		Europe / Netherlands
EPI_ISL_523018	2020-06-14	Europe	Netherlands	Noord-Brabant	Neovison vison	GH	B.1.22			2020-08-26		Europe / Netherlands
EPI_ISL_523019	2020-06-14	Europe	Netherlands	Noord-Brabant	Neovison vison	GH	B.1.22			2020-08-26		Europe / Netherlands
EPI_ISL_523023	2020-06-21	Europe	Netherlands	Noord-Brabant	Neovison vison	L	B.11			2020-08-26		Europe / Netherlands
EPI_ISL_523025	2020-06-21	Europe	Netherlands	Noord-Brabant	Neovison vison	L	B.11			2020-08-26		Europe / Netherlands
EPI_ISL_523026	2020-06-21	Europe	Netherlands	Noord-Brabant	Neovison vison	L	B.11			2020-08-26		Europe / Netherlands
EPI_ISL_523027	2020-06-21	Europe	Netherlands	Noord-Brabant	Neovison vison	L	B.11			2020-08-26		Europe / Netherlands
EPI_ISL_523028	2020-04-28	Europe	Netherlands	Noord-Brabant	Neovison vison	G	B.1.8			2020-08-26		Europe / Netherlands
EPI_ISL_523029	2020-06-21	Europe	Netherlands	Noord-Brabant	Neovison vison	G	B.1.8			2020-08-26		Europe / Netherlands
EPI_ISL_523030	2020-06-21	Europe	Netherlands	Noord-Brabant	Neovison vison	G	B.1.8			2020-08-26		Europe / Netherlands
EPI_ISL_523033	2020-06-21	Europe	Netherlands	Noord-Brabant	Neovison vison	G	B.1.8			2020-08-26		Europe / Netherlands
EPI_ISL_523035	2020-07-02	Europe	Netherlands	Noord-Brabant	Neovison vison	GH	B.1.22			2020-08-26		Europe / Netherlands
EPI_ISL_523037	2020-07-02	Europe	Netherlands	Noord-Brabant	Neovison vison	GH	B.1.22			2020-08-26		Europe / Netherlands
EPI_ISL_523041	2020-07-04	Europe	Netherlands	Noord-Brabant	Neovison vison	L	B.11			2020-08-26		Europe / Netherlands
EPI_ISL_523043	2020-07-04	Europe	Netherlands	Noord-Brabant	Neovison vison	L	B.11			2020-08-26		Europe / Netherlands
EPI_ISL_523045	2020-07-04	Europe	Netherlands	Noord-Brabant	Neovison vison	L	B.11			2020-08-26		Europe / Netherlands
EPI_ISL_523049	2020-07-05	Europe	Netherlands	Noord-Brabant	Neovison vison	L	B.11			2020-08-26		Europe / Netherlands
EPI_ISL_523050	2020-07-05	Europe	Netherlands	Noord-Brabant	Neovison vison	L	B.11			2020-08-26		Europe / Netherlands
EPI_ISL_523052	2020-07-09	Europe	Netherlands	Noord-Brabant	Neovison vison	G	B.1.8			2020-08-26		Europe / Netherlands
EPI_ISL_523053	2020-07-09	Europe	Netherlands	Noord-Brabant	Neovison vison	G	B.1.8			2020-08-26		Europe / Netherlands
EPI_ISL_523054	2020-07-09	Europe	Netherlands	Limburg	Neovison vison	G	B.1.8			2020-08-26		Europe / Netherlands
EPI_ISL_523056	2020-07-09	Europe	Netherlands	Limburg	Neovison vison	G	B.1.8			2020-08-26		Europe / Netherlands
EPI_ISL_523059	2020-07-09	Europe	Netherlands	Limburg	Neovison vison	G	B.1.8			2020-08-26		Europe / Netherlands
EPI_ISL_523060	2020-07-09	Europe	Netherlands	Noord-Brabant	Neovison vison	G	B.1.8			2020-08-26		Europe / Netherlands
EPI_ISL_523063	2020-07-09	Europe	Netherlands	Noord-Brabant	Neovison vison	G	B.1.8			2020-08-26		Europe / Netherlands
EPI_ISL_523064	2020-07-09	Europe	Netherlands	Limburg	Neovison vison	G	B.1.8			2020-08-26		Europe / Netherlands
EPI_ISL_523070	2020-04-27	Europe	Netherlands	Noord-Brabant	Neovison vison	L	B.11			2020-08-26		Europe / Netherlands
EPI_ISL_523075	2020-04-27	Europe	Netherlands	Noord-Brabant	Neovison vison	L	B.11			2020-08-26		Europe / Netherlands
EPI_ISL_523082	2020-07-14	Europe	Netherlands	Noord-Brabant	Neovison vison	GH	B.1.22			2020-08-26		Europe / Netherlands
EPI_ISL_523083	2020-07-26	Europe	Netherlands	Noord-Brabant	Neovison vison	G	B.1.149			2020-08-26		Europe / Netherlands
EPI_ISL_523084	2020-07-26	Europe	Netherlands	Noord-Brabant	Neovison vison	L	B.11			2020-08-26		Europe / Netherlands
EPI_ISL_523086	2020-07-29	Europe	Netherlands	Noord-Brabant	Neovison vison	GH	B.1.22			2020-08-26		Europe / Netherlands
EPI_ISL_523091	2020-05-06	Europe	Netherlands	Noord-Brabant	Neovison vison	G	B.1.8			2020-08-26		Europe / Netherlands
EPI_ISL_523093	2020-05-06	Europe	Netherlands	Noord-Brabant	Neovison vison	G	B.1.8			2020-08-26		Europe / Netherlands
EPI_ISL_523095	2020-05-06	Europe	Netherlands	Noord-Brabant	Neovison vison	G	B.1.8			2020-08-26		Europe / Netherlands
EPI_ISL_523096	2020-05-06	Europe	Netherlands	Noord-Brabant	Neovison vison	G	B.1.8			2020-08-26		Europe / Netherlands
EPI_ISL_523097	2020-05-30	Europe	Netherlands	Noord-Brabant	Neovison vison	L	B.11			2020-08-26		Europe / Netherlands
EPI_ISL_523098	2020-05-30	Europe	Netherlands	Noord-Brabant	Neovison vison	GH	B.1.22			2020-08-26		Europe / Netherlands
EPI_ISL_523100	2020-05-30	Europe	Netherlands	Noord-Brabant	Neovison vison	GH	B.1.22			2020-08-26		Europe / Netherlands
EPI_ISL_523101	2020-05-30	Europe	Netherlands	Noord-Brabant	Neovison vison	GH	B.1.22			2020-08-26		Europe / Netherlands
EPI_ISL_523103	2020-05-30	Europe	Netherlands	Noord-Brabant	Neovison vison	GH	B.1.22			2020-08-26		Europe / Netherlands
EPI_ISL_523104	2020-05-30	Europe	Netherlands	Noord-Brabant	Neovison vison	GH	B.1.22			2020-08-26		Europe / Netherlands
EPI_ISL_523108	2020-05-30	Europe	Netherlands	Noord-Brabant	Neovison vison	GH	B.1.22			2020-08-26		Europe / Netherlands
EPI_ISL_523109	2020-05-30	Europe	Netherlands	Noord-Brabant	Neovison vison	GH	B.1.22			2020-08-26		Europe / Netherlands
EPI_ISL_523110	2020-05-30	Europe	Netherlands	Noord-Brabant	Neovison vison	GH	B.1.22			2020-08-26		Europe / Netherlands
EPI_ISL_523112	2020-05-30	Europe	Netherlands	Noord-Brabant	Neovison vison	GH	B.1.22			2020-08-26		Europe / Netherlands
EPI_ISL_523114	2020-06-01	Europe	Netherlands	Limburg	Neovison vison	G	B.1.8			2020-08-26		Europe / Netherlands
EPI_ISL_523115	2020-06-01	Europe	Netherlands	Limburg	Neovison vison	G	B.1.8			2020-08-26		Europe / Netherlands
EPI_ISL_523116	2020-06-01	Europe	Netherlands	Limburg	Neovison vison	L	B.11			2020-08-26		Europe / Netherlands
EPI_ISL_523117	2020-06-01	Europe	Netherlands	Limburg	Neovison vison	G	B.1.8			2020-08-26		Europe / Netherlands
EPI_ISL_523119	2020-06-03	Europe	Netherlands	Noord-Brabant	Neovison vison	GH	B.1.22			2020-08-26		Europe / Netherlands
EPI_ISL_577749	2020-08-08	Europe	Netherlands	Noord-Brabant	Neovison vison	G	B.1.8			2020-10-13		Europe / Netherlands
EPI_ISL_577754	2020-08-08	Europe	Netherlands	Noord-Brabant	Neovison vison	L	B.11			2020-10-13		Europe / Netherlands
EPI_ISL_577755	2020-08-12	Europe	Netherlands	Limburg	Neovison vison	GH	B.1.22			2020-10-13		Europe / Netherlands
EPI_ISL_577764	2020-08-17	Europe	Netherlands	Noord-Brabant	Neovison vison	G	B.1.8			2020-10-13		Europe / Netherlands
EPI_ISL_577767	2020-08-17	Europe	Netherlands	Noord-Brabant	Neovison vison	G	B.1.8			2020-10-13		Europe / Netherlands
EPI_ISL_577772	2020-08-18	Europe	Netherlands	Noord-Brabant	Neovison vison	G	B.1.8			2020-10-13		Europe / Netherlands
EPI_ISL_577773	2020-08-18	Europe	Netherlands	Noord-Brabant	Neovison vison	G	B.1.8			2020-10-13		Europe / Netherlands
EPI_ISL_577786	2020-08-24	Europe	Netherlands	Limburg	Neovison vison	GH	B.1.22			2020-10-13		Europe / Netherlands
EPI_ISL_577787	2020-08-25	Europe	Netherlands	Noord-Brabant	Neovison vison	G	B.1.8			2020-10-13		Europe / Netherlands
EPI_ISL_577799	2020-09-02	Europe	Netherlands	Noord-Brabant	Neovison vison	G	B.1.8			2020-10-13		Europe / Netherlands
EPI_ISL_577800	2020-09-02	Europe	Netherlands	Noord-Brabant	Neovison vison	G	B.1.8			2020-10-13		Europe / Netherlands
EPI_ISL_577801	2020-09-02	Europe	Netherlands	Noord-Brabant	Neovison vison	G	B.1.8			2020-10-13		Europe / Netherlands
EPI_ISL_577802	2020-09-02	Europe	Netherlands	Noord-Brabant	Neovison vison	GH	B.1.22			2020-10-13		Europe / Netherlands
EPI_ISL_577803	2020-09-02	Europe	Netherlands	Noord-Brabant	Neovison vison	GH	B.1.22			2020-10-13		Europe / Netherlands
EPI_ISL_577808	2020-09-02	Europe	Netherlands	Noord-Brabant	Neovison vison	G	B.1.8			2020-10-13		Europe / Netherlands
EPI_ISL_577810	2020-09-04	Europe	Netherlands	Noord-Brabant	Neovison vison	G	B.1.8			2020-10-13		Europe / Netherlands
EPI_ISL_626340	2020-06-18	Europe	Denmark		Neovison vison	GR	B.1.1.298			2020-08-22		Europe / Denmark
EPI_ISL_626341	2020-06-29	Europe	Denmark		Neovison vison	GR	B.1.1.298			2020-08-22		Europe / Denmark
EPI_ISL_626342	2020-06-14	Europe	Denmark		Neovison vison	GR	B.1.1.298			2020-08-22		Europe / Denmark
EPI_ISL_626343	2020-06-14	Europe	Denmark		Neovison vison	GR	B.1.1.298			2020-08-22		Europe / Denmark
EPI_ISL_626345	2020-06-14	Europe	Denmark		Neovison vison	GR	B.1.1.298			2020-08-22		Europe / Denmark
EPI_ISL_626349	2020-06-17	Europe	Denmark		Neovison vison	GR	B.1.1.298			2020-08-22		Europe / Denmark
EPI_ISL_626350	2020-06-17	Europe	Denmark		Neovison vison	GR	B.1.1.298			2020-08-22		Europe / Denmark
EPI_ISL_626351	2020-06-17	Europe	Denmark		Neovison vison	GR	B.1.1.298			2020-08-22		Europe / Denmark
EPI_ISL_632428	2020-09-23	Europe	Netherlands	Noord-Brabant	Neovison vison	G	B.1.8			2020-11-11		Europe / Netherlands
EPI_ISL_632429	2020-09-23	Europe	Netherlands	Noord-Brabant	Neovison vison	G	B.1.8			2020-11-11		Europe / Netherlands
EPI_ISL_632430	2020-09-23	Europe	Netherlands	Noord-Brabant	Neovison vison	G	B.1.8			2020-11-11		Europe / Netherlands
EPI_ISL_632434	2020-10-05	Europe	Netherlands	Noord-Brabant	Neovison vison	G	B.1.8			2020-11-11		Europe / Netherlands
EPI_ISL_632439	2020-10-14	Europe	Netherlands	Noord-Brabant	Neovison vison	G	B.1.8			2020-11-11		Europe / Netherlands
EPI_ISL_632450	2020-09-22	Europe	Netherlands	Noord-Brabant	Neovison vison	G	B.1.8			2020-11-11		Europe / Netherlands
EPI_ISL_632453	2020-09-23	Europe	Netherlands	Noord-Brabant	Neovison vison	G	B.1.8			2020-11-11		Europe / Netherlands
EPI_ISL_632454	2020-09-23	Europe	Netherlands	Noord-Brabant	Neovison vison	G	B.1.8			2020-11-11		Europe / Netherlands
EPI_ISL_632455	2020-09-23	Europe	Netherlands	Noord-Brabant	Neovison vison	G	B.1.8			2020-11-11		Europe / Netherlands
EPI_ISL_632456	2020-09-28	Europe	Netherlands	Noord-Brabant	Neovison vison	G	B.1.8			2020-11-11		Europe / Netherlands
EPI_ISL_632457	2020-09-28	Europe	Netherlands	Noord-Brabant	Neovison vison	G	B.1.8			2020-11-11		Europe / Netherlands
EPI_ISL_632458	2020-09-28	Europe	Netherlands	Noord-Brabant	Neovison vison	G	B.1.8			2020-11-11		Europe / Netherlands
EPI_ISL_632484	2020-10-06	Europe	Netherlands	Noord-Brabant	Neovison vison	G	B.1.8			2020-11-11		Europe / Netherlands
EPI_ISL_632486	2020-10-14	Europe	Netherlands	Noord-Brabant	Neovison vison	G	B.1.8			2020-11-11		Europe / Netherlands
EPI_ISL_632488	2020-10-14	Europe	Netherlands	Noord-Brabant	Neovison vison	G	B.1.8			2020-11-11		Europe / Netherlands
EPI_ISL_632489	2020-10-14	Europe	Netherlands	Noord-Brabant	Neovison vison	G	B.1.8			2020-11-11		Europe / Netherlands
EPI_ISL_632490	2020-10-14	Europe	Netherlands	Noord-Brabant	Neovison vison	G	B.1.8			2020-11-11		Europe / Netherlands
EPI_ISL_632492	2020-10-12	Europe	Netherlands	Noord-Brabant	Neovison vison	G	B.1.8			2020-11-11		Europe / Netherlands
EPI_ISL_641399	2020-10-29	Europe	Denmark		Neovison vison	GR	B.1.1.170			2020-11-18		Europe / Denmark
EPI_ISL_641401	2020-10-29	Europe	Denmark		Neovison vison	GR	B.1.1.298			2020-11-18		Europe / Denmark
EPI_ISL_641403	2020-10-29	Europe	Denmark		Neovison vison	GR	B.1.1.298			2020-11-18		Europe / Denmark
EPI_ISL_641404	2020-10-20	Europe	Denmark		Neovison vison	GR	B.1.1.298			2020-11-18		Europe / Denmark
EPI_ISL_641406	2020-10-21	Europe	Denmark		Neovison vison	GR	B.1.1.298			2020-11-18		Europe / Denmark
EPI_ISL_641407	2020-10-21	Europe	Denmark		Neovison vison	GR	B.1.1.298			2020-11-18		Europe / Denmark
EPI_ISL_641408	2020-10-21	Europe	Denmark		Neovison vison	GR	B.1.1.298			2020-11-18		Europe / Denmark
EPI_ISL_641413	2020-10-22	Europe	Denmark		Neovison vison	GR	B.1.1.298			2020-11-18		Europe / Denmark
EPI_ISL_641414	2020-10-26	Europe	Denmark		Neovison vison	GR	B.1.1.170			2020-11-18		Europe / Denmark
EPI_ISL_641415	2020-10-27	Europe	Denmark		Neovison vison	GR	B.1.1.298			2020-11-18		Europe / Denmark
EPI_ISL_641416	2020-10-27	Europe	Denmark		Neovison vison	GR	B.1.1.298			2020-11-18		Europe / Denmark
EPI_ISL_641419	2020-10-16	Europe	Denmark		Neovison vison	GR	B.1.1.219			2020-11-18		Europe / Denmark
EPI_ISL_641420	2020-10-16	Europe	Denmark		Neovison vison	GR	B.1.1.219			2020-11-18		Europe / Denmark
EPI_ISL_641421	2020-10-16	Europe	Denmark		Neovison vison	G	B.1.536			2020-11-18		Europe / Denmark
EPI_ISL_641422	2020-10-16	Europe	Denmark		Neovison vison	G	B.1.536			2020-11-18		Europe / Denmark
EPI_ISL_641423	2020-10-16	Europe	Denmark		Neovison vison	G	B.1			2020-11-18		Europe / Denmark
EPI_ISL_641428	2020-09-25	Europe	Denmark		Neovison vison	GR	B.1.1.298			2020-11-18		Europe / Denmark
EPI_ISL_641433	2020-09-28	Europe	Denmark		Neovison vison	GR	B.1.1.298			2020-11-18		Europe / Denmark
EPI_ISL_641435	2020-09-29	Europe	Denmark		Neovison vison	GR	B.1.1.298			2020-11-18		Europe / Denmark
EPI_ISL_641438	2020-09-30	Europe	Denmark		Neovison vison	GR	B.1.1.298			2020-11-18		Europe / Denmark
EPI_ISL_641439	2020-09-30	Europe	Denmark		Neovison vison	GR	B.1.1.298			2020-11-18		Europe / Denmark
EPI_ISL_641441	2020-10-01	Europe	Denmark		Neovison vison	GR	B.1.1.298			2020-11-18		Europe / Denmark
EPI_ISL_641442	2020-10-01	Europe	Denmark		Neovison vison	GR	B.1.1.298			2020-11-18		Europe / Denmark
EPI_ISL_641445	2020-10-02	Europe	Denmark		Neovison vison	GR	B.1.1.298			2020-11-18		Europe / Denmark
EPI_ISL_641446	2020-10-07	Europe	Denmark		Neovison vison	GR	B.1.1.298			2020-11-18		Europe / Denmark
EPI_ISL_641449	2020-09-22	Europe	Denmark		Neovison vison	GR	B.1.1.298			2020-11-18		Europe / Denmark
EPI_ISL_641451	2020-09-22	Europe	Denmark		Neovison vison	GR	B.1.1.298			2020-11-18		Europe / Denmark
EPI_ISL_641452	2020-09-22	Europe	Denmark		Neovison vison	GR	B.1.1.298			2020-11-18		Europe / Denmark
EPI_ISL_641454	2020-09-22	Europe	Denmark		Neovison vison	GR	B.1.1.298			2020-11-18		Europe / Denmark
EPI_ISL_641455	2020-09-22	Europe	Denmark		Neovison vison	GR	B.1.1.298			2020-11-18		Europe / Denmark
EPI_ISL_641457	2020-09-22	Europe	Denmark		Neovison vison	GR	B.1.1.298			2020-11-18		Europe / Denmark
EPI_ISL_641458	2020-09-22	Europe	Denmark		Neovison vison	GR	B.1.1.298			2020-11-18		Europe / Denmark
EPI_ISL_641459	2020-09-22	Europe	Denmark		Neovison vison	GR	B.1.1.298			2020-11-18		Europe / Denmark
EPI_ISL_641462	2020-09-23	Europe	Denmark		Neovison vison	GR	B.1.1.298			2020-11-18		Europe / Denmark
EPI_ISL_641463	2020-09-23	Europe	Denmark		Neovison vison	GR	B.1.1.298			2020-11-18		Europe / Denmark
EPI_ISL_641464	2020-09-24	Europe	Denmark		Neovison vison	GR	B.1.1.298			2020-11-18		Europe / Denmark
EPI_ISL_641465	2020-09-24	Europe	Denmark		Neovison vison	GR	B.1.1.298			2020-11-18		Europe / Denmark
EPI_ISL_641466	2020-09-24	Europe	Denmark		Neovison vison	GR	B.1.1.298			2020-11-18		Europe / Denmark
EPI_ISL_641471	2020-09-09	Europe	Denmark		Neovison vison	GR	B.1.1.298			2020-11-18		Europe / Denmark
EPI_ISL_641473	2020-09-09	Europe	Denmark		Neovison vison	GR	B.1.1.298			2020-11-18		Europe / Denmark
EPI_ISL_641474	2020-09-09	Europe	Denmark		Neovison vison	GR	B.1.1.298			2020-11-18		Europe / Denmark
EPI_ISL_641479	2020-09-14	Europe	Denmark		Neovison vison	GR	B.1.1.298			2020-11-18		Europe / Denmark
EPI_ISL_641480	2020-09-14	Europe	Denmark		Neovison vison	GR	B.1.1.298			2020-11-18		Europe / Denmark
EPI_ISL_641483	2020-09-14	Europe	Denmark		Neovison vison	GR	B.1.1.298			2020-11-18		Europe / Denmark
EPI_ISL_641484	2020-09-14	Europe	Denmark		Neovison vison	GR	B.1.1.298			2020-11-18		Europe / Denmark
EPI_ISL_641485	2020-09-14	Europe	Denmark		Neovison vison	GR	B.1.1.298			2020-11-18		Europe / Denmark
EPI_ISL_641488	2020-09-14	Europe	Denmark		Neovison vison	GR	B.1.1.298			2020-11-18		Europe / Denmark
EPI_ISL_641489	2020-09-14	Europe	Denmark		Neovison vison	GR	B.1.1.298			2020-11-18		Europe / Denmark
EPI_ISL_641491	2020-09-15	Europe	Denmark		Neovison vison	GR	B.1.1.298			2020-11-18		Europe / Denmark
EPI_ISL_641493	2020-09-15	Europe	Denmark		Neovison vison	GR	B.1.1.298			2020-11-18		Europe / Denmark
EPI_ISL_641494	2020-09-15	Europe	Denmark		Neovison vison	GR	B.1.1.298			2020-11-18		Europe / Denmark
EPI_ISL_641500	2020-10-05	Europe	Denmark		Neovison vison	GR	B.1.1.298			2020-11-18		Europe / Denmark
EPI_ISL_641501	2020-10-07	Europe	Denmark		Neovison vison	GR	B.1.1.298			2020-11-18		Europe / Denmark
EPI_ISL_641507	2020-08-13	Europe	Denmark		Neovison vison	GR	B.1.1.298			2020-11-18		Europe / Denmark
EPI_ISL_641508	2020-08-13	Europe	Denmark		Neovison vison	GR	B.1.1.298			2020-11-18		Europe / Denmark
EPI_ISL_641509	2020-08-13	Europe	Denmark		Neovison vison	GR	B.1.1.298			2020-11-18		Europe / Denmark
EPI_ISL_641512	2020-08-13	Europe	Denmark		Neovison vison	GR	B.1.1.298			2020-11-18		Europe / Denmark
EPI_ISL_641516	2020-11-06	Europe	Denmark		Neovison vison	G	B.1			2020-11-18		Europe / Denmark
EPI_ISL_683005	2020-11-05	Europe	Denmark		Neovison vison	G	B.1.536			2020-12-09		Europe / Denmark
EPI_ISL_683009	2020-11-05	Europe	Denmark		Neovison vison	G	B.1			2020-12-09		Europe / Denmark
EPI_ISL_683010	2020-11-05	Europe	Denmark		Neovison vison	G	B.1			2020-12-09		Europe / Denmark
EPI_ISL_683015	2020-11-05	Europe	Denmark		Neovison vison	GR	B.1.1.298			2020-12-09		Europe / Denmark
EPI_ISL_683016	2020-11-05	Europe	Denmark		Neovison vison	GR	B.1.1.298			2020-12-09		Europe / Denmark
EPI_ISL_683017	2020-11-05	Europe	Denmark		Neovison vison	GR	B.1.1.298			2020-12-09		Europe / Denmark
EPI_ISL_683018	2020-11-05	Europe	Denmark		Neovison vison	GR	B.1.1.298			2020-12-09		Europe / Denmark
EPI_ISL_683020	2020-11-07	Europe	Denmark		Neovison vison	GR	B.1.1.298			2020-12-09		Europe / Denmark
EPI_ISL_683021	2020-11-07	Europe	Denmark		Neovison vison	GR	B.1.1.298			2020-12-09		Europe / Denmark
EPI_ISL_683022	2020-11-07	Europe	Denmark		Neovison vison	GR	B.1.1.298			2020-12-09		Europe / Denmark
EPI_ISL_683026	2020-11-05	Europe	Denmark		Neovison vison	GR	B.1.1.298			2020-12-09		Europe / Denmark
EPI_ISL_683027	2020-11-05	Europe	Denmark		Neovison vison	GR	B.1.1.298			2020-12-09		Europe / Denmark
EPI_ISL_683028	2020-11-05	Europe	Denmark		Neovison vison	GR	B.1.1.298			2020-12-09		Europe / Denmark
EPI_ISL_683029	2020-11-04	Europe	Denmark		Neovison vison	GR	B.1.1.298			2020-12-09		Europe / Denmark
EPI_ISL_683031	2020-11-04	Europe	Denmark		Neovison vison	GR	B.1.1.298			2020-12-09		Europe / Denmark
EPI_ISL_683032	2020-11-04	Europe	Denmark		Neovison vison	GR	B.1.1.298			2020-12-09		Europe / Denmark
EPI_ISL_683036	2020-11-07	Europe	Denmark		Neovison vison	GR	B.1.1.298			2020-12-09		Europe / Denmark
EPI_ISL_683041	2020-11-03	Europe	Denmark		Neovison vison	G	B.1.258.9			2020-12-09		Europe / Denmark
EPI_ISL_683044	2020-11-03	Europe	Denmark		Neovison vison	GR	B.1.1.298			2020-12-09		Europe / Denmark
EPI_ISL_683045	2020-11-03	Europe	Denmark		Neovison vison	GR	B.1.1.298			2020-12-09		Europe / Denmark
EPI_ISL_683047	2020-11-03	Europe	Denmark		Neovison vison	GR	B.1.1.298			2020-12-09		Europe / Denmark
EPI_ISL_683048	2020-11-03	Europe	Denmark		Neovison vison	GR	B.1.1.298			2020-12-09		Europe / Denmark
EPI_ISL_683049	2020-11-03	Europe	Denmark		Neovison vison	GR	B.1.1.298			2020-12-09		Europe / Denmark
EPI_ISL_683052	2020-11-03	Europe	Denmark		Neovison vison	GR	B.1.1.298			2020-12-09		Europe / Denmark
EPI_ISL_683053	2020-11-03	Europe	Denmark		Neovison vison	GR	B.1.1.298			2020-12-09		Europe / Denmark
EPI_ISL_683056	2020-11-03	Europe	Denmark		Neovison vison	GR	B.1.1.298			2020-12-09		Europe / Denmark
EPI_ISL_683057	2020-11-03	Europe	Denmark		Neovison vison	GR	B.1.1.298			2020-12-09		Europe / Denmark
EPI_ISL_683059	2020-11-03	Europe	Denmark		Neovison vison	GR	B.1.1.298			2020-12-09		Europe / Denmark
EPI_ISL_683061	2020-11-02	Europe	Denmark		Neovison vison	GR	B.1.1.298			2020-12-09		Europe / Denmark
EPI_ISL_683062	2020-11-02	Europe	Denmark		Neovison vison	GR	B.1.1.298			2020-12-09		Europe / Denmark
EPI_ISL_683063	2020-11-02	Europe	Denmark		Neovison vison	GR	B.1.1.298			2020-12-09		Europe / Denmark
EPI_ISL_683064	2020-11-02	Europe	Denmark		Neovison vison	GR	B.1.1.298			2020-12-09		Europe / Denmark
EPI_ISL_683076	2020-11-02	Europe	Denmark		Neovison vison	GR	B.1.1.298			2020-12-09		Europe / Denmark
EPI_ISL_683084	2020-11-02	Europe	Denmark		Neovison vison	GR	B.1.1.298			2020-12-09		Europe / Denmark
EPI_ISL_683088	2020-10-30	Europe	Denmark		Neovison vison	GR	B.1.1.298			2020-12-09		Europe / Denmark
EPI_ISL_683091	2020-10-30	Europe	Denmark		Neovison vison	GR	B.1.1.298			2020-12-09		Europe / Denmark
EPI_ISL_683093	2020-08-26	Europe	Denmark		Neovison vison	GR	B.1.1.298			2020-12-09		Europe / Denmark
EPI_ISL_683095	2020-09-01	Europe	Denmark		Neovison vison	GR	B.1.1.298			2020-12-09		Europe / Denmark
EPI_ISL_683096	2020-11-06	Europe	Denmark		Neovison vison	GR	B.1.1.298			2020-12-09		Europe / Denmark
EPI_ISL_683098	2020-11-06	Europe	Denmark		Neovison vison	GR	B.1.1.298			2020-12-09		Europe / Denmark
EPI_ISL_683099	2020-11-06	Europe	Denmark		Neovison vison	GR	B.1.1.298			2020-12-09		Europe / Denmark
EPI_ISL_683105	2020-11-06	Europe	Denmark		Neovison vison	GR	B.1.1.298			2020-12-09		Europe / Denmark
EPI_ISL_683109	2020-11-06	Europe	Denmark		Neovison vison	GR	B.1.1.298			2020-12-09		Europe / Denmark
EPI_ISL_683110	2020-11-06	Europe	Denmark		Neovison vison	GR	B.1.1.298			2020-12-09		Europe / Denmark
EPI_ISL_683111	2020-11-09	Europe	Denmark		Neovison vison	GR	B.1.1.298			2020-12-09		Europe / Denmark
EPI_ISL_683113	2020-11-09	Europe	Denmark		Neovison vison	GR	B.1.1.298			2020-12-09		Europe / Denmark
EPI_ISL_683114	2020-11-09	Europe	Denmark		Neovison vison	GR	B.1.1.298			2020-12-09		Europe / Denmark
EPI_ISL_683116	2020-11-09	Europe	Denmark		Neovison vison	GR	B.1.1.298			2020-12-09		Europe / Denmark
EPI_ISL_683117	2020-11-09	Europe	Denmark		Neovison vison	GR	B.1.1.298			2020-12-09		Europe / Denmark
EPI_ISL_683122	2020-11-09	Europe	Denmark		Neovison vison	GR	B.1.1.298			2020-12-09		Europe / Denmark
EPI_ISL_683125	2020-11-09	Europe	Denmark		Neovison vison	G	B.1			2020-12-09		Europe / Denmark
EPI_ISL_683126	2020-11-09	Europe	Denmark		Neovison vison	GR	B.1.1.298			2020-12-09		Europe / Denmark
EPI_ISL_683130	2020-11-10	Europe	Denmark		Neovison vison	GR	B.1.1.298			2020-12-09		Europe / Denmark
EPI_ISL_683133	2020-11-10	Europe	Denmark		Neovison vison	GR	B.1.1.298			2020-12-09		Europe / Denmark
EPI_ISL_683139	2020-11-10	Europe	Denmark		Neovison vison	GR	B.1.1.298			2020-12-09		Europe / Denmark
EPI_ISL_683140	2020-11-10	Europe	Denmark		Neovison vison	GR	B.1.1.298			2020-12-09		Europe / Denmark
EPI_ISL_683143	2020-11-10	Europe	Denmark		Neovison vison	GR	B.1.1.298			2020-12-09		Europe / Denmark
EPI_ISL_683157	2020-11-10	Europe	Denmark		Neovison vison	GR	B.1.1.298			2020-12-09		Europe / Denmark
EPI_ISL_683163	2020-11-16	Europe	Denmark		Neovison vison	GR	B.1.1.298			2020-12-09		Europe / Denmark
EPI_ISL_683169	2020-11-14	Europe	Denmark		Neovison vison	GR	B.1.1.298			2020-12-09		Europe / Denmark
EPI_ISL_683170	2020-11-14	Europe	Denmark		Neovison vison	GR	B.1.1.298			2020-12-09		Europe / Denmark
EPI_ISL_683175	2020-11-13	Europe	Denmark		Neovison vison	GR	B.1.1.219			2020-12-09		Europe / Denmark
EPI_ISL_683176	2020-11-13	Europe	Denmark		Neovison vison	GR	B.1.1.219			2020-12-09		Europe / Denmark
EPI_ISL_683178	2020-11-13	Europe	Denmark		Neovison vison	GR	B.1.1.298			2020-12-09		Europe / Denmark
EPI_ISL_683180	2020-11-13	Europe	Denmark		Neovison vison	GR	B.1.1.298			2020-12-09		Europe / Denmark
EPI_ISL_683200	2020-10-28	Europe	Denmark		Neovison vison	GR	B.1.1.298			2020-12-09		Europe / Denmark
EPI_ISL_683201	2020-10-28	Europe	Denmark		Neovison vison	GR	B.1.1.298			2020-12-09		Europe / Denmark
EPI_ISL_683207	2020-10-20	Europe	Denmark		Neovison vison	GR	B.1.1.298			2020-12-09		Europe / Denmark
EPI_ISL_683215	2020-10-23	Europe	Denmark		Neovison vison	GR	B.1.1.170			2020-12-09		Europe / Denmark
EPI_ISL_683216	2020-10-23	Europe	Denmark		Neovison vison	GR	B.1.1.294			2020-12-09		Europe / Denmark
EPI_ISL_683217	2020-10-23	Europe	Denmark		Neovison vison	GR	B.1.1.294			2020-12-09		Europe / Denmark
EPI_ISL_683218	2020-10-23	Europe	Denmark		Neovison vison	GR	B.1.1.294			2020-12-09		Europe / Denmark
EPI_ISL_683222	2020-10-22	Europe	Denmark		Neovison vison	GR	B.1.1.298			2020-12-09		Europe / Denmark
EPI_ISL_683231	2020-10-22	Europe	Denmark		Neovison vison	GR	B.1.1.298			2020-12-09		Europe / Denmark
EPI_ISL_683239	2020-10-21	Europe	Denmark		Neovison vison	GR	B.1.1.298			2020-12-09		Europe / Denmark
EPI_ISL_683249	2020-10-21	Europe	Denmark		Neovison vison	GR	B.1.1.298			2020-12-09		Europe / Denmark
EPI_ISL_683268	2020-10-16	Europe	Denmark		Neovison vison	GR	B.1.1.298			2020-12-09		Europe / Denmark
EPI_ISL_683279	2020-10-16	Europe	Denmark		Neovison vison	GR	B.1.1.298			2020-12-09		Europe / Denmark
EPI_ISL_683301	2020-10-15	Europe	Denmark		Neovison vison	GR	B.1.1.298			2020-12-09		Europe / Denmark
EPI_ISL_683303	2020-10-15	Europe	Denmark		Neovison vison	GR	B.1.1.298			2020-12-09		Europe / Denmark
EPI_ISL_683308	2020-10-15	Europe	Denmark		Neovison vison	GR	B.1.1.298			2020-12-09		Europe / Denmark
EPI_ISL_683310	2020-10-14	Europe	Denmark		Neovison vison	GR	B.1.1.298			2020-12-09		Europe / Denmark
EPI_ISL_683311	2020-10-14	Europe	Denmark		Neovison vison	GR	B.1.1.298			2020-12-09		Europe / Denmark
EPI_ISL_683313	2020-10-14	Europe	Denmark		Neovison vison	GR	B.1.1.298			2020-12-09		Europe / Denmark
EPI_ISL_683317	2020-10-14	Europe	Denmark		Neovison vison	GR	B.1.1.298			2020-12-09		Europe / Denmark
EPI_ISL_683322	2020-10-13	Europe	Denmark		Neovison vison	GR	B.1.1.298			2020-12-09		Europe / Denmark
EPI_ISL_683326	2020-10-13	Europe	Denmark		Neovison vison	GR	B.1.1.298			2020-12-09		Europe / Denmark
EPI_ISL_683208	2020-10-20	Europe	Denmark		Neovison vison	G	B.1.1.298			2020-12-09		Europe / Denmark
EPI_ISL_683100	2020-11-06	Europe	Denmark		Neovison vison	GR	B.1.1.298			2020-12-09		Europe / Denmark
EPI_ISL_683323	2020-10-13	Europe	Denmark		Neovison vison	GR	B.1.1.298			2020-12-09		Europe / Denmark
EPI_ISL_683090	2020-10-30	Europe	Denmark		Neovison vison	G	B.1.1.298			2020-12-09		Europe / Denmark
EPI_ISL_683181	2020-10-27	Europe	Denmark		Neovison vison	GR	B.1.1.298			2020-12-09		Europe / Denmark
EPI_ISL_683297	2020-10-19	Europe	Denmark		Neovison vison	G	B.1			2020-12-09		Europe / Denmark
EPI_ISL_683177	2020-11-13	Europe	Denmark		Neovison vison	GR	B.1.1.219			2020-12-09		Europe / Denmark
EPI_ISL_683171	2020-11-14	Europe	Denmark		Neovison vison	GR	B.1.1.298			2020-12-09		Europe / Denmark
EPI_ISL_683043	2020-11-03	Europe	Denmark		Neovison vison	GR	B.1.1.298			2020-12-09		Europe / Denmark
EPI_ISL_683282	2020-10-16	Europe	Denmark		Neovison vison	GR	B.1.1.298			2020-12-09		Europe / Denmark
EPI_ISL_683149	2020-11-10	Europe	Denmark		Neovison vison	GR	B.1.1.298			2020-12-09		Europe / Denmark
EPI_ISL_683136	2020-11-10	Europe	Denmark		Neovison vison	GR	B.1.1.298			2020-12-09		Europe / Denmark
EPI_ISL_683135	2020-11-10	Europe	Denmark		Neovison vison	GR	B.1.1.298			2020-12-09		Europe / Denmark
EPI_ISL_683137	2020-11-10	Europe	Denmark		Neovison vison	GR	B.1.1.298			2020-12-09		Europe / Denmark
EPI_ISL_683132	2020-11-10	Europe	Denmark		Neovison vison	GR	B.1.1.298			2020-12-09		Europe / Denmark
EPI_ISL_683129	2020-11-10	Europe	Denmark		Neovison vison	GR	B.1.1.298			2020-12-09		Europe / Denmark
EPI_ISL_683128	2020-11-10	Europe	Denmark		Neovison vison	GR	B.1.1.298			2020-12-09		Europe / Denmark
EPI_ISL_683127	2020-11-10	Europe	Denmark		Neovison vison	GR	B.1.1.298			2020-12-09		Europe / Denmark
EPI_ISL_683241	2020-10-21	Europe	Denmark		Neovison vison	GR	B.1.1.298			2020-12-09		Europe / Denmark
EPI_ISL_683118	2020-11-09	Europe	Denmark		Neovison vison	GR	B.1.1.298			2020-12-09		Europe / Denmark
EPI_ISL_683230	2020-10-22	Europe	Denmark		Neovison vison	GR	B.1.1.298			2020-12-09		Europe / Denmark
EPI_ISL_683106	2020-11-06	Europe	Denmark		Neovison vison	GR	B.1.1.298			2020-12-09		Europe / Denmark
EPI_ISL_683229	2020-10-22	Europe	Denmark		Neovison vison	GR	B.1.1.298			2020-12-09		Europe / Denmark
EPI_ISL_717714	2020-12-04	North America	Canada	British Columbia	Neovison vison	GR	AW.1			2020-12-18		North America / Canada
EPI_ISL_717715	2020-12-04	North America	Canada	British Columbia	Neovison vison	GR	AW.1			2020-12-18		North America / Canada
EPI_ISL_717716	2020-12-04	North America	Canada	British Columbia	Neovison vison	GR	AW.1			2020-12-18		North America / Canada
EPI_ISL_717717	2020-12-04	North America	Canada	British Columbia	Neovison vison	GR	AW.1			2020-12-18		North America / Canada
EPI_ISL_722414	2020-10-21	Europe	Netherlands	Limburg	Neovison vison	G	B.1.8			2020-12-21		Europe / Netherlands
EPI_ISL_722416	2020-10-21	Europe	Netherlands	Limburg	Neovison vison	G	B.1.8			2020-12-21		Europe / Netherlands
EPI_ISL_722418	2020-10-21	Europe	Netherlands	Limburg	Neovison vison	G	B.1.8			2020-12-21		Europe / Netherlands
EPI_ISL_722448	2020-11-03	Europe	Netherlands	Limburg	Neovison vison	G	B.1.8			2020-12-21		Europe / Netherlands
EPI_ISL_722449	2020-11-03	Europe	Netherlands	Limburg	Neovison vison	G	B.1.8			2020-12-21		Europe / Netherlands
EPI_ISL_722450	2020-11-03	Europe	Netherlands	Limburg	Neovison vison	G	B.1.8			2020-12-21		Europe / Netherlands
EPI_ISL_732949	2020-11-17	Europe	Poland	Pomorskie	Neovison vison	GR	B.1.1			2020-12-24		Europe / Poland
EPI_ISL_732951	2020-11-17	Europe	Poland	Pomorskie	Neovison vison	GR	B.1.1			2020-12-24		Europe / Poland
EPI_ISL_732952	2020-11-17	Europe	Poland	Pomorskie	Neovison vison	GR	B.1.1			2020-12-24		Europe / Poland
EPI_ISL_732953	2020-11-17	Europe	Poland	Pomorskie	Neovison vison	GR	B.1.1			2020-12-24		Europe / Poland
EPI_ISL_732954	2020-11-17	Europe	Poland	Pomorskie	Neovison vison	GR	B.1.1			2020-12-24		Europe / Poland
EPI_ISL_732957	2020-11-17	Europe	Poland	Pomorskie	Neovison vison	GR	B.1.1			2020-12-24		Europe / Poland
EPI_ISL_1014955	2020-10-15	North America	USA	Wisconsin	Neovison vison	GH	B.1			2021-02-17		North America / USA
EPI_ISL_1014953	2020-10-15	North America	USA	Wisconsin	Neovison vison	GH	B.1.2			2021-02-17		North America / USA
EPI_ISL_1014954	2020-10-15	North America	USA	Wisconsin	Neovison vison	GH	B.1			2021-02-17		North America / USA
EPI_ISL_1014970	2020-10-13	North America	USA	Wisconsin	Neovison vison	GH	B.1			2021-02-17		North America / USA
EPI_ISL_1014975	2020-10-15	North America	USA	Wisconsin	Neovison vison	GH	B.1			2021-02-17		North America / USA
EPI_ISL_1014984	2020-10-13	North America	USA	Wisconsin	Neovison vison	GH	B.1			2021-02-17		North America / USA
EPI_ISL_2141681	2021-04-12	Europe	Latvia		Neovison vison	GV	B.1.177.60			2021-05-18		Europe / Latvia
EPI_ISL_2141684	2021-04-09	Europe	Latvia		Neovison vison	GV	B.1.177.60			2021-05-18		Europe / Latvia
EPI_ISL_2141762	2021-04-14	Europe	Latvia		Neovison vison	GV	B.1.177.60			2021-05-18		Europe / Latvia
EPI_ISL_2141909	2021-04-27	Europe	Latvia		Neovison vison	GV	B.1.177.60			2021-05-18		Europe / Latvia
EPI_ISL_3050753	2020-08-11	Europe	Denmark		Neovison vison	GR	B.1.1.298			2021-07-23		Europe / Denmark
EPI_ISL_3050755	2020-08-13	Europe	Denmark		Neovison vison	GR	B.1.1.298			2021-07-23		Europe / Denmark
EPI_ISL_3050761	2020-08-24	Europe	Denmark		Neovison vison	GR	B.1.1.298			2021-07-23		Europe / Denmark
EPI_ISL_3050762	2020-08-24	Europe	Denmark		Neovison vison	GR	B.1.1.298			2021-07-23		Europe / Denmark
EPI_ISL_2467943	2020-06-22	Europe	Belarus		Neovison vison	GH	B.1			2021-06-10		Europe / Belarus
EPI_ISL_10036493	2020-11-20	Europe	France	Centre-Val de Loire	Neovison vison	GH	B.1.160			2022-02-17		Europe / France
EPI_ISL_10036491	2020-11-21	Europe	France	Centre-Val de Loire	Neovison vison	GH	B.1.160			2022-02-17		Europe / France
EPI_ISL_10036488	2020-11-20	Europe	France	Centre-Val de Loire	Neovison vison	GH	B.1.160			2022-02-17		Europe / France
EPI_ISL_10036490	2020-11-20	Europe	France	Centre-Val de Loire	Neovison vison	GH	B.1.160			2022-02-17		Europe / France
EPI_ISL_10036494	2020-11-20	Europe	France	Centre-Val de Loire	Neovison vison	GH	B.1.160			2022-02-17		Europe / France
EPI_ISL_10036487	2020-11-20	Europe	France	Centre-Val de Loire	Neovison vison	GH	B.1.160.18			2022-02-17		Europe / France
EPI_ISL_522995	2020-06-07	Europe	Netherlands	Noord-Brabant	Neovison vison	G	B.1			2020-08-26		Europe / Netherlands
EPI_ISL_522999	2020-04-28	Europe	Netherlands	Noord-Brabant	Neovison vison	G	B.1.8			2020-08-26		Europe / Netherlands
EPI_ISL_523003	2020-04-28	Europe	Netherlands	Noord-Brabant	Neovison vison	G	B.1.8			2020-08-26		Europe / Netherlands
EPI_ISL_523005	2020-06-07	Europe	Netherlands	Limburg	Neovison vison	G	B.1.8			2020-08-26		Europe / Netherlands
EPI_ISL_523007	2020-06-07	Europe	Netherlands	Limburg	Neovison vison	G	B.1.8			2020-08-26		Europe / Netherlands
EPI_ISL_523010	2020-04-28	Europe	Netherlands	Noord-Brabant	Neovison vison	G	B.1.8			2020-08-26		Europe / Netherlands
EPI_ISL_523012	2020-06-14	Europe	Netherlands	Noord-Brabant	Neovison vison	G	B.1.8			2020-08-26		Europe / Netherlands
EPI_ISL_523017	2020-06-14	Europe	Netherlands	Noord-Brabant	Neovison vison	GH	B.1.22			2020-08-26		Europe / Netherlands
EPI_ISL_523020	2020-06-14	Europe	Netherlands	Noord-Brabant	Neovison vison	GH	B.1.22			2020-08-26		Europe / Netherlands
EPI_ISL_523022	2020-04-28	Europe	Netherlands	Noord-Brabant	Neovison vison	G	B.1.8			2020-08-26		Europe / Netherlands
EPI_ISL_523032	2020-06-21	Europe	Netherlands	Noord-Brabant	Neovison vison	G	B.1.8			2020-08-26		Europe / Netherlands
EPI_ISL_523044	2020-07-04	Europe	Netherlands	Noord-Brabant	Neovison vison	L	B.11			2020-08-26		Europe / Netherlands
EPI_ISL_523048	2020-07-05	Europe	Netherlands	Noord-Brabant	Neovison vison	L	B.11			2020-08-26		Europe / Netherlands
EPI_ISL_523065	2020-07-09	Europe	Netherlands	Limburg	Neovison vison	G	B.1.8			2020-08-26		Europe / Netherlands
EPI_ISL_523067	2020-07-09	Europe	Netherlands	Limburg	Neovison vison	G	B.1.8			2020-08-26		Europe / Netherlands
EPI_ISL_523074	2020-07-12	Europe	Netherlands	Noord-Brabant	Neovison vison	GH	B.1.22			2020-08-26		Europe / Netherlands
EPI_ISL_523087	2020-07-29	Europe	Netherlands	Noord-Brabant	Neovison vison	GH	B.1.22			2020-08-26		Europe / Netherlands
EPI_ISL_523099	2020-05-30	Europe	Netherlands	Noord-Brabant	Neovison vison	GH	B.1.22			2020-08-26		Europe / Netherlands
EPI_ISL_523106	2020-05-30	Europe	Netherlands	Noord-Brabant	Neovison vison	GH	B.1.22			2020-08-26		Europe / Netherlands
EPI_ISL_523113	2020-06-01	Europe	Netherlands	Limburg	Neovison vison	G	B.1.8			2020-08-26		Europe / Netherlands
EPI_ISL_577783	2020-08-24	Europe	Netherlands	Limburg	Neovison vison	GH	B.1.22			2020-10-13		Europe / Netherlands
EPI_ISL_577784	2020-08-24	Europe	Netherlands	Limburg	Neovison vison	GH	B.1.22			2020-10-13		Europe / Netherlands
EPI_ISL_577809	2020-09-04	Europe	Netherlands	Noord-Brabant	Neovison vison	G	B.1.8			2020-10-13		Europe / Netherlands
EPI_ISL_641397	2020-10-29	Europe	Denmark		Neovison vison	GR	B.1.1.298			2020-11-18		Europe / Denmark
EPI_ISL_641400	2020-10-29	Europe	Denmark		Neovison vison	GR	B.1.1.298			2020-11-18		Europe / Denmark
EPI_ISL_641402	2020-10-29	Europe	Denmark		Neovison vison	GR	B.1.1.298			2020-11-18		Europe / Denmark
EPI_ISL_641513	2020-08-13	Europe	Denmark		Neovison vison	GR	B.1.1.298			2020-11-18		Europe / Denmark
EPI_ISL_683069	2020-11-02	Europe	Denmark		Neovison vison	GR	B.1.1.298			2020-12-09		Europe / Denmark
EPI_ISL_683121	2020-11-09	Europe	Denmark		Neovison vison	GR	B.1.1.298			2020-12-09		Europe / Denmark
EPI_ISL_925309	2020-10-15	North America	USA	Michigan	Neovison vison	GH	B.1			2021-02-03		North America / USA
EPI_ISL_925310	2020-10-17	North America	USA	Michigan	Neovison vison	GH	B.1			2021-02-03		North America / USA
EPI_ISL_925311	2020-10-18	North America	USA	Michigan	Neovison vison	GH	B.1			2021-02-03		North America / USA
EPI_ISL_925312	2020-10-16	North America	USA	Michigan	Neovison vison	GH	B.1			2021-02-03		North America / USA
EPI_ISL_925313	2020-10-18	North America	USA	Michigan	Neovison vison	GH	B.1			2021-02-03		North America / USA
EPI_ISL_925314	2020-10-13	North America	USA	Michigan	Neovison vison	GH	B.1			2021-02-03		North America / USA
EPI_ISL_925315	2020-10-14	North America	USA	Michigan	Neovison vison	GH	B.1			2021-02-03		North America / USA
EPI_ISL_925316	2020-10-15	North America	USA	Michigan	Neovison vison	GH	B.1			2021-02-03		North America / USA
EPI_ISL_925317	2020-10-16	North America	USA	Michigan	Neovison vison	GH	B.1			2021-02-03		North America / USA
EPI_ISL_925318	2020-10-15	North America	USA	Michigan	Neovison vison	GH	B.1			2021-02-03		North America / USA
EPI_ISL_925319	2020-10-15	North America	USA	Michigan	Neovison vison	GH	B.1			2021-02-03		North America / USA
EPI_ISL_925320	2020-10-15	North America	USA	Michigan	Neovison vison	GH	B.1			2021-02-03		North America / USA
EPI_ISL_925321	2020-10-16	North America	USA	Michigan	Neovison vison	GH	B.1			2021-02-03		North America / USA
EPI_ISL_925323	2020-10-15	North America	USA	Michigan	Neovison vison	GH	B.1			2021-02-03		North America / USA
EPI_ISL_925325	2020-10-15	North America	USA	Michigan	Neovison vison	GH	B.1			2021-02-03		North America / USA
EPI_ISL_925326	2020-10-16	North America	USA	Michigan	Neovison vison	GH	B.1.505			2021-02-03		North America / USA
EPI_ISL_925328	2020-10-16	North America	USA	Michigan	Neovison vison	GH	B.1			2021-02-03		North America / USA
EPI_ISL_925329	2020-10-16	North America	USA	Michigan	Neovison vison	GH	B.1			2021-02-03		North America / USA
EPI_ISL_925330	2020-10-15	North America	USA	Michigan	Neovison vison	GH	B.1			2021-02-03		North America / USA
EPI_ISL_925331	2020-10-16	North America	USA	Michigan	Neovison vison	GH	B.1			2021-02-03		North America / USA
EPI_ISL_925332	2020-10-16	North America	USA	Michigan	Neovison vison	GH	B.1			2021-02-03		North America / USA
EPI_ISL_925333	2020-10-16	North America	USA	Michigan	Neovison vison	GH	B.1			2021-02-03		North America / USA
EPI_ISL_925334	2020-10-14	North America	USA	Michigan	Neovison vison	GH	B.1			2021-02-03		North America / USA
EPI_ISL_925336	2020-10-13	North America	USA	Michigan	Neovison vison	GH	B.1			2021-02-03		North America / USA
EPI_ISL_925337	2020-10-13	North America	USA	Michigan	Neovison vison	GH	B.1			2021-02-03		North America / USA
EPI_ISL_925338	2020-10-14	North America	USA	Michigan	Neovison vison	GH	B.1			2021-02-03		North America / USA
EPI_ISL_925340	2020-10-16	North America	USA	Michigan	Neovison vison	GH	B.1			2021-02-03		North America / USA
EPI_ISL_925341	2020-10-13	North America	USA	Michigan	Neovison vison	GH	B.1			2021-02-03		North America / USA
EPI_ISL_925342	2020-10-13	North America	USA	Michigan	Neovison vison	GH	B.1			2021-02-03		North America / USA
EPI_ISL_925343	2020-10-13	North America	USA	Michigan	Neovison vison	GH	B.1			2021-02-03		North America / USA
EPI_ISL_925344	2020-10-13	North America	USA	Michigan	Neovison vison	GH	B.1			2021-02-03		North America / USA
EPI_ISL_925347	2020-10-14	North America	USA	Michigan	Neovison vison	GH	B.1			2021-02-03		North America / USA
EPI_ISL_925353	2020-10-13	North America	USA	Michigan	Neovison vison	GH	B.1			2021-02-03		North America / USA
EPI_ISL_925355	2020-10-13	North America	USA	Michigan	Neovison vison	GH	B.1			2021-02-03		North America / USA
EPI_ISL_925357	2020-10-14	North America	USA	Michigan	Neovison vison	GH	B.1			2021-02-03		North America / USA
EPI_ISL_925359	2020-10-14	North America	USA	Michigan	Neovison vison	GH	B.1			2021-02-03		North America / USA
EPI_ISL_925360	2020-10-14	North America	USA	Michigan	Neovison vison	GH	B.1			2021-02-03		North America / USA
EPI_ISL_984307	2021-01-27	Europe	Poland	Pomorskie	Neovison vison	O	B.1.1.464			2021-02-13		Europe / Poland
EPI_ISL_1014949	2020-10-13	North America	USA	Wisconsin	Neovison vison	GH	B.1			2021-02-17		North America / USA
EPI_ISL_1014950	2020-10-15	North America	USA	Wisconsin	Neovison vison	GH	B.1			2021-02-17		North America / USA
EPI_ISL_1014951	2020-10-15	North America	USA	Wisconsin	Neovison vison	GH	B.1			2021-02-17		North America / USA
EPI_ISL_1014952	2020-10-15	North America	USA	Wisconsin	Neovison vison	GH	B.1			2021-02-17		North America / USA
EPI_ISL_1014956	2020-10-15	North America	USA	Wisconsin	Neovison vison	GH	B.1			2021-02-17		North America / USA
EPI_ISL_1014957	2020-10-15	North America	USA	Wisconsin	Neovison vison	GH	B.1			2021-02-17		North America / USA
EPI_ISL_1014958	2020-10-15	North America	USA	Wisconsin	Neovison vison	GH	B.1			2021-02-17		North America / USA
EPI_ISL_1014959	2020-10-14	North America	USA	Wisconsin	Neovison vison	GH	B.1			2021-02-17		North America / USA
EPI_ISL_1014960	2020-10-13	North America	USA	Wisconsin	Neovison vison	GH	B.1			2021-02-17		North America / USA
EPI_ISL_1014961	2020-10-13	North America	USA	Wisconsin	Neovison vison	GH	B.1			2021-02-17		North America / USA
EPI_ISL_1014963	2020-10-13	North America	USA	Wisconsin	Neovison vison	GH	B.1			2021-02-17		North America / USA
EPI_ISL_1014964	2020-10-13	North America	USA	Wisconsin	Neovison vison	GH	B.1			2021-02-17		North America / USA
EPI_ISL_1014965	2020-10-15	North America	USA	Wisconsin	Neovison vison	GH	B.1			2021-02-17		North America / USA
EPI_ISL_1014966	2020-10-15	North America	USA	Wisconsin	Neovison vison	GH	B.1			2021-02-17		North America / USA
EPI_ISL_1014967	2020-10-15	North America	USA	Wisconsin	Neovison vison	GH	B.1			2021-02-17		North America / USA
EPI_ISL_1014968	2020-10-14	North America	USA	Wisconsin	Neovison vison	GH	B.1			2021-02-17		North America / USA
EPI_ISL_1014969	2020-10-14	North America	USA	Wisconsin	Neovison vison	GH	B.1			2021-02-17		North America / USA
EPI_ISL_1014971	2020-10-13	North America	USA	Wisconsin	Neovison vison	GH	B.1			2021-02-17		North America / USA
EPI_ISL_1014972	2020-10-13	North America	USA	Wisconsin	Neovison vison	GH	B.1			2021-02-17		North America / USA
EPI_ISL_1014973	2020-10-13	North America	USA	Wisconsin	Neovison vison	GH	B.1			2021-02-17		North America / USA
EPI_ISL_1014974	2020-10-15	North America	USA	Wisconsin	Neovison vison	GH	B.1			2021-02-17		North America / USA
EPI_ISL_1014976	2020-10-13	North America	USA	Wisconsin	Neovison vison	GH	B.1			2021-02-17		North America / USA
EPI_ISL_1014978	2020-10-13	North America	USA	Wisconsin	Neovison vison	GH	B.1			2021-02-17		North America / USA
EPI_ISL_1014980	2020-10-13	North America	USA	Wisconsin	Neovison vison	GH	B.1			2021-02-17		North America / USA
EPI_ISL_1014981	2020-10-13	North America	USA	Wisconsin	Neovison vison	GH	B.1			2021-02-17		North America / USA
EPI_ISL_1014987	2020-10-13	North America	USA	Wisconsin	Neovison vison	GH	B.1			2021-02-17		North America / USA
EPI_ISL_9936846	2020-10-02	North America	USA	Utah	Neovison vison	G	B.1			2022-02-16		North America / USA
EPI_ISL_9936857	2020-08-24	North America	USA	Utah	Neovison vison	GH	B.1			2022-02-16		North America / USA
EPI_ISL_9936871	2021-10-02	North America	USA	Utah	Neovison vison	G	B.1			2022-02-16		North America / USA
EPI_ISL_9936876	2021-10-02	North America	USA	Utah	Neovison vison	G	B.1			2022-02-16		North America / USA
EPI_ISL_9936877	2021-10-02	North America	USA	Utah	Neovison vison	G	B.1			2022-02-16		North America / USA
EPI_ISL_9936886	2021-10-03	North America	USA	Utah	Neovison vison	G	B.1			2022-02-16		North America / USA
EPI_ISL_9936894	2021-10-03	North America	USA	Utah	Neovison vison	G	B.1			2022-02-16		North America / USA
EPI_ISL_9936957	2020-10-12	North America	USA	Utah	Neovison vison	GH	B.1			2022-02-16		North America / USA
EPI_ISL_9936961	2021-10-13	North America	USA	Utah	Neovison vison	GH	B.1			2022-02-16		North America / USA
EPI_ISL_9936943	2021-10-10	North America	USA	Utah	Neovison vison	GH	B.1			2022-02-16		North America / USA
EPI_ISL_9936913	2021-10-06	North America	USA	Utah	Neovison vison	G	B.1			2022-02-16		North America / USA
EPI_ISL_9936918	2021-10-08	North America	USA	Utah	Neovison vison	G	B.1			2022-02-16		North America / USA
EPI_ISL_9936911	2021-10-06	North America	USA	Utah	Neovison vison	G	B.1			2022-02-16		North America / USA
EPI_ISL_9936912	2021-10-06	North America	USA	Utah	Neovison vison	G	B.1			2022-02-16		North America / USA
EPI_ISL_9936916	2021-10-08	North America	USA	Utah	Neovison vison	G	B.1			2022-02-16		North America / USA
EPI_ISL_9936915	2021-10-08	North America	USA	Utah	Neovison vison	G	B.1			2022-02-16		North America / USA
EPI_ISL_9936928	2021-10-09	North America	USA	Utah	Neovison vison	GH	B.1			2022-02-16		North America / USA
EPI_ISL_9936935	2020-10-09	North America	USA	Utah	Neovison vison	GH	B.1			2022-02-16		North America / USA
EPI_ISL_9936937	2020-10-09	North America	USA	Utah	Neovison vison	GH	B.1			2022-02-16		North America / USA
EPI_ISL_9936939	2021-10-09	North America	USA	Utah	Neovison vison	GH	B.1			2022-02-16		North America / USA
EPI_ISL_9936948	2021-10-11	North America	USA	Utah	Neovison vison	GH	AU.1			2022-02-16		North America / USA
EPI_ISL_9936955	2021-10-12	North America	USA	Utah	Neovison vison	GH	B.1			2022-02-16		North America / USA
EPI_ISL_9936844	2020-08-20	North America	USA	Utah	Neovison vison	GH	B.1			2022-02-16		North America / USA
EPI_ISL_9936866	2021-10-02	North America	USA	Utah	Neovison vison	G	B.1			2022-02-16		North America / USA
EPI_ISL_9936878	2021-10-02	North America	USA	Utah	Neovison vison	G	B.1			2022-02-16		North America / USA
EPI_ISL_9936898	2021-10-03	North America	USA	Utah	Neovison vison	G	B.1			2022-02-16		North America / USA
EPI_ISL_9936897	2021-10-03	North America	USA	Utah	Neovison vison	G	B.1			2022-02-16		North America / USA
EPI_ISL_9936893	2021-10-03	North America	USA	Utah	Neovison vison	G	B.1			2022-02-16		North America / USA
EPI_ISL_9936905	2021-10-04	North America	USA	Utah	Neovison vison	G	B.1			2022-02-16		North America / USA
EPI_ISL_9936888	2021-10-03	North America	USA	Utah	Neovison vison	G	B.1			2022-02-16		North America / USA
EPI_ISL_9936881	2021-10-02	North America	USA	Utah	Neovison vison	G	B.1			2022-02-16		North America / USA
EPI_ISL_9936909	2021-10-06	North America	USA	Utah	Neovison vison	O	B.1			2022-02-16		North America / USA
EPI_ISL_9936925	2021-10-09	North America	USA	Utah	Neovison vison	GH	B.1			2022-02-16		North America / USA
EPI_ISL_9936883	2021-10-03	North America	USA	Utah	Neovison vison	G	B.1			2022-02-16		North America / USA
EPI_ISL_9936882	2021-10-02	North America	USA	Utah	Neovison vison	G	B.1			2022-02-16		North America / USA
EPI_ISL_9936921	2021-10-09	North America	USA	Utah	Neovison vison	GH	B.1			2022-02-16		North America / USA
EPI_ISL_9936889	2021-10-03	North America	USA	Utah	Neovison vison	G	B.1			2022-02-16		North America / USA
EPI_ISL_9936887	2021-10-03	North America	USA	Utah	Neovison vison	G	B.1			2022-02-16		North America / USA
EPI_ISL_9936865	2021-08-29	North America	USA	Utah	Neovison vison	GH	B.1			2022-02-16		North America / USA
EPI_ISL_9936932	2021-10-09	North America	USA	Utah	Neovison vison	GH	B.1			2022-02-16		North America / USA
EPI_ISL_9936890	2021-10-03	North America	USA	Utah	Neovison vison	G	B.1			2022-02-16		North America / USA
EPI_ISL_9936847	2020-10-04	North America	USA	Utah	Neovison vison	G	B.1			2022-02-16		North America / USA
EPI_ISL_9936854	2020-08-22	North America	USA	Utah	Neovison vison	GH	B.1			2022-02-16		North America / USA
EPI_ISL_9936864	2021-08-24	North America	USA	Utah	Neovison vison	GH	B.1			2022-02-16		North America / USA
EPI_ISL_9936869	2021-10-02	North America	USA	Utah	Neovison vison	G	B.1			2022-02-16		North America / USA
EPI_ISL_9936900	2021-10-03	North America	USA	Utah	Neovison vison	G	B.1			2022-02-16		North America / USA
EPI_ISL_9936901	2021-10-03	North America	USA	Utah	Neovison vison	G	B.1			2022-02-16		North America / USA
EPI_ISL_9936849	2020-08-25	North America	USA	Utah	Neovison vison	GH	B.1			2022-02-16		North America / USA
EPI_ISL_9936910	2021-10-06	North America	USA	Utah	Neovison vison	G	B.1			2022-02-16		North America / USA
EPI_ISL_9936927	2021-10-09	North America	USA	Utah	Neovison vison	GH	B.1			2022-02-16		North America / USA
EPI_ISL_9936926	2021-10-09	North America	USA	Utah	Neovison vison	GH	B.1			2022-02-16		North America / USA
EPI_ISL_9936922	2021-10-09	North America	USA	Utah	Neovison vison	GH	B.1			2022-02-16		North America / USA
EPI_ISL_9936923	2021-10-09	North America	USA	Utah	Neovison vison	GH	B.1			2022-02-16		North America / USA
EPI_ISL_9936931	2021-10-09	North America	USA	Utah	Neovison vison	GH	B.1			2022-02-16		North America / USA
EPI_ISL_9936933	2021-10-09	North America	USA	Utah	Neovison vison	GH	B.1			2022-02-16		North America / USA
EPI_ISL_9936930	2021-10-09	North America	USA	Utah	Neovison vison	GH	B.1			2022-02-16		North America / USA
EPI_ISL_9936942	2021-10-10	North America	USA	Utah	Neovison vison	GH	B.1			2022-02-16		North America / USA
EPI_ISL_9936944	2021-10-10	North America	USA	Utah	Neovison vison	GH	B.1			2022-02-16		North America / USA
EPI_ISL_9936947	2021-10-11	North America	USA	Utah	Neovison vison	GH	AU.1			2022-02-16		North America / USA
EPI_ISL_9936941	2021-10-09	North America	USA	Utah	Neovison vison	GH	B.1			2022-02-16		North America / USA
EPI_ISL_9936949	2021-10-11	North America	USA	Utah	Neovison vison	GH	B.1			2022-02-16		North America / USA
EPI_ISL_9936967	2021-10-06	North America	USA	Utah	Neovison vison	G	B.1			2022-02-16		North America / USA
EPI_ISL_9936954	2021-10-12	North America	USA	Utah	Neovison vison	GH	B.1			2022-02-16		North America / USA
EPI_ISL_9936964	2021-10-02	North America	USA	Utah	Neovison vison	G	B.1			2022-02-16		North America / USA
EPI_ISL_9936850	2020-08-25	North America	USA	Utah	Neovison vison	GH	B.1			2022-02-16		North America / USA
EPI_ISL_9936965	2021-10-03	North America	USA	Utah	Neovison vison	G	B.1			2022-02-16		North America / USA
EPI_ISL_9936848	2020-10-04	North America	USA	Utah	Neovison vison	G	B.1			2022-02-16		North America / USA
EPI_ISL_9936966	2021-10-03	North America	USA	Utah	Neovison vison	G	B.1			2022-02-16		North America / USA
EPI_ISL_9936859	2021-08-23	North America	USA	Utah	Neovison vison	GH	B.1			2022-02-16		North America / USA
EPI_ISL_9936862	2021-08-24	North America	USA	Utah	Neovison vison	GH	B.1			2022-02-16		North America / USA
EPI_ISL_9936856	2020-08-23	North America	USA	Utah	Neovison vison	GH	B.1			2022-02-16		North America / USA
EPI_ISL_9936863	2021-08-24	North America	USA	Utah	Neovison vison	GH	B.1			2022-02-16		North America / USA
EPI_ISL_9936867	2021-10-02	North America	USA	Utah	Neovison vison	G	B.1			2022-02-16		North America / USA
EPI_ISL_9936872	2021-10-02	North America	USA	Utah	Neovison vison	G	B.1			2022-02-16		North America / USA
EPI_ISL_9936868	2021-10-02	North America	USA	Utah	Neovison vison	G	B.1			2022-02-16		North America / USA
EPI_ISL_9936873	2021-10-02	North America	USA	Utah	Neovison vison	G	B.1			2022-02-16		North America / USA
EPI_ISL_9936895	2021-10-03	North America	USA	Utah	Neovison vison	G	B.1			2022-02-16		North America / USA
EPI_ISL_9936874	2021-10-02	North America	USA	Utah	Neovison vison	G	B.1			2022-02-16		North America / USA
EPI_ISL_9936879	2021-10-02	North America	USA	Utah	Neovison vison	G	B.1			2022-02-16		North America / USA
EPI_ISL_9936884	2021-10-03	North America	USA	Utah	Neovison vison	G	B.1			2022-02-16		North America / USA
EPI_ISL_9936892	2021-10-03	North America	USA	Utah	Neovison vison	G	B.1			2022-02-16		North America / USA
EPI_ISL_9936880	2021-10-02	North America	USA	Utah	Neovison vison	G	B.1			2022-02-16		North America / USA
EPI_ISL_9936896	2021-10-03	North America	USA	Utah	Neovison vison	G	B.1			2022-02-16		North America / USA
EPI_ISL_9936891	2021-10-03	North America	USA	Utah	Neovison vison	G	B.1			2022-02-16		North America / USA
EPI_ISL_9936906	2021-10-04	North America	USA	Utah	Neovison vison	G	B.1			2022-02-16		North America / USA
EPI_ISL_9936904	2021-10-04	North America	USA	Utah	Neovison vison	G	B.1.515			2022-02-16		North America / USA
EPI_ISL_9936907	2021-10-04	North America	USA	Utah	Neovison vison	G	B.1			2022-02-16		North America / USA
EPI_ISL_2896213	2020-10-29	North America	USA	Utah	Neovison vison	G	B.1			2021-07-11		North America / USA
EPI_ISL_2141680	2021-04-08	Europe	Latvia		Neovison vison	GV	B.1.177.60			2021-05-18		Europe / Latvia
EPI_ISL_2141682	2021-04-12	Europe	Latvia		Neovison vison	GV	B.1.177.60			2021-05-18		Europe / Latvia
EPI_ISL_2141683	2021-04-09	Europe	Latvia		Neovison vison	GV	B.1.177.60			2021-05-18		Europe / Latvia
EPI_ISL_2141685	2021-04-09	Europe	Latvia		Neovison vison	GV	B.1.177.60			2021-05-18		Europe / Latvia
EPI_ISL_2141686	2021-04-09	Europe	Latvia		Neovison vison	GV	B.1.177.60			2021-05-18		Europe / Latvia
EPI_ISL_2141761	2021-04-14	Europe	Latvia		Neovison vison	GV	B.1.177.60			2021-05-18		Europe / Latvia
EPI_ISL_2141898	2021-04-28	Europe	Latvia		Neovison vison	GV	B.1.177.60			2021-05-18		Europe / Latvia
EPI_ISL_2141899	2021-04-28	Europe	Latvia		Neovison vison	GV	B.1.177.60			2021-05-18		Europe / Latvia
EPI_ISL_2141902	2021-04-28	Europe	Latvia		Neovison vison	GV	B.1.177.60			2021-05-18		Europe / Latvia
EPI_ISL_2141903	2021-04-28	Europe	Latvia		Neovison vison	GV	B.1.177.60			2021-05-18		Europe / Latvia
EPI_ISL_2141904	2021-04-23	Europe	Latvia		Neovison vison	GV	B.1.177.60			2021-05-18		Europe / Latvia
EPI_ISL_2141905	2021-04-23	Europe	Latvia		Neovison vison	GV	B.1.177.60			2021-05-18		Europe / Latvia
EPI_ISL_2141906	2021-04-27	Europe	Latvia		Neovison vison	GV	B.1.177.60			2021-05-18		Europe / Latvia
EPI_ISL_2141907	2021-04-27	Europe	Latvia		Neovison vison	GV	B.1.177.60			2021-05-18		Europe / Latvia
EPI_ISL_2141910	2021-04-28	Europe	Latvia		Neovison vison	GV	B.1.177.60			2021-05-18		Europe / Latvia
EPI_ISL_2834691	2020-10-29	North America	USA	Utah	Neovison vison	G	B.1			2021-07-06		North America / USA
EPI_ISL_2834692	2020-10-29	North America	USA	Utah	Neovison vison	G	B.1.234			2021-07-06		North America / USA
EPI_ISL_2834695	2020-10-29	North America	USA	Utah	Neovison vison	G	B.1			2021-07-06		North America / USA
EPI_ISL_2834697	2020-09-28	North America	USA	Michigan	Neovison vison	GH	B.1			2021-07-06		North America / USA
EPI_ISL_2834698	2020-10-02	North America	USA	Wisconsin	Neovison vison	GH	B.1			2021-07-06		North America / USA
EPI_ISL_2834700	2020-10-02	North America	USA	Wisconsin	Neovison vison	GH	B.1			2021-07-06		North America / USA
EPI_ISL_2834701	2020-10-28	North America	USA	Wisconsin	Neovison vison	GH	B.1			2021-07-06		North America / USA
EPI_ISL_2834702	2020-10-28	North America	USA	Wisconsin	Neovison vison	GH	B.1			2021-07-06		North America / USA
EPI_ISL_2834937	2020-08-21	North America	USA	Utah	Neovison vison	GH	B.1			2021-07-06		North America / USA
EPI_ISL_2834938	2020-08-21	North America	USA	Utah	Neovison vison	GH	B.1			2021-07-06		North America / USA
EPI_ISL_2834940	2020-09-14	North America	USA	Utah	Neovison vison	G	B.1			2021-07-06		North America / USA
EPI_ISL_2834942	2020-09-22	North America	USA	Utah	Neovison vison	G	B.1			2021-07-06		North America / USA
EPI_ISL_2834945	2020-09-22	North America	USA	Utah	Neovison vison	G	B.1			2021-07-06		North America / USA
EPI_ISL_2896203	2020-08-10	North America	USA	Utah	Neovison vison	GH	B.1			2021-07-11		North America / USA
EPI_ISL_2896204	2020-08-10	North America	USA	Utah	Neovison vison	GH	B.1			2021-07-11		North America / USA
EPI_ISL_2896205	2020-08-10	North America	USA	Utah	Neovison vison	GH	B.1			2021-07-11		North America / USA
EPI_ISL_2896206	2020-08-10	North America	USA	Utah	Neovison vison	GH	B.1			2021-07-11		North America / USA
EPI_ISL_2896207	2020-08-14	North America	USA	Utah	Neovison vison	GH	B.1			2021-07-11		North America / USA
EPI_ISL_2896208	2020-08-14	North America	USA	Utah	Neovison vison	GH	B.1			2021-07-11		North America / USA
EPI_ISL_2896209	2020-08-14	North America	USA	Utah	Neovison vison	GH	B.1			2021-07-11		North America / USA
EPI_ISL_2896210	2020-08-14	North America	USA	Utah	Neovison vison	GH	B.1			2021-07-11		North America / USA
EPI_ISL_2896211	2020-10-29	North America	USA	Utah	Neovison vison	G	B.1			2021-07-11		North America / USA
EPI_ISL_2896212	2020-10-29	North America	USA	Utah	Neovison vison	G	B.1			2021-07-11		North America / USA
EPI_ISL_618112	2020-06-15	Europe	Denmark	Hovedstaden	Human	GH	B.1		(NSP2_G327S,NSP12_M666I,NSP12_S647I,NS3_Q57H,NSP2_T85I,NSP12_P323L,Spike_D614G,NS3_S165P)	2020-11-05		Europe / Denmark
EPI_ISL_625927	2020-10-26	Europe	Denmark	Hovedstaden	Human	G	B.1		(Spike_V382L,N_R203M,N_H145Y,NSP12_P323L,Spike_D614G,NSP14_V125F,NSP12_V776L)	2020-11-08		Europe / Denmark
EPI_ISL_713036	2020-11-30	Europe	Denmark	Midtjylland	Human	G	B.1		(NSP3_D174Y,Spike_S477N,NSP12_H882R,M_D3G,NSP2_A26V,NSP13_A296T,NSP12_P323L,NSP3_H1274Y,Spike_D614G,NS3_G174D,NSP5_V247F,Spike_V1122L)	2020-12-18		Europe / Denmark
EPI_ISL_1865767	2020-12-07	Europe	Denmark	Hovedstaden	Human	G	B.1		(NSP3_D174Y,Spike_S477N,NSP12_H882R,M_D3G,NSP2_A26V,NSP13_A296T,NSP12_P323L,NSP3_H1274Y,Spike_D614G,NS3_G174D,NSP5_V247F,NSP4_T461I)	2021-05-04		Europe / Denmark
EPI_ISL_750090	2020-12-07	Europe	Denmark	Midtjylland	Human	G	B.1		(NSP3_D174Y,Spike_S477N,NSP12_H882R,M_D3G,NSP2_A26V,NSP13_A296T,NSP12_P323L,NSP3_H1274Y,Spike_D614G,NS3_G174D,NSP5_V247F)	2020-12-30		Europe / Denmark
EPI_ISL_615644	2020-08-31	Europe	Denmark	Syddanmark	Human	GH	B.1		(NSP14_A119V,N_S194L,NSP3_G1440C,NSP15_K334N,Spike_T723I,NS3_Q57H,NSP15_D335F,NSP12_P323L,NSP3_Q1884H,Spike_D614G)	2020-11-05		Europe / Denmark
EPI_ISL_622503	2020-06-15	Europe	Denmark	Hovedstaden	Human	G	B.1		(N_S194L,NS7a_H47Y,NSP14_V120L,NSP12_P323L,Spike_D614G,NS7a_L116P)	2020-11-06		Europe / Denmark
EPI_ISL_625895	2020-10-26	Europe	Denmark	Sjaelland	Human	GR	B.1.1.170		(NSP3_P822H,NSP12_H82Y,Spike_H49Y,N_R203K,NS3_G224C,N_G204R,NSP12_A449V,NS3_L129F,NSP9_D47N,NSP12_P323L,Spike_D614G)	2020-11-08		Europe / Denmark
EPI_ISL_617635	2020-08-10	Europe	Denmark	Syddanmark	Human	GR	B.1.1.170		(NSP3_P822H,NSP12_D107N,N_R203K,N_G204R,NSP12_P323L,NSP14_I74V,Spike_D614G)	2020-11-05		Europe / Denmark
EPI_ISL_616490	2020-08-17	Europe	Denmark	Syddanmark	Human	GR	B.1.1.170		(NSP3_P822H,NSP12_D107N,N_R203K,N_G204R,NSP12_P323L,NS7a_T115I,NSP14_I74V,Spike_D614G,N_P168S)	2020-11-05		Europe / Denmark
EPI_ISL_615616	2020-09-07	Europe	Denmark	Syddanmark	Human	GR	B.1.1.219		(N_T166I,NSP3_Q1216L,NS3_W128C,NS7a_T39I,NSP6_L25S,NSP3_M951I,N_R203K,N_S193I,NS3_P240S,N_G204R,NSP4_C296G,NSP12_P323L,Spike_D614G,NSP14_P297S,Spike_F157L)	2020-11-05		Europe / Denmark
EPI_ISL_711687	2020-11-30	Europe	Denmark	Midtjylland	Human	GR	B.1.1.219		(NSP3_Q1216L,NS3_W128C,NS7a_T39I,NSP3_M951I,N_R203K,N_S193I,N_Q281L,NS3_P240S,N_G204R,NSP4_C296G,Spike_A845S,NSP12_P323L,Spike_D614G,NSP14_P297S,NSP14_V328I,NSP16_K160R,Spike_F157L,NS3_T229I)	2020-12-18		Europe / Denmark
EPI_ISL_711816	2020-11-30	Europe	Denmark	Midtjylland	Human	GR	B.1.1.219		(NSP3_Q1216L,NS3_W128C,NS7a_T39I,NSP3_M951I,N_R203K,N_S193I,N_Q281L,NS3_P240S,N_G204R,NSP4_C296G,Spike_A845S,NSP12_P323L,Spike_D614G,NSP14_P297S,NSP14_V328I,NSP16_K160R,Spike_F157L,NS3_T229I)	2020-12-18		Europe / Denmark
EPI_ISL_625756	2020-10-26	Europe	Denmark	Syddanmark	Human	GR	B.1.1.219		(NSP1_F143del,NSP3_H792Y,NSP3_Q1216L,NS3_W128C,NSP1_K141del,NSP3_M951I,N_R203K,NS8_A65V,NSP1_S142del,N_G204R,NSP4_C296G,NSP12_P323L,NS8_Q27R,Spike_D614G)	2020-11-08		Europe / Denmark
EPI_ISL_620004	2020-10-05	Europe	Denmark	Midtjylland	Human	GR	B.1.1.294		(NS3_I62T,NSP3_D218E,NSP3_V238L,NSP4_S432G,N_R203K,NSP2_G339S,NSP1_H45Y,N_G204R,NSP15_V172L,NSP12_P323L,Spike_D614G,NSP14_G189C,NSP8_A53V)	2020-11-05		Europe / Denmark
EPI_ISL_620237	2020-10-05	Europe	Denmark	Midtjylland	Human	GR	B.1.1.294		(NS3_I62T,NSP3_D218E,NSP3_V238L,N_R203K,NSP2_G339S,NSP1_D25Y,N_G204R,NSP15_V172L,NSP12_P323L,Spike_D614G,NSP8_A53V)	2020-11-05		Europe / Denmark
EPI_ISL_1124134	2020-11-30	Europe	Denmark	Sjaelland	Human	GR	B.1.1.294		(NS7b_L4F,NSP3_D218E,N_R203K,NSP2_G339S,NSP13_A302S,N_G204R,Spike_E96D,NSP3_L1870F,NSP12_P323L,Spike_D614G,Spike_A522V)	2021-03-03		Europe / Denmark
EPI_ISL_622269	2020-06-22	Europe	Denmark	Nordjylland	Human	GR	B.1.1.298		(NS3_H182Y,NSP12_T739I,N_R203K,N_G204R,Spike_Y453F,NSP12_P323L,Spike_D614G)	2020-11-06		Europe / Denmark
EPI_ISL_670708	2020-11-02	Europe	Denmark	Midtjylland	Human	GR	B.1.1.298		(NSP2_P181S,Spike_H69del,NSP3_N1263del,NSP1_M85del,NS3_H182Y,N_S194L,NSP12_T739I,N_R203K,NS3_S26L,NSP1_N178K,NSP3_K1042R,N_G204R,Spike_Y453F,Spike_V70del,NSP12_P323L,Spike_D614G,NSP6_L37F)	2020-12-02		Europe / Denmark
EPI_ISL_711401	2020-11-30	Europe	Denmark	Midtjylland	Human	GR	B.1.1.298		(Spike_H69del,NSP3_N1263del,NSP1_M85del,NS3_H182Y,N_S194L,NSP12_T739I,N_R203K,N_G204R,Spike_Y453F,Spike_V70del,NSP3_L1244F,NSP12_P323L,Spike_D614G)	2020-12-18		Europe / Denmark
EPI_ISL_668770	2020-11-16	Europe	Denmark	Nordjylland	Human	GR	B.1.1.298		(Spike_H69del,NSP3_N1263del,NSP1_M85del,NS3_H182Y,Spike_G476S,N_S194L,NSP12_T739I,N_R203K,N_G204R,Spike_Y453F,Spike_V70del,NSP3_L1244F,NSP12_P323L,Spike_D614G)	2020-12-02		Europe / Denmark
EPI_ISL_615653	2020-09-14	Europe	Denmark	Nordjylland	Human	GR	B.1.1.298		(Spike_H69del,NSP3_N1263del,NSP1_M85del,NS3_H182Y,N_S194L,NSP12_T739I,N_R203K,NSP15_T112I,N_G204R,Spike_I692V,Spike_Y453F,Spike_V70del,NSP12_P323L,Spike_D614G,Spike_M1229I)	2020-11-05		Europe / Denmark
EPI_ISL_619446	2020-10-05	Europe	Denmark	Midtjylland	Human	GR	B.1.1.298		(NSP2_P181S,Spike_H69del,NSP3_N1263del,NSP1_M85del,NS3_H182Y,N_S194L,NSP12_T739I,N_R203K,N_G204R,Spike_Y453F,Spike_V70del,NS3_P25S,NSP12_P323L,Spike_D614G,NSP6_L37F,Spike_S1147L)	2020-11-05		Europe / Denmark
EPI_ISL_670700	2020-09-14	Europe	Denmark	Nordjylland	Human	GR	B.1.1.298		(Spike_H69del,M_W75L,NSP3_N1263del,NSP1_M85del,NS3_H182Y,N_S194L,NSP12_T739I,N_R203K,N_G204R,Spike_Y453F,Spike_V70del,NSP3_L1244F,NSP12_P323L,Spike_D614G)	2020-12-02		Europe / Denmark
EPI_ISL_668794	2020-11-09	Europe	Denmark	Nordjylland	Human	GR	B.1.1.298		(Spike_H69del,NSP3_N1263del,NSP1_M85del,NS3_H182Y,N_S194L,NSP12_T739I,N_R203K,N_G204R,Spike_Y453F,Spike_V70del,NSP3_L1244F,NSP12_P323L,Spike_D614G,NSP3_T1072I)	2020-12-02		Europe / Denmark
EPI_ISL_682396	2020-11-16	Europe	Denmark	Midtjylland	Human	GR	B.1.1.298		(Spike_H69del,NSP3_N1263del,NSP1_M85del,NS3_H182Y,N_S194L,NSP12_T739I,N_R203K,N_G204R,Spike_Y453F,Spike_V70del,NSP3_P1237L,NSP12_P323L,Spike_D614G,N_A252S,N_N29H)	2020-12-09		Europe / Denmark
EPI_ISL_668785	2020-11-09	Europe	Denmark	Midtjylland	Human	GR	B.1.1.298		(Spike_H69del,NSP3_N1263del,NSP1_M85del,NS3_H182Y,N_S194L,NSP12_T739I,N_R203K,N_G204R,Spike_Y453F,Spike_V70del,NSP15_V22L,NSP12_P323L,Spike_D614G,M_A2S,N_A252S,N_N29H)	2020-12-02		Europe / Denmark
EPI_ISL_618189	2020-07-06	Europe	Denmark	Nordjylland	Human	GR	B.1.1.298		(NS3_H182Y,NSP12_T739I,N_R203K,N_G204R,Spike_Y453F,NSP12_D879Y,NSP12_P323L,Spike_D614G)	2020-11-05		Europe / Denmark
EPI_ISL_619578	2020-10-12	Europe	Denmark	Nordjylland	Human	GR	B.1.1.298		(NSP3_T1198I,NSP12_K718N,Spike_H69del,NSP3_N1263del,NSP1_M85del,NS3_H182Y,N_S194L,NSP12_T739I,N_R203K,N_G204R,Spike_Y453F,Spike_V70del,NSP3_L1244F,NSP12_P323L,Spike_D614G)	2020-11-05		Europe / Denmark
EPI_ISL_714404	2020-11-16	Europe	Denmark	Midtjylland	Human	GR	B.1.1.298		(Spike_H69del,NSP3_N1263del,NSP1_M85del,NS3_H182Y,N_S194L,NSP12_T739I,N_R203K,N_G204R,Spike_Y453F,Spike_V70del,NSP3_L1244F,NSP12_P323L,Spike_D614G)	2020-12-18		Europe / Denmark
EPI_ISL_750508	2020-12-14	Europe	Denmark	Midtjylland	Human	GR	B.1.1.298		(NSP14_M315I,Spike_H69del,NSP3_N1263del,N_Q7L,NSP1_M85del,NS3_H182Y,N_S194L,NSP12_T739I,N_R203K,N_G204R,Spike_Y453F,Spike_V70del,NSP3_L1244F,NSP12_P323L,Spike_D614G,N_L161F)	2020-12-30		Europe / Denmark
EPI_ISL_618071	2020-06-08	Europe	Denmark	Nordjylland	Human	GR	B.1.1.298		(NSP16_I40V,NS3_H182Y,NSP12_T739I,N_R203K,N_G204R,Spike_Y453F,NSP12_P323L,Spike_D614G)	2020-11-05		Europe / Denmark
EPI_ISL_668811	2020-11-09	Europe	Denmark	Midtjylland	Human	GR	B.1.1.298		(Spike_H69del,NSP3_N1263del,N_A359S,NSP1_M85del,NSP3_K1118R,NS3_H182Y,N_S194L,NSP12_T739I,N_R203K,N_G204R,Spike_Y453F,Spike_V70del,NSP3_L1244F,NSP12_P323L,Spike_D614G)	2020-12-02		Europe / Denmark
EPI_ISL_668775	2020-11-09	Europe	Denmark	Nordjylland	Human	GR	B.1.1.298		(Spike_H69del,NSP3_N1263del,NSP1_M85del,N_S194L,NSP12_T739I,N_R203K,N_G204R,Spike_Y453F,Spike_V70del,NSP3_L1244F,NSP4_K86R,NSP12_P323L,Spike_D614G)	2020-12-02		Europe / Denmark
EPI_ISL_668806	2020-11-09	Europe	Denmark	Midtjylland	Human	GR	B.1.1.298		(Spike_H69del,NSP3_N1263del,NSP1_M85del,NS3_H182Y,N_S194L,NSP12_T739I,N_R203K,N_G204R,Spike_Y453F,Spike_V70del,NSP14_S369F,NSP3_L1244F,NSP12_P323L,Spike_D614G)	2020-12-02		Europe / Denmark
EPI_ISL_1862905	2020-12-14	Europe	Denmark	Midtjylland	Human	GR	B.1.1.298		(NSP14_M315I,NSP3_N1263del,N_Q7L,NSP1_M85del,NS3_H182Y,N_S194L,NSP12_T739I,N_R203K,N_G204R,Spike_Y453F,NSP3_L1244F,NSP12_P323L,Spike_D614G,N_L161F)	2021-05-04		Europe / Denmark
EPI_ISL_618066	2020-06-08	Europe	Denmark	Nordjylland	Human	GR	B.1.1.298		(NS3_H182Y,NSP4_T327I,NSP12_T739I,N_R203K,N_G204R,Spike_Y453F,NSP12_P323L,Spike_D614G)	2020-11-05		Europe / Denmark
EPI_ISL_668835	2020-11-09	Europe	Denmark	Syddanmark	Human	GR	B.1.1.298		(Spike_H69del,NSP3_N1263del,N_S194L,NSP12_T739I,N_R203K,N_G204R,Spike_Y453F,Spike_V70del,NSP3_L1244F,NSP12_P323L,Spike_D614G,Spike_S640F)	2020-12-02		Europe / Denmark
EPI_ISL_618519	2020-10-19	Europe	Denmark	Nordjylland	Human	GR	B.1.1.298		(NSP3_T1198I,Spike_H69del,NSP3_N1263del,NSP1_M85del,NS3_H182Y,N_S194L,NSP12_T739I,N_R203K,N_G204R,Spike_Y453F,Spike_V70del,NSP3_L1244F,NSP12_P323L,Spike_D614G)	2020-11-05		Europe / Denmark
EPI_ISL_620165	2020-10-05	Europe	Denmark	Nordjylland	Human	GR	B.1.1.298		(NSP3_T1198I,Spike_H69del,NSP3_N1263del,NSP1_M85del,NS3_H182Y,N_S194L,NSP12_T739I,N_R203K,NSP2_R362H,N_G204R,Spike_Y453F,Spike_V70del,NSP3_L1244F,NSP12_P323L,Spike_D614G)	2020-11-05		Europe / Denmark
EPI_ISL_618116	2020-06-15	Europe	Denmark	Nordjylland	Human	GR	B.1.1.298		(NS3_H182Y,NSP12_T739I,N_R203K,N_G204R,Spike_Y453F,NSP12_P323L,Spike_D614G)	2020-11-05		Europe / Denmark
EPI_ISL_618169	2020-06-29	Europe	Denmark	Nordjylland	Human	GR	B.1.1.298		(NS3_H182Y,NSP12_T739I,N_R203K,N_G204R,Spike_Y453F,NSP12_P323L,Spike_D614G,N_D63Y)	2020-11-05		Europe / Denmark
EPI_ISL_1895190	2020-12-07	Europe	Denmark	Hovedstaden	Human	GR	B.1.1.298		(NSP3_N1263del,NSP1_M85del,NS3_H182Y,N_S194L,NSP12_T739I,N_R203K,N_G204R,Spike_Y453F,NSP15_V22L,NSP12_P323L,Spike_D614G,N_A252S,N_N29H)	2021-05-04		Europe / Denmark
EPI_ISL_682428	2020-11-16	Europe	Denmark	Syddanmark	Human	GR	B.1.1.298		(NSP2_P181S,Spike_H69del,NSP3_N1263del,NSP1_M85del,NSP6_L33M,NS3_H182Y,N_S194L,NSP12_T739I,N_R203K,NSP6_F34V,NSP6_W31Y,N_G204R,Spike_Y453F,Spike_V70del,NS3_P25S,NSP6_ins35VX,NSP6_Q30E,NSP12_P323L,Spike_D614G,NSP6_L37F,NSP6_T29P,Spike_S1147L)	2020-12-09		Europe / Denmark
EPI_ISL_1889305	2020-11-16	Europe	Denmark		Human	GR	B.1.1.298		(Spike_H69del,NSP3_N1263del,NSP1_M85del,N_S194L,NSP12_T739I,N_R203K,N_G204R,Spike_Y453F,Spike_V70del,NSP3_L1244F,NSP12_P323L,Spike_D614G)	2021-05-04		Europe / Denmark
EPI_ISL_714398	2020-11-16	Europe	Denmark	Syddanmark	Human	GR	B.1.1.298		(Spike_H69del,NSP3_N1263del,NSP1_M85del,NS3_H182Y,N_S194L,NSP12_T739I,N_R203K,N_G204R,Spike_Y453F,Spike_V70del,NSP3_L1244F,NSP12_P323L,Spike_D614G)	2020-12-18		Europe / Denmark
EPI_ISL_616402	2020-08-31	Europe	Denmark	Nordjylland	Human	GR	B.1.1.298		(Spike_H69del,NSP3_N1263del,NSP1_M85del,NS3_H182Y,N_S194L,NSP12_T739I,N_R203K,NSP15_T112I,N_G204R,Spike_I692V,Spike_Y453F,Spike_V70del,NSP12_P323L,Spike_D614G,Spike_M1229I)	2020-11-05		Europe / Denmark
EPI_ISL_682566	2020-11-16	Europe	Denmark	Midtjylland	Human	GR	B.1.1.298		(NSP2_P181S,Spike_H69del,NSP3_N1263del,NSP1_M85del,NSP6_L33M,NS3_H182Y,N_S194L,NSP12_T739I,N_R203K,NSP6_F34V,NSP6_W31Y,N_G204R,Spike_Y453F,Spike_V70del,NSP6_Q30E,NSP12_P323L,Spike_D614G,NSP6_ins35VL,NSP6_L37F,NSP6_T29P,Spike_S1147L)	2020-12-09		Europe / Denmark
EPI_ISL_670687	2020-11-02	Europe	Denmark	Nordjylland	Human	GR	B.1.1.298		(Spike_H69del,NSP3_N1263del,NSP1_M85del,NS3_H182Y,N_S194L,NSP12_T739I,N_R203K,N_G204R,Spike_Y453F,Spike_V70del,NSP3_L1244F,NSP12_P323L,Spike_D614G,NSP12_V42L)	2020-12-02		Europe / Denmark
EPI_ISL_621931	2020-09-21	Europe	Denmark	Nordjylland	Human	GR	B.1.1.298		(Spike_H69del,NSP3_N1263del,NSP1_M85del,NS3_H182Y,N_S194L,NSP4_A58V,NSP12_T739I,N_R203K,N_G204R,Spike_Y453F,Spike_P384L,Spike_V70del,NSP3_L1244F,NSP12_P323L,Spike_D614G)	2020-11-06		Europe / Denmark
EPI_ISL_669795	2020-11-02	Europe	Denmark	Midtjylland	Human	GR	B.1.1.298		(Spike_H69del,NSP3_N1263del,NSP1_M85del,NS3_H182Y,N_S194L,NSP12_T739I,N_R203K,N_G204R,Spike_Y453F,Spike_V70del,NSP3_L1244F,NSP12_P323L,Spike_D614G)	2020-12-02		Europe / Denmark
EPI_ISL_621000	2020-09-28	Europe	Denmark	Nordjylland	Human	GR	B.1.1.298		(Spike_H69del,NSP3_N1263del,NSP1_M85del,NS3_H182Y,N_S194L,NSP12_T739I,N_R203K,NS3_V13L,N_G204R,Spike_Y453F,Spike_V70del,NSP3_L1244F,NSP12_P323L,Spike_D614G)	2020-11-06		Europe / Denmark
EPI_ISL_747742	2020-12-07	Europe	Denmark	Sjaelland	Human	GR	B.1.1.298		(Spike_H69del,NSP3_N1263del,NSP1_M85del,NS3_H182Y,N_S194L,NSP12_T739I,N_R203K,N_G204R,Spike_Y453F,Spike_V70del,NSP15_V22L,NSP12_P323L,Spike_D614G,N_A252S,N_N29H)	2020-12-30		Europe / Denmark
EPI_ISL_618724	2020-10-19	Europe	Denmark	Nordjylland	Human	GR	B.1.1.298		(NSP2_P181S,Spike_H69del,NSP3_N1263del,NSP1_M85del,NS3_H182Y,N_S194L,NSP12_T739I,N_R203K,N_G204R,Spike_Y453F,Spike_V70del,NS3_P25S,NSP12_P323L,Spike_D614G,NSP6_L37F,Spike_S1147L)	2020-11-05		Europe / Denmark
EPI_ISL_714932	2020-06-22	Europe	Denmark	Nordjylland	Human	GR	B.1.1.298		(NS3_H182Y,NSP12_T739I,N_R203K,N_G204R,Spike_Y453F,NSP12_P323L,Spike_D614G)	2020-12-18		Europe / Denmark
EPI_ISL_670688	2020-10-26	Europe	Denmark	Nordjylland	Human	GR	B.1.1.298		(Spike_H69del,NSP3_N1263del,NSP1_M85del,Spike_Q580H,NS3_H182Y,N_S194L,NSP12_T739I,N_R203K,N_G204R,Spike_Y453F,Spike_V70del,NSP2_T547I,NSP3_L1244F,NSP12_P323L,Spike_D614G,NSP12_V42L)	2020-12-02		Europe / Denmark
EPI_ISL_682992	2020-10-26	Europe	Denmark	Nordjylland	Human	GR	B.1.1.298		(Spike_H69del,NSP3_N1263del,NSP1_M85del,NS3_H182Y,N_S194L,NSP12_T739I,N_R203K,N_G204R,NSP3_S1443F,Spike_Y453F,Spike_V70del,NSP3_L1244F,NSP12_P323L,Spike_D614G)	2020-12-09		Europe / Denmark
EPI_ISL_682999	2020-10-26	Europe	Denmark	Nordjylland	Human	GR	B.1.1.298		(Spike_H69del,NSP3_N1263del,NSP1_M85del,NS3_H182Y,N_S194L,NSP12_T739I,N_R203K,N_G204R,Spike_Y453F,Spike_V70del,NSP12_P323L,Spike_D614G)	2020-12-09		Europe / Denmark
EPI_ISL_668802	2020-11-09	Europe	Denmark	Nordjylland	Human	GR	B.1.1.298		(Spike_H69del,NSP3_N1263del,NSP1_M85del,NS3_H182Y,NSP13_V187L,N_S194L,NSP12_T739I,N_R203K,NS3_V13L,N_G204R,Spike_Y453F,Spike_V70del,NSP3_L1244F,NSP12_P323L,Spike_V1264F,Spike_D614G)	2020-12-02		Europe / Denmark
EPI_ISL_669794	2020-11-02	Europe	Denmark	Nordjylland	Human	GR	B.1.1.298		(Spike_H69del,NSP3_N1263del,NSP1_M85del,NS3_H182Y,N_S194L,NSP12_T739I,N_R203K,N_G204R,Spike_Y453F,Spike_V70del,Spike_S939F,NSP3_L1244F,NSP12_P323L,Spike_D614G)	2020-12-02		Europe / Denmark
EPI_ISL_670697	2020-10-12	Europe	Denmark	Nordjylland	Human	GR	B.1.1.298		(Spike_H69del,NSP3_N1263del,NSP1_M85del,NS3_H182Y,N_S194L,NSP12_T739I,N_R203K,N_G204R,Spike_Y453F,Spike_V70del,NSP12_P323L,Spike_D614G,N_A252S,N_N29H)	2020-12-02		Europe / Denmark
EPI_ISL_668743	2020-11-16	Europe	Denmark	Nordjylland	Human	GR	B.1.1.298		(Spike_H69del,NSP3_N1263del,NSP1_M85del,NSP5_N65S,NS3_H182Y,N_S194L,NSP12_T739I,N_R203K,N_G204R,Spike_Y453F,Spike_V70del,NS7b_H37Y,NSP3_L1244F,NSP12_P323L,Spike_D614G)	2020-12-02		Europe / Denmark
EPI_ISL_669790	2020-11-02	Europe	Denmark	Nordjylland	Human	GR	B.1.1.298		(Spike_H69del,NSP3_N1263del,NSP1_M85del,NS3_H182Y,N_S194L,NSP3_H1841Q,NSP12_T739I,N_R203K,N_G204R,Spike_Y453F,Spike_V70del,NSP3_L1244F,NSP12_P323L,Spike_D614G)	2020-12-02		Europe / Denmark
EPI_ISL_616802	2020-08-24	Europe	Denmark	Nordjylland	Human	GR	B.1.1.298		(Spike_H69del,NSP3_N1263del,NSP1_M85del,NS3_H182Y,N_S194L,NSP12_T739I,N_R203K,NSP15_T112I,N_G204R,Spike_I692V,Spike_Y453F,Spike_V70del,NSP12_P323L,Spike_D614G,Spike_M1229I)	2020-11-05		Europe / Denmark
EPI_ISL_670718	2020-10-26	Europe	Denmark	Midtjylland	Human	GR	B.1.1.298		(Spike_H69del,NSP3_N1263del,NSP1_M85del,NS3_H182Y,N_S194L,NSP12_T739I,N_R203K,N_G204R,Spike_Y453F,Spike_V70del,NSP12_P323L,Spike_D614G,N_A252S,N_N29H)	2020-12-02		Europe / Denmark
EPI_ISL_668829	2020-11-16	Europe	Denmark	Syddanmark	Human	GR	B.1.1.298		(Spike_H69del,NSP3_N1263del,N_S194L,NSP12_T739I,N_R203K,N_G204R,Spike_Y453F,Spike_V70del,NSP3_L1244F,NSP12_P323L,Spike_D614G,NSP2_M135I)	2020-12-02		Europe / Denmark
EPI_ISL_714393	2020-11-16	Europe	Denmark	Midtjylland	Human	GR	B.1.1.298		(Spike_H69del,NSP3_N1263del,NSP1_M85del,NS3_H182Y,N_S194L,NSP12_T739I,N_R203K,N_G204R,Spike_Y453F,Spike_V70del,NSP3_L1244F,NSP15_S293F,NSP12_P323L,Spike_D614G)	2020-12-18		Europe / Denmark
EPI_ISL_844303	2020-11-30	Europe	Denmark	Midtjylland	Human	GR	B.1.1.298		(Spike_I1232S,Spike_H69del,NSP3_N1263del,NSP1_M85del,NS3_H182Y,N_S194L,NSP12_T739I,N_R203K,N_G204R,Spike_Y453F,Spike_V70del,NS8_V5G,NSP3_L1244F,NSP12_P323L,NSP12_I307V,Spike_D614G,NSP3_Q1240K)	2021-01-18		Europe / Denmark
EPI_ISL_617578	2020-08-10	Europe	Denmark	Nordjylland	Human	GR	B.1.1.298		(Spike_H69del,NSP3_N1263del,NSP16_S33I,NSP1_M85del,NS3_H182Y,N_S194L,NSP12_T739I,N_R203K,NSP5_P132S,N_G204R,Spike_Y453F,Spike_V70del,NSP12_P323L,Spike_D614G)	2020-11-05		Europe / Denmark
EPI_ISL_668766	2020-11-16	Europe	Denmark	Nordjylland	Human	GR	B.1.1.298		(Spike_H69del,NSP3_N1263del,NSP1_M85del,NS3_H182Y,N_S194L,NSP12_T739I,N_R203K,NSP9_T18I,N_G204R,Spike_Y453F,Spike_V70del,NSP3_L1244F,NSP12_P323L,Spike_D614G,NSP12_V42L)	2020-12-02		Europe / Denmark
EPI_ISL_669777	2020-11-02	Europe	Denmark	Nordjylland	Human	GR	B.1.1.298		(Spike_H69del,NSP3_N1263del,NSP1_M85del,NS3_H182Y,N_S194L,NSP12_T739I,N_R203K,N_G204R,Spike_Y453F,Spike_V70del,NSP12_P323L,Spike_D614G,N_A252S,N_N29H,NSP8_T141M)	2020-12-02		Europe / Denmark
EPI_ISL_844301	2020-12-14	Europe	Denmark	Midtjylland	Human	GR	B.1.1.298		(Spike_I1232S,Spike_H69del,NSP3_N1263del,NSP1_M85del,NS3_H182Y,N_S194L,NSP12_T739I,N_R203K,N_G204R,NSP13_P78S,NSP12_T246I,Spike_Y453F,Spike_V70del,NS8_V5G,NSP3_L1244F,NSP12_P323L,Spike_D614G,NSP3_Q1240K)	2021-01-18		Europe / Denmark
EPI_ISL_714413	2020-11-16	Europe	Denmark	Midtjylland	Human	GR	B.1.1.298		(Spike_H69del,NSP3_N1263del,N_S194L,NSP12_T739I,N_R203K,N_G204R,Spike_Y453F,Spike_V70del,NSP3_L1244F,NSP12_P323L,Spike_D614G)	2020-12-18		Europe / Denmark
EPI_ISL_713457	2020-11-23	Europe	Denmark	Midtjylland	Human	GR	B.1.1.298		(Spike_H69del,NSP3_N1263del,NSP1_M85del,NS3_H182Y,N_S194L,NSP1_P109S,NSP12_T739I,NSP14_I298V,N_R203K,N_G204R,Spike_Y453F,Spike_V70del,NSP3_L1244F,NSP12_P323L,Spike_D614G)	2020-12-18		Europe / Denmark
EPI_ISL_668769	2020-11-16	Europe	Denmark	Nordjylland	Human	GR	B.1.1.298		(Spike_H69del,NSP3_N1263del,NSP1_M85del,NSP13_G415S,NS3_H182Y,N_S194L,NSP12_T739I,N_R203K,N_G204R,NSP3_D1764A,Spike_Y453F,Spike_V70del,NSP15_V22L,NSP12_P323L,Spike_D614G,N_A252S,N_N29H)	2020-12-02		Europe / Denmark
EPI_ISL_625861	2020-10-26	Europe	Denmark	Nordjylland	Human	GR	B.1.1.298		(Spike_H69del,NSP3_N1263del,NSP1_M85del,NS3_H182Y,N_S194L,NSP12_T739I,N_R203K,N_G204R,Spike_Y453F,Spike_V70del,NSP12_P323L,Spike_D614G,N_A252S,N_N29H)	2020-11-08		Europe / Denmark
EPI_ISL_620234	2020-10-05	Europe	Denmark	Nordjylland	Human	GR	B.1.1.298		(NSP3_T1198I,Spike_H69del,NSP3_N1263del,NSP1_M85del,NS3_H182Y,N_S194L,NSP12_T739I,N_R203K,N_G204R,Spike_Y453F,Spike_V70del,NSP3_L1244F,NSP12_P323L,Spike_D614G)	2020-11-05		Europe / Denmark
EPI_ISL_682996	2020-10-26	Europe	Denmark	Nordjylland	Human	GR	B.1.1.298		(Spike_H69del,NSP3_N1263del,NSP1_M85del,NS3_H182Y,N_S194L,NSP12_T739I,N_R203K,N_G204R,Spike_Y453F,Spike_V70del,NSP12_P323L,Spike_D614G,N_A252S,N_N29H)	2020-12-09		Europe / Denmark
EPI_ISL_668822	2020-11-09	Europe	Denmark	Midtjylland	Human	GR	B.1.1.298		(Spike_H69del,NSP3_N1263del,NSP1_M85del,NS3_H182Y,N_S194L,NSP12_T739I,N_R203K,N_G204R,Spike_Y453F,Spike_V70del,NSP3_L1244F,NSP12_P323L,Spike_D614G)	2020-12-02		Europe / Denmark
EPI_ISL_668807	2020-11-09	Europe	Denmark	Midtjylland	Human	GR	B.1.1.298		(Spike_H69del,NSP3_N1263del,NSP1_M85del,NS3_H182Y,N_S194L,NSP3_K1771R,NSP12_T739I,N_R203K,NS3_K21N,N_G204R,Spike_Y453F,Spike_V70del,NSP3_L1244F,NSP12_P323L,Spike_D614G)	2020-12-02		Europe / Denmark
EPI_ISL_682561	2020-11-16	Europe	Denmark	Nordjylland	Human	GR	B.1.1.298		(Spike_H69del,NSP3_N1263del,NSP1_M85del,NS3_H182Y,N_S194L,NSP12_T739I,N_R203K,N_G204R,NSP12_P112S,Spike_Y453F,Spike_V70del,NSP3_L1244F,NSP12_P323L,Spike_D614G,NSP12_D736A)	2020-12-09		Europe / Denmark
EPI_ISL_713436	2020-11-23	Europe	Denmark	Nordjylland	Human	GR	B.1.1.298		(Spike_I1232S,Spike_H69del,NSP3_N1263del,NSP1_M85del,NS3_H182Y,N_S194L,NSP12_T739I,N_R203K,N_G204R,Spike_Y453F,Spike_V70del,NS8_V5G,NSP3_L1244F,NSP12_P323L,Spike_D614G,NSP3_Q1240K)	2020-12-18		Europe / Denmark
EPI_ISL_618295	2020-07-20	Europe	Denmark	Nordjylland	Human	GR	B.1.1.298		(M_G189V,NS3_H182Y,NSP12_T739I,N_R203K,N_G204R,Spike_Y453F,NSP12_P323L,Spike_D614G)	2020-11-05		Europe / Denmark
EPI_ISL_625853	2020-10-26	Europe	Denmark	Nordjylland	Human	GR	B.1.1.298		(NSP3_T1198I,Spike_H69del,NSP3_N1263del,NSP2_L274F,NSP1_M85del,NS3_H182Y,N_S194L,NSP12_T739I,N_R203K,N_G204R,Spike_Y453F,Spike_V70del,NSP3_L1244F,NSP12_P323L,Spike_D614G,M_A2S)	2020-11-08		Europe / Denmark
EPI_ISL_668783	2020-11-09	Europe	Denmark	Syddanmark	Human	GR	B.1.1.298		(Spike_H69del,NSP3_N1263del,NSP1_M85del,NS3_H182Y,N_S194L,NSP12_T739I,N_R203K,N_G204R,NSP3_S1443F,Spike_Y453F,Spike_V70del,NSP3_L1244F,NSP12_P323L,Spike_D614G)	2020-12-02		Europe / Denmark
EPI_ISL_669782	2020-11-02	Europe	Denmark	Hovedstaden	Human	GR	B.1.1.298		(Spike_H69del,NSP3_N1263del,NSP1_M85del,NS3_H182Y,N_S194L,NSP12_T739I,N_R203K,N_G204R,Spike_Y453F,Spike_V70del,NSP15_V22L,NSP12_P323L,Spike_D614G,N_A252S,N_N29H)	2020-12-02		Europe / Denmark
EPI_ISL_1871407	2020-11-02	Europe	Denmark	Nordjylland	Human	GR	B.1.1.298		(Spike_H69del,NSP3_N1263del,NSP1_M85del,NS3_H182Y,N_S194L,NSP12_T739I,N_R203K,N_G204R,Spike_Y453F,Spike_V70del,NSP3_L1244F,NSP12_P323L,Spike_D614G)	2021-05-04		Europe / Denmark
EPI_ISL_617504	2020-08-10	Europe	Denmark	Midtjylland	Human	GR	B.1.1.298		(NSP2_P181S,Spike_H69del,NSP3_N1263del,NSP1_M85del,NS3_H182Y,N_S194L,NSP12_T739I,N_R203K,N_G204R,Spike_Y453F,Spike_V70del,NSP12_P323L,Spike_D614G)	2020-11-05		Europe / Denmark
EPI_ISL_1065939	2020-11-23	Europe	Denmark	Midtjylland	Human	GR	B.1.1.298		(Spike_H69del,NSP3_N1263del,NSP1_M85del,NS3_H182Y,N_S194L,NSP12_T739I,N_R203K,NSP4_A65V,N_G204R,Spike_Y453F,Spike_V70del,NS8_V5G,NSP3_L1244F,NSP12_P323L,Spike_D614G,NSP3_Q1240K)	2021-02-24		Europe / Denmark
EPI_ISL_668832	2020-11-09	Europe	Denmark	Nordjylland	Human	GR	B.1.1.298		(Spike_H69del,M_W75L,NSP3_N1263del,NS3_H182Y,NSP14_P412S,NS3_G172S,N_S194L,NSP12_T739I,N_R203K,Spike_S151T,N_G204R,Spike_Y453F,Spike_V70del,NSP3_L1244F,NSP12_P323L,Spike_D614G,N_S78C,Spike_G1124V)	2020-12-02		Europe / Denmark
EPI_ISL_792839	2020-11-09	Europe	Denmark	Midtjylland	Human	GR	B.1.1.298		(Spike_H69del,NSP3_N1263del,NSP1_M85del,NS3_H182Y,NSP12_A383S,N_S194L,NSP12_T739I,N_R203K,N_G204R,Spike_Y453F,Spike_V70del,M_A85V,NSP3_L1244F,NSP12_P323L,Spike_D614G,N_Q289H,NSP16_T140I)	2021-01-10		Europe / Denmark
EPI_ISL_926465	2020-11-02	Europe	Denmark	Midtjylland	Human	GR	B.1.1.298		(Spike_H69del,NSP3_N1263del,NSP1_M85del,N_P80S,NS3_H182Y,N_S194L,NSP12_T739I,N_R203K,N_G204R,Spike_K77N,Spike_Y453F,Spike_V70del,NSP3_L1244F,NSP12_P323L,Spike_D614G)	2021-02-03		Europe / Denmark
EPI_ISL_714400	2020-11-16	Europe	Denmark	Nordjylland	Human	GR	B.1.1.298		(Spike_H69del,NSP3_N1263del,NSP1_M85del,NS3_H182Y,NSP13_V187L,N_S194L,NSP12_T739I,N_R203K,NSP3_R1697K,NS3_V13L,N_G204R,Spike_Y453F,Spike_V70del,NSP3_L1244F,NSP12_P323L,Spike_V1264F,Spike_D614G)	2020-12-18		Europe / Denmark
EPI_ISL_617907	2020-10-26	Europe	Denmark	Midtjylland	Human	GR	B.1.1.298		(NSP2_P181S,Spike_H69del,NSP3_N1263del,NSP1_M85del,NS3_H182Y,N_S194L,NSP12_T739I,N_R203K,N_G204R,Spike_Y453F,Spike_V70del,NS3_P25S,NSP12_P323L,Spike_D614G,NSP6_L37F,Spike_S1147L)	2020-11-05		Europe / Denmark
EPI_ISL_668758	2020-11-16	Europe	Denmark	Nordjylland	Human	GR	B.1.1.298		(Spike_H69del,NSP3_N1263del,NSP1_M85del,NS3_H182Y,N_S194L,NSP12_T739I,N_R203K,N_G204R,Spike_Y453F,Spike_V70del,NSP3_L1244F,NSP12_P323L,Spike_D614G,NSP12_D161Y)	2020-12-02		Europe / Denmark
EPI_ISL_670727	2020-10-12	Europe	Denmark	Nordjylland	Human	GR	B.1.1.298		(NSP2_P181S,Spike_H69del,NSP3_N1263del,NSP1_M85del,NS3_A54S,NS3_H182Y,N_S194L,NSP12_T739I,N_R203K,N_G204R,NSP14_R52K,Spike_Y453F,Spike_V70del,NSP12_P323L,Spike_D614G,NSP6_L37F,NSP14_E204D,Spike_S1147L)	2020-12-02		Europe / Denmark
EPI_ISL_747743	2020-12-07	Europe	Denmark	Midtjylland	Human	GR	B.1.1.298		(Spike_H69del,NSP3_N1263del,NSP1_M85del,NS3_H182Y,N_S194L,NSP12_T739I,N_R203K,N_G204R,Spike_Y453F,Spike_V70del,NS8_V5G,NSP3_L1244F,NSP12_P323L,Spike_D614G,NSP3_Q1240K)	2020-12-30		Europe / Denmark
EPI_ISL_621048	2020-09-28	Europe	Denmark	Midtjylland	Human	GR	B.1.1.298		(NSP2_P181S,Spike_H69del,NSP3_N1263del,NSP1_M85del,NS3_H182Y,N_S194L,NSP12_T739I,N_R203K,NSP1_N178K,NSP3_K1042R,N_G204R,Spike_Y453F,Spike_V70del,NSP12_P323L,Spike_D614G,NSP6_L37F)	2020-11-06		Europe / Denmark
EPI_ISL_669781	2020-11-02	Europe	Denmark	Hovedstaden	Human	GR	B.1.1.298		(NSP3_T1198I,NSP12_K718N,Spike_H69del,NSP3_N1263del,NSP1_M85del,NS3_H182Y,NSP16_M270I,N_S194L,NSP12_T739I,N_R203K,N_G204R,NSP1_E36D,Spike_Y453F,Spike_V70del,NSP3_L1244F,NSP12_P323L,Spike_D614G)	2020-12-02		Europe / Denmark
EPI_ISL_617065	2020-10-26	Europe	Denmark	Nordjylland	Human	GR	B.1.1.298		(Spike_H69del,NSP3_N1263del,NSP1_M85del,NS3_H182Y,N_S194L,NSP12_T739I,N_R203K,N_G204R,Spike_Y453F,Spike_V70del,NSP2_Q182K,NSP12_P323L,Spike_D614G,N_A252S,N_N29H)	2020-11-05		Europe / Denmark
EPI_ISL_615543	2020-09-07	Europe	Denmark	Nordjylland	Human	GR	B.1.1.298		(Spike_H69del,NSP3_N1263del,NSP1_M85del,NS3_H182Y,N_S194L,NSP12_T739I,N_R203K,N_G204R,Spike_Y453F,Spike_V70del,NSP12_P323L,Spike_D614G,N_N29H)	2020-11-05		Europe / Denmark
EPI_ISL_670704	2020-11-02	Europe	Denmark	Nordjylland	Human	GR	B.1.1.298		(NSP2_P181S,Spike_H69del,NSP3_N1263del,NSP1_M85del,NS3_H182Y,N_S194L,NSP12_T739I,N_R203K,NSP4_S250F,NSP3_K1042R,N_G204R,Spike_Y453F,Spike_V70del,NSP12_P323L,Spike_D614G,NSP6_L37F)	2020-12-02		Europe / Denmark
EPI_ISL_668779	2020-11-09	Europe	Denmark	Midtjylland	Human	GR	B.1.1.298		(Spike_H69del,NSP3_N1263del,NSP1_M85del,NS3_H182Y,NSP3_T1334I,NSP3_G476D,Spike_I472L,N_S194L,NSP12_T739I,N_R203K,N_G204R,Spike_Y453F,Spike_V70del,NSP3_L1244F,NSP12_P323L,Spike_D614G,NSP6_L37F)	2020-12-02		Europe / Denmark
EPI_ISL_929286	2020-11-16	Europe	Denmark	Nordjylland	Human	GR	B.1.1.298		(Spike_H69del,NSP3_N1263del,NSP1_M85del,NS3_H182Y,N_S194L,NSP12_T739I,N_R203K,N_G204R,Spike_Y453F,Spike_V70del,NSP3_L1244F,NSP12_P323L,Spike_D614G,NSP3_Q1240K)	2021-02-03		Europe / Denmark
EPI_ISL_616369	2020-08-31	Europe	Denmark	Nordjylland	Human	GR	B.1.1.298		(Spike_H69del,NSP3_N1263del,NSP10_I81T,NSP1_M85del,NS3_H182Y,N_S194L,NSP12_T739I,N_R203K,N_G204R,Spike_Y453F,Spike_V70del,NSP12_P323L,Spike_D614G,N_N29H)	2020-11-05		Europe / Denmark
EPI_ISL_670722	2020-10-26	Europe	Denmark	Nordjylland	Human	GR	B.1.1.298		(Spike_H69del,NSP3_N1263del,NSP1_M85del,NS3_H182Y,N_S194L,NSP12_T739I,N_R203K,N_G204R,Spike_Y453F,Spike_V70del,NSP3_L1244F,NSP12_P323L,Spike_D614G)	2020-12-02		Europe / Denmark
EPI_ISL_620345	2020-10-12	Europe	Denmark	Nordjylland	Human	GR	B.1.1.298		(Spike_H69del,NSP3_N1263del,NSP1_M85del,NS3_H182Y,N_S194L,NSP12_T739I,N_R203K,N_G204R,Spike_Y453F,Spike_V70del,NSP3_L1244F,NSP12_P323L,Spike_D614G)	2020-11-05		Europe / Denmark
EPI_ISL_668751	2020-11-09	Europe	Denmark	Midtjylland	Human	GR	B.1.1.298		(Spike_H69del,NSP3_N1263del,NSP1_M85del,NS3_H182Y,N_S194L,NSP12_T739I,N_R203K,N_G204R,Spike_Y453F,Spike_V70del,NSP3_L1244F,NSP12_P323L,Spike_D614G)	2020-12-02		Europe / Denmark
EPI_ISL_1860573	2020-11-09	Europe	Denmark	Midtjylland	Human	GR	B.1.1.298		(NSP2_P181S,Spike_H69del,NSP3_N1263del,NSP1_M85del,NSP2_V157F,NS3_H182Y,N_S194L,NSP12_T739I,NSP13_A505V,N_R203K,N_G204R,Spike_Y453F,Spike_V70del,NS3_P25S,NSP12_P323L,Spike_D614G,NSP6_L37F,Spike_S1147L)	2021-05-04		Europe / Denmark
EPI_ISL_750507	2020-12-14	Europe	Denmark	Nordjylland	Human	GR	B.1.1.298		(Spike_H69del,NSP3_N1263del,NSP1_M85del,NS3_H182Y,N_S194L,NSP12_T739I,N_R203K,N_G204R,Spike_Y453F,Spike_V70del,NS8_V5G,NSP3_L1244F,NSP12_P323L,Spike_D614G,NSP3_Q1240K)	2020-12-30		Europe / Denmark
EPI_ISL_622265	2020-06-15	Europe	Denmark	Nordjylland	Human	GR	B.1.1.298		(NS3_H182Y,NSP12_T739I,N_R203K,NS3_T89I,N_G204R,Spike_Y453F,NSP12_P323L,Spike_D614G)	2020-11-06		Europe / Denmark
EPI_ISL_668803	2020-11-09	Europe	Denmark	Nordjylland	Human	GR	B.1.1.298		(Spike_H69del,NSP3_N1263del,NSP1_M85del,NS3_H182Y,N_S194L,NSP12_T739I,N_R203K,NSP15_T325I,N_G204R,Spike_Y453F,Spike_V70del,Spike_V367A,NSP3_L1244F,NSP12_P323L,Spike_D614G)	2020-12-02		Europe / Denmark
EPI_ISL_668793	2020-11-09	Europe	Denmark	Midtjylland	Human	GR	B.1.1.298		(Spike_H69del,NSP3_N1263del,NSP1_M85del,NS3_H182Y,N_S194L,NSP12_T739I,N_R203K,N_G204R,Spike_Y453F,Spike_V70del,NSP3_L1244F,NSP12_P323L,Spike_D614G)	2020-12-02		Europe / Denmark
EPI_ISL_1867165	2020-11-16	Europe	Denmark	Midtjylland	Human	GR	B.1.1.298		(Spike_H69del,NSP3_N1263del,NSP1_M85del,N_S194L,NSP12_T739I,N_R203K,NSP3_K462E,N_G204R,NSP2_T528I,Spike_Y453F,Spike_V70del,NSP3_L1244F,NSP12_P323L,Spike_D614G)	2021-05-04		Europe / Denmark
EPI_ISL_669778	2020-11-02	Europe	Denmark	Nordjylland	Human	GR	B.1.1.298		(Spike_H69del,NSP3_N1263del,NSP1_M85del,NS3_H182Y,N_S194L,NSP12_T739I,N_R203K,NS3_S74F,N_G204R,Spike_Y453F,Spike_V70del,NSP3_L1244F,NSP12_P323L,Spike_D614G)	2020-12-02		Europe / Denmark
EPI_ISL_1025922	2020-11-23	Europe	Denmark	Midtjylland	Human	GR	B.1.1.298		(Spike_H69del,NSP3_N1263del,NSP1_M85del,NS3_H182Y,N_S194L,NSP12_T739I,N_R203K,NSP13_T351I,N_G204R,Spike_Y453F,Spike_V70del,NS8_V5G,NSP3_L1244F,NSP12_P323L,Spike_D614G,NSP3_Q1240K)	2021-02-18		Europe / Denmark
EPI_ISL_1867176	2020-11-16	Europe	Denmark	Midtjylland	Human	GR	B.1.1.298		(Spike_H69del,NSP3_N1263del,N_S194L,NSP12_T739I,N_R203K,N_G204R,NSP15_S97A,Spike_Y453F,Spike_V70del,NSP3_P1228L,NSP3_L1244F,NSP12_P323L,Spike_D614G)	2021-05-04		Europe / Denmark
EPI_ISL_668786	2020-11-09	Europe	Denmark	Midtjylland	Human	GR	B.1.1.298		(Spike_H69del,NSP3_N1263del,NSP1_M85del,NS3_H182Y,NSP3_T619I,N_S194L,NSP12_T739I,N_R203K,N_G204R,Spike_Y453F,Spike_V70del,N_S2T,NSP3_L1244F,NSP12_P323L,Spike_D614G)	2020-12-02		Europe / Denmark
EPI_ISL_619078	2020-10-12	Europe	Denmark	Nordjylland	Human	GR	B.1.1.298		(NSP3_T1198I,Spike_H69del,NSP3_N1263del,NSP1_M85del,NS3_H182Y,N_S194L,NSP12_T739I,N_R203K,N_G204R,Spike_Y453F,Spike_V70del,NSP3_L1244F,NSP12_P323L,Spike_D614G)	2020-11-05		Europe / Denmark
EPI_ISL_669796	2020-11-02	Europe	Denmark	Midtjylland	Human	GR	B.1.1.298		(Spike_H69del,NSP3_N1263del,NSP1_M85del,NS3_H182Y,N_S194L,NSP12_T739I,N_R203K,N_G204R,Spike_Y453F,Spike_V70del,NSP3_L1244F,NSP12_P323L,Spike_D614G,NSP12_D736A)	2020-12-02		Europe / Denmark
EPI_ISL_668816	2020-11-09	Europe	Denmark	Syddanmark	Human	GR	B.1.1.298		(Spike_H69del,NSP3_N1263del,NSP1_M85del,NS3_H182Y,N_S194L,NSP12_T739I,N_R203K,N_G204R,Spike_Y453F,Spike_V70del,NSP12_P323L,Spike_D614G)	2020-12-02		Europe / Denmark
EPI_ISL_670706	2020-11-02	Europe	Denmark	Midtjylland	Human	GR	B.1.1.298		(NSP2_P181S,Spike_H69del,NSP3_N1263del,NSP1_M85del,NS3_H182Y,N_S194L,NSP12_T739I,N_R203K,N_G204R,Spike_Y453F,Spike_V70del,NS3_P25S,NSP12_P323L,Spike_D614G,NSP6_L37F,Spike_S1147L)	2020-12-02		Europe / Denmark
EPI_ISL_1869744	2020-11-09	Europe	Denmark	Midtjylland	Human	GR	B.1.1.298		(Spike_H69del,NSP3_N1263del,NS3_H182Y,N_S194L,NSP12_T739I,N_R203K,N_G204R,Spike_Y453F,Spike_V70del,NSP3_L1244F,NSP12_P323L,Spike_D614G,NSP3_Q1240K)	2021-05-04		Europe / Denmark
EPI_ISL_668792	2020-11-09	Europe	Denmark	Midtjylland	Human	GR	B.1.1.298		(Spike_H69del,NSP3_N1263del,NSP1_M85del,NSP3_T1334I,NSP3_G476D,Spike_I472L,N_S194L,NSP12_T739I,N_R203K,N_G204R,Spike_Y453F,Spike_V70del,NSP3_L1244F,NSP12_P323L,Spike_D614G,NSP6_L37F)	2020-12-02		Europe / Denmark
EPI_ISL_794434	2020-12-07	Europe	Denmark	Syddanmark	Human	GR	B.1.1.298		(Spike_H69del,NSP3_N1263del,NSP1_M85del,NS3_H182Y,N_S194L,NSP12_T739I,N_R203K,N_G204R,Spike_Y453F,Spike_V70del,NSP3_L1244F,NSP12_P323L,Spike_D614G)	2021-01-10		Europe / Denmark
EPI_ISL_669767	2020-11-02	Europe	Denmark	Nordjylland	Human	GR	B.1.1.298		(Spike_H69del,NSP3_N1263del,Spike_H245Y,NSP1_M85del,NS3_H182Y,N_S194L,NSP12_T739I,N_R203K,NSP5_P122S,N_G204R,Spike_Y453F,Spike_V70del,NSP3_L1244F,NSP12_P323L,Spike_D614G)	2020-12-02		Europe / Denmark
EPI_ISL_668733	2020-11-09	Europe	Denmark	Midtjylland	Human	GR	B.1.1.298		(Spike_H69del,NSP3_N1263del,NS3_H182Y,N_S194L,NSP12_T739I,N_R203K,NSP1_V84del,NSP1_M85V,N_G204R,Spike_Y453F,Spike_V70del,NSP1_H83del,NSP12_P323L,Spike_D614G,NSP1_G82del)	2020-12-02		Europe / Denmark
EPI_ISL_668740	2020-11-09	Europe	Denmark	Midtjylland	Human	GR	B.1.1.298		(NSP2_P181S,Spike_H69del,NSP3_N1263del,NSP1_M85del,NS3_H182Y,N_S194L,NSP12_T739I,N_R203K,NS8_S67F,N_G204R,Spike_Y453F,Spike_V70del,NSP12_P323L,Spike_D614G,NSP6_L37F,Spike_S1147L)	2020-12-02		Europe / Denmark
EPI_ISL_713451	2020-11-23	Europe	Denmark	Midtjylland	Human	GR	B.1.1.298		(Spike_H69del,NSP3_N1263del,NSP1_M85del,NS3_H182Y,N_S194L,NSP12_T739I,N_R203K,N_G204R,Spike_Y453F,Spike_V70del,NSP3_L1244F,NSP12_P323L,Spike_D614G,Spike_C1243F,N_P326S)	2020-12-18		Europe / Denmark
EPI_ISL_682537	2020-11-16	Europe	Denmark	Syddanmark	Human	GR	B.1.1.298		(NSP2_P181S,Spike_H69del,NSP3_N1263del,NSP1_M85del,NSP6_L33M,NS3_H182Y,N_S194L,NSP12_T739I,N_R203K,NSP6_F34V,NSP6_W31Y,N_G204R,Spike_Y453F,Spike_V70del,NS3_P25S,NSP6_Q30E,NSP12_P323L,Spike_D614G,NSP6_ins35VL,NSP6_L37F,NSP6_T29P,Spike_S1147L)	2020-12-09		Europe / Denmark
EPI_ISL_616714	2020-08-24	Europe	Denmark	Nordjylland	Human	GR	B.1.1.298		(NSP2_P181S,Spike_H69del,NSP3_N1263del,NSP1_M85del,NS3_H182Y,N_S194L,NSP12_T739I,N_R203K,NSP3_K1042R,N_G204R,Spike_Y453F,Spike_V70del,NSP12_P323L,Spike_D614G,NSP6_L37F)	2020-11-05		Europe / Denmark
EPI_ISL_670698	2020-10-12	Europe	Denmark	Nordjylland	Human	GR	B.1.1.298		(NSP2_P181S,Spike_H69del,NSP3_N1263del,NSP1_M85del,NS3_H182Y,N_S194L,NSP12_T739I,N_R203K,NSP3_K1042R,N_G204R,Spike_Y453F,Spike_V70del,NSP12_P323L,Spike_D614G,NSP6_L37F,NS6_Q8H)	2020-12-02		Europe / Denmark
EPI_ISL_712435	2020-11-30	Europe	Denmark	Nordjylland	Human	GR	B.1.1.298		(Spike_H69del,NSP3_N1263del,NSP1_M85del,NS3_H182Y,N_S194L,NSP12_T739I,N_R203K,NSP1_M174V,N_G204R,Spike_Y453F,Spike_V70del,NSP3_L1244F,NSP4_T204I,NSP12_P323L,Spike_D614G)	2020-12-18		Europe / Denmark
EPI_ISL_618723	2020-10-19	Europe	Denmark	Nordjylland	Human	GR	B.1.1.298		(Spike_H69del,NSP3_N1263del,NSP1_M85del,NS3_H182Y,N_S194L,NSP12_T739I,N_R203K,N_G204R,Spike_Y453F,Spike_V70del,NSP3_L1244F,NSP12_P323L,NSP2_S263F,Spike_D614G)	2020-11-05		Europe / Denmark
EPI_ISL_1880299	2020-11-09	Europe	Denmark	Midtjylland	Human	GR	B.1.1.298		(Spike_H69del,NSP3_N1263del,NSP1_M85del,NS3_H182Y,N_S194L,NSP12_T739I,N_R203K,N_G204R,Spike_Y453F,Spike_V70del,NSP12_P323L,Spike_D614G)	2021-05-04		Europe / Denmark
EPI_ISL_669799	2020-11-02	Europe	Denmark	Nordjylland	Human	GR	B.1.1.298		(Spike_H69del,NSP3_N1263del,NSP1_M85del,N_S194L,NSP12_T739I,N_R203K,N_G204R,Spike_Y453F,Spike_V70del,NSP3_L1244F,NSP4_K86R,NSP12_P323L,Spike_D614G)	2020-12-02		Europe / Denmark
EPI_ISL_618072	2020-06-08	Europe	Denmark	Nordjylland	Human	GR	B.1.1.298		(NS3_H182Y,NSP12_T739I,N_R203K,N_G204R,Spike_Y453F,NSP12_P323L,Spike_D614G)	2020-11-05		Europe / Denmark
EPI_ISL_926043	2020-11-09	Europe	Denmark	Midtjylland	Human	GR	B.1.1.298		(Spike_H69del,NSP3_N1263del,NSP1_M85del,NS3_H182Y,N_S194L,NSP12_T739I,N_R203K,N_G204R,Spike_Y453F,Spike_V70del,NSP12_P323L,Spike_D614G)	2021-02-03		Europe / Denmark
EPI_ISL_1861061	2020-11-09	Europe	Denmark	Nordjylland	Human	GR	B.1.1.298		(Spike_H69del,NSP3_N1263del,NSP1_M85del,NS3_H182Y,N_S194L,NSP12_T739I,N_R203K,N_G204R,Spike_Y453F,Spike_V70del,NSP12_P323L,Spike_D614G)	2021-05-04		Europe / Denmark
EPI_ISL_713437	2020-11-23	Europe	Denmark	Nordjylland	Human	GR	B.1.1.298		(Spike_H69del,NSP3_N1263del,NSP1_M85del,NS3_H182Y,N_S194L,NSP12_T739I,N_R203K,N_G204R,Spike_Y453F,Spike_V70del,NSP3_L1244F,NSP4_K86R,NSP12_P323L,Spike_D614G)	2020-12-18		Europe / Denmark
EPI_ISL_618554	2020-10-19	Europe	Denmark	Sjaelland	Human	GR	B.1.1.298		(Spike_H69del,NSP3_N1263del,NSP1_M85del,Spike_G142del,NS3_H182Y,N_S194L,NSP12_T739I,N_R203K,N_G204R,Spike_Y453F,Spike_V70del,Spike_V143del,NSP12_P323L,Spike_D614G,Spike_Y144del,N_N29H,Spike_L141del)	2020-11-05		Europe / Denmark
EPI_ISL_619075	2020-10-12	Europe	Denmark	Nordjylland	Human	GR	B.1.1.298		(Spike_H69del,NSP3_N1263del,NSP1_M85del,NS3_H182Y,N_S194L,NSP12_T739I,N_R203K,N_G204R,Spike_Y453F,Spike_V70del,NSP15_V22L,NSP12_P323L,Spike_D614G,N_A252S,N_N29H)	2020-11-05		Europe / Denmark
EPI_ISL_618150	2020-06-22	Europe	Denmark	Nordjylland	Human	GR	B.1.1.298		(NS3_H182Y,NSP12_T739I,N_R203K,N_G204R,Spike_Y453F,NSP12_P323L,Spike_D614G)	2020-11-05		Europe / Denmark
EPI_ISL_668730	2020-11-16	Europe	Denmark	Nordjylland	Human	GR	B.1.1.298		(Spike_H69del,NSP3_N1263del,NSP1_M85del,Spike_G142del,NS3_H182Y,N_S194L,NSP12_T739I,N_R203K,N_G204R,Spike_Y453F,Spike_V70del,NSP3_D1764G,N_G179S,Spike_V143del,NSP3_L1244F,NSP12_P323L,Spike_D614G,NSP6_L37F,Spike_L141del)	2020-12-02		Europe / Denmark
EPI_ISL_615996	2020-08-24	Europe	Denmark	Nordjylland	Human	GR	B.1.1.298		(NSP2_P181S,Spike_H69del,NSP3_N1263del,NSP1_M85del,NS3_H182Y,N_S194L,NSP12_T739I,N_R203K,N_G204R,Spike_Y453F,Spike_V70del,Spike_E1031D,NSP12_P323L,Spike_D614G,NSP6_L37F)	2020-11-05		Europe / Denmark
EPI_ISL_1894917	2020-11-16	Europe	Denmark	Midtjylland	Human	GR	B.1.1.298		(Spike_H69del,NSP3_N1263del,NSP1_M85del,NS3_H182Y,NSP4_T327I,N_S194L,NSP12_T739I,N_R203K,N_G204R,Spike_Y453F,Spike_V70del,NSP3_L1244F,NSP12_P323L,Spike_D614G)	2021-05-04		Europe / Denmark
EPI_ISL_625980	2020-10-26	Europe	Denmark	Nordjylland	Human	GR	B.1.1.298		(NSP2_P181S,Spike_H69del,NSP3_N1263del,NSP1_M85del,Spike_G142del,NS3_H182Y,N_S194L,NSP12_T739I,N_R203K,NSP3_K1042R,N_G204R,Spike_Y453F,Spike_V70del,Spike_V143del,NSP12_P323L,Spike_D614G,Spike_Y144del,NSP6_L37F,Spike_L141del)	2020-11-08		Europe / Denmark
EPI_ISL_618092	2020-06-08	Europe	Denmark	Nordjylland	Human	GR	B.1.1.298		(NS3_H182Y,NSP12_T739I,N_R203K,N_G204R,NSP12_P323L,Spike_D614G)	2020-11-05		Europe / Denmark
EPI_ISL_668738	2020-11-16	Europe	Denmark	Nordjylland	Human	GR	B.1.1.298		(Spike_H69del,NSP3_N1263del,NSP1_M85del,NSP5_N65S,NS3_H182Y,N_S194L,NSP12_T739I,N_R203K,N_G204R,Spike_Y453F,Spike_V70del,NS7b_H37Y,NSP3_L1244F,NSP12_P323L,Spike_D614G,NSP4_F301C)	2020-12-02		Europe / Denmark
EPI_ISL_669813	2020-11-02	Europe	Denmark	Nordjylland	Human	GR	B.1.1.298		(Spike_H69del,NSP3_N1263del,NS3_H182Y,N_S194L,NSP12_T739I,N_R203K,N_G204R,Spike_Y453F,Spike_V70del,NSP3_L1244F,NSP12_P323L,Spike_D614G)	2020-12-02		Europe / Denmark
EPI_ISL_620233	2020-10-05	Europe	Denmark	Nordjylland	Human	GR	B.1.1.298		(NSP2_P181S,Spike_H69del,NSP3_N1263del,NSP1_M85del,NS3_H182Y,N_S194L,NSP12_T739I,N_R203K,NSP1_N178K,NSP3_K1042R,N_G204R,Spike_V308L,Spike_Y453F,Spike_V70del,NSP12_P323L,Spike_D614G,NSP6_L37F)	2020-11-05		Europe / Denmark
EPI_ISL_747741	2020-12-07	Europe	Denmark	Midtjylland	Human	GR	B.1.1.298		(Spike_H69del,NSP3_N1263del,NSP1_M85del,NS3_H182Y,N_S194L,NSP12_T739I,N_R203K,N_G204R,Spike_Y453F,Spike_V70del,NS8_V5G,NSP3_L1244F,NSP12_P323L,Spike_D614G,NSP3_Q1240K)	2020-12-30		Europe / Denmark
EPI_ISL_620958	2020-09-28	Europe	Denmark	Nordjylland	Human	GR	B.1.1.298		(NSP2_P181S,Spike_H69del,NSP3_S794L,NSP3_N1263del,NSP1_M85del,NS3_H182Y,N_S194L,NSP12_T739I,N_R203K,NSP3_K1042R,N_G204R,Spike_Y453F,Spike_V70del,NSP12_P323L,Spike_D614G,NSP6_L37F)	2020-11-06		Europe / Denmark
EPI_ISL_622061	2020-09-14	Europe	Denmark	Nordjylland	Human	GR	B.1.1.298		(Spike_H69del,NSP3_N1263del,NSP1_M85del,NS3_H182Y,N_S194L,NSP12_T739I,N_R203K,N_G204R,Spike_D1139Y,Spike_Y453F,Spike_V70del,NSP15_G129V,NSP12_P323L,Spike_D614G,N_N29H)	2020-11-06		Europe / Denmark
EPI_ISL_668749	2020-11-09	Europe	Denmark	Midtjylland	Human	GR	B.1.1.298		(Spike_H69del,NSP3_N1263del,NSP1_M85del,NS3_H182Y,N_S194L,NSP12_T739I,N_R203K,N_G204R,Spike_Y453F,Spike_V70del,NSP3_L1244F,NSP12_P323L,Spike_D614G)	2020-12-02		Europe / Denmark
EPI_ISL_714394	2020-11-16	Europe	Denmark	Midtjylland	Human	GR	B.1.1.298		(Spike_H69del,NSP3_N1263del,NSP1_M85del,NSP12_A383S,N_S194L,NSP12_T739I,N_R203K,N_G204R,Spike_Y453F,Spike_V70del,M_A85V,NSP12_K478N,NSP3_L1244F,NSP12_P323L,Spike_D614G,N_Q289H)	2020-12-18		Europe / Denmark
EPI_ISL_668755	2020-11-09	Europe	Denmark	Nordjylland	Human	GR	B.1.1.298		(Spike_H69del,NSP3_N1263del,NSP1_M85del,NS3_H182Y,NSP13_V187L,N_S194L,NSP12_T739I,N_R203K,NS3_V13L,N_G204R,Spike_Y453F,Spike_V70del,NSP3_L1244F,NSP12_P323L,Spike_V1264F,Spike_D614G)	2020-12-02		Europe / Denmark
EPI_ISL_620077	2020-10-05	Europe	Denmark	Nordjylland	Human	GR	B.1.1.298		(NSP2_P181S,Spike_H69del,NSP3_N1263del,NSP1_M85del,NS3_H182Y,N_S194L,NSP12_T739I,N_R203K,NS3_L108del,NS3_Y109del,N_G204R,Spike_Y453F,Spike_V70del,NSP12_P323L,Spike_D614G,NSP6_L37F,Spike_S1147L)	2020-11-05		Europe / Denmark
EPI_ISL_714293	2020-11-16	Europe	Denmark	Nordjylland	Human	G	B.1.1.298		(Spike_H69del,NSP3_N1263del,NS3_H182Y,N_S194L,NSP12_T739I,Spike_Y453F,Spike_V70del,NSP3_L1244F,NSP4_T204I,NSP12_P323L,Spike_D614G)	2020-12-18		Europe / Denmark
EPI_ISL_1889312	2020-10-26	Europe	Denmark	Nordjylland	Human	GR	B.1.1.298		(NS6_F22stop,Spike_H69del,NSP3_N1263del,NSP1_M85del,NS3_H182Y,N_S194L,NSP12_T739I,N_R203K,N_G204R,Spike_Y453F,Spike_V70del,NSP3_L1244F,NSP12_P323L,Spike_D614G,NS6_K23del)	2021-05-04		Europe / Denmark
EPI_ISL_668789	2020-11-09	Europe	Denmark	Midtjylland	Human	GR	B.1.1.298		(Spike_H69del,NSP3_N1263del,NSP1_M85del,NS3_H182Y,N_S194L,NSP12_T739I,N_R203K,N_G204R,Spike_Y453F,Spike_V70del,NSP3_L1244F,NSP12_P323L,Spike_D614G,NSP3_Q1240K)	2020-12-02		Europe / Denmark
EPI_ISL_927431	2020-11-16	Europe	Denmark	Midtjylland	Human	GR	B.1.1.298		(Spike_H69del,NSP3_N1263del,NSP15_N177S,NSP1_M85del,NS3_H182Y,N_S194L,NSP12_T739I,N_R203K,N_G204R,Spike_Y453F,Spike_V70del,NSP3_L1244F,NSP12_P323L,Spike_D614G)	2021-02-03		Europe / Denmark
EPI_ISL_927270	2020-11-09	Europe	Denmark	Midtjylland	Human	GR	B.1.1.298		(Spike_H69del,NSP3_N1263del,NSP1_M85del,NS3_H182Y,N_S194L,NSP12_T739I,N_R203K,N_G204R,Spike_Y453F,Spike_V70del,NSP3_L1244F,NSP12_P323L,Spike_D614G)	2021-02-03		Europe / Denmark
EPI_ISL_668763	2020-11-16	Europe	Denmark	Midtjylland	Human	GR	B.1.1.298		(NSP2_P181S,Spike_H69del,NSP3_N1263del,NSP1_M85del,NS3_H182Y,N_S194L,NSP12_T739I,N_R203K,N_G204R,NSP9_V41I,Spike_Y453F,Spike_V70del,NS3_P25S,NSP12_P323L,Spike_D614G,NSP6_L37F,Spike_S1147L)	2020-12-02		Europe / Denmark
EPI_ISL_713439	2020-11-23	Europe	Denmark	Syddanmark	Human	GR	B.1.1.298		(Spike_H69del,NSP3_N1263del,NSP1_M85del,NS3_H182Y,N_S194L,NSP12_T739I,N_R203K,N_G204R,Spike_Y453F,Spike_V70del,NSP12_Y175H,NSP3_L1244F,NSP12_P323L,Spike_D614G)	2020-12-18		Europe / Denmark
EPI_ISL_1885763	2020-11-16	Europe	Denmark	Midtjylland	Human	GR	B.1.1.298		(Spike_H69del,NSP3_N1263del,NSP1_M85del,NS3_H182Y,N_S194L,NSP12_T739I,N_R203K,NSP3_T703I,NSP16_F150L,N_G204R,NSP16_I153F,Spike_Y453F,Spike_V70del,NSP16_C154V,NSP16_Y152T,NSP3_L1244F,NSP12_P323L,Spike_D614G,NSP16_T151L)	2021-05-04		Europe / Denmark
EPI_ISL_1870858	2020-10-26	Europe	Denmark	Nordjylland	Human	GR	B.1.1.298		(Spike_H69del,NSP3_N1263del,NSP1_M85del,NS3_H182Y,N_S194L,NSP12_T739I,N_R203K,NSP9_T18I,N_G204R,Spike_Y453F,Spike_V70del,NSP3_L1244F,NSP12_P323L,Spike_D614G)	2021-05-04		Europe / Denmark
EPI_ISL_618161	2020-06-22	Europe	Denmark	Nordjylland	Human	GR	B.1.1.298		(NS3_H182Y,NSP12_T739I,N_R203K,N_G204R,Spike_Y453F,NSP12_P323L,Spike_D614G)	2020-11-05		Europe / Denmark
EPI_ISL_749512	2020-12-14	Europe	Denmark	Nordjylland	Human	GR	B.1.1.298		(Spike_H69del,NSP3_N1263del,NSP1_M85del,NSP5_N65S,NS3_H182Y,N_S194L,NSP12_T739I,N_R203K,N_G204R,NSP12_K783R,Spike_Y453F,Spike_V70del,NS7b_H37Y,NSP3_L1244F,NSP12_P323L,Spike_D614G)	2020-12-30		Europe / Denmark
EPI_ISL_669780	2020-11-02	Europe	Denmark	Nordjylland	Human	GR	B.1.1.298		(Spike_H69del,NSP3_N1263del,NSP1_M85del,NS3_H182Y,NS3_P274L,N_S194L,NSP12_T739I,N_R203K,N_G204R,Spike_Y453F,Spike_V70del,NSP2_Q182K,NSP12_P323L,Spike_D614G,N_A252S,NSP9_K36R,N_N29H)	2020-12-02		Europe / Denmark
EPI_ISL_682542	2020-11-16	Europe	Denmark	Nordjylland	Human	GR	B.1.1.298		(NSP3_T1198I,Spike_H69del,NSP3_N1263del,NSP1_M85del,NS3_H182Y,N_S194L,NSP12_T739I,N_R203K,NS3_V55F,NSP13_P402S,N_G204R,Spike_Y453F,Spike_V70del,NSP3_L1244F,NS8_S54L,NSP12_P323L,Spike_D614G,NSP4_T60I)	2020-12-09		Europe / Denmark
EPI_ISL_619070	2020-10-12	Europe	Denmark	Nordjylland	Human	GR	B.1.1.298		(NSP2_P181S,Spike_H69del,NSP3_N1263del,NSP1_M85del,NS3_H182Y,N_S194L,NSP12_T739I,N_R203K,N_G204R,Spike_Y453F,Spike_V70del,NS3_P25S,NSP12_P323L,Spike_D614G,NSP6_L37F,Spike_S1147L,NSP12_A406S)	2020-11-05		Europe / Denmark
EPI_ISL_668798	2020-11-09	Europe	Denmark	Nordjylland	Human	GR	B.1.1.298		(Spike_H69del,NSP3_N1263del,NSP1_M85del,N_S194L,NSP12_T739I,N_R203K,N_G204R,Spike_Y453F,Spike_V70del,NSP3_L1244F,NSP12_P323L,Spike_D614G,NSP3_T1072I)	2020-12-02		Europe / Denmark
EPI_ISL_670726	2020-10-12	Europe	Denmark	Nordjylland	Human	GR	B.1.1.298		(NSP3_T1198I,Spike_H69del,NSP3_N1263del,NSP1_M85del,N_G147D,NS3_H182Y,N_S194L,NSP12_T739I,N_R203K,N_G204R,Spike_Y453F,Spike_V70del,NSP3_L1244F,NSP12_P323L,Spike_D614G)	2020-12-02		Europe / Denmark
EPI_ISL_815645	2020-11-09	Europe	Denmark	Midtjylland	Human	GR	B.1.1.298		(Spike_H69del,NSP3_N1263del,NS3_H182Y,N_S194L,NSP12_T739I,N_R203K,N_G204R,Spike_Y453F,Spike_V70del,NSP3_L1244F,NSP12_P323L,Spike_D614G)	2021-01-14		Europe / Denmark
EPI_ISL_625856	2020-10-26	Europe	Denmark	Nordjylland	Human	GR	B.1.1.298		(NSP3_T1198I,Spike_H69del,NSP3_N1263del,NSP1_M85del,NS3_H182Y,N_S194L,NSP12_T739I,N_R203K,NSP3_K1211N,Spike_E583D,N_G204R,Spike_Y453F,Spike_V70del,NSP3_L1244F,NSP12_P323L,Spike_D614G,N_A252S)	2020-11-08		Europe / Denmark
EPI_ISL_714397	2020-11-16	Europe	Denmark	Midtjylland	Human	GR	B.1.1.298		(Spike_H69del,NSP3_N1263del,NSP1_M85del,N_S194L,NSP12_T739I,N_R203K,N_D144Y,N_G204R,Spike_Y453F,Spike_V70del,NSP3_L1244F,NSP12_P323L,Spike_D614G,NSP3_S697F)	2020-12-18		Europe / Denmark
EPI_ISL_669805	2020-11-02	Europe	Denmark	Nordjylland	Human	GR	B.1.1.298		(NSP2_P181S,Spike_H69del,NSP3_N1263del,NSP1_M85del,NS3_H182Y,N_S194L,NSP12_T739I,N_R203K,NSP3_K1042R,N_G204R,Spike_Y453F,Spike_V70del,NSP12_P323L,Spike_D614G,NSP6_L37F)	2020-12-02		Europe / Denmark
EPI_ISL_618043	2020-06-08	Europe	Denmark	Nordjylland	Human	GR	B.1.1.298		(NS3_H182Y,NSP12_T739I,N_R203K,N_G204R,NSP12_P323L,Spike_D614G)	2020-11-05		Europe / Denmark
EPI_ISL_619061	2020-10-12	Europe	Denmark	Nordjylland	Human	GR	B.1.1.298		(Spike_H69del,NSP3_N1263del,NS3_H182Y,N_S194L,NSP12_T739I,N_R203K,NSP1_V84del,NSP1_M85V,N_G204R,Spike_Y453F,Spike_V70del,NSP1_H83del,NSP3_L1244F,NSP12_P323L,Spike_D614G,NSP1_G82del)	2020-11-05		Europe / Denmark
EPI_ISL_750509	2020-12-14	Europe	Denmark	Midtjylland	Human	GR	B.1.1.298		(Spike_H69del,NSP3_N1263del,NSP1_M85del,NS3_H182Y,N_S194L,NSP12_T739I,N_R203K,N_G204R,Spike_Y453F,Spike_V70del,NSP3_L1244F,NSP12_P323L,Spike_D614G,NS7a_T120I)	2020-12-30		Europe / Denmark
EPI_ISL_713443	2020-11-23	Europe	Denmark	Nordjylland	Human	GR	B.1.1.298		(Spike_H69del,NSP3_N1263del,NSP1_M85del,NSP5_N65S,NS3_H182Y,N_S194L,NSP12_T739I,N_R203K,N_G204R,Spike_Y453F,Spike_V70del,NS7b_H37Y,NSP3_L1244F,NSP12_P323L,Spike_D614G)	2020-12-18		Europe / Denmark
EPI_ISL_671262	2020-06-08	Europe	Denmark	Nordjylland	Human	GR	B.1.1.298		(NS3_H182Y,NSP12_T739I,N_R203K,N_G204R,Spike_Y453F,NSP12_P323L,Spike_D614G)	2020-12-02		Europe / Denmark
EPI_ISL_682776	2020-11-16	Europe	Denmark	Midtjylland	Human	GR	B.1.1.298		(Spike_H69del,NSP3_N1263del,NSP1_M85del,NS3_H182Y,N_S194L,NSP12_T739I,N_R203K,N_G204R,Spike_Y453F,Spike_V70del,NSP12_P323L,Spike_D614G)	2020-12-09		Europe / Denmark
EPI_ISL_668772	2020-11-16	Europe	Denmark	Syddanmark	Human	GR	B.1.1.298		(Spike_H69del,NSP3_N1263del,NSP1_M85del,N_S194L,NSP12_T739I,N_R203K,N_G204R,Spike_Y453F,Spike_V70del,NS8_V62L,NSP3_L1244F,NSP12_P323L,Spike_D614G)	2020-12-02		Europe / Denmark
EPI_ISL_714390	2020-11-23	Europe	Denmark	Midtjylland	Human	GR	B.1.1.298		(Spike_H69del,NSP3_N1263del,NSP1_M85del,NS3_H182Y,N_S194L,NSP12_T739I,N_R203K,N_G204R,Spike_Y453F,Spike_V70del,NSP12_P323L,Spike_D614G,N_A252S,N_N29H)	2020-12-18		Europe / Denmark
EPI_ISL_618623	2020-10-19	Europe	Denmark	Midtjylland	Human	GR	B.1.1.298		(NSP2_P181S,Spike_H69del,NSP3_N1263del,NSP1_M85del,NS3_H182Y,N_S194L,NSP12_T739I,N_R203K,N_G204R,Spike_Y453F,Spike_V70del,NS3_P25S,NSP12_P323L,Spike_D614G,NSP6_L37F,Spike_S1147L)	2020-11-05		Europe / Denmark
EPI_ISL_669801	2020-11-02	Europe	Denmark	Nordjylland	Human	GR	B.1.1.298		(NSP3_T1198I,NSP12_K718N,Spike_H69del,NSP3_N1263del,NSP1_M85del,NSP3_V1070I,NS3_H182Y,N_S194L,NSP12_T739I,N_R203K,N_G204R,Spike_Y453F,Spike_V70del,NSP3_L1244F,NSP12_P323L,Spike_D614G)	2020-12-02		Europe / Denmark
EPI_ISL_1874121	2020-11-16	Europe	Denmark	Syddanmark	Human	GR	B.1.1.298		(Spike_H69del,NSP3_N1263del,NSP1_M85del,NS3_H182Y,N_S194L,NSP12_T739I,N_R203K,N_G204R,Spike_Y453F,Spike_V70del,NSP3_L1244F,NSP12_P323L,Spike_D614G)	2021-05-04		Europe / Denmark
EPI_ISL_618117	2020-06-15	Europe	Denmark	Nordjylland	Human	GR	B.1.1.298		(NS3_H182Y,N_V158L,NSP12_T739I,N_R203K,N_G204R,Spike_Y453F,NSP12_P323L,Spike_D614G)	2020-11-05		Europe / Denmark
EPI_ISL_669812	2020-11-02	Europe	Denmark	Nordjylland	Human	GR	B.1.1.298		(Spike_H69del,NSP3_N1263del,NS3_H182Y,N_S194L,NSP12_T739I,N_R203K,N_G204R,Spike_Y453F,Spike_V70del,NSP3_L1244F,NSP12_P323L,Spike_D614G)	2020-12-02		Europe / Denmark
EPI_ISL_1872304	2020-10-26	Europe	Denmark	Nordjylland	Human	GR	B.1.1.298		(Spike_H69del,NSP3_N1263del,NSP1_M85del,Spike_C1250F,NS3_H182Y,N_S194L,NSP12_T739I,N_R203K,Spike_T323I,Spike_L5F,N_G204R,Spike_Y453F,Spike_V70del,NSP15_V22L,Spike_N751Y,NSP12_P323L,N_A152S,Spike_D614G,N_A252S,N_N29H)	2021-05-04		Europe / Denmark
EPI_ISL_682989	2020-10-26	Europe	Denmark	Nordjylland	Human	GR	B.1.1.298		(Spike_H69del,NSP3_N1263del,NSP1_M85del,NS3_H182Y,N_S194L,NSP12_T739I,N_R203K,N_G204R,Spike_Y453F,Spike_V70del,NSP15_V22L,NSP12_P323L,Spike_D614G,N_A252S,N_N29H)	2020-12-09		Europe / Denmark
EPI_ISL_668795	2020-11-09	Europe	Denmark	Syddanmark	Human	GR	B.1.1.298		(Spike_H69del,NSP3_N1263del,NSP1_M85del,N_S194L,NSP12_T739I,N_R203K,NSP2_T429I,N_G204R,Spike_Y453F,Spike_V70del,NSP3_L1244F,NSP12_P323L,Spike_D614G)	2020-12-02		Europe / Denmark
EPI_ISL_619584	2020-10-12	Europe	Denmark	Nordjylland	Human	GR	B.1.1.298		(NSP3_T1198I,Spike_H69del,NSP3_N1263del,NSP1_M85del,NS3_H182Y,N_S194L,NSP12_T739I,N_R203K,NSP5_M6I,N_G204R,Spike_Y453F,Spike_V70del,NSP3_L1244F,NSP12_P323L,Spike_D614G)	2020-11-05		Europe / Denmark
EPI_ISL_670743	2020-10-26	Europe	Denmark	Nordjylland	Human	GR	B.1.1.298		(Spike_H69del,NSP3_N1263del,NS3_H182Y,N_S194L,NSP12_T739I,N_R203K,N_G204R,NS3_K66N,Spike_Y453F,Spike_V70del,NSP3_L1244F,NSP12_P323L,Spike_D614G)	2020-12-02		Europe / Denmark
EPI_ISL_1861445	2020-11-16	Europe	Denmark	Midtjylland	Human	GR	B.1.1.298		(Spike_H69del,NSP3_N1263del,NSP2_V157F,NS3_H182Y,NSP2_A306V,N_S194L,NSP13_A505V,N_R203K,NSP6_W31Y,Spike_Y453F,NS3_P25S,Spike_S1147L,NSP2_P181S,NSP6_L33M,NSP12_T739I,NSP6_F34V,N_G204R,Spike_V70del,N_G179S,NSP6_Q30E,NSP12_P323L,Spike_D614G,NSP6_ins35VL,NSP6_L37F,NSP6_T29P)	2021-05-04		Europe / Denmark
EPI_ISL_615743	2020-09-07	Europe	Denmark	Nordjylland	Human	GR	B.1.1.298		(Spike_H69del,NSP3_N1263del,NSP1_M85del,NS3_H182Y,N_S194L,NSP12_T739I,N_R203K,NSP15_T112I,N_G204R,Spike_I692V,Spike_Y453F,Spike_V70del,NSP12_P323L,Spike_D614G,Spike_M1229I)	2020-11-05		Europe / Denmark
EPI_ISL_749514	2020-12-07	Europe	Denmark	Midtjylland	Human	GR	B.1.1.298		(Spike_H69del,NSP3_N1263del,Spike_T95I,NSP1_M85del,NS3_H182Y,N_S194L,NSP3_K1771R,NSP12_T739I,N_R203K,NS3_K21N,N_G204R,Spike_Y453F,Spike_V70del,NSP3_L1244F,NSP12_P323L,Spike_T63A,Spike_D614G)	2020-12-30		Europe / Denmark
EPI_ISL_622272	2020-06-15	Europe	Denmark	Nordjylland	Human	GR	B.1.1.298		(NS3_H182Y,NSP12_T739I,N_R203K,N_G204R,Spike_Y453F,NSP12_P323L,Spike_D614G)	2020-11-06		Europe / Denmark
EPI_ISL_682376	2020-11-16	Europe	Denmark	Nordjylland	Human	GR	B.1.1.298		(Spike_H69del,NSP3_N1263del,NSP1_M85del,NS3_H182Y,N_S194L,NSP12_T739I,N_R203K,N_G204R,Spike_Y453F,Spike_V70del,NSP3_L1244F,NSP4_K86R,NSP12_P323L,Spike_D614G)	2020-12-09		Europe / Denmark
EPI_ISL_1894644	2020-11-02	Europe	Denmark	Midtjylland	Human	GR	B.1.1.298		(Spike_H69del,NSP3_N1263del,N_S194L,E_P54L,NSP12_T739I,N_R203K,N_G204R,Spike_Y453F,Spike_V70del,NSP3_L1244F,NSP12_P323L,Spike_D614G)	2021-05-04		Europe / Denmark
EPI_ISL_711400	2020-11-30	Europe	Denmark	Midtjylland	Human	GR	B.1.1.298		(Spike_H69del,NSP3_N1263del,NSP1_M85del,NSP5_N65S,NS3_H182Y,N_S194L,NSP12_T739I,N_R203K,N_G204R,Spike_Y453F,Spike_V70del,NS7b_H37Y,NSP3_L1244F,NSP12_P323L,Spike_D614G)	2020-12-18		Europe / Denmark
EPI_ISL_670705	2020-11-02	Europe	Denmark	Nordjylland	Human	GR	B.1.1.298		(NSP2_P181S,Spike_H69del,NSP3_N1263del,NSP1_M85del,NS3_H182Y,N_S194L,NSP12_T739I,N_R203K,N_G204R,NSP14_R52K,Spike_Y453F,Spike_V70del,NSP1_G59C,NSP12_P323L,Spike_D614G,NSP6_L37F,NSP14_E204D,Spike_S1147L)	2020-12-02		Europe / Denmark
EPI_ISL_619069	2020-10-12	Europe	Denmark	Midtjylland	Human	GR	B.1.1.298		(NSP2_P181S,Spike_H69del,NSP3_N1263del,NSP1_M85del,NS3_H182Y,N_S194L,NSP12_T739I,N_R203K,NSP1_N178K,NSP3_K1042R,N_G204R,Spike_Y453F,Spike_V70del,NSP12_P323L,Spike_D614G,NSP6_L37F)	2020-11-05		Europe / Denmark
EPI_ISL_615843	2020-09-14	Europe	Denmark	Nordjylland	Human	GR	B.1.1.298		(NSP3_T1275I,Spike_H69del,NSP3_N1263del,NSP1_M85del,NS3_H182Y,N_S194L,NSP12_T739I,N_R203K,N_G204R,Spike_Y453F,Spike_V70del,NSP3_L1244F,NSP12_P323L,Spike_D614G)	2020-11-05		Europe / Denmark
EPI_ISL_714405	2020-11-16	Europe	Denmark	Nordjylland	Human	GR	B.1.1.298		(Spike_H69del,NSP3_N1263del,NSP14_P297L,NSP1_M85del,NS3_H182Y,NSP3_T903I,NSP12_A383S,N_S194L,NSP12_T739I,N_R203K,N_H300Y,N_G204R,Spike_Y453F,Spike_V70del,M_A85V,NSP3_L1244F,NSP12_P323L,Spike_D614G)	2020-12-18		Europe / Denmark
EPI_ISL_682356	2020-11-23	Europe	Denmark	Midtjylland	Human	GR	B.1.1.298		(Spike_H69del,NSP3_N1263del,NSP1_M85del,NS3_H182Y,N_S194L,NSP12_T739I,N_R203K,NSP9_T18I,N_G204R,Spike_Y453F,Spike_V70del,NSP3_L1244F,NSP12_P323L,Spike_D614G,NSP12_V42L)	2020-12-09		Europe / Denmark
EPI_ISL_714388	2020-11-23	Europe	Denmark	Midtjylland	Human	GR	B.1.1.298		(Spike_H69del,NSP3_N1263del,NSP1_M85del,NS3_H182Y,N_S194L,NSP12_T739I,N_R203K,N_G204R,Spike_Y453F,Spike_V70del,NS8_V5G,NSP3_L1244F,NSP12_P323L,Spike_D614G,NSP3_Q1240K)	2020-12-18		Europe / Denmark
EPI_ISL_619618	2020-10-12	Europe	Denmark	Nordjylland	Human	GR	B.1.1.298		(Spike_H69del,NSP3_N1263del,NSP1_M85del,NS3_H182Y,N_S194L,NSP12_T739I,N_R203K,N_G204R,Spike_Y453F,Spike_V70del,NSP15_V22L,NSP12_P323L,Spike_D614G,N_A252S,N_N29H)	2020-11-05		Europe / Denmark
EPI_ISL_711399	2020-11-30	Europe	Denmark	Midtjylland	Human	GR	B.1.1.298		(Spike_H69del,NSP3_N1263del,NSP1_M85del,NS3_H182Y,N_S194L,NSP12_T739I,N_R203K,N_G204R,Spike_Y453F,Spike_V70del,NS8_V5G,NSP3_L1244F,NSP12_P323L,Spike_D614G,NSP3_Q1240K)	2020-12-18		Europe / Denmark
EPI_ISL_1879033	2020-12-07	Europe	Denmark	Midtjylland	Human	GR	B.1.1.298		(NSP14_M315I,NSP3_N1263del,N_Q7L,NSP1_M85del,NS3_H182Y,N_S194L,NSP12_T739I,N_R203K,N_G204R,Spike_Y453F,NSP3_L1244F,NSP12_P323L,Spike_D614G,N_L161F)	2021-05-04		Europe / Denmark
EPI_ISL_669775	2020-11-02	Europe	Denmark	Midtjylland	Human	GR	B.1.1.298		(NSP2_P181S,Spike_H69del,NSP3_N1263del,NSP1_M85del,NS3_H182Y,N_S194L,NSP12_T739I,N_R203K,N_G204R,Spike_Y453F,Spike_V70del,NSP12_P323L,Spike_D614G,NSP6_L37F)	2020-12-02		Europe / Denmark
EPI_ISL_1869656	2020-11-16	Europe	Denmark		Human	GR	B.1.1.298		(Spike_H69del,NSP3_N1263del,NSP1_M85del,NS3_H182Y,N_S194L,NSP12_T739I,N_R203K,NSP1_F31S,N_G204R,Spike_Y453F,Spike_V70del,NSP3_L1244F,NSP12_P323L,Spike_D614G)	2021-05-04		Europe / Denmark
EPI_ISL_668812	2020-11-09	Europe	Denmark	Midtjylland	Human	GR	B.1.1.298		(Spike_H69del,NSP3_N1263del,NSP1_M85del,NS3_H182Y,Spike_G476S,N_S194L,NSP12_T739I,N_R203K,N_G204R,Spike_Y453F,Spike_V70del,NSP3_L1244F,NSP12_P323L,Spike_D614G)	2020-12-02		Europe / Denmark
EPI_ISL_668791	2020-11-09	Europe	Denmark	Nordjylland	Human	GR	B.1.1.298		(Spike_H69del,NSP3_N1263del,NSP1_M85del,NS3_H182Y,N_S194L,NSP12_T739I,N_R203K,N_G204R,Spike_Y453F,Spike_V70del,NSP3_L1244F,NSP12_P323L,Spike_D614G)	2020-12-02		Europe / Denmark
EPI_ISL_668747	2020-11-09	Europe	Denmark	Nordjylland	Human	GR	B.1.1.298		(NSP3_T1198I,Spike_H69del,NSP3_N1263del,NSP1_M85del,NS3_H182Y,N_S194L,NSP12_T739I,N_R203K,NS3_V55F,N_G204R,Spike_Y453F,Spike_V70del,NSP3_L1244F,NS8_S54L,NSP12_P323L,Spike_D614G)	2020-12-02		Europe / Denmark
EPI_ISL_714409	2020-11-16	Europe	Denmark	Syddanmark	Human	GR	B.1.1.298		(Spike_H69del,NSP3_N1263del,NSP1_M85del,NS3_H182Y,N_S194L,NSP12_T739I,N_R203K,N_G204R,Spike_Y453F,Spike_V70del,NSP3_L1244F,NSP12_P323L,Spike_D614G)	2020-12-18		Europe / Denmark
EPI_ISL_669772	2020-11-02	Europe	Denmark	Nordjylland	Human	GR	B.1.1.298		(Spike_H69del,NSP3_N1263del,NSP1_M85del,NS3_H182Y,N_S194L,NSP12_T739I,N_R203K,N_G204R,Spike_Y453F,Spike_V70del,NSP3_L1244F,NSP12_P323L,Spike_D614G,M_H125N)	2020-12-02		Europe / Denmark
EPI_ISL_621716	2020-09-21	Europe	Denmark	Nordjylland	Human	GR	B.1.1.298		(Spike_H69del,NSP3_N1263del,NSP1_M85del,NS3_H182Y,N_S194L,NSP12_T739I,N_R203K,N_G204R,Spike_Y453F,Spike_V70del,NS6_D6Y,NSP3_L1244F,NSP12_P323L,Spike_D614G,NS7b_M24T)	2020-11-06		Europe / Denmark
EPI_ISL_620907	2020-09-28	Europe	Denmark	Nordjylland	Human	GR	B.1.1.298		(NSP2_P181S,Spike_H69del,NSP3_N1263del,NSP1_M85del,NS3_H182Y,N_S194L,NSP12_T739I,N_R203K,NS3_L108del,NS3_Y109del,N_G204R,Spike_Y453F,Spike_V70del,NSP12_P323L,Spike_D614G,NSP6_L37F,Spike_S1147L)	2020-11-06		Europe / Denmark
EPI_ISL_668830	2020-11-16	Europe	Denmark	Midtjylland	Human	GR	B.1.1.298		(Spike_H69del,NSP3_N1263del,Spike_G476S,N_S194L,NSP12_T739I,N_R203K,N_G204R,Spike_Y453F,Spike_V70del,NSP3_L1244F,NSP12_P323L,Spike_D614G)	2020-12-02		Europe / Denmark
EPI_ISL_668825	2020-11-09	Europe	Denmark	Nordjylland	Human	GR	B.1.1.298		(Spike_H69del,NSP3_N1263del,NSP1_M85del,Spike_C1250F,NS3_H182Y,N_S194L,NSP12_T739I,N_R203K,Spike_L5F,N_G204R,Spike_Y453F,Spike_V70del,NSP15_V22L,Spike_N751Y,NSP12_P323L,Spike_D614G,N_A252S,N_N29H)	2020-12-02		Europe / Denmark
EPI_ISL_669787	2020-11-09	Europe	Denmark	Hovedstaden	Human	GR	B.1.1.298		(NSP3_E1767K,Spike_H69del,NSP3_N1263del,NSP1_M85del,NS3_H182Y,N_S194L,NSP12_T739I,N_R203K,N_G204R,Spike_Y453F,Spike_V70del,NSP3_L1244F,NSP12_P323L,Spike_D614G)	2020-12-02		Europe / Denmark
EPI_ISL_668800	2020-11-09	Europe	Denmark	Midtjylland	Human	GR	B.1.1.298		(Spike_H69del,NSP3_N1263del,NSP1_M85del,NS3_H182Y,N_S194L,NSP12_T739I,N_R203K,NSP4_V129F,N_G204R,Spike_Y453F,Spike_V70del,NSP3_L1244F,NSP12_P323L,Spike_D614G)	2020-12-02		Europe / Denmark
EPI_ISL_668790	2020-11-09	Europe	Denmark	Nordjylland	Human	GR	B.1.1.298		(Spike_H69del,NSP3_N1263del,NSP1_M85del,NS3_H182Y,N_S194L,NSP12_T739I,N_R203K,N_G204R,Spike_Y453F,Spike_V70del,NSP12_P323L,Spike_D614G,N_N29H)	2020-12-02		Europe / Denmark
EPI_ISL_668752	2020-11-09	Europe	Denmark	Nordjylland	Human	GR	B.1.1.298		(Spike_H69del,NSP3_N1263del,NSP1_M85del,NS3_H182Y,N_S194L,NSP12_T739I,N_R203K,N_G204R,Spike_Y453F,Spike_V70del,NSP3_L1244F,NSP12_P323L,Spike_D614G)	2020-12-02		Europe / Denmark
EPI_ISL_625860	2020-10-26	Europe	Denmark	Nordjylland	Human	GR	B.1.1.298		(NSP2_P181S,Spike_H69del,NSP3_N1263del,NSP1_M85del,NS3_H182Y,N_S194L,NSP12_T739I,N_R203K,N_G204R,NSP14_R52K,Spike_Y453F,Spike_V70del,NSP1_G59C,NSP12_P323L,Spike_D614G,NSP6_L37F,NSP14_E204D,Spike_S1147L)	2020-11-08		Europe / Denmark
EPI_ISL_622277	2020-06-22	Europe	Denmark	Nordjylland	Human	GR	B.1.1.298		(NS3_H182Y,NSP12_T739I,N_R203K,N_G204R,Spike_Y453F,NSP12_P323L,Spike_D614G)	2020-11-06		Europe / Denmark
EPI_ISL_618170	2020-06-29	Europe	Denmark	Nordjylland	Human	GR	B.1.1.298		(NS3_H182Y,NSP12_T739I,N_R203K,NS3_R68I,N_G204R,Spike_Y453F,NSP12_P323L,Spike_D614G)	2020-11-05		Europe / Denmark
EPI_ISL_714387	2020-11-23	Europe	Denmark	Syddanmark	Human	GR	B.1.1.298		(NSP1_D75N,Spike_H69del,NSP3_N1263del,NSP1_M85del,N_S194L,NSP12_T739I,N_R203K,N_G204R,NSP3_S1443F,Spike_Y453F,Spike_V70del,NSP3_L1244F,NSP12_P323L,Spike_D614G)	2020-12-18		Europe / Denmark
EPI_ISL_670724	2020-10-12	Europe	Denmark	Nordjylland	Human	GR	B.1.1.298		(NSP2_P181S,Spike_H69del,NSP3_N1263del,NSP1_M85del,NS3_H182Y,N_S194L,NSP12_T739I,N_R203K,N_G204R,Spike_Y453F,Spike_V70del,NS3_P25S,NSP12_P323L,Spike_D614G,NSP6_L37F,Spike_S1147L)	2020-12-02		Europe / Denmark
EPI_ISL_621371	2020-09-21	Europe	Denmark	Nordjylland	Human	GR	B.1.1.298		(NSP2_P181S,Spike_H69del,NSP3_N1263del,NSP1_M85del,NS3_H182Y,N_S194L,NSP12_T739I,N_R203K,N_G204R,NSP14_R52K,Spike_Y453F,Spike_V70del,NSP12_P323L,Spike_D614G,NSP6_L37F,NSP14_E204D,Spike_S1147L)	2020-11-06		Europe / Denmark
EPI_ISL_618681	2020-10-19	Europe	Denmark	Nordjylland	Human	GR	B.1.1.298		(Spike_H69del,NSP3_N1263del,NSP1_M85del,NS3_H182Y,N_S194L,NSP12_T739I,N_R203K,N_G204R,Spike_Y453F,Spike_V70del,NSP3_L1244F,NSP12_P323L,Spike_D614G)	2020-11-05		Europe / Denmark
EPI_ISL_669803	2020-11-02	Europe	Denmark	Nordjylland	Human	GR	B.1.1.298		(Spike_H69del,NSP3_N1263del,NSP1_M85del,NS3_H182Y,N_S194L,NSP12_T739I,N_R203K,N_G204R,Spike_Y453F,Spike_V70del,NSP3_L1244F,NSP4_T204I,NSP12_P323L,Spike_D614G)	2020-12-02		Europe / Denmark
EPI_ISL_713444	2020-11-23	Europe	Denmark	Midtjylland	Human	GR	B.1.1.298		(Spike_H69del,NSP3_N1263del,NSP1_M85del,NS3_H182Y,N_S194L,NSP12_T739I,N_R203K,N_G204R,Spike_Y453F,Spike_V70del,NS8_W45L,NS8_V5G,NSP3_L1244F,NSP12_P323L,Spike_D614G,NSP3_Q1240K)	2020-12-18		Europe / Denmark
EPI_ISL_618046	2020-06-08	Europe	Denmark	Nordjylland	Human	GR	B.1.1.298		(NS3_H182Y,NSP12_T739I,N_R203K,N_G204R,Spike_Y453F,NSP12_P323L,Spike_D614G)	2020-11-05		Europe / Denmark
EPI_ISL_620176	2020-10-05	Europe	Denmark	Nordjylland	Human	GR	B.1.1.298		(Spike_H69del,NSP3_N1263del,NS3_H182Y,N_S194L,NSP12_T739I,N_R203K,N_G204R,Spike_Y453F,Spike_V70del,NSP3_L1244F,NSP12_P323L,Spike_D614G)	2020-11-05		Europe / Denmark
EPI_ISL_682842	2020-11-16	Europe	Denmark	Midtjylland	Human	GR	B.1.1.298		(NSP2_P181S,Spike_H69del,NSP3_N1263del,NSP1_M85del,NS3_H182Y,N_S194L,NSP12_T739I,N_R203K,N_G204R,Spike_Y453F,Spike_V70del,NS3_P25S,NSP16_T91M,NSP12_P323L,Spike_D614G,NSP6_L37F,Spike_S1147L)	2020-12-09		Europe / Denmark
EPI_ISL_670731	2020-11-02	Europe	Denmark	Midtjylland	Human	GR	B.1.1.298		(Spike_H69del,NSP3_N1263del,N_S194L,NSP12_T739I,N_R203K,N_G204R,Spike_Y453F,Spike_V70del,N_R14S,NSP3_L1244F,NSP12_P323L,Spike_D614G)	2020-12-02		Europe / Denmark
EPI_ISL_619085	2020-10-12	Europe	Denmark	Nordjylland	Human	GR	B.1.1.298		(N_S194L,NSP12_T739I,N_R203K,N_G204R,NSP12_P323L,Spike_D614G,N_A252S,N_N29H)	2020-11-05		Europe / Denmark
EPI_ISL_615790	2020-09-14	Europe	Denmark	Syddanmark	Human	G	B.1.258.9		(Spike_H69del,NSP13_H290Y,NSP3_I1683T,Spike_N439K,NSP13_A598S,NSP9_M101I,NSP12_V720I,Spike_V70del,NSP12_P323L,Spike_D614G,Spike_G1223S,NS7b_A15S)	2020-11-05		Europe / Denmark
EPI_ISL_668607	2020-11-09	Europe	Denmark	Syddanmark	Human	G	B.1.536		(NS3_D27Y,NS8_E19stop,NSP14_I231T,NSP2_I387L,N_G215V,NSP12_P323L,NSP4_L264F,Spike_D614G,NSP5_T304N,NSP2_P191L,NS3_T229I)	2020-12-02		Europe / Denmark
EPI_ISL_714261	2020-11-16	Europe	Denmark	Syddanmark	Human	G	B.1.536		(NS3_D27Y,NS8_E19stop,NSP13_L297F,NSP14_I231T,NSP2_I387L,N_G215V,NSP12_P323L,NSP4_L264F,Spike_D614G,NSP5_T304N,NSP2_P191L,NS3_T229I)	2020-12-18		Europe / Denmark
EPI_ISL_682547	2020-11-16	Europe	Denmark	Syddanmark	Human	G	B.1.536		(NS3_D27Y,NS8_E19stop,NSP13_L297F,NSP14_I231T,NSP2_I387L,N_G215V,NSP15_V320L,NSP12_P323L,NSP4_L264F,Spike_D614G,NSP5_T304N,NS3_T229I)	2020-12-09		Europe / Denmark
EPI_ISL_668606	2020-11-16	Europe	Denmark	Syddanmark	Human	G	B.1.536		(NS3_D27Y,NS8_E19stop,NSP13_L297F,NSP14_I231T,NSP2_I387L,N_G215V,NSP12_P323L,NSP4_L264F,Spike_D614G,NSP5_T304N,NS7a_T11I,NS3_T229I)	2020-12-02		Europe / Denmark
EPI_ISL_1868276	2020-11-09	Europe	Denmark	Syddanmark	Human	G	B.1.536		(NS3_D27Y,NS8_E19stop,NSP3_A1179V,NSP14_I231T,N_G215V,NSP12_P323L,NSP4_L264F,Spike_D614G,Spike_N501T,NS3_T229I)	2021-05-04		Europe / Denmark
EPI_ISL_682844	2020-11-16	Europe	Denmark	Syddanmark	Human	G	B.1.536		(NS3_D27Y,NSP15_E202K,NS8_E19stop,NSP4_L15F,NSP13_L297F,NSP14_I231T,N_G215V,NSP5_A191T,NSP12_P323L,NSP4_L264F,Spike_D614G,NSP5_T304N,NSP12_V693I,NS3_T229I)	2020-12-09		Europe / Denmark
EPI_ISL_745336	2020-12-01	Europe	France	Auvergne-Rhone-Alpes	Human	GH	B.1.160		(NS7b_L4F,N_M234I,Spike_S477N,NSP4_M324I,NSP12_A185S,NS3_Q57H,NSP13_E261D,NSP13_T250I,NSP12_P323L,Spike_D614G,N_A376T,NSP12_V776L,NSP13_K218R)	2020-12-29		Europe / France
EPI_ISL_2595951	2020-11-18	Europe	France	Provence-Alpes-Cote d'Azur	Human	GH	B.1.160		(NSP3_K902N,NSP3_T1004I,N_M234I,Spike_S477N,NSP13_G206V,NSP4_M324I,NSP12_A185S,N_H300Y,NS3_Q57H,NSP1_P80S,NSP2_M117I,NSP13_E261D,NSP3_L689F,NSP12_P323L,Spike_D614G,N_A376T,NSP12_V776L,NSP13_K218R)	2021-06-17		Europe / France
EPI_ISL_2757254	2020-11-06	Europe	France	Provence-Alpes-Cote d'Azur	Human	GH	B.1.160		(N_M234I,Spike_S477N,NSP3_A1279V,NSP4_M324I,NSP12_A185S,NS3_Q57H,NSP13_E261D,NSP12_P323L,Spike_D614G,N_A376T,NSP12_V776L,NSP13_K218R)	2021-06-30		Europe / France
EPI_ISL_5914635	2020-10-23	Europe	France	Auvergne-Rhone-Alpes	Human	GH	B.1.160		(N_M234I,Spike_S477N,NSP4_M324I,NSP12_A185S,NS3_Q57H,NSP3_K384N,NSP13_E261D,NS8_A65S,NSP12_P323L,Spike_D614G,NS8_H17Y,N_A376T,NSP12_V776L,NSP13_K218R)	2021-11-04		Europe / France
EPI_ISL_2756843	2020-10-21	Europe	France	Provence-Alpes-Cote d'Azur	Human	GH	B.1.160		(NSP2_S378F,N_M234I,Spike_S477N,NSP4_M324I,NSP12_A185S,NSP3_H342Y,NS3_Q57H,NSP13_E261D,NSP12_P323L,Spike_D614G,N_A376T,NSP12_V776L,NSP13_K218R)	2021-06-30		Europe / France
EPI_ISL_751474	2020-11-18	Europe	France	Occitanie	Human	GH	B.1.160		(NSP3_P968L,NSP14_P128S,NS7a_F65L,N_M234I,Spike_S477N,Spike_S151I,NSP4_M324I,NSP12_A185S,NS3_Q57H,NSP13_E261D,Spike_T573I,NSP3_R1297K,NSP12_P323L,Spike_D614G,N_A376T,NSP12_V776L,NSP13_K218R)	2020-12-30		Europe / France
EPI_ISL_730649	2020-11-10	Europe	France	Auvergne-Rhone-Alpes	Human	GH	B.1.160.18		(N_M234I,Spike_S477N,NSP4_M324I,NSP12_A185S,NSP3_S1265N,NSP3_V732I,NSP13_A338V,NS3_Q57H,NSP13_E261D,NS7b_C41F,NSP12_P323L,Spike_D614G,NSP3_V207A,N_A376T,NSP12_V776L,NSP15_S288F,NSP13_K218R)	2020-12-23		Europe / France
EPI_ISL_1590870	2021-03-09	Europe	Latvia		Human	GV	B.1.177.60		(Spike_L18F,NSP3_S126L,NS3_V77F,NSP12_P323L,Spike_D614G,NSP3_A274T,N_A220V,Spike_A222V)	2021-04-14		Europe / Latvia
EPI_ISL_1613501	2021-03-16	Europe	Latvia		Human	GV	B.1.177.60		(NSP15_Y278H,Spike_L18F,NS3_W149C,N_E118D,NSP6_A136V,NS3_V77F,NSP16_G113C,NSP2_E131V,NSP14_D345G,NSP12_P323L,Spike_D614G,N_A220V,Spike_A222V)	2021-04-15		Europe / Latvia
EPI_ISL_1590844	2021-03-11	Europe	Latvia		Human	GV	B.1.177.60		(Spike_L18F,NS7a_T28I,NSP3_G94D,NS3_V77F,NSP12_P323L,Spike_D614G,N_A220V,NSP9_A8V,Spike_A222V)	2021-04-14		Europe / Latvia
EPI_ISL_8501762	2021-04-02	Europe	Latvia		Human	GV	B.1.177.60		(Spike_L18F,NS3_V77F,NSP2_P129L,NSP12_P323L,Spike_D614G,NSP3_L1791F,N_A220V,Spike_A222V)	2022-01-08		Europe / Latvia
EPI_ISL_1613477	2021-03-16	Europe	Latvia		Human	GV	B.1.177.60		(Spike_L18F,NS3_W149C,N_E118D,NSP6_A136V,NS3_V77F,NSP16_G113C,NSP2_E131V,NSP14_D345G,NSP12_P323L,Spike_D614G,N_A220V,Spike_A222V)	2021-04-15		Europe / Latvia
EPI_ISL_1590962	2021-03-15	Europe	Latvia		Human	GV	B.1.177.60		(Spike_L18F,N_T366I,NS3_V77F,NSP3_V348I,NSP12_P323L,Spike_D614G,N_A220V,Spike_A222V)	2021-04-14		Europe / Latvia
EPI_ISL_8385897	2021-03-25	Europe	Latvia		Human	GV	B.1.177.60		(Spike_L18F,NS3_V77F,NSP2_P129L,NSP4_A380V,NSP12_P323L,Spike_D614G,NSP3_A1739T,N_A220V,Spike_A222V)	2022-01-05		Europe / Latvia
EPI_ISL_2799390	2021-04-01	Europe	Latvia		Human	GV	B.1.177.60		(Spike_L18F,NS3_V77F,NSP12_P323L,Spike_D614G,N_A220V,NSP4_R97K,NSP14_H95Y,Spike_A222V)	2021-07-03		Europe / Latvia
EPI_ISL_2141549	2021-03-18	Europe	Latvia		Human	GV	B.1.177.60		(Spike_L18F,NS3_V77F,NSP2_P129L,Spike_F1052V,NS3_P240S,NSP12_P323L,Spike_D614G,N_A220V,Spike_A222V)	2021-05-18		Europe / Latvia
EPI_ISL_1590834	2021-03-09	Europe	Latvia		Human	GV	B.1.177.60		(Spike_L18F,NS3_V77F,NS7a_F6L,NSP3_V1229I,NSP12_P323L,Spike_D614G,N_A220V,NSP16_K160R,Spike_A222V)	2021-04-14		Europe / Latvia
EPI_ISL_8403005	2021-03-17	Europe	Latvia		Human	GV	B.1.177.60		(Spike_L18F,Spike_T95I,NSP3_S1807F,NSP3_H295Y,NS3_V77F,NSP2_L501F,NSP12_P323L,Spike_D614G,N_G243V,N_A220V,Spike_A222V)	2022-01-05		Europe / Latvia
EPI_ISL_2799301	2021-03-31	Europe	Latvia		Human	GV	B.1.177.60		(Spike_L18F,Spike_T286I,NS3_V77F,NS7a_S37P,NS3_L108F,NSP2_T634I,NSP12_P323L,Spike_D614G,N_A220V,Spike_A222V)	2021-07-03		Europe / Latvia
EPI_ISL_2799990	2021-04-12	Europe	Latvia		Human	GV	B.1.177.60		(Spike_L18F,NSP14_P429L,NS3_V77F,NSP15_E233G,E_S68F,NSP12_P323L,NSP15_V84M,Spike_D614G,N_A220V,Spike_A222V)	2021-07-03		Europe / Latvia
EPI_ISL_1591005	2021-03-17	Europe	Latvia		Human	GV	B.1.177.60		(Spike_L18F,Spike_T95I,NSP14_P203S,NSP3_H295Y,NS3_V77F,NSP6_T181I,NSP2_L501F,NSP12_P323L,Spike_D614G,N_G243V,N_A220V,Spike_A222V)	2021-04-14		Europe / Latvia
EPI_ISL_1591021	2021-03-17	Europe	Latvia		Human	GV	B.1.177.60		(Spike_L18F,Spike_T95I,NSP3_H295Y,NS3_V77F,NSP2_L501F,NSP12_P323L,Spike_D614G,N_G243V,N_A220V,Spike_A222V)	2021-04-14		Europe / Latvia
EPI_ISL_1590515	2021-03-10	Europe	Latvia		Human	GV	B.1.177.60		(Spike_L18F,NS3_V77F,NSP12_P323L,Spike_D614G,Spike_Y144del,NSP13_T588I,N_A220V,Spike_A222V)	2021-04-14		Europe / Latvia
EPI_ISL_2799311	2021-04-01	Europe	Latvia		Human	GV	B.1.177.60		(Spike_L18F,NSP4_T73I,NS3_V77F,Spike_E1072D,NSP12_P323L,Spike_D614G,N_A220V,Spike_A222V)	2021-07-03		Europe / Latvia
EPI_ISL_1590867	2021-03-10	Europe	Latvia		Human	GV	B.1.177.60		(Spike_L18F,NS7a_V24F,NS3_V77F,NSP12_P323L,Spike_D614G,N_A220V,Spike_A222V)	2021-04-14		Europe / Latvia
EPI_ISL_8403007	2021-03-18	Europe	Latvia		Human	GV	B.1.177.60		(Spike_L18F,NS7a_V24F,NS3_V77F,NSP12_P323L,Spike_D614G,N_A220V,Spike_A222V)	2022-01-05		Europe / Latvia
EPI_ISL_8501747	2021-04-06	Europe	Latvia		Human	GV	B.1.177.60		(Spike_L18F,NS3_L83W,NSP3_T749I,NS3_V77F,NS3_L219V,NSP12_G823F,NS3_K66N,NSP12_P323L,Spike_D614G,N_A134V,NSP6_S104N,N_A220V,NSP2_A192T,Spike_A222V)	2022-01-08		Europe / Latvia
EPI_ISL_8403183	2021-03-15	Europe	Latvia		Human	GV	B.1.177.60		(Spike_L18F,NS3_Y211C,NS3_V77F,NSP12_L638F,NSP12_P323L,Spike_D614G,N_A220V,Spike_A222V)	2022-01-05		Europe / Latvia
EPI_ISL_8403171	2021-03-09	Europe	Latvia		Human	GV	B.1.177.60		(Spike_L18F,NS7a_V24F,NS3_V77F,Spike_T19I,NSP12_P323L,Spike_D614G,N_A220V,Spike_A222V)	2022-01-05		Europe / Latvia
EPI_ISL_1591012	2021-03-16	Europe	Latvia		Human	GV	B.1.177.60		(NSP6_A51V,Spike_L18F,NS3_V77F,NSP12_G823F,NSP12_P323L,Spike_D614G,N_A220V,NSP3_P1787A,NSP3_R646W,Spike_A222V)	2021-04-14		Europe / Latvia
EPI_ISL_1591022	2021-03-17	Europe	Latvia		Human	GV	B.1.177.60		(Spike_L18F,NS3_V77F,NSP3_V348I,NSP12_P323L,Spike_D614G,N_A220V,Spike_A222V)	2021-04-14		Europe / Latvia
EPI_ISL_8501754	2021-04-01	Europe	Latvia		Human	GV	B.1.177.60		(Spike_L18F,NSP4_T73I,Spike_S494P,NS3_V77F,NSP6_F34S,Spike_E1072D,NSP12_P323L,Spike_D614G,N_A220V,Spike_A222V)	2022-01-08		Europe / Latvia
EPI_ISL_1590910	2021-03-10	Europe	Latvia		Human	GV	B.1.177.60		(Spike_L18F,NS3_Y211C,NS3_V77F,NSP6_V278I,NSP12_P323L,Spike_D614G,N_A220V,Spike_A222V)	2021-04-14		Europe / Latvia
EPI_ISL_8403006	2021-03-18	Europe	Latvia		Human	GV	B.1.177.60		(Spike_L18F,NSP4_T73I,NS3_V77F,Spike_E1072D,NSP12_P323L,Spike_D614G,N_A220V,Spike_A222V)	2022-01-05		Europe / Latvia
EPI_ISL_1613767	2021-03-24	Europe	Latvia		Human	GV	B.1.177.60		(Spike_L18F,N_D371Y,NS3_V77F,NSP16_P215L,NSP12_P323L,NSP16_R216N,NSP3_V1420A,Spike_D614G,N_A220V,NSP2_V379A,Spike_A222V)	2021-04-15		Europe / Latvia
EPI_ISL_1590927	2021-03-10	Europe	Latvia		Human	GV	B.1.177.60		(Spike_L18F,NSP6_P44S,Spike_A262V,NS3_V77F,NSP14_L259M,NSP12_P323L,Spike_D614G,M_A2V,N_A220V,Spike_A222V)	2021-04-14		Europe / Latvia
EPI_ISL_2141622	2021-03-18	Europe	Latvia		Human	GV	B.1.177.60		(Spike_L18F,NS3_G254stop,NS3_V77F,NSP12_G823F,NSP12_P323L,Spike_D614G,N_A220V,NSP3_P1787A,NSP3_R646W,Spike_A222V)	2021-05-18		Europe / Latvia
EPI_ISL_1613832	2021-03-21	Europe	Latvia		Human	GV	B.1.177.60		(Spike_L18F,NS3_D27Y,NSP4_T73I,NSP2_G118S,NS3_V77F,Spike_E1072D,NSP10_P136L,NSP12_P323L,Spike_D614G,N_A220V,Spike_C1235F,Spike_A222V)	2021-04-15		Europe / Latvia
EPI_ISL_2141616	2021-03-20	Europe	Latvia		Human	GV	B.1.177.60		(Spike_L18F,NS8_Q18stop,NS3_V77F,NSP6_L260F,NSP12_P323L,Spike_D614G,N_A220V,Spike_V1040F,Spike_A222V)	2021-05-18		Europe / Latvia
EPI_ISL_2800176	2021-04-21	Europe	Latvia		Human	GV	B.1.177.60		(Spike_L18F,NS3_V77F,NSP3_I1881V,Spike_A1226V,NSP3_S1286I,NSP12_P323L,Spike_D614G,NSP6_L37F,N_A220V,NSP4_L353F,Spike_A222V)	2021-07-03		Europe / Latvia
EPI_ISL_1590843	2021-03-11	Europe	Latvia		Human	GV	B.1.177.60		(Spike_L18F,NSP3_S126L,NS3_V77F,NSP14_T173I,NSP12_P323L,Spike_D614G,N_A220V,Spike_A222V)	2021-04-14		Europe / Latvia
EPI_ISL_904953	2020-11-27	Europe	Lithuania	Kaunas	Human	G	B.1		(Spike_D614G)	2021-01-30		Europe / Lithuania
EPI_ISL_455275	2020-04-14	Europe	Netherlands		Human	GH	B.1		(NS3_Q57H,NSP2_T85I,NSP12_P323L,Spike_D614G)	2020-05-29		Europe / Netherlands
EPI_ISL_804443	2020-03-27	Europe	Netherlands	Noord-Holland	Human	G	B.1		(NSP12_P323L,Spike_D614G)	2021-01-12		Europe / Netherlands
EPI_ISL_460999	2020-05-08	Europe	Netherlands	Limburg	Human	GH	B.1		(NS3_Q57H,NSP2_T85I,NSP12_P323L,Spike_D614G)	2020-06-06		Europe / Netherlands
EPI_ISL_523732	2020-07-16	Europe	Netherlands	Zuid-Holland	Human	G	B.1.149		(NSP10_T12I,NSP12_P323L,Spike_D614G,NS3_S171L,NSP13_D204Y)	2020-08-26		Europe / Netherlands
EPI_ISL_523181	2020-05-07	Europe	Netherlands	Gelderland	Human	GH	B.1.22		(M_R107H,N_A217S,NSP6_A46V,NS3_Q57H,NSP12_P323L,Spike_D614G)	2020-08-26		Europe / Netherlands
EPI_ISL_523467	2020-05-09	Europe	Netherlands		Human	GH	B.1.22		(NSP6_A46V,NSP4_N131S,Spike_T1027I,NS3_Q57H,NSP12_P323L,Spike_D614G)	2020-08-26		Europe / Netherlands
EPI_ISL_722803	2020-07-14	Europe	Netherlands	Noord-Brabant	Human	GH	B.1.22		(NS3_S58N,N_D128Y,NSP13_Q518H,NSP4_A231V,NSP6_A46V,NS3_Q57H,NSP14_S374A,NSP12_P323L,Spike_D614G,NS8_P93L)	2020-12-21		Europe / Netherlands
EPI_ISL_804407	2020-04-15	Europe	Netherlands	Noord-Holland	Human	GH	B.1.22		(NSP6_A46V,NS3_Q57H,NSP12_P323L,Spike_D614G)	2021-01-12		Europe / Netherlands
EPI_ISL_461239	2020-04-29	Europe	Netherlands	Utrecht	Human	GH	B.1.22		(NSP6_A46V,NS3_Q57H,NSP12_P323L,Spike_D614G,NSP3_I1816T)	2020-06-06		Europe / Netherlands
EPI_ISL_804409	2020-03-31	Europe	Netherlands	Noord-Holland	Human	GH	B.1.22		(NSP6_A46V,NS3_Q57H,NSP12_P323L,Spike_D614G)	2021-01-12		Europe / Netherlands
EPI_ISL_577954	2020-09-01	Europe	Netherlands	Zuid-Holland	Human	GH	B.1.22		(NS3_S58N,N_D128Y,NSP13_Q518H,NSP13_A505V,NSP4_A231V,NSP6_A46V,NS3_Q57H,NSP3_P1159L,NSP3_T771I,NSP14_S374A,NSP12_P323L,Spike_D614G)	2020-10-13		Europe / Netherlands
EPI_ISL_523750	2020-08-11	Europe	Netherlands	Zuid-Holland	Human	GH	B.1.22		(NS3_S58N,N_D377Y,N_D128Y,NSP13_Q518H,NSP13_A505V,NSP4_A231V,NSP6_A46V,NS3_Q57H,NS7a_N43D,NSP3_P1159L,NSP14_S374A,NSP12_P323L,Spike_D614G)	2020-08-26		Europe / Netherlands
EPI_ISL_523699	2020-08-01	Europe	Netherlands	Zuid-Holland	Human	GH	B.1.22		(NS3_S58N,N_D377Y,N_D128Y,NSP13_Q518H,NSP13_A505V,NSP4_A231V,NSP6_A46V,NS3_Q57H,NSP3_P1159L,NSP14_S374A,NSP12_P323L,Spike_D614G,NSP3_S1467F)	2020-08-26		Europe / Netherlands
EPI_ISL_523613	2020-06-07	Europe	Netherlands	Zuid-Holland	Human	GH	B.1.22		(NS3_S58N,NSP15_T281A,N_D128Y,NSP13_Q518H,NSP4_A231V,NSP6_A46V,NS3_Q57H,NSP14_S374A,NSP12_P323L,Spike_D614G)	2020-08-26		Europe / Netherlands
EPI_ISL_461293	2020-04-20	Europe	Netherlands	Zuid-Holland	Human	GH	B.1.22		(N_D128Y,NSP6_A46V,NS3_Q57H,NSP14_S374A,NSP12_P323L,Spike_D614G,Spike_D80Y)	2020-06-06		Europe / Netherlands
EPI_ISL_2709006	2020-04-23	Europe	Netherlands	Drenthe	Human	GH	B.1.22		(NSP6_A46V,NS3_Q57H,NSP3_P153L,NSP12_P323L,Spike_D614G)	2021-06-28		Europe / Netherlands
EPI_ISL_577910	2020-08-10	Europe	Netherlands	Zuid-Holland	Human	GH	B.1.22		(NS3_S58N,N_D128Y,NSP13_Q518H,NSP13_A505V,NSP4_A231V,NSP6_A46V,NS3_Q57H,NSP4_H31Y,NSP3_P1159L,Spike_A1087S,NSP14_S374A,NSP12_P323L,Spike_D614G)	2020-10-13		Europe / Netherlands
EPI_ISL_422956	2020-03-27	Europe	Netherlands	Zuid-Holland	Human	GH	B.1.22		(NSP6_A46V,NS3_Q57H,NSP14_H455Y,NSP12_P323L,Spike_D614G)	2020-04-11		Europe / Netherlands
EPI_ISL_460880	2020-05-22	Europe	Netherlands	Gelderland	Human	GH	B.1.22		(NSP3_K902N,N_T366I,NSP6_A46V,NS3_Q57H,NSP3_N354S,NSP12_A379S,NSP12_P323L,Spike_D614G)	2020-06-06		Europe / Netherlands
EPI_ISL_461383	2020-05-07	Europe	Netherlands	Zuid-Holland	Human	GH	B.1.22		(NS3_S58N,N_D128Y,NSP13_Q518H,NSP4_A231V,NSP6_A46V,NS3_Q57H,NSP14_S374A,NSP12_P323L,Spike_D614G)	2020-06-06		Europe / Netherlands
EPI_ISL_632582	2020-09-14	Europe	Netherlands	Zuid-Holland	Human	GH	B.1.22		(NS3_S58N,N_D377Y,NS3_A99S,N_D128Y,NSP3_V381F,Spike_L141F,NSP13_Q518H,NSP13_A505V,NSP4_A231V,NSP6_A46V,NSP4_L18F,NS3_Q57H,NSP3_P1159L,NSP14_S374A,NSP12_P323L,Spike_D614G)	2020-11-11		Europe / Netherlands
EPI_ISL_523356	2020-05-08	Europe	Netherlands	Noord-Brabant	Human	GH	B.1.22		(Spike_K558N,NSP6_A46V,N_T205I,NS3_Q57H,NSP12_P323L,Spike_D614G)	2020-08-26		Europe / Netherlands
EPI_ISL_523416	2020-07-04	Europe	Netherlands	Noord-Holland	Human	GH	B.1.22		(NS3_S58N,N_D128Y,NSP13_Q518H,NSP4_A231V,NSP6_A46V,NS3_Q57H,NSP14_S374A,NSP12_P323L,Spike_D614G,NSP4_T492I)	2020-08-26		Europe / Netherlands
EPI_ISL_523447	2020-05-28	Europe	Netherlands	Overijssel	Human	GH	B.1.22		(NSP6_A46V,NS3_Q57H,NS8_V32L,NSP12_P323L,Spike_D614G,NSP3_I1816T)	2020-08-26		Europe / Netherlands
EPI_ISL_523636	2020-07-03	Europe	Netherlands	Zuid-Holland	Human	GH	B.1.22		(NS3_S58N,N_D128Y,NSP13_Q518H,NSP13_A505V,NSP4_A231V,NSP6_A46V,NS3_Q57H,NSP3_P1159L,NSP14_S374A,NSP12_P323L,Spike_D614G)	2020-08-26		Europe / Netherlands
EPI_ISL_523570	2020-05-17	Europe	Netherlands	Zuid-Holland	Human	GH	B.1.22		(NS3_S58N,N_D128Y,NSP13_Q518H,NSP4_A231V,NSP6_A46V,NS3_Q57H,NSP5_A7T,NSP14_S374A,NSP12_P323L,Spike_D614G)	2020-08-26		Europe / Netherlands
EPI_ISL_461224	2020-05-15	Europe	Netherlands	Noord-Holland	Human	GH	B.1.22		(NSP3_A1305V,NSP14_K47N,NSP6_A46V,NSP3_P1103S,NS3_Q57H,Spike_P26S,NSP12_P323L,Spike_D614G)	2020-06-06		Europe / Netherlands
EPI_ISL_460823	2020-04-15	Europe	Netherlands	Overijssel	Human	GH	B.1.22		(NSP6_A46V,NS3_Q57H,NSP12_P323L,Spike_D614G,NS3_V237F)	2020-06-06		Europe / Netherlands
EPI_ISL_523751	2020-08-10	Europe	Netherlands	Zuid-Holland	Human	GH	B.1.22		(NS3_S58N,N_D377Y,N_D128Y,NSP13_Q518H,NSP13_A505V,NSP4_A231V,NSP6_A46V,NS3_Q57H,NSP3_P1159L,NSP14_S374A,NSP12_P323L,NSP4_L264F,Spike_D614G,NSP3_V1070A)	2020-08-26		Europe / Netherlands
EPI_ISL_523800	2020-08-12	Europe	Netherlands	Zuid-Holland	Human	GH	B.1.22		(NS3_S58N,N_D377Y,N_K373N,N_D128Y,NSP13_Q518H,NSP13_A505V,NSP4_A231V,NSP6_A46V,NS3_Q57H,NSP3_P1159L,NSP14_S374A,NSP12_P323L,Spike_D614G,NSP3_S1467F)	2020-08-26		Europe / Netherlands
EPI_ISL_632626	2020-10-07	Europe	Netherlands	Utrecht	Human	GH	B.1.22		(NS3_S58N,N_D128Y,NSP12_A383S,NSP13_Q518H,NSP13_A505V,Spike_T859I,NSP4_A231V,NSP6_A46V,NSP3_P1103Q,NS3_Q57H,NSP4_H31Y,NSP3_P1159L,Spike_A1087S,NSP14_S374A,NSP15_Q175H,NSP12_P323L,Spike_D614G,NSP2_S138L)	2020-11-11		Europe / Netherlands
EPI_ISL_523710	2020-08-02	Europe	Netherlands	Zuid-Holland	Human	GH	B.1.22		(NS3_S58N,N_D377Y,N_D128Y,NSP13_Q518H,NSP13_A505V,NSP4_A231V,NSP6_A46V,NS3_Q57H,NSP3_P1159L,NSP14_S374A,NSP12_P323L,Spike_D614G,NSP3_S1467F)	2020-08-26		Europe / Netherlands
EPI_ISL_523793	2020-08-12	Europe	Netherlands	Zuid-Holland	Human	GH	B.1.22		(NS3_S58N,M_A38S,N_D377Y,N_D128Y,NSP13_Q518H,NSP13_A505V,NSP4_A231V,NSP6_A46V,NS3_Q57H,NSP3_P1159L,NSP14_S374A,NSP12_P323L,Spike_D614G)	2020-08-26		Europe / Netherlands
EPI_ISL_632579	2020-09-11	Europe	Netherlands	Zuid-Holland	Human	GH	B.1.22		(NS3_S58N,N_D128Y,NSP13_Q518H,NSP13_A505V,NSP4_A231V,NSP6_A46V,NS3_Q57H,NS8_V62L,NSP3_P1159L,NSP14_S374A,NSP12_P323L,Spike_D614G,NSP6_L37F)	2020-11-11		Europe / Netherlands
EPI_ISL_460800	2020-04-08	Europe	Netherlands	Overijssel	Human	GH	B.1.22		(N_A217S,NSP6_A46V,NS3_Q57H,NS3_R68I,NSP12_P323L,Spike_D614G)	2020-06-06		Europe / Netherlands
EPI_ISL_460819	2020-04-15	Europe	Netherlands	Overijssel	Human	GH	B.1.22		(NSP6_A46V,NS3_Q57H,NSP12_P323L,Spike_D614G)	2020-06-06		Europe / Netherlands
EPI_ISL_523556	2020-06-15	Europe	Netherlands	Zeeland	Human	GH	B.1.22		(NSP6_A46V,NSP3_Q180H,NS3_Q57H,NS8_E110stop,NSP2_T215I,NSP12_P323L,Spike_D614G)	2020-08-26		Europe / Netherlands
EPI_ISL_636558	2020-06-15	Europe	Netherlands	Noord-Brabant	Human	GH	B.1.22		(NS7a_A105V,NSP12_G671V,NSP6_A46V,NS3_Q57H,NSP12_P323L,Spike_D614G)	2020-11-13		Europe / Netherlands
EPI_ISL_523766	2020-08-11	Europe	Netherlands	Zuid-Holland	Human	GH	B.1.22		(NS3_S58N,N_D377Y,NSP13_T96I,N_D128Y,NSP13_Q518H,NS3_P267Q,NSP13_A505V,NSP4_A231V,NSP6_A46V,NS3_Q57H,NSP3_P1159L,NSP14_S374A,NSP12_P323L,Spike_D614G,NSP6_L37F)	2020-08-26		Europe / Netherlands
EPI_ISL_523804	2020-08-16	Europe	Netherlands	Zuid-Holland	Human	GH	B.1.22		(NS3_S58N,N_D377Y,N_D128Y,NS3_H78Y,NSP13_Q518H,NSP13_A505V,NSP4_A231V,NSP6_A46V,NS3_Q57H,NSP3_P1159L,NSP14_S374A,NSP12_P323L,Spike_D614G)	2020-08-26		Europe / Netherlands
EPI_ISL_523711	2020-08-02	Europe	Netherlands	Zuid-Holland	Human	GH	B.1.22		(NS3_S58N,N_D128Y,NSP15_G336D,NSP13_Q518H,NSP13_A505V,NSP4_A231V,NSP6_A46V,NS3_Q57H,NSP4_H31Y,NSP3_P1159L,Spike_A1087S,NSP14_S374A,NSP12_P323L,Spike_D614G)	2020-08-26		Europe / Netherlands
EPI_ISL_523211	2020-06-19	Europe	Netherlands	Gelderland	Human	GH	B.1.22		(NSP6_A46V,NS3_Q57H,NSP12_P323L,Spike_D614G)	2020-08-26		Europe / Netherlands
EPI_ISL_523717	2020-08-02	Europe	Netherlands	Zuid-Holland	Human	GH	B.1.22		(NS3_S58N,N_D377Y,N_D128Y,NSP13_Q518H,NSP13_A505V,NSP4_A231V,NSP6_A46V,NS3_Q57H,NSP3_P1159L,NSP14_S374A,NSP12_P323L,Spike_D614G)	2020-08-26		Europe / Netherlands
EPI_ISL_523430	2020-04-29	Europe	Netherlands	Overijssel	Human	GH	B.1.22		(Spike_A829S,NSP6_A46V,NS3_Q57H,NSP2_P446S,NSP12_P323L,Spike_D614G,NS3_V237F)	2020-08-26		Europe / Netherlands
EPI_ISL_804457	2020-04-11	Europe	Netherlands	Noord-Holland	Human	GH	B.1.22		(NSP6_A46V,NS3_Q57H,NSP12_P323L,Spike_D614G,NSP14_S171G)	2021-01-12		Europe / Netherlands
EPI_ISL_523721	2020-08-01	Europe	Netherlands	Zuid-Holland	Human	GH	B.1.22		(NS3_S58N,N_D377Y,N_D128Y,NS3_H78Y,NSP13_Q518H,NSP13_A505V,NSP4_A231V,NSP6_A46V,NS3_Q57H,NSP3_P1159L,NSP14_S374A,NSP12_P323L,Spike_D614G)	2020-08-26		Europe / Netherlands
EPI_ISL_523345	2020-07-03	Europe	Netherlands	Noord-Brabant	Human	GH	B.1.22		(NS3_S58N,N_D128Y,NSP13_Q518H,NSP4_A231V,NSP6_A46V,NS3_Q57H,NSP16_L163I,NSP14_S374A,NSP12_P323L,Spike_D614G,NS8_P93L)	2020-08-26		Europe / Netherlands
EPI_ISL_577935	2020-08-25	Europe	Netherlands	Zuid-Holland	Human	GH	B.1.22		(NS3_S58N,N_D377Y,N_D128Y,NSP13_Q518H,NSP13_A505V,NSP4_A231V,NSP6_A46V,NS3_Q57H,NSP3_P1159L,NSP14_S374A,NSP12_P323L,Spike_D614G)	2020-10-13		Europe / Netherlands
EPI_ISL_577937	2020-08-26	Europe	Netherlands	Zuid-Holland	Human	GH	B.1.22		(NS3_S58N,N_D377Y,N_D128Y,NSP13_Q518H,NSP13_A505V,NSP4_A231V,NSP6_A46V,NS3_Q57H,NSP3_P1159L,NSP14_S374A,NSP12_P323L,Spike_D614G,Spike_K528E)	2020-10-13		Europe / Netherlands
EPI_ISL_2731388	2020-05-08	Europe	Netherlands	Noord-Brabant	Human	G	B.1.8		(NSP12_T394M,NSP7_L20F,NSP13_Y253H,NSP16_G113C,Spike_D215Y,NSP2_S351N,NSP12_P323L,Spike_D614G)	2021-06-30		Europe / Netherlands
EPI_ISL_2731389	2020-05-15	Europe	Netherlands	Noord-Brabant	Human	G	B.1.8		(NSP12_T394M,NSP7_L20F,NSP13_Y253H,NSP16_G113C,Spike_D215Y,NSP2_S351N,NSP12_P323L,Spike_D614G)	2021-06-30		Europe / Netherlands
EPI_ISL_422569	2020-03-27	Europe	Netherlands	Friesland	Human	G	B.1.8		(NSP3_A644S,NSP12_P323L,Spike_D614G,Spike_T22I)	2020-04-11		Europe / Netherlands
EPI_ISL_422605	2020-04-01	Europe	Netherlands		Human	G	B.1.8		(NSP14_T250I,NSP12_P323L,Spike_D614G)	2020-04-11		Europe / Netherlands
EPI_ISL_422635	2020-03-31	Europe	Netherlands	Zuid-Holland	Human	G	B.1.8		(NSP14_T250I,NSP12_P323L,Spike_D614G)	2020-04-11		Europe / Netherlands
EPI_ISL_422735	2020-03-25	Europe	Netherlands		Human	G	B.1.8		(M_L46F,NSP12_P323L,Spike_D614G)	2020-04-11		Europe / Netherlands
EPI_ISL_422942	2020-03-26	Europe	Netherlands	Zuid-Holland	Human	G	B.1.8		(NSP12_P323L,Spike_D614G)	2020-04-11		Europe / Netherlands
EPI_ISL_422952	2020-03-27	Europe	Netherlands	Zuid-Holland	Human	G	B.1.8		(NSP14_T250I,NSP12_P323L,Spike_D614G,NSP4_V3I)	2020-04-11		Europe / Netherlands
EPI_ISL_422960	2020-03-29	Europe	Netherlands	Zuid-Holland	Human	G	B.1.8		(NSP14_T250I,NSP12_P323L,Spike_D614G)	2020-04-11		Europe / Netherlands
EPI_ISL_455118	2020-03-31	Europe	Netherlands	Friesland	Human	G	B.1.8		(NSP1_H83R,NSP3_A644S,NSP12_P323L,Spike_D614G,Spike_T22I)	2020-05-29		Europe / Netherlands
EPI_ISL_455129	2020-04-02	Europe	Netherlands		Human	G	B.1.8		(NSP12_P323L,Spike_D614G)	2020-05-29		Europe / Netherlands
EPI_ISL_455144	2020-04-04	Europe	Netherlands		Human	G	B.1.8		(NSP12_P323L,Spike_D614G)	2020-05-29		Europe / Netherlands
EPI_ISL_455179	2020-04-09	Europe	Netherlands		Human	G	B.1.8		(NSP3_A1766V,NSP2_A192V,NSP12_P323L,Spike_D614G)	2020-05-29		Europe / Netherlands
EPI_ISL_455206	2020-03-27	Europe	Netherlands		Human	G	B.1.8		(NSP12_P323L,Spike_D614G,NSP3_S1314G)	2020-05-29		Europe / Netherlands
EPI_ISL_455235	2020-04-06	Europe	Netherlands		Human	G	B.1.8		(Spike_T716I,Spike_K825R,NSP12_P323L,Spike_D614G)	2020-05-29		Europe / Netherlands
EPI_ISL_455236	2020-04-07	Europe	Netherlands		Human	G	B.1.8		(Spike_T716I,Spike_K825R,Spike_N556del,NSP12_P323L,Spike_D614G)	2020-05-29		Europe / Netherlands
EPI_ISL_455241	2020-04-09	Europe	Netherlands		Human	G	B.1.8		(NSP12_P323L,Spike_D614G,NSP14_P140S)	2020-05-29		Europe / Netherlands
EPI_ISL_455246	2020-04-11	Europe	Netherlands		Human	G	B.1.8		(NSP14_T250I,NSP15_V22L,NSP12_P323L,Spike_D614G)	2020-05-29		Europe / Netherlands
EPI_ISL_455298	2020-04-07	Europe	Netherlands	Zuid-Holland	Human	G	B.1.8		(NS7a_E95Q,NSP12_P323L,Spike_D614G,NSP2_S122F,Spike_S940F)	2020-05-29		Europe / Netherlands
EPI_ISL_460733	2020-04-11	Europe	Netherlands		Human	G	B.1.8		(NSP12_P323L,Spike_D614G,NS3_N119D)	2020-06-06		Europe / Netherlands
EPI_ISL_460830	2020-04-02	Europe	Netherlands	Utrecht	Human	G	B.1.8		(NSP4_K399E,NSP12_P323L,Spike_D614G)	2020-06-06		Europe / Netherlands
EPI_ISL_460831	2020-04-17	Europe	Netherlands	Utrecht	Human	G	B.1.8		(NS7a_Q94L,NSP12_P323L,Spike_D614G,NSP2_S122F)	2020-06-06		Europe / Netherlands
EPI_ISL_461063	2020-03-25	Europe	Netherlands		Human	G	B.1.8		(NS7a_G38R,NSP12_P323L,Spike_D614G)	2020-06-06		Europe / Netherlands
EPI_ISL_461074	2020-04-30	Europe	Netherlands		Human	G	B.1.8		(NSP12_V667I,NSP12_P323L,Spike_D614G)	2020-06-06		Europe / Netherlands
EPI_ISL_461076	2020-03-31	Europe	Netherlands		Human	G	B.1.8		(Spike_T716I,NSP12_P323L,Spike_D614G)	2020-06-06		Europe / Netherlands
EPI_ISL_461078	2020-03-31	Europe	Netherlands		Human	G	B.1.8		(Spike_T716I,NSP12_P323L,Spike_D614G,NS8_P38S)	2020-06-06		Europe / Netherlands
EPI_ISL_461130	2020-04-03	Europe	Netherlands		Human	G	B.1.8		(NSP14_T250I,NSP12_P323L,Spike_D614G)	2020-06-06		Europe / Netherlands
EPI_ISL_461140	2020-04-24	Europe	Netherlands		Human	G	B.1.8		(N_T334I,NSP5_L50F,N_S193I,NSP12_P323L,Spike_D614G)	2020-06-06		Europe / Netherlands
EPI_ISL_461157	2020-03-25	Europe	Netherlands	Noord-Brabant	Human	G	B.1.8		(NSP12_P323L,Spike_D614G)	2020-06-06		Europe / Netherlands
EPI_ISL_461163	2020-03-28	Europe	Netherlands	Noord-Brabant	Human	G	B.1.8		(NSP6_L231F,NSP12_P323L,Spike_D614G)	2020-06-06		Europe / Netherlands
EPI_ISL_461167	2020-04-10	Europe	Netherlands	Noord-Brabant	Human	G	B.1.8		(NS3_K21N,NSP12_P323L,Spike_D614G,NSP1_R124C)	2020-06-06		Europe / Netherlands
EPI_ISL_461172	2020-04-15	Europe	Netherlands	Noord-Brabant	Human	G	B.1.8		(NSP3_D410Y,NSP12_P323L,Spike_D614G)	2020-06-06		Europe / Netherlands
EPI_ISL_461202	2020-05-26	Europe	Netherlands	Noord-Brabant	Human	G	B.1.8		(NS3_L219V,NSP3_A1183V,Spike_V367F,NSP3_P278L,NSP2_A192V,NSP12_P323L,Spike_D614G)	2020-06-06		Europe / Netherlands
EPI_ISL_461232	2020-04-27	Europe	Netherlands	Utrecht	Human	G	B.1.8		(NS3_P159S,NSP1_L92F,NSP12_P323L,Spike_D614G)	2020-06-06		Europe / Netherlands
EPI_ISL_461254	2020-03-28	Europe	Netherlands	Zeeland	Human	G	B.1.8		(NSP12_P323L,Spike_D614G)	2020-06-06		Europe / Netherlands
EPI_ISL_461264	2020-03-27	Europe	Netherlands	Zeeland	Human	G	B.1.8		(N_A119V,NSP12_P323L,Spike_D614G,N_S327L,NSP3_P778S)	2020-06-06		Europe / Netherlands
EPI_ISL_461265	2020-04-03	Europe	Netherlands	Zeeland	Human	G	B.1.8		(NS7a_Q94L,NSP2_L204F,Spike_A688S,NSP12_P323L,Spike_D614G)	2020-06-06		Europe / Netherlands
EPI_ISL_461367	2020-05-11	Europe	Netherlands	Zuid-Holland	Human	G	B.1.8		(NSP4_S137L,NSP1_M85del,N_G18V,NSP14_T250I,NSP7_L40I,NSP12_P323L,Spike_D614G,Spike_S937L)	2020-06-06		Europe / Netherlands
EPI_ISL_523203	2020-05-12	Europe	Netherlands	Gelderland	Human	G	B.1.8		(NSP2_A375V,NSP9_T35A,NSP5_A260V,Spike_G72E,NSP12_P323L,Spike_D614G,N_P199L)	2020-08-26		Europe / Netherlands
EPI_ISL_523282	2020-06-03	Europe	Netherlands	Limburg	Human	G	B.1.8		(NS8_C25F,NS3_L219V,NSP3_I750V,NSP2_A192V,NSP12_P323L,Spike_D614G)	2020-08-26		Europe / Netherlands
EPI_ISL_523284	2020-06-03	Europe	Netherlands	Limburg	Human	G	B.1.8		(NSP2_G548S,NS3_L219V,NSP3_I750V,NSP2_A192V,NSP12_P323L,Spike_D614G,NSP6_L37F)	2020-08-26		Europe / Netherlands
EPI_ISL_523285	2020-06-03	Europe	Netherlands	Limburg	Human	G	B.1.8		(NS3_L219V,NSP3_M770K,NSP3_I750V,NSP2_A192V,NSP12_P323L,Spike_D614G)	2020-08-26		Europe / Netherlands
EPI_ISL_523307	2020-05-07	Europe	Netherlands	Noord-Brabant	Human	G	B.1.8		(NS7a_Q94L,NSP12_P323L,Spike_D614G,NSP2_S122F)	2020-08-26		Europe / Netherlands
EPI_ISL_523358	2020-05-11	Europe	Netherlands	Noord-Brabant	Human	G	B.1.8		(NSP3_P1921S,NSP12_P323L,Spike_D614G)	2020-08-26		Europe / Netherlands
EPI_ISL_523359	2020-05-13	Europe	Netherlands	Noord-Brabant	Human	G	B.1.8		(NSP3_P1921S,NSP12_P323L,Spike_D614G)	2020-08-26		Europe / Netherlands
EPI_ISL_523367	2020-05-14	Europe	Netherlands	Noord-Brabant	Human	G	B.1.8		(NS7a_Q94L,N_D144Y,NSP12_P323L,Spike_D614G,NSP2_S122F)	2020-08-26		Europe / Netherlands
EPI_ISL_523368	2020-05-16	Europe	Netherlands	Noord-Brabant	Human	G	B.1.8		(NS7a_Q94L,NSP3_F1519W,NSP12_P323L,Spike_D614G,NSP2_S122F)	2020-08-26		Europe / Netherlands
EPI_ISL_523369	2020-05-16	Europe	Netherlands	Noord-Brabant	Human	G	B.1.8		(NS7a_Q94L,NSP3_F1519W,NSP12_P323L,Spike_D614G,NSP2_S122F)	2020-08-26		Europe / Netherlands
EPI_ISL_523377	2020-05-22	Europe	Netherlands	Noord-Brabant	Human	G	B.1.8		(NS7a_Q94L,NSP3_F1519W,NSP12_P323L,Spike_D614G,NSP2_S122F)	2020-08-26		Europe / Netherlands
EPI_ISL_523380	2020-07-08	Europe	Netherlands	Noord-Brabant	Human	G	B.1.8		(NSP3_N1263del,NSP9_G37E,NS3_H182Y,NSP13_I258V,NSP3_D178Y,NSP16_S241P,NSP2_A192V,NSP12_P323L,Spike_A262S,Spike_D614G)	2020-08-26		Europe / Netherlands
EPI_ISL_523381	2020-07-08	Europe	Netherlands	Noord-Brabant	Human	G	B.1.8		(NSP3_N1263del,NSP9_G37E,NS3_H182Y,NSP13_I258V,NSP3_D178Y,NSP2_A192V,NSP12_P323L,Spike_A262S,Spike_D614G)	2020-08-26		Europe / Netherlands
EPI_ISL_523385	2020-06-15	Europe	Netherlands	Noord-Brabant	Human	G	B.1.8		(NS3_H182Y,NSP3_D178Y,NSP2_A192V,NSP12_P323L,Spike_D614G)	2020-08-26		Europe / Netherlands
EPI_ISL_523402	2020-05-01	Europe	Netherlands	Noord-Brabant	Human	G	B.1.8		(NSP4_L436S,M_L46F,NSP12_P323L,Spike_D614G)	2020-08-26		Europe / Netherlands
EPI_ISL_523498	2020-05-08	Europe	Netherlands		Human	G	B.1.8		(N_G18V,NSP14_T250I,NSP7_L40I,Spike_V1268F,NSP12_P323L,Spike_D614G,Spike_S937L)	2020-08-26		Europe / Netherlands
EPI_ISL_523550	2020-05-16	Europe	Netherlands	Zeeland	Human	G	B.1.8		(NS7a_Q94L,NSP12_P323L,Spike_D614G,NSP2_S122F)	2020-08-26		Europe / Netherlands
EPI_ISL_523568	2020-05-22	Europe	Netherlands	Zeeland	Human	G	B.1.8		(NS7a_Q94L,NSP3_F1519W,NSP12_P323L,Spike_D614G,NSP2_S122F)	2020-08-26		Europe / Netherlands
EPI_ISL_523575	2020-04-17	Europe	Netherlands	Zuid-Holland	Human	G	B.1.8		(NS3_H78Y,NSP12_H613Y,NSP12_P323L,Spike_D614G,NSP3_F1207L)	2020-08-26		Europe / Netherlands
EPI_ISL_523668	2020-06-24	Europe	Netherlands	Zuid-Holland	Human	G	B.1.8		(NS7a_Q94L,NSP3_F1519W,NSP12_P323L,Spike_D614G,NSP2_S122F,Spike_A344S)	2020-08-26		Europe / Netherlands
EPI_ISL_523672	2020-06-24	Europe	Netherlands	Zuid-Holland	Human	G	B.1.8		(NS7a_Q94L,NSP3_F1519W,NSP12_P323L,Spike_D614G,NSP2_S122F)	2020-08-26		Europe / Netherlands
EPI_ISL_523676	2020-06-26	Europe	Netherlands	Zuid-Holland	Human	G	B.1.8		(NS7a_Q94L,Spike_K182E,NSP3_F1519W,NSP12_P323L,Spike_D614G,NSP2_S122F,Spike_A344S)	2020-08-26		Europe / Netherlands
EPI_ISL_523684	2020-06-26	Europe	Netherlands	Zuid-Holland	Human	G	B.1.8		(NS7a_Q94L,Spike_K182E,N_T379I,NSP3_F1519W,NSP12_P323L,Spike_D614G,NSP2_S122F,Spike_A344S)	2020-08-26		Europe / Netherlands
EPI_ISL_547484	2020-03-27	Europe	Netherlands	Noord-Brabant	Human	G	B.1.8		(NSP12_P323L,Spike_D614G)	2020-09-24		Europe / Netherlands
EPI_ISL_547521	2020-04-15	Europe	Netherlands	Utrecht	Human	G	B.1.8		(NSP12_P323L,Spike_D614G)	2020-09-24		Europe / Netherlands
EPI_ISL_636526	2020-04-23	Europe	Netherlands	Gelderland	Human	G	B.1.8		(N_A119V,NSP12_Q81R,NSP12_P323L,Spike_D614G,N_S327L)	2020-11-13		Europe / Netherlands
EPI_ISL_636542	2020-03-31	Europe	Netherlands	Limburg	Human	G	B.1.8		(Spike_T716I,NSP12_P323L,Spike_D614G)	2020-11-13		Europe / Netherlands
EPI_ISL_636566	2020-06-16	Europe	Netherlands	Noord-Holland	Human	G	B.1.8		(NS7a_Q94L,NSP3_F1519W,NSP12_P323L,Spike_D614G,NSP2_S122F)	2020-11-13		Europe / Netherlands
EPI_ISL_636554	2020-04-14	Europe	Netherlands	Noord-Brabant	Human	G	B.1.8		(Spike_T716I,NSP12_P323L,Spike_D614G,NS8_P38S)	2020-11-13		Europe / Netherlands
EPI_ISL_722413	2020-10-01	Europe	Netherlands	Limburg	Human	G	B.1.8		(N_R195I,NSP3_N1263del,N_D128Y,NSP9_G37E,NS3_H182Y,NSP13_I258V,NSP3_D178Y,NS7a_L102del,NSP2_L410F,NSP2_A192V,NSP12_P323L,Spike_Q314K,NSP9_P57L,Spike_A262S,Spike_D614G,Spike_F486L,NS7a_I103del)	2020-12-21		Europe / Netherlands
EPI_ISL_722420	2020-10-14	Europe	Netherlands	Limburg	Human	G	B.1.8		(NSP3_N1263del,NSP9_G37E,NS3_H182Y,NSP13_I258V,NSP3_D178Y,NS6_V5F,NSP2_A192V,NSP12_P323L,Spike_Q314K,Spike_A262S,Spike_D614G,Spike_Y144del,Spike_F486L)	2020-12-21		Europe / Netherlands
EPI_ISL_722437	2020-10-13	Europe	Netherlands	Limburg	Human	G	B.1.8		(NSP3_N1263del,NSP9_G37E,NS3_H182Y,NSP13_I258V,NSP3_D178Y,NSP2_A192V,NSP12_P323L,Spike_Q314K,Spike_A262S,Spike_D614G,Spike_F486L,NSP15_P157S)	2020-12-21		Europe / Netherlands
EPI_ISL_722439	2020-10-14	Europe	Netherlands	Limburg	Human	G	B.1.8		(NSP3_N1263del,NSP9_G37E,NS3_H182Y,NSP13_I258V,NSP3_D178Y,NSP15_E233K,NSP2_A192V,NSP12_P323L,Spike_Q314K,Spike_A262S,Spike_D614G,Spike_F486L)	2020-12-21		Europe / Netherlands
EPI_ISL_722440	2020-10-15	Europe	Netherlands	Drenthe	Human	G	B.1.8		(NSP3_N1263del,NSP9_G37E,NS3_H182Y,NSP13_I258V,NSP3_D178Y,NSP2_A192V,NSP12_P323L,Spike_Q314K,Spike_A262S,Spike_D614G,NSP3_T24I,Spike_F486L)	2020-12-21		Europe / Netherlands
EPI_ISL_722446	2020-10-08	Europe	Netherlands	Limburg	Human	G	B.1.8		(NSP3_N1263del,NSP2_S196A,NSP9_G37E,NS3_H182Y,NSP13_I258V,NSP3_D178Y,NSP2_A192V,NSP12_P323L,Spike_Q314K,Spike_A262S,Spike_D614G,NSP3_T24I,Spike_F486L)	2020-12-21		Europe / Netherlands
EPI_ISL_804387	2020-04-30	Europe	Netherlands	Flevoland	Human	G	B.1.8		(NSP12_P323L,Spike_D614G)	2021-01-12		Europe / Netherlands
EPI_ISL_804397	2020-03-30	Europe	Netherlands	Noord-Holland	Human	G	B.1.8		(NSP12_P323L,Spike_D614G)	2021-01-12		Europe / Netherlands
EPI_ISL_804413	2020-03-26	Europe	Netherlands	Noord-Holland	Human	G	B.1.8		(NSP12_P323L,Spike_D614G)	2021-01-12		Europe / Netherlands
EPI_ISL_804424	2020-04-01	Europe	Netherlands	Noord-Holland	Human	G	B.1.8		(NSP12_P323L,Spike_D614G,NSP12_L527I)	2021-01-12		Europe / Netherlands
EPI_ISL_1035605	2020-03-31	Europe	Netherlands	Noord-Brabant	Human	G	B.1.8		(Spike_T19I,NSP12_P323L,Spike_D614G)	2021-02-19		Europe / Netherlands
EPI_ISL_1035698	2020-03-30	Europe	Netherlands	Groningen	Human	G	B.1.8		(NSP14_D258Y,NSP3_N901I,NSP3_V932L,NSP12_P323L,Spike_D614G)	2021-02-19		Europe / Netherlands
EPI_ISL_523371	2020-05-16	Europe	Netherlands	Noord-Brabant	Human	G	B.1.8		(NS7a_Q94L,NSP3_F1519W,NSP12_P323L,Spike_D614G,NSP2_S122F)	2020-08-26		Europe / Netherlands
EPI_ISL_523374	2020-05-19	Europe	Netherlands	Noord-Brabant	Human	G	B.1.8		(NS7a_Q94L,NSP3_F1519W,NSP12_P323L,Spike_D614G,NSP2_S122F)	2020-08-26		Europe / Netherlands
EPI_ISL_523407	2020-05-18	Europe	Netherlands	Noord-Holland	Human	G	B.1.8		(NSP3_A480V,NS7a_Q94L,NSP12_P323L,Spike_D614G,NSP2_S122F)	2020-08-26		Europe / Netherlands
EPI_ISL_523680	2020-06-27	Europe	Netherlands	Zuid-Holland	Human	G	B.1.8		(NS7a_Q94L,NSP3_F1519W,NSP12_P323L,Spike_D614G,NSP2_S122F)	2020-08-26		Europe / Netherlands
EPI_ISL_2708989	2020-03-30	Europe	Netherlands	Gelderland	Human	G	B.1.8		(NSP12_P323L,Spike_D614G)	2021-06-28		Europe / Netherlands
EPI_ISL_2708994	2020-04-02	Europe	Netherlands	Noord-Brabant	Human	G	B.1.8		(NSP12_P323L,Spike_D614G)	2021-06-28		Europe / Netherlands
EPI_ISL_2708995	2020-04-02	Europe	Netherlands	Gelderland	Human	G	B.1.8		(NSP12_P323L,Spike_D614G)	2021-06-28		Europe / Netherlands
EPI_ISL_2708998	2020-04-06	Europe	Netherlands	Drenthe	Human	G	B.1.8		(NSP2_Q427H,NSP12_P323L,Spike_D614G)	2021-06-28		Europe / Netherlands
EPI_ISL_2709000	2020-04-06	Europe	Netherlands	Noord-Brabant	Human	G	B.1.8		(NSP12_P323L,Spike_D614G)	2021-06-28		Europe / Netherlands
EPI_ISL_422630	2020-03-31	Europe	Netherlands	Zuid-Holland	Human	L	B.11		(NSP13_R392C,NSP3_K1211N,NSP2_D268del,Spike_L54F)	2020-04-11		Europe / Netherlands
EPI_ISL_422746	2020-03-25	Europe	Netherlands		Human	L	B.11		(NSP13_R392C,NSP2_D268del,NSP10_K95N)	2020-04-11		Europe / Netherlands
EPI_ISL_422749	2020-03-25	Europe	Netherlands		Human	L	B.11		(NSP13_R392C,NSP2_D268del)	2020-04-11		Europe / Netherlands
EPI_ISL_454794	2020-04-07	Europe	Netherlands	Utrecht	Human	L	B.11		(NSP13_R392C,NSP2_D268del)	2020-05-29		Europe / Netherlands
EPI_ISL_460767	2020-03-25	Europe	Netherlands		Human	L	B.11		(NSP13_R392C,NSP2_D268del)	2020-06-06		Europe / Netherlands
EPI_ISL_460792	2020-03-30	Europe	Netherlands	Noord-Holland	Human	L	B.11		(NSP13_R392C,NSP2_D268del)	2020-06-06		Europe / Netherlands
EPI_ISL_460852	2020-04-13	Europe	Netherlands	Friesland	Human	L	B.11		(NSP13_R392C,NSP2_D268del)	2020-06-06		Europe / Netherlands
EPI_ISL_460854	2020-04-30	Europe	Netherlands	Friesland	Human	L	B.11		(NSP13_R392C,NSP2_D268del)	2020-06-06		Europe / Netherlands
EPI_ISL_460932	2020-04-10	Europe	Netherlands	Gelderland	Human	L	B.11		(NSP13_R392C,NSP14_V290F,NSP2_D268del)	2020-06-06		Europe / Netherlands
EPI_ISL_460934	2020-04-12	Europe	Netherlands	Gelderland	Human	L	B.11		(NSP13_R392C,NSP2_D268del)	2020-06-06		Europe / Netherlands
EPI_ISL_461087	2020-05-08	Europe	Netherlands		Human	L	B.11		(NSP13_R392C,NSP2_D268del)	2020-06-06		Europe / Netherlands
EPI_ISL_461159	2020-03-26	Europe	Netherlands	Noord-Brabant	Human	L	B.11		(NSP13_R392C,NSP3_S1212P,NSP2_D268del)	2020-06-06		Europe / Netherlands
EPI_ISL_461165	2020-04-08	Europe	Netherlands	Noord-Brabant	Human	L	B.11		(N_K374N,NSP13_R392C,NSP2_D268del,N_S235F)	2020-06-06		Europe / Netherlands
EPI_ISL_461183	2020-04-26	Europe	Netherlands	Noord-Brabant	Human	L	B.11		(NSP13_R392C,N_H300Y,NSP3_P153L,NSP2_D268del)	2020-06-06		Europe / Netherlands
EPI_ISL_461186	2020-04-29	Europe	Netherlands	Noord-Brabant	Human	L	B.11		(NSP3_T819I,NSP5_V73A,NSP13_R392C,NSP8_L95F,NSP2_D268del)	2020-06-06		Europe / Netherlands
EPI_ISL_461276	2020-04-29	Europe	Netherlands	Zeeland	Human	L	B.11		(NSP13_R392C,NSP2_D268del,NS7b_E3Q)	2020-06-06		Europe / Netherlands
EPI_ISL_461288	2020-04-02	Europe	Netherlands	Zeeland	Human	L	B.11		(NSP13_R392C,NSP6_H11Y,NSP2_D268del)	2020-06-06		Europe / Netherlands
EPI_ISL_790628	2020-03-30	Europe	Netherlands	Noord-Brabant	Human	O	B.11		(NSP8_T145I,NSP13_R392C,NSP2_D268del,NSP6_L37F)	2021-01-08		Europe / Netherlands
EPI_ISL_804381	2020-04-08	Europe	Netherlands	Noord-Holland	Human	O	B.11		(NSP13_R392C,NSP13_P77L,NSP2_D268del,NSP12_M196I,M_A2V,NSP6_L37F)	2021-01-12		Europe / Netherlands
EPI_ISL_1035223	2020-04-07	Europe	Netherlands	Gelderland	Human	L	B.11		(NSP13_R392C,NSP2_D268del)	2021-02-19		Europe / Netherlands
EPI_ISL_2708996	2020-04-05	Europe	Netherlands	Noord-Brabant	Human	L	B.11		(NSP13_R392C,NSP2_D268del)	2021-06-28		Europe / Netherlands
EPI_ISL_2709002	2020-04-06	Europe	Netherlands	Utrecht	Human	L	B.11		(NSP13_R392C,NSP2_D268del)	2021-06-28		Europe / Netherlands
EPI_ISL_2731376	2020-03-28	Europe	Netherlands	Noord-Brabant	Human	L	B.11		(NSP13_R392C,NSP2_D268del)	2021-06-30		Europe / Netherlands
EPI_ISL_8806201	2021-12-31	Europe	Poland	Dolnoslakie	Human	GK	AY.122	VOC Delta GK (B.1.617.2+AY.*) first detected in India	(N_G215C,N_D63G,N_R203M,NSP12_G671S,NS7a_P84L,Spike_G142D,NS3_S26L,Spike_P681R,Spike_R158del,NSP3_P1228L,NSP3_T1180I,NS7a_V82A,NSP3_A488S,Spike_F157del,NSP4_T492I,NSP14_A394V,Spike_T19R,NS7a_T120I,NSP2_K81N,N_D377Y,M_I82T,Spike_D950N,NS7b_T40I,NSP13_P77L,Spike_E156G,NSP3_P1469S,Spike_T478K,NSP3_V325F,NS7a_P45L,NSP6_T77A,NSP12_P323L,Spike_D614G,NSP4_V167L,Spike_L452R)	2022-01-18		Europe / Poland
EPI_ISL_7880210	2021-12-07	Europe	Poland	Wielkopolskie	Human	GK	AY.43	VOC Delta GK (B.1.617.2+AY.*) first detected in India	(N_G215C,N_D63G,N_R203M,NSP12_G671S,Spike_G142D,NSP4_A380V,NSP13_I493V,NS3_S26L,Spike_P681R,Spike_R158del,NSP3_P1228L,NS7a_V82A,NSP3_A488S,Spike_F157del,NSP4_T492I,NSP14_A394V,Spike_T19R,NS7a_T120I,N_D377Y,M_I82T,Spike_D950N,N_Q9L,NS7b_T40I,NSP13_P77L,Spike_E156G,Spike_N536D,NSP3_P1469S,Spike_T478K,NSP12_L838I,NSP6_T77A,NSP12_P323L,Spike_D614G,NSP4_V167L,Spike_L452R)	2021-12-20		Europe / Poland
EPI_ISL_9140759	2022-01-13	Europe	Poland	Warminsko-Mazurskie	Human	GK	AY.43	VOC Delta GK (B.1.617.2+AY.*) first detected in India	(N_G215C,N_D63G,N_R203M,NSP12_G671S,Spike_G142D,NS3_S26L,Spike_P681R,Spike_R158del,NSP3_P1228L,NS7a_V82A,NSP3_A488S,Spike_F157del,NSP4_T492I,NSP14_A394V,Spike_T19R,NS7a_T120I,N_D377Y,M_I82T,Spike_D950N,N_Q9L,NS7b_T40I,N_K370N,NSP13_P77L,Spike_E156G,NS8_T26I,NSP3_P1469S,NS8_E110stop,Spike_T478K,NSP12_L838I,NSP6_T77A,NSP12_P323L,Spike_D614G,Spike_L452R,NSP4_V167L)	2022-01-26		Europe / Poland
EPI_ISL_8377272	2021-12-03	Europe	Poland	Lubelskie	Human	GK	AY.43	VOC Delta GK (B.1.617.2+AY.*) first detected in India	(N_G215C,N_D63G,N_R203M,NSP12_G671S,Spike_G142D,NS3_S26L,Spike_P681R,Spike_R158del,NSP3_P1228L,NS7a_V82A,NSP3_A488S,Spike_F157del,NSP4_T492I,NSP3_T48I,NSP14_A394V,Spike_T19R,NS7a_T120I,N_D377Y,M_I82T,Spike_D950N,N_Q9L,NS7a_T28I,NS7b_T40I,NSP3_V202I,NSP13_P77L,Spike_E156G,NSP3_P1469S,NS7a_Q76stop,Spike_T478K,NSP12_L838I,NSP6_T77A,NSP12_P323L,Spike_D614G,NSP4_V167L,Spike_L452R)	2022-01-05		Europe / Poland
EPI_ISL_6324402	2021-10-29	Europe	Poland	Mazowieckie	Human	GK	AY.43	VOC Delta GK (B.1.617.2+AY.*) first detected in India	(N_G215C,N_D63G,N_R203M,NSP12_G671S,Spike_G142D,NS3_S26L,Spike_P681R,Spike_R158del,NSP3_P1228L,NSP4_T204I,NS7a_V82A,NSP3_A488S,Spike_F157del,NSP4_T492I,NSP14_A394V,Spike_T19R,NS7a_T120I,N_D377Y,M_I82T,Spike_D950N,N_Q9L,NS7b_T40I,NSP13_P77L,N_M234V,Spike_E156G,NSP3_P1469S,Spike_T478K,NSP12_L838I,NSP6_T77A,NSP12_P323L,Spike_D614G,NSP4_V167L,Spike_L452R)	2021-11-16		Europe / Poland
EPI_ISL_8035358	2021-12-23	Europe	Poland		Human	GK	AY.43	VOC Delta GK (B.1.617.2+AY.*) first detected in India	(N_G215C,N_D63G,N_R203M,NSP12_G671S,Spike_G142D,NS3_S26L,Spike_P681R,Spike_P1162S,Spike_R158del,NSP3_P1228L,NSP3_S1212L,NS7a_V82A,NSP3_A488S,Spike_F157del,NSP4_T492I,NSP3_T48I,NSP14_A394V,Spike_T19R,NS7a_T120I,N_D377Y,M_I82T,Spike_D950N,N_Q9L,NS7a_T28I,NS7b_T40I,NSP3_V202I,NSP13_P77L,Spike_E156G,NSP3_K525R,NSP3_P1469S,Spike_T478K,NSP12_L838I,NSP6_T77A,NSP12_P323L,Spike_D614G,NSP4_V167L,Spike_L452…	2021-12-24		Europe / Poland
EPI_ISL_4109577	2021-08-23	Europe	Poland	Malopolskie	Human	GK	AY.43	VOC Delta GK (B.1.617.2+AY.*) first detected in India	(N_G215C,N_D63G,N_R203M,NSP3_D218G,NSP12_G671S,Spike_G142D,NS3_S26L,Spike_P681R,Spike_R158del,NSP3_P1228L,NS7a_V82A,NSP3_A488S,Spike_F157del,NSP4_T492I,NSP14_A394V,Spike_T19R,NS7a_T120I,N_D377Y,M_I82T,Spike_D950N,N_Q9L,NS7b_T40I,NSP13_P77L,Spike_E156G,NSP3_P1469S,Spike_T478K,NSP12_L838I,NSP6_T77A,NSP12_P323L,Spike_D614G,NSP4_V167L,Spike_L452R,NSP3_A861T)	2021-09-13		Europe / Poland
EPI_ISL_5860666	2021-10-04	Europe	Poland	Podkarpackie	Human	GK	AY.43	VOC Delta GK (B.1.617.2+AY.*) first detected in India	(N_G215C,NSP13_M429I,N_D63G,N_R203M,NSP12_G671S,Spike_G142D,NS3_S26L,Spike_P681R,Spike_R158del,NSP3_P1228L,NS7a_V82A,NSP3_A488S,Spike_F157del,NSP4_T492I,NSP14_A394V,Spike_T19R,NS7a_T120I,N_D377Y,M_I82T,NSP5_T199A,Spike_D950N,N_Q9L,NS7a_T28I,NS7b_T40I,NSP13_P77L,M_V60L,Spike_E156G,NSP3_P1867T,NSP3_P1469S,Spike_T478K,NSP12_L838I,NS7a_V71I,NSP6_T77A,NSP12_P323L,Spike_D614G,NSP4_V167L,Spike_L452R)	2021-11-02		Europe / Poland
EPI_ISL_5268218	2021-09-23	Europe	Poland	Podkarpackie	Human	GK	AY.43	VOC Delta GK (B.1.617.2+AY.*) first detected in India	(N_G215C,N_D63G,N_R203M,NSP12_G671S,Spike_G142D,NS3_S26L,Spike_P681R,Spike_R158del,NSP3_P1228L,NS7a_V82A,NSP3_A488S,Spike_F157del,NSP4_T492I,NSP14_A394V,Spike_T19R,NS7a_T120I,N_D377Y,M_I82T,Spike_D950N,N_Q9L,NS7b_T40I,NSP13_P77L,Spike_E156G,NSP3_P1469S,Spike_T478K,NSP12_L838I,NSP6_T77A,NSP12_P323L,Spike_D614G,Spike_D745G,NSP4_V167L,Spike_L452R)	2021-10-18		Europe / Poland
EPI_ISL_1239751	2021-02-18	Europe	Poland	Lubelskie	Human	GR	B.1.1		(Spike_D138H,NS3_D173G,N_R203K,N_G204R,NSP12_P323L,Spike_P681H,Spike_D614G)	2021-03-14		Europe / Poland
EPI_ISL_1168331	2021-02-10	Europe	Poland	Podlaskie	Human	GR	B.1.1		(NS3_D173G,N_R203K,N_G204R,NS8_D119Y,NS3_F28L,NSP12_P323L,Spike_P681H,Spike_D614G,Spike_D138N,N_N269S)	2021-03-06		Europe / Poland
EPI_ISL_1539193	2021-03-01	Europe	Poland	Podlaskie	Human	GR	B.1.1		(NS3_D173G,N_R203K,N_G204R,NS8_D119Y,NS3_F28L,NSP12_P323L,Spike_P681H,Spike_D614G,Spike_D138N)	2021-04-11		Europe / Poland
EPI_ISL_1393992	2021-03-04	Europe	Poland	Lubelskie	Human	GR	B.1.1		(NS3_D173G,NSP16_H186R,N_R203K,NS8_A51V,N_G204R,NS3_F28L,NS3_E191A,NSP12_P323L,Spike_P681H,Spike_D614G)	2021-03-29		Europe / Poland
EPI_ISL_1062936	2021-01-20	Europe	Poland	Wielkopolskie	Human	GR	B.1.1		(NS3_D173G,NSP3_V1229F,NS7a_I88V,N_R203K,N_G204R,NSP3_P153L,NSP5_A193V,NSP12_P323L,Spike_P681H,Spike_D614G,NSP8_T141M)	2021-02-24		Europe / Poland
EPI_ISL_1201594	2021-02-10	Europe	Poland	Podlaskie	Human	GR	B.1.1		(NSP2_A375V,NSP14_T215I,NS3_D173G,NSP13_S453G,N_R203K,N_G204R,NS8_D119Y,NS3_F28L,NSP12_P323L,Spike_P681H,Spike_D614G,Spike_D138N)	2021-03-10		Europe / Poland
EPI_ISL_1539187	2021-02-26	Europe	Poland	Podlaskie	Human	GR	B.1.1		(NS3_D173G,N_R203K,N_G204R,NS8_D119Y,NS3_F28L,NSP12_P323L,Spike_P681H,Spike_D614G,Spike_D138N)	2021-04-11		Europe / Poland
EPI_ISL_1168294	2021-02-01	Europe	Poland	Podlaskie	Human	GR	B.1.1		(NSP2_A375V,NSP14_T215I,NS3_D173G,NSP13_S453G,N_R203K,N_G204R,NS8_D119Y,NS3_F28L,NSP12_P323L,Spike_P681H,Spike_D614G,Spike_D138N)	2021-03-06		Europe / Poland
EPI_ISL_4518087	2021-03-17	Europe	Poland	Warminsko-Mazurskie	Human	GR	B.1.1		(Spike_H146Y,NS3_D173G,NSP3_V1229F,NSP7_L20F,NS7a_I88V,N_R203K,NSP12_I145V,N_G204R,NSP12_P323L,Spike_P681H,Spike_D614G,NSP6_L37F)	2021-09-26		Europe / Poland
EPI_ISL_1502687	2021-03-11	Europe	Poland	Zachodniopomorskie	Human	GR	B.1.1		(Spike_I714L,NS3_D173G,NSP3_V1229F,NS7a_I88V,NSP2_T412I,N_R203K,N_T205I,N_G204R,NSP3_S1285F,NSP12_P323L,Spike_P681H,Spike_D614G)	2021-04-08		Europe / Poland
EPI_ISL_1034274	2021-02-02	Europe	Poland	Pomorskie	Human	GR	B.1.1.464		(NSP9_P57S,Spike_G75V,NSP2_V541I,N_D343Y,NSP9_G37E,NSP3_D218E,N_R203K,Spike_M177T,NSP15_M218T,NS7b_L22stop,N_G204L,NSP14_A274S,NSP14_M49I,Spike_Y453F,NSP3_E869D,NSP12_P323L,Spike_D614G,NSP2_S138L,NSP2_Q275H,Spike_C1247F)	2021-02-19		Europe / Poland
EPI_ISL_2801426	2021-06-23	Europe	Poland	Lubelskie	Human	GR	B.1.1.464		(NSP12_G671S,NS3_A110del,NSP3_T1348I,Spike_K558N,N_R203K,NS3_L219V,NSP8_Y138C,Spike_Y453F,Spike_N501Y,NSP3_D178N,NSP4_V285I,Spike_C1236F,NSP3_D163Y,Spike_Q183R,NS3_Y109del,N_G204R,NSP13_V266I,NSP14_S369F,NSP12_P323L,NSP12_A550E,NSP15_T321N,Spike_D614G,NSP13_M274I,NSP15_L331I,NSP8_T141M)	2021-07-03		Europe / Poland
EPI_ISL_7949770	2021-12-06	Europe	Poland	Mazowieckie	Human	GK	B.1.617.2	VOC Delta GK (B.1.617.2+AY.*) first detected in India	(N_G215C,Spike_T95I,N_D63G,N_R203M,NSP12_G671S,Spike_G142D,NS3_S26L,NSP1_S135N,Spike_P681R,Spike_R158del,NSP3_P1228L,NS7a_V82A,NSP3_A488S,Spike_F157del,NSP4_T492I,NSP14_A394V,Spike_T19R,NS7a_T120I,N_D377Y,M_I82T,NSP10_T51I,Spike_D950N,NS7b_T40I,NSP13_P77L,Spike_E156G,NSP3_P1469S,Spike_T478K,NSP6_T77A,NSP12_P323L,Spike_D614G,NSP4_V167L,Spike_L452R)	2021-12-22		Europe / Poland
EPI_ISL_975857	2020-11-26	North America	Canada	British Columbia	Human	GR	AW.1		(NS3_G224R,NSP16_A188S,N_R203K,NSP15_T112I,NSP10_T111I,N_G204R,NSP2_T634I,NSP12_P323L,NS3_G172C,Spike_D614G,NSP3_T350N,NSP13_E365D)	2021-02-11		North America / Canada
EPI_ISL_4420133	2020-11-04	North America	Canada	British Columbia	Human	GR	AW.1		(N_P122S,NSP16_A188S,N_R203K,NSP15_T112I,N_G204R,NSP2_T634I,NSP12_P323L,NS3_G172C,Spike_D614G,NSP3_T350N,NSP13_E365D)	2021-09-22		North America / Canada
EPI_ISL_4420119	2020-11-07	North America	Canada	British Columbia	Human	GR	AW.1		(N_P122S,NSP16_A188S,N_R203K,NSP15_T112I,N_G204R,NSP2_T634I,NSP12_P323L,NS3_G172C,Spike_D614G,NSP3_T350N,NSP13_E365D)	2021-09-22		North America / Canada
EPI_ISL_975980	2020-11-30	North America	Canada	British Columbia	Human	GR	AW.1		(NSP16_A188S,NS3_H182Y,N_R203K,NSP15_T112I,NSP10_T111I,N_G204R,NSP2_T634I,NSP12_P323L,NS3_G172C,Spike_D614G,NSP3_T350N,NSP13_E365D)	2021-02-11		North America / Canada
EPI_ISL_575029	2020-08-31	North America	USA	Washington	Human	G	B.1		(NS3_P240L,N_S194L,NS3_Q213K,NSP12_P323L,Spike_D614G,N_A125V)	2020-10-07		North America / USA
EPI_ISL_2597352	2021-03-17	North America	USA	Pennsylvania	Human	G	B.1		(NSP6_L75F,NS7a_P34S,NSP3_N303Y,NSP6_H11Q,NSP2_N290D,NSP12_P323L,NSP5_K90R,Spike_D614G)	2021-06-17		North America / USA
EPI_ISL_5696257	2020-10-17	North America	USA	California	Human	G	B.1		(NSP12_A797E,NSP12_H613Y,N_S194L,NSP2_K110N,NSP5_L75F,NSP12_P323L,NSP14_M153I,Spike_D614G)	2021-10-29		North America / USA
EPI_ISL_1048721	2021-01-31	North America	USA	Maine	Human	GH	B.1		(NSP5_P96S,NSP4_H313Y,NSP6_A46V,N_T205I,NS3_Q57H,NSP9_T67I,NSP12_P323L,Spike_D614G,NSP3_S1424F,NSP9_V85L,NSP13_T127I)	2021-02-22		North America / USA
EPI_ISL_2712804	2020-12-08	North America	USA	California	Human	G	B.1		(NSP2_G262D,N_S194L,NSP15_P205H,NSP12_P323L,Spike_D614G,Spike_F157L)	2021-06-28		North America / USA
EPI_ISL_857255	2020-12-30	North America	USA	New York	Human	G	B.1		(NSP6_C113F,NSP3_T1462I,NSP14_M72I,N_S194L,NSP15_V10L,NSP12_P323L,Spike_D614G)	2021-01-21		North America / USA
EPI_ISL_2220652	2020-08-10	North America	USA	Texas	Human	G	B.1		(NSP12_A185V,NS6_L4P,NSP12_P323L,Spike_D614G,N_P383L)	2021-05-21		North America / USA
EPI_ISL_789738	2020-09-02	North America	USA	Texas	Human	GH	B.1		(Spike_S943P,N_S190I,NS3_Q57H,NSP2_T85I,NSP12_P323L,Spike_D614G)	2021-01-08		North America / USA
EPI_ISL_2617867	2020-09-02	North America	USA	California	Human	GR	B.1		(NSP15_A117T,NSP6_A136V,N_S194L,N_R203K,Spike_L5F,N_G204R,NSP1_H110Y,NSP2_T547I,NS8_A65S,NSP12_P323L,Spike_D614G,NSP3_A861V)	2021-06-20		North America / USA
EPI_ISL_1078274	2021-01-15	North America	USA	Texas	Human	GH	B.1		(NSP3_V381A,N_T205I,NSP13_A469T,NS3_Q57H,NSP12_A526V,NS3_P240S,NSP2_T85I,Spike_M153I,NSP12_P323L,NSP13_G527R,Spike_D614G,NSP4_I289V,Spike_G261V)	2021-02-25		North America / USA
EPI_ISL_1398153	2021-03-04	North America	USA	New York	Human	GH	B.1		(NSP6_G107del,NSP6_S106del,N_T205I,NSP6_F108del,Spike_D80G,NS3_Q57H,NSP4_A446V,NSP2_T85I,Spike_F157S,NSP6_V278I,Spike_T791I,NSP12_P323L,Spike_D614G,NSP4_L438P,Spike_N148T)	2021-03-30		North America / USA
EPI_ISL_3099762	2020-10-31	North America	USA	Wyoming	Human	G	B.1		(NSP3_P1261S,NSP2_S301F,N_S194L,NSP10_P8S,NS3_P159S,NSP5_V18A,NSP12_P323L,Spike_D614G)	2021-07-27		North America / USA
EPI_ISL_5695997	2020-10-09	North America	USA	California	Human	G	B.1		(N_S194L,NSP7_N78S,NSP12_P323L,Spike_D614G)	2021-10-29		North America / USA
EPI_ISL_1041853	2021-02-13	North America	USA	New York	Human	GH	B.1		(NS3_Q57H,NSP2_T85I,NSP12_P323L,Spike_D614G)	2021-02-22		North America / USA
EPI_ISL_1938031	2020-11-14	North America	USA	North Carolina	Human	O	B.1		(NS3_S165F,NSP3_K1302R,NSP13_A505V,N_S193I,NS3_Q57H,NSP2_G165S,Spike_V622F,NSP12_P323L,Spike_D614G,NS3_G18V,NS7a_E22D)	2021-05-07		North America / USA
EPI_ISL_1182254	2020-10-29	North America	USA	Arizona	Human	GH	B.1		(NS6_T21N,NS3_Q57H,NSP2_T85I,NSP12_P323L,Spike_D614G,NSP13_L428F)	2021-03-08		North America / USA
EPI_ISL_1307118	2021-03-09	North America	USA	New York	Human	GH	B.1		(NSP4_K399E,NS3_L15F,NS3_P104L,NSP6_S106del,Spike_D80G,NSP3_V1209A,Spike_F157S,Spike_Y144del,NSP4_L438P,N_M234I,NS3_P42L,NSP6_G107del,N_M210T,NS8_A51S,N_T205I,NSP6_F108del,NS3_Q57H,NSP4_A446V,Spike_T553I,NS8_T11I,NSP2_T85I,NSP6_V278I,NSP12_P323L,Spike_D614G,Spike_L452R)	2021-03-22		North America / USA
EPI_ISL_5074846	2020-07-13	North America	USA	Texas	Human	G	B.1		(NSP13_E319D,N_R203K,NSP3_T734I,NS3_Q57H,N_G204R,NSP2_T85I,NSP12_P323L,Spike_D614G)	2021-10-12		North America / USA
EPI_ISL_787158	2020-08-17	North America	USA	Texas	Human	G	B.1		(NSP3_W1196L,Spike_W1212C,NSP3_A1222S,NSP2_T85I,NS8_S24L,NSP3_L858J,NSP12_P323L,Spike_N1135I,Spike_D614G,N_P199L,NSP14_N129B,NSP3_Q128K)	2021-01-08		North America / USA
EPI_ISL_7857324	2020-12-15	North America	USA	California	Human	G	B.1		(N_T334I,NS3_W128L,NS3_T223I,NSP12_P323L,Spike_S704L,Spike_D614G,NSP2_S138L,NSP4_M33I)	2021-12-20		North America / USA
EPI_ISL_1136971	2020-10-06	North America	USA	Nevada	Human	G	B.1		(NSP3_P1261S,N_S194L,NSP12_P264S,N_P13L,NSP13_D260Y,NSP12_P323L,Spike_D614G)	2021-03-03		North America / USA
EPI_ISL_8214139	2021-01-09	North America	USA	Maine	Human	G	B.1		(N_S194L,NSP13_D542G,Spike_R1107S,Spike_T1117I,NSP12_P323L,Spike_D614G,Spike_Q836H)	2021-12-31		North America / USA
EPI_ISL_1238676	2021-02-03	North America	USA	Texas	Human	GH	B.1		(NSP4_P29L,NSP13_S468L,NS3_Q57H,NSP2_T85I,NSP5_V157L,NSP14_N129D,NS3_G172V,NSP12_P323L,Spike_D614G)	2021-03-13		North America / USA
EPI_ISL_1184154	2021-02-19	North America	USA	Virginia	Human	GH	B.1		(NS3_S58N,NSP15_P262L,NSP15_A94V,NSP2_F10L,NSP2_A510V,N_S194L,NS3_Q57H,NSP2_T85I,NS7b_E39Q,NS8_I71V,NS8_S24L,NSP12_P323L,Spike_D614G,NSP4_V285L)	2021-03-09		North America / USA
EPI_ISL_2203156	2020-12-29	North America	USA	Texas	Human	G	B.1		(NSP2_T85I,NSP12_P323L,Spike_D614G,NSP14_N129B)	2021-05-21		North America / USA
EPI_ISL_5443699	2020-12-16	North America	USA	California	Human	G	B.1		(NSP2_V577L,NSP12_D92N,N_S194L,Spike_A1174V,NSP12_P323L,Spike_D614G,NS3_E239D,NSP2_P191L,NSP13_T214I,Spike_G1167V)	2021-10-23		North America / USA
EPI_ISL_788050	2020-08-18	North America	USA	Texas	Human	GH	B.1		(Spike_S316P,NSP14_R213L,N_T205I,NS3_Q57H,NS8_S24L,NSP12_P323L,Spike_D614G,N_A134V)	2021-01-08		North America / USA
EPI_ISL_788675	2020-08-21	North America	USA	Texas	Human	G	B.1		(NSP3_T1275I,NSP1_R24C,N_P13T,NS7a_L17F,NS6_L4P,NSP12_P323L,NSP3_P141S,Spike_D614G,N_P383L)	2021-01-08		North America / USA
EPI_ISL_1079078	2021-01-18	North America	USA	Texas	Human	GH	B.1		(N_P67S,NSP16_R216C,NS3_Q57H,NSP2_T85I,NS8_S24L,NSP8_G113R,NS3_G172V,N_S190C,NSP12_P323L,Spike_D614G,N_P199L)	2021-02-25		North America / USA
EPI_ISL_1114594	2021-02-09	North America	USA	Pennsylvania	Human	G	B.1		(NSP3_P1261S,N_S194L,NSP12_T248I,NSP12_P323L,Spike_D614G)	2021-03-02		North America / USA
EPI_ISL_2712601	2021-01-15	North America	USA	California	Human	G	B.1		(NSP3_A1766V,N_S194L,NSP14_V381L,NSP13_D542G,NS3_V112I,NSP12_P323L,Spike_D614G)	2021-06-28		North America / USA
EPI_ISL_4962629	2021-03-06	North America	USA	Florida	Human	GH	B.1		(Spike_T95I,NS3_S40L,NS7b_I26L,N_N213Y,NS7b_M24C,Spike_T240I,Spike_W152R,NS7b_L17C,NS7b_V21F,NSP12_T643I,NS3_T223I,Spike_Y144del,NS7b_L14stop,NS7b_F19S,NSP6_M86I,Spike_L141F,NS3_A54V,NSP5_P96L,Spike_V143D,NSP13_A338V,NS7b_L22stop,NS3_Q57H,NSP2_P13L,Spike_A899S,NSP13_V452L,NSP12_P323L,NSP16_G208A,NS7b_I23L,Spike_D614G,Spike_T470K,NSP6_V149F,NS7b_A15P,NSP3_A534T,NS7b_I27S,NS7b_L18Y)	2021-10-08		North America / USA
EPI_ISL_1307105	2021-03-09	North America	USA	New York	Human	G	B.1		(NS3_L15F,NS8_Q27stop,N_T141I,NSP6_G107del,Spike_T716I,NSP6_S106del,Spike_D1118H,NSP6_F108del,NSP13_Q88H,NS8_Y73C,NSP13_K460R,NSP4_F17L,NSP1_K47R,Spike_Q957R,NS8_R52I,NSP12_P323L,Spike_P681H,Spike_D614G)	2021-03-22		North America / USA
EPI_ISL_1533522	2020-10-15	North America	USA	Georgia	Human	GH	B.1		(NSP15_P262L,NSP2_F10L,N_S194L,NS3_Q57H,NSP2_T85I,NS8_S24L,NSP12_P323L,Spike_D614G,NSP4_V285L)	2021-04-10		North America / USA
EPI_ISL_788810	2020-08-20	North America	USA	Texas	Human	GH	B.1		(N_S190I,NS3_Q57H,NSP2_T85I,NSP12_P323L,NSP5_K90R,Spike_D614G)	2021-01-08		North America / USA
EPI_ISL_1236740	2021-02-23	North America	USA	Texas	Human	G	B.1		(NSP12_P323L,Spike_D614G)	2021-03-13		North America / USA
EPI_ISL_803653	2020-10-08	North America	USA	Wisconsin	Human	G	B.1		(NSP7_S15L,N_S194L,NSP12_P323L,Spike_D614G)	2021-01-12		North America / USA
EPI_ISL_2201725	2021-03-31	North America	USA	Utah	Human	GH	B.1		(NSP15_D219Y,NS3_Q57H,Spike_L5F,NSP2_T85I,NSP12_P323L,Spike_D614G)	2021-05-21		North America / USA
EPI_ISL_1306666	2021-03-12	North America	USA	New York	Human	GH	B.1		(NS3_Q57H,NSP2_T85I,NSP12_P323L,Spike_D614G,N_P199L)	2021-03-22		North America / USA
EPI_ISL_5441056	2020-07-14	North America	USA	Colorado	Human	G	B.1		(N_S194L,NSP12_P323L,Spike_D614G)	2021-10-23		North America / USA
EPI_ISL_4962031	2021-03-09	North America	USA	Florida	Human	GH	B.1		(NSP3_L744S,Spike_T719I,N_S190R,NSP5_T45I,NSP6_A46V,NS3_Q57H,NS8_S67F,NSP4_T265I,NSP2_T85I,NS8_S24L,NS7b_I2S,NSP12_P323L,NS3_M125I,Spike_D614G,NSP3_S743C,NSP3_S1717L)	2021-10-08		North America / USA
EPI_ISL_5343420	2020-07-14	North America	USA	Texas	Human	GH	B.1		(NSP12_G823V,NS3_T24I,NS3_Q57H,NSP2_T85I,NSP3_T864I,NS8_S24L,NSP12_P323L,Spike_D614G)	2021-10-19		North America / USA
EPI_ISL_4961861	2021-02-05	North America	USA	Florida	Human	GH	B.1		(NSP3_L744S,N_S190R,NSP5_T45I,NSP6_A46V,NS3_Q57H,NS8_S67F,NSP2_T85I,NS8_S24L,NS7b_I2S,NSP12_P323L,NS3_M125I,Spike_D614G,NSP3_S743C,NSP3_S1717L)	2021-10-08		North America / USA
EPI_ISL_574547	2020-07-11	North America	USA	South Carolina	Human	GH	B.1		(NSP5_T45I,NS3_Q57H,NSP2_T85I,NS8_S24L,NSP4_G309C,NSP12_P323L,Spike_D614G)	2020-10-05		North America / USA
EPI_ISL_751637	2020-12-04	North America	USA	Nevada	Human	G	B.1		(NSP12_D235E,N_S194L,NS3_R68I,NSP12_P323L,Spike_D614G)	2020-12-30		North America / USA
EPI_ISL_935447	2020-11-18	North America	USA	Florida	Human	GH	B.1		(N_T205I,NS3_Q57H,NS8_T87I,NSP12_P323L,Spike_D614G,NSP12_D418E,NSP13_T127I)	2021-02-04		North America / USA
EPI_ISL_1303761	2021-01-27	North America	USA	Texas	Human	GH	B.1		(NS7a_T39I,NS3_P258S,N_R209K,NS3_Q57H,NSP4_V315I,NSP2_T85I,NS8_S24L,N_V270L,NSP12_P323L,Spike_D614G,NSP4_T492I)	2021-03-21		North America / USA
EPI_ISL_2341158	2021-01-31	North America	USA	California	Human	G	B.1		(NSP7_L17F,NSP3_T1203I,NS3_H78Y,NS3_S216L,N_S194L,NSP5_P132S,NSP12_P323L,NSP3_N363K,Spike_D614G)	2021-05-30		North America / USA
EPI_ISL_8565322	2020-07-28	North America	USA	New Mexico	Human	GH	B.1		(NSP16_I290V,NSP2_E167G,NS3_Q57H,NSP2_T85I,NS8_S24L,NSP12_P323L,Spike_H245R,Spike_D614G)	2022-01-11		North America / USA
EPI_ISL_5343829	2020-07-15	North America	USA	Texas	Human	GH	B.1		(NS3_Q57H,NSP12_P323L,Spike_D614G)	2021-10-19		North America / USA
EPI_ISL_832794	2020-11-23	North America	USA	Oregon	Human	G	B.1		(NS7b_E39stop,NSP13_P238S,N_S194L,NS8_S67F,NSP3_P192H,N_G18C,N_A182S,NSP12_P323L,N_Q9H,Spike_D614G,NSP2_L598V,NSP3_P874S,NSP13_D204Y)	2021-01-17		North America / USA
EPI_ISL_5343397	2020-07-14	North America	USA	Texas	Human	GH	B.1		(NS3_Q57H,NSP12_P323L,Spike_D614G)	2021-10-19		North America / USA
EPI_ISL_1969301	2020-10-14	North America	USA	California	Human	G	B.1		(N_S194L,NSP3_M951I,NSP7_N78S,NSP12_P323L,Spike_P812T,Spike_D614G,NSP13_P529L)	2021-05-08		North America / USA
EPI_ISL_1624267	2020-08-24	North America	USA	Virginia	Human	G	B.1		(N_A414V,NSP16_A178V,N_S194L,NSP14_M58I,NS3_T151I,NSP9_T21I,NSP3_I335V,NSP12_P323L,Spike_D614G,NSP6_V149F,NSP14_T16I)	2021-04-16		North America / USA
EPI_ISL_832492	2020-10-16	North America	USA	Oregon	Human	GH	B.1		(NSP15_P262L,NSP2_F10L,NS7a_V29L,N_S194L,NS3_Q57H,NSP2_T85I,NS8_S24L,NS6_R20S,Spike_A879S,NSP12_P323L,Spike_D614G)	2021-01-17		North America / USA
EPI_ISL_1306236	2020-08-25	North America	USA	Maryland	Human	G	B.1		(N_S194L,NSP14_M58I,Spike_H625R,NSP5_L89F,NSP3_I335V,NSP12_P323L,Spike_D614G,NSP6_V149F)	2021-03-22		North America / USA
EPI_ISL_4985835	2021-02-02	North America	USA	Louisiana	Human	GH	B.1		(NSP3_L744S,NSP2_E575K,N_S190R,NSP3_T1429M,NSP5_T45I,NSP6_A46V,N_D144Y,NS3_Q57H,NSP2_T85I,NSP12_P323L,Spike_D614G,NSP3_S743C,Spike_S1252F)	2021-10-08		North America / USA
EPI_ISL_5086417	2020-07-24	North America	USA	Texas	Human	GH	B.1		(NS3_Q57H,NSP2_T85I,NSP12_P323L,Spike_D614G)	2021-10-12		North America / USA
EPI_ISL_1087321	2021-02-02	North America	USA	New York	Human	GH	B.1		(NSP3_N618K,N_T205I,NS3_Q57H,NSP13_P53S,N_G179R,NSP12_P323L,NSP13_S148Y,Spike_D614G,NSP13_T127I,NSP14_Q354H)	2021-02-26		North America / USA
EPI_ISL_2782611	2021-01-04	North America	USA	California	Human	G	B.1		(Spike_L176I,N_S194L,NS3_L129F,NSP12_P323L,NS8_I47T,Spike_D614G)	2021-07-02		North America / USA
EPI_ISL_1585679	2021-01-18	North America	USA	Oregon	Human	O	B.1		(NSP6_A51V,NSP12_S229N,NSP13_S263F,NS3_Y107H,N_P67S,NSP16_R216C,NS3_Q57H,NS8_S67F,NSP2_T85I,NSP5_L89F,NS8_S24L,NSP14_N129D,NSP15_I26V,NSP13_D260Y,NS3_G172V,NSP12_P323L,Spike_D614G,N_P199L,NS7a_T11I)	2021-04-14		North America / USA
EPI_ISL_2712572	2021-01-15	North America	USA	California	Human	G	B.1		(N_S194L,NSP4_T37I,NSP2_P602L,NSP15_V172L,NSP4_D246V,NSP4_T237I,NSP12_P323L,NSP3_R1341W,Spike_D614G,Spike_A688V)	2021-06-28		North America / USA
EPI_ISL_2965289	2021-02-15	North America	USA	New York	Human	GH	B.1		(Spike_T95I,NS3_S40L,NS7b_I26L,N_N213Y,NS7b_M24C,NS7b_L17C,NS7b_V21F,NSP12_T643I,NS3_T223I,Spike_Y144del,NS7b_L14stop,NS7b_F19S,NSP6_M86I,NS3_A54V,NSP5_P96L,Spike_V143D,NSP13_A338V,NS7b_L22stop,NS3_Q57H,NSP2_P13L,Spike_A899S,NSP13_V452L,NSP12_P323L,NS7b_I23L,NSP16_G208A,Spike_D614G,Spike_T470K,NSP6_V149F,NS7b_A15P,NSP3_A534T,NS7b_I27S,NS7b_L18Y)	2021-07-15		North America / USA
EPI_ISL_3105311	2021-01-11	North America	USA	California	Human	G	B.1		(NSP4_D70G,NSP14_N489S,N_S194L,NSP14_V182L,NSP2_T528I,NSP2_D23Y,NSP12_P323L,Spike_D614G)	2021-07-28		North America / USA
EPI_ISL_5443478	2020-12-15	North America	USA	California	Human	G	B.1		(N_S194L,NSP15_T112I,NS3_L129F,NSP12_P323L,NS8_Q72H,Spike_D614G)	2021-10-23		North America / USA
EPI_ISL_6963328	2020-09-11	North America	USA	Arizona	Human	GH	B.1		(Spike_V130L,M_N207S,NS3_Q57H,Spike_V1228A,NSP2_T85I,NSP1_L123V,NSP12_P323L,Spike_D614G)	2021-12-02		North America / USA
EPI_ISL_683700	2020-11-02	North America	USA	Minnesota	Human	G	B.1		(NSP7_S15L,N_S194L,NSP12_P323L,Spike_D614G,NSP6_L37F)	2020-12-09		North America / USA
EPI_ISL_3134014	2021-01-13	North America	USA	California	Human	G	B.1		(NSP3_A1305V,N_S194L,NSP5_P132S,NSP15_A94S,NS3_P42S,NS3_L101F,NSP12_P323L,NS3_M125I,Spike_D614G)	2021-07-30		North America / USA
EPI_ISL_2216018	2020-08-14	North America	USA	Texas	Human	G	B.1		(NSP3_T183I,Spike_A570D,NSP3_M1441I,NSP2_T85I,NSP3_I1412T,NSP12_P323L,Spike_D614G,Spike_S982A)	2021-05-21		North America / USA
EPI_ISL_2968835	2020-12-09	North America	USA	California	Human	G	B.1		(NS8_Y46C,N_S194L,N_G18V,NSP13_D542G,NSP4_S312N,NSP12_P323L,Spike_D614G)	2021-07-16		North America / USA
EPI_ISL_1313748	2021-01-20	North America	USA	Utah	Human	G	B.1		(NSP2_T44I,NSP3_Q180H,NSP12_P323L,Spike_D614G,NSP16_I128V)	2021-03-22		North America / USA
EPI_ISL_7857902	2020-12-11	North America	USA	California	Human	GH	B.1		(NSP3_A1766V,Spike_T51I,NS7a_T39I,NS8_Y31H,N_R209K,NS3_Q57H,NSP2_T85I,NSP5_T280I,NS8_S24L,NSP12_P323L,Spike_D614G)	2021-12-20		North America / USA
EPI_ISL_832639	2020-10-28	North America	USA	Oregon	Human	GH	B.1		(NSP2_E89G,N_T205I,NSP3_L1328F,NS3_Q57H,NSP12_P323L,Spike_D614G,NSP13_T127I)	2021-01-17		North America / USA
EPI_ISL_900708	2020-07-16	North America	USA	Montana	Human	GH	B.1		(NSP2_E167G,NSP3_A1324V,NS3_Q57H,NSP14_M58I,NSP2_T85I,NS8_S24L,NSP6_V101F,NSP12_P323L,Spike_D614G,NSP3_S1424F)	2021-01-29		North America / USA
EPI_ISL_2202686	2020-12-29	North America	USA	Texas	Human	GH	B.1		(NS3_E19G,NS7b_L25F,NSP3_H342Y,NS3_Q57H,NSP2_T85I,NSP13_V169F,NS8_S24L,N_S187L,NSP3_A1818T,NSP12_P323L,Spike_D614G,NSP13_A18V,NS8_N89S)	2021-05-21		North America / USA
EPI_ISL_5085837	2020-07-31	North America	USA	Texas	Human	G	B.1		(NSP12_G670V,NS8_D119Y,NSP12_P323L,Spike_D614G,NSP12_A46D)	2021-10-12		North America / USA
EPI_ISL_1075829	2020-12-29	North America	USA	Texas	Human	G	B.1		(NSP2_V485I,NS3_L15F,NSP14_N129D,NSP12_P323L,NSP4_D217G,Spike_D614G,N_P199L)	2021-02-25		North America / USA
EPI_ISL_1307371	2021-03-10	North America	USA	New York	Human	GH	B.1		(NSP6_G107del,NSP6_S106del,NSP6_F108del,NS3_Q57H,NS8_T11I,NSP2_T85I,NSP12_P323L,Spike_D614G,NSP4_L438P)	2021-03-22		North America / USA
EPI_ISL_1080996	2021-01-21	North America	USA	Texas	Human	G	B.1		(Spike_G75V,NSP3_N224K,NSP15_D219Y,N_S194L,NSP2_K110N,NSP13_P47L,NSP3_S1682F,NSP2_P129S,NS6_F2S,Spike_P251H,NSP12_P323L,Spike_D614G,NSP3_S1428L,NSP13_V169I)	2021-02-25		North America / USA
EPI_ISL_8645445	2020-11-04	North America	USA	Idaho	Human	G	B.1		(NSP3_T182I,NSP2_L372F,NSP3_G1217R,N_S194L,N_Q83K,NSP12_S913L,NSP13_D542G,NS3_T175I,NSP12_P323L,Spike_D614G)	2022-01-13		North America / USA
EPI_ISL_610061	2020-10-08	North America	USA	Michigan	Human	GH	B.1		(NSP4_M324I,N_S194L,NS3_L108del,NS3_Q57H,NS3_Y109del,NSP2_A26V,NSP12_P323L,Spike_D614G,NSP3_S1424F,NSP2_Q383E)	2020-11-02		North America / USA
EPI_ISL_5443532	2020-12-15	North America	USA	California	Human	G	B.1		(NS8_Y46C,N_S194L,NSP13_D542G,NSP12_P323L,Spike_D614G)	2021-10-23		North America / USA
EPI_ISL_1203276	2020-11-12	North America	USA	Texas	Human	G	B.1		(NSP13_I370V,Spike_L5F,NS3_D155Y,NSP3_A831P,NSP3_E120Z,NSP12_P323L,NSP5_K90R,Spike_D614G,NSP14_N129B,N_T391I)	2021-03-10		North America / USA
EPI_ISL_2838899	2020-11-06	North America	USA	Oregon	Human	GH	B.1		(NSP15_P262L,NSP2_F10L,Spike_H49Y,N_S194L,NSP3_R649K,NS3_Q57H,NSP2_T85I,NS8_S24L,NSP12_P323L,Spike_D614G)	2021-07-07		North America / USA
EPI_ISL_4057489	2021-08-04	North America	USA	Minnesota	Human	O	B.1		(Spike_D614G)	2021-09-09		North America / USA
EPI_ISL_5387798	2020-07-15	North America	USA	Texas	Human	GH	B.1		(NSP7_S25L,NS3_Q57H,NSP2_T85I,NSP14_A320V,NSP12_P323L,Spike_D614G,NSP3_S1699F)	2021-10-20		North America / USA
EPI_ISL_1525347	2021-03-22	North America	USA	Texas	Human	GH	B.1		(NSP6_K8N,NSP3_T183I,NS7a_T39I,NS3_P258S,N_R209K,NS3_Q57H,NSP2_T85I,NS8_S24L,NSP12_P323L,Spike_D614G,NSP2_S128L,NSP12_K59N)	2021-04-09		North America / USA
EPI_ISL_745454	2020-12-01	North America	USA	New York	Human	GH	B.1		(NS7a_T39I,NS3_P258S,N_R209K,NS3_Q57H,NSP2_T85I,NS8_S24L,NS8_V62L,NSP12_P323L,Spike_D614G,Spike_I1169L,NSP12_K59N,NSP13_V226L)	2020-12-29		North America / USA
EPI_ISL_7570652	2020-10-07	North America	USA	Oregon	Human	G	B.1		(NSP6_F220L,NSP3_G76D,NSP6_C221F,N_S194L,NSP2_T223I,NSP12_P323L,Spike_D614G,NSP2_G339C)	2021-12-13		North America / USA
EPI_ISL_1305670	2021-02-26	North America	USA	Texas	Human	GH	B.1		(Spike_L249S,Spike_F1121L,Spike_E484K,NSP13_N268S,N_T205I,NS3_Q57H,NSP13_L325F,NSP5_V157L,NSP4_A92T,NSP14_P43L,NSP16_G213N,NSP13_T153I,NS6_I18V,NSP12_P323L,Spike_D614G,NSP6_L37F,NS7b_A15S,NSP3_S1843F)	2021-03-21		North America / USA
EPI_ISL_2383661	2021-04-20	North America	USA	Delaware	Human	GH	B.1		(NSP4_K399E,NSP6_S106del,NSP13_N102T,Spike_V687I,Spike_D80G,Spike_T859N,Spike_F157S,NSP8_Q24H,Spike_Y144del,NSP4_L438P,N_M234I,NS3_P42L,NSP6_G107del,NS8_A51S,N_T205I,NSP6_F108del,NS3_Q57H,NSP4_A446V,NS8_T11I,NSP2_T85I,NSP6_V278I,NSP12_T26I,NSP12_P323L,Spike_D614G,Spike_L452R)	2021-06-03		North America / USA
EPI_ISL_7858612	2020-12-16	North America	USA	California	Human	G	B.1		(NSP2_L297F,N_S194L,NSP3_W1498C,NS3_L129F,NSP12_P323L,Spike_D614G)	2021-12-20		North America / USA
EPI_ISL_784889	2020-11-20	North America	USA	Texas	Human	G	B.1		(NSP8_D163Y,NSP4_H362Y,NSP3_N722I,NSP16_R216C,NSP2_T85I,NSP5_L89F,NS8_S24L,NSP12_P323L,Spike_D614G,N_P199L,NSP14_N129B)	2021-01-08		North America / USA
EPI_ISL_2193653	2020-09-23	North America	USA	New Jersey	Human	GH	B.1		(NSP1_A138T,NS3_Q57H,NSP2_T85I,NSP12_P323L,Spike_D614G)	2021-05-21		North America / USA
EPI_ISL_788572	2020-08-22	North America	USA	Texas	Human	GH	B.1		(NSP3_P1200L,N_S190I,NS3_Q57H,NSP3_P1403S,NSP2_T85I,NSP12_P323L,NSP5_K90R,Spike_D614G,Spike_V1228L)	2021-01-08		North America / USA
EPI_ISL_3304932	2021-01-16	North America	USA	California	Human	G	B.1		(Spike_Q314R,NS8_Q27stop,NS3_L85F,N_S194L,NSP13_D542G,NSP12_P323L,Spike_D614G)	2021-08-09		North America / USA
EPI_ISL_541215	2020-08-27	North America	USA	Florida	Human	GH	B.1		(NSP2_E546K,N_T205I,NS3_Q57H,NS8_T87I,NSP12_P323L,Spike_D614G,NSP13_T127I)	2020-09-21		North America / USA
EPI_ISL_1582233	2021-03-26	North America	USA	New York	Human	GH	B.1		(NSP4_K399E,NS3_P104L,NSP6_S106del,Spike_D80G,Spike_T859N,Spike_F157S,Spike_Y144del,NSP4_L438P,Spike_D950H,NS3_P42L,NSP6_G107del,NS8_A51S,NSP6_F108del,NS3_Q57H,NSP4_A446V,Spike_T323I,NS8_T11I,NSP2_T85I,NSP6_V278I,NSP12_P323L,Spike_D614G,Spike_L452R,NSP3_A861S,NSP16_K160R)	2021-04-13		North America / USA
EPI_ISL_2965287	2021-02-22	North America	USA	New York	Human	GH	B.1		(Spike_T95I,N_P151S,NS3_S40L,NS7b_I26L,N_N213Y,NS7b_M24C,NS7b_L17C,NS7b_V21F,NSP12_T643I,NS3_T223I,N_N11K,NSP2_I468L,Spike_Y144del,NS7b_L14stop,NS7b_F19S,NSP6_M86I,NSP15_V165A,NS3_A54V,NSP5_P96L,Spike_V143D,NSP13_A338V,NS7b_L22stop,NS3_Q57H,NSP2_P13L,Spike_A899S,NSP13_V452L,NSP12_P323L,NS7b_I23L,NSP16_G208A,Spike_D614G,Spike_T470K,NSP6_V149F,NS7b_A15P,NSP1_L46I,NSP3_A534T,NS7b_I27S,NS7b_L18Y)	2021-07-15		North America / USA
EPI_ISL_1500869	2020-10-16	North America	USA	Arizona	Human	G	B.1		(N_S194L,NSP3_S1212P,NSP3_D1242Y,NSP12_P323L,Spike_D614G,NSP3_P402S,NSP8_T141M)	2021-04-07		North America / USA
EPI_ISL_2923900	2020-10-19	North America	USA	New York	Human	GH	B.1		(NS3_S177I,Spike_N354K,N_T379I,NS3_Q57H,NSP2_L289F,Spike_I870V,NSP12_P227S,NSP3_L1221F,NSP8_I119V,NSP12_P323L,Spike_D614G)	2021-07-13		North America / USA
EPI_ISL_6949313	2020-07-17	North America	USA	Texas	Human	G	B.1		(NSP3_M560Q,NSP5_G302V,NSP3_I537H,NSP12_G671S,NSP3_S543R,NSP5_V36L,NSP3_I541L,NSP3_ins546FL,Spike_C379F,NSP3_E545K,NSP3_E559M,NSP3_S211Y,NSP3_T552I,NSP3_W555K,NSP3_L561K,NSP3_ins534FT,N_D377Y,NSP3_P539L,M_I82T,NSP3_N556C,NSP3_I542M,NSP3_E548L,NSP3_R558H,NSP3_A562K,NSP3_Q547E,NSP3_V553C,NSP6_T77A,NSP15_V275K,NSP3_I549F,NSP12_P323L,NSP3_N544S,NSP5_K90R,NSP5_A191V,Spike_D614G,NSP3_S554E)	2021-12-01		North America / USA
EPI_ISL_1238690	2021-02-03	North America	USA	Texas	Human	GH	B.1		(NSP8_Q168K,NSP1_I114T,N_P67S,NS3_Q57H,NS3_A33E,N_W52L,NS3_T9K,NSP2_A555D,NSP12_P323L,Spike_D614G,Spike_A520S)	2021-03-13		North America / USA
EPI_ISL_525736	2020-07-19	North America	USA	Washington	Human	GH	B.1		(NS3_P42L,NSP3_P74S,N_P13S,NS3_Q57H,NS3_P240S,NSP2_T85I,NSP12_P323L,Spike_D614G,NSP3_G1440S)	2020-09-01		North America / USA
EPI_ISL_4061850	2021-04-08	North America	USA	Wyoming	Human	GH	B.1		(NSP3_L744S,N_S190R,NSP5_T45I,NSP4_A69V,NSP6_A46V,NS3_Q57H,NS8_S67F,NSP2_T85I,NS8_S24L,NS7b_I2S,NSP12_P323L,NS3_M125I,Spike_D614G,N_A156S,NSP3_S743C,NSP3_S1717L)	2021-09-09		North America / USA
EPI_ISL_6949195	2020-07-16	North America	USA	Texas	Human	G	B.1		(NSP12_P323L,Spike_D614G)	2021-12-01		North America / USA
EPI_ISL_3410463	2020-12-22	North America	USA	Massachusetts	Human	GH	B.1		(NS3_Q57H,NSP12_P323L,Spike_D614G)	2021-08-15		North America / USA
EPI_ISL_5384286	2020-07-12	North America	USA	Texas	Human	GH	B.1		(N_G215C,NS3_Q57H,NSP2_T85I,NSP12_P323L,Spike_D614G)	2021-10-20		North America / USA
EPI_ISL_570625	2020-08-03	North America	USA	Washington	Human	GR	B.1		(NSP4_L111K,NSP3_C1594S,NSP16_G164E,NSP15_T114M,N_R203K,NSP13_A316T,N_G204R,NSP12_P323L,Spike_D614G,NSP14_S255I,NSP12_L261C,NSP12_A17D,NSP4_I110T)	2020-10-04		North America / USA
EPI_ISL_548322	2020-07-17	North America	USA	California	Human	G	B.1		(N_S194L,NSP12_K478N,NSP12_P323L,Spike_D614G,NSP2_H208Y,NSP12_L302F)	2020-09-26		North America / USA
EPI_ISL_3841972	2020-09-10	North America	USA	Colorado	Human	GH	B.1		(NSP13_S74L,NS3_Q57H,N_D401Y,NSP2_T85I,NS3_D155Y,NSP5_L89F,NS8_S24L,NSP12_P323L,Spike_D614G,Spike_D178G)	2021-09-01		North America / USA
EPI_ISL_2193536	2020-09-23	North America	USA	New Jersey	Human	GH	B.1		(NSP3_P67S,NS3_Q57H,NSP2_T85I,NSP12_P323L,Spike_D614G)	2021-05-21		North America / USA
EPI_ISL_1080162	2021-02-02	North America	USA	Texas	Human	GH	B.1		(NSP7_S25L,NSP14_M315I,NSP4_H68Y,N_A208S,Spike_H49Y,NSP12_H650Q,NS3_Q57H,NSP4_D38G,NSP2_T85I,NSP15_G76S,NSP14_A320V,Spike_P681R,NSP8_N100S,NSP12_P323L,Spike_D614G,Spike_T208A,NSP4_D477A)	2021-02-25		North America / USA
EPI_ISL_1079127	2021-01-18	North America	USA	Texas	Human	G	B.1		(NSP12_P323L,Spike_D614G,N_P199L,NSP14_N129B)	2021-02-25		North America / USA
EPI_ISL_1307229	2021-03-08	North America	USA	New York	Human	G	B.1		(NSP2_T85I,NSP12_P323L,Spike_D614G)	2021-03-22		North America / USA
EPI_ISL_6266751	2020-12-29	North America	USA	California	Human	G	B.1		(N_S194L,NS8_E106Q,NSP15_V35F,NS3_V13L,NSP3_T424I,N_R209I,NSP12_P323L,Spike_D614G,Spike_D1199N)	2021-11-15		North America / USA
EPI_ISL_1234696	2021-01-09	North America	USA	California	Human	G	B.1		(NS3_L85F,N_T417I,N_S194L,NSP13_D542G,NSP12_P323L,Spike_D614G)	2021-03-13		North America / USA
EPI_ISL_967401	2021-01-17	North America	USA	Massachusetts	Human	G	B.1		(NSP4_M324I,N_S194L,NSP13_D542G,Spike_T1117I,NSP3_I896V,Spike_S939F,NSP12_P323L,Spike_D614G)	2021-02-11		North America / USA
EPI_ISL_3410772	2021-02-12	North America	USA	Massachusetts	Human	GH	B.1		(NS3_Q57H,NSP2_T85I,NSP12_P323L,Spike_D614G,NSP14_N129B)	2021-08-15		North America / USA
EPI_ISL_1134266	2021-02-10	North America	USA	Pennsylvania	Human	GH	B.1		(NSP3_G307S,NSP5_P96L,NSP9_T19I,NS3_Q57H,Spike_L5F,NSP2_T85I,NS3_A110V,NSP12_P323L,N_P207S,Spike_D614G)	2021-03-03		North America / USA
EPI_ISL_2919607	2020-08-26	North America	USA	Arizona	Human	G	B.1		(NSP3_K1679N,NSP12_P323L,Spike_D614G,N_S235F)	2021-07-12		North America / USA
EPI_ISL_1076967	2021-01-12	North America	USA	Texas	Human	GH	B.1		(NS3_Q57H,NSP2_T85I,NSP12_P323L,Spike_D614G,NSP14_N129B,NSP15_P67L,Spike_Q677H,Spike_A288T)	2021-02-25		North America / USA
EPI_ISL_5086383	2020-07-23	North America	USA	Texas	Human	GH	B.1		(NSP8_L95F,NSP13_A446V,NS3_Q57H,NSP2_T85I,NSP13_V348L,NS8_S24L,NSP12_P323L,Spike_D614G)	2021-10-12		North America / USA
EPI_ISL_2234036	2021-01-25	North America	USA	California	Human	GH	B.1		(N_T135I,NSP3_T1465I,NSP8_T145I,Spike_E484K,NS3_K16N,NSP14_V381L,NS3_Q57H,NSP2_T85I,NSP1_A90V,N_P207L,NSP12_P323L,N_Q9H,Spike_D614G,NSP3_Q764H,N_T391I)	2021-05-24		North America / USA
EPI_ISL_5713357	2020-12-01	North America	USA	California	Human	G	B.1		(NSP3_E29D,NS7a_G38V,N_S194L,N_R68Q,NSP12_P323L,Spike_D614G,NSP2_E309K)	2021-10-29		North America / USA
EPI_ISL_1559643	2021-03-21	North America	USA	New Jersey	Human	GH	B.1		(NSP4_K399E,NS3_P104F,NSP6_S106del,Spike_D80G,Spike_T859N,Spike_F157S,Spike_Y144del,NSP4_L438P,Spike_Q677H,N_M234I,NS3_P42L,NSP6_G107del,NS8_A51S,N_T205I,NSP6_F108del,NS3_Q57H,NSP4_A446V,NS8_T11I,NSP2_T85I,NSP6_V278I,NSP12_P323L,Spike_D614G,N_R32C,Spike_L452R,NSP3_A861S,NSP13_E244D)	2021-04-12		North America / USA
EPI_ISL_2214751	2020-12-11	North America	USA	Texas	Human	G	B.1		(NSP12_P323L,Spike_D614G,NSP14_N129B)	2021-05-21		North America / USA
EPI_ISL_5087275	2020-07-29	North America	USA	Texas	Human	G	B.1		(NSP2_T85I,NS3_P25S,NSP12_P323L,Spike_D614G)	2021-10-12		North America / USA
EPI_ISL_9415691	2020-10-15	North America	USA	Montana	Human	G	B.1		(N_S194L,Spike_E484K,NSP14_A220V,Spike_T323I,NSP12_I201V,NSP14_A138V,Spike_S939F,Spike_V622A,NSP12_P323L,Spike_D614G,N_A156S)	2022-02-02		North America / USA
EPI_ISL_538522	2020-08-08	North America	USA	North Carolina	Human	GH	B.1		(NS3_Q57H,NSP2_T85I,NSP12_P323L,Spike_D614G,NSP12_P227L,N_S235F)	2020-09-12		North America / USA
EPI_ISL_2193540	2020-09-23	North America	USA	New Jersey	Human	GH	B.1		(NS3_Q57H,NSP2_T85I,NSP2_H237L,NSP12_P323L,Spike_D614G)	2021-05-21		North America / USA
EPI_ISL_753423	2020-11-30	North America	USA	California	Human	G	B.1		(N_S194L,NSP3_T1363A,NS8_E106Q,NSP15_V35F,NS3_V13L,NSP3_T424I,N_R209I,NSP12_P323L,Spike_D614G,Spike_D1199N)	2020-12-31		North America / USA
EPI_ISL_2773925	2020-08-17	North America	USA	Kansas	Human	GH	B.1		(NSP2_E53G,NSP12_S913L,NS3_Q57H,N_D401Y,NSP2_T85I,NS3_D155Y,NSP5_L89F,NS8_S24L,NSP12_P323L,Spike_D614G)	2021-07-01		North America / USA
EPI_ISL_7509680	2020-10-29	North America	USA	California	Human	G	B.1		(NSP1_F143L,N_S194L,NSP12_P323L,Spike_D614G)	2021-12-11		North America / USA
EPI_ISL_2778155	2021-01-28	North America	USA	California	Human	GH	B.1		(NSP14_S450R,NSP3_G1849C,N_P67S,NSP16_R216C,NS3_Q57H,NSP2_T85I,NSP5_L89F,NS8_S24L,NSP14_N129D,NSP13_D260Y,NS3_G172V,NS3_T223I,NSP12_P323L,Spike_D614G,N_P199L,N_Q39K)	2021-07-02		North America / USA
EPI_ISL_1202248	2020-11-03	North America	USA	Texas	Human	G	B.1		(NSP2_T85I,NSP12_P323L,Spike_D614G,N_P199L,NSP14_N129B)	2021-03-10		North America / USA
EPI_ISL_738793	2020-08-14	North America	USA	California	Human	G	B.1		(NSP4_D70G,N_S194L,NSP14_V182L,NSP12_P323L,Spike_D614G)	2020-12-29		North America / USA
EPI_ISL_906369	2021-01-05	North America	USA	California	Human	G	B.1		(NSP5_P132L,NSP16_T35I,N_S194L,NSP13_S259L,NSP12_K91R,Spike_T1027I,NSP1_D147N,N_A381V,NSP12_P323L,Spike_D614G,NSP14_S255I,NSP14_Q254K,NSP3_A488T)	2021-02-01		North America / USA
EPI_ISL_1202900	2020-11-06	North America	USA	Texas	Human	G	B.1		(NSP12_P323L,Spike_D614G,NSP14_N129B,NSP3_E177Z)	2021-03-10		North America / USA
EPI_ISL_5084847	2020-07-29	North America	USA	Texas	Human	GH	B.1		(NSP5_T45I,NS3_Q57H,NSP2_T85I,NS8_S24L,NSP12_P323L,Spike_D614G,NSP13_I327M,NSP3_S1428L,NSP16_T140I)	2021-10-12		North America / USA
EPI_ISL_1239997	2021-02-24	North America	USA	Florida	Human	GH	B.1		(NSP3_L744S,N_S190R,NSP5_T45I,NSP3_W1196C,NSP6_A46V,NS3_Q57H,NS8_S67F,NSP2_T85I,NS8_S24L,NSP12_P323L,NS3_M125I,Spike_D614G,NSP3_S743C,NS3_S171L)	2021-03-14		North America / USA
EPI_ISL_1076958	2021-01-12	North America	USA	Texas	Human	GH	B.1		(N_S190I,NS3_Q57H,NSP2_T85I,NSP4_V357F,NSP12_P323L,Spike_D614G,NSP3_V1388F,NS3_S171L)	2021-02-25		North America / USA
EPI_ISL_872662	2020-12-03	North America	USA	Massachusetts	Human	G	B.1		(N_S194L,NSP13_D542G,Spike_T1117I,NSP12_P323L,Spike_D614G,NSP6_L37F)	2021-01-26		North America / USA
EPI_ISL_5085424	2020-07-26	North America	USA	Texas	Human	GH	B.1		(NS8_G8E,NSP4_S137L,NSP5_T45I,Spike_H655Y,NSP3_A994D,Spike_V289L,NS3_Q57H,NSP2_T85I,NS8_S24L,NSP10_E66D,NSP12_P323L,Spike_D614G,NSP2_D315N)	2021-10-12		North America / USA
EPI_ISL_1405876	2021-01-04	North America	USA	California	Human	GH	B.1		(NSP2_A336V,NSP2_P129L,N_T205I,NS3_Q57H,NSP12_P323L,Spike_D614G,NSP13_T127I)	2021-03-31		North America / USA
EPI_ISL_548270	2020-07-13	North America	USA	California	Human	G	B.1		(N_S194L,NSP13_T481M,NSP12_P323L,Spike_D614G,NSP4_G80C)	2020-09-26		North America / USA
EPI_ISL_1111586	2020-12-31	North America	USA	Virginia	Human	GH	B.1		(NS3_L15F,NSP3_T181I,NSP3_P1292L,NSP2_F10L,NSP3_G307V,Spike_A570V,NSP9_P80L,NSP5_V20I,NS3_Q57H,NSP2_T85I,NS8_S24L,NSP13_Q354H,NSP12_P323L,Spike_D614G,NSP1_E148K,NSP3_G1300S)	2021-03-01		North America / USA
EPI_ISL_677168	2020-10-14	North America	USA	Virginia	Human	G	B.1		(NSP16_T120I,NS6_E55stop,N_S194L,NS7a_V104F,Spike_W152L,NSP12_P323L,Spike_D614G,Spike_P330S)	2020-12-04		North America / USA
EPI_ISL_1373584	2021-01-15	North America	USA	Minnesota	Human	GH	B.1		(NSP6_V149A,N_T366I,NSP7_M3I,NSP3_P1103L,NSP13_Y398C,Spike_M177T,NS3_Q57H,NSP14_A220V,NSP2_T85I,Spike_G1219C,NSP12_P323L,Spike_D614G,NSP2_N280S,NSP3_P874S)	2021-03-27		North America / USA
EPI_ISL_2223728	2020-08-02	North America	USA	Texas	Human	G	B.1		(NSP12_P323L,Spike_D614G)	2021-05-21		North America / USA
EPI_ISL_1098196	2021-02-17	North America	USA	New York	Human	GH	B.1		(NS3_Q57H,Spike_L5F,NSP2_T85I,NSP12_P323L,Spike_D614G)	2021-03-01		North America / USA
EPI_ISL_1077886	2021-01-12	North America	USA	Texas	Human	G	B.1		(N_P67S,NSP12_P323L,Spike_D614G,N_P199L,NSP14_N129B,NSP3_N758Y)	2021-02-25		North America / USA
EPI_ISL_7856730	2020-12-13	North America	USA	California	Human	G	B.1		(Spike_T732A,NSP12_M668I,NS8_S54L,NSP12_P323L,Spike_D614G,NSP12_V320L)	2021-12-20		North America / USA
EPI_ISL_6949281	2020-07-16	North America	USA	Texas	Human	G	B.1		(NS3_I124T,NSP12_P323L,Spike_D614G)	2021-12-01		North America / USA
EPI_ISL_1087869	2021-01-31	North America	USA	Connecticut	Human	G	B.1		(NSP3_K408I,NSP3_A231V,NS3_A98T,N_D402V,N_T205I,Spike_E1202Q,NSP3_Q774R,NSP13_A368V,NSP3_K384N,NSP8_D143G,NSP12_A311S,NSP12_P323L,Spike_D614G,Spike_T732S,Spike_Q677H)	2021-02-26		North America / USA
EPI_ISL_692911	2020-09-27	North America	USA	Massachusetts	Human	GH	B.1		(N_T205I,NS3_Q57H,NSP12_P323L,Spike_D614G,NSP13_T127I,NSP14_Q354H)	2020-12-10		North America / USA
EPI_ISL_2097373	2021-04-22	North America	USA	Minnesota	Human	G	B.1		(NSP12_P323L,Spike_D614G)	2021-05-14		North America / USA
EPI_ISL_2193616	2020-09-23	North America	USA	New Jersey	Human	GH	B.1		(NSP3_Q406R,NS3_Q57H,NS6_P57L,NSP2_T85I,NSP4_T204I,NSP12_P323L,Spike_D614G,NSP6_L37F)	2021-05-21		North America / USA
EPI_ISL_1306116	2020-08-18	North America	USA	Arizona	Human	GH	B.1		(NSP3_T725A,NSP3_E493G,NS3_Q57H,Spike_Q779H,NSP2_T85I,NSP12_P323L,Spike_D614G,NSP3_L46F)	2021-03-22		North America / USA
EPI_ISL_648938	2020-10-01	North America	USA	California	Human	G	B.1		(NSP16_T35I,N_S194L,NSP13_S259L,N_A381V,NSP12_P323L,Spike_D614G,NSP14_S255I,NSP3_A488T)	2020-11-22		North America / USA
EPI_ISL_1137247	2020-10-17	North America	USA	Pennsylvania	Human	G	B.1		(NSP3_P1261S,N_S194L,NSP12_P323L,Spike_D614G)	2021-03-03		North America / USA
EPI_ISL_526643	2020-08-18	North America	USA	Florida	Human	GH	B.1		(N_T205I,NS3_Q57H,NSP12_P323L,Spike_D614G,NSP13_T127I)	2020-09-01		North America / USA
EPI_ISL_1366467	2021-02-25	North America	USA	California	Human	G	B.1		(NSP3_P1228S,N_S194L,NSP4_T37I,NSP2_P602L,NSP3_H818Y,NSP15_V172L,NSP4_D246V,NSP4_T237I,NSP12_P323L,NSP3_R1341W,Spike_D614G,Spike_A688V)	2021-03-26		North America / USA
EPI_ISL_2185692	2021-03-03	North America	USA	New Jersey	Human	GR	B.1		(NSP3_P968L,N_P80R,Spike_H655Y,Spike_E484K,N_R203K,N_G204R,N_P13L,Spike_D138Y,NSP14_N129D,Spike_N501Y,NS3_G172V,NSP12_P323L,Spike_D614G,NSP3_P200T,NSP6_K4R,NS3_S253P)	2021-05-20		North America / USA
EPI_ISL_2329393	2021-01-05	North America	USA	California	Human	G	B.1		(Spike_P812L,N_S194L,NSP14_V381L,NS3_V13del,NSP13_D542G,NSP14_G37S,NS3_L15V,NSP3_E1202Q,NSP12_P323L,Spike_D614G,NS3_T12del,NS3_T14del,NSP3_A861V,NS3_G11del)	2021-05-29		North America / USA
EPI_ISL_3355434	2021-06-25	North America	USA	North Dakota	Human	G	B.1		(NSP12_P323L,Spike_D950B,Spike_D614G)	2021-08-12		North America / USA
EPI_ISL_753312	2020-11-13	North America	USA	California	Human	GH	B.1		(Spike_T95I,N_T205I,NS3_Q57H,NSP2_T85I,Spike_M153I,NSP3_C296F,NSP12_P323L,Spike_D614G)	2020-12-31		North America / USA
EPI_ISL_1585058	2020-11-15	North America	USA	Oregon	Human	GH	B.1		(NSP12_K98E,N_T205I,NSP3_L1328F,NS3_Q57H,NSP12_V96del,NSP12_P323L,NSP12_A97del,Spike_D614G,NSP13_T127I)	2021-04-14		North America / USA
EPI_ISL_940814	2020-12-23	North America	USA	Texas	Human	G	B.1		(NS3_P104L,N_S194L,NSP13_E261D,NSP2_P129S,NSP13_P172S,M_T77S,NSP12_P323L,Spike_D614G,NSP14_V125F,NS8_F3L)	2021-02-05		North America / USA
EPI_ISL_1234952	2020-11-24	North America	USA	California	Human	G	B.1		(NSP4_D70G,N_S194L,NSP14_V182L,NSP2_T528I,NSP2_D23Y,NSP12_P323L,Spike_D614G)	2021-03-13		North America / USA
EPI_ISL_3354112	2021-02-24	North America	USA	North Carolina	Human	GH	B.1		(NSP3_L744S,N_S190R,NSP3_T1429M,NSP5_T45I,NSP6_A46V,NS3_Q57H,NS8_S67F,NSP2_T85I,NSP13_P78S,NS8_S24L,NSP12_P323L,Spike_D614G,Spike_S1252F,NSP3_S743C)	2021-08-12		North America / USA
EPI_ISL_2193453	2020-09-23	North America	USA	New Jersey	Human	GH	B.1		(NS3_Q57H,NSP2_T85I,NSP12_P323L,Spike_D614G)	2021-05-21		North America / USA
EPI_ISL_2233925	2020-12-27	North America	USA	California	Human	G	B.1		(NSP3_E29D,NSP13_S485L,N_S194L,NSP3_D135Y,NSP12_P323L,NS3_G172C,Spike_D614G)	2021-05-24		North America / USA
EPI_ISL_832638	2020-10-29	North America	USA	Washington	Human	GH	B.1		(NSP15_P262L,NSP1_M85del,NSP1_E87K,NS7a_V104C,N_S194L,NS7a_I103C,NS7a_F109Y,NS7a_I107S,Spike_V308L,NS7a_A105G,N_P368L,NS7a_L116Q,NSP2_F10L,NSP1_V86del,NS7a_L102del,NS3_Q57H,NSP2_T85I,NS7a_F114H,NS7a_R118K,NSP12_L638F,NS7a_I110N,NS8_S24L,NSP12_P323L,Spike_D614G,NS7a_A106N,NS7a_C113L)	2021-01-17		North America / USA
EPI_ISL_788274	2020-08-27	North America	USA	Texas	Human	G	B.1		(NSP12_P323L,Spike_D614G,NSP14_N129B)	2021-01-08		North America / USA
EPI_ISL_2211279	2021-04-01	North America	USA	Texas	Human	G	B.1		(N_R203K,NSP4_M458I,NS3_Q57H,NSP1_D147G,NS3_F207L,N_G204R,NSP5_L89F,NSP12_P323L,Spike_D614G,NSP3_A293P,NSP14_N129B,N_S235F)	2021-05-21		North America / USA
EPI_ISL_1235993	2021-03-04	North America	USA	Texas	Human	G	B.1		(NS3_S40L,N_S194L,NSP1_E36D,NSP10_P84S,NSP12_P323L,Spike_D614G)	2021-03-13		North America / USA
EPI_ISL_9228337	2020-11-30	North America	USA	Montana	Human	G	B.1		(NSP13_Q518H,N_S194L,NSP13_T351I,NSP12_P323L,NSP6_M183I,Spike_D614G,NS3_T221A)	2022-01-28		North America / USA
EPI_ISL_3333882	2020-12-08	North America	USA	Montana	Human	G	B.1		(NSP13_Q518H,N_S194L,NSP13_T351I,NSP12_P323L,NSP6_M183I,Spike_D614G,NS3_T221A)	2021-08-11		North America / USA
EPI_ISL_746264	2020-10-12	North America	USA	Utah	Human	GH	B.1		(NSP15_P262L,NSP2_F10L,NSP3_T182I,NSP16_D179Y,N_S194L,NS3_Q57H,NSP2_T85I,NS8_S24L,NSP10_P136L,NSP3_E427D,NSP12_P323L,Spike_D614G,N_T271I)	2020-12-29		North America / USA
EPI_ISL_614133	2020-09-14	North America	USA	Virginia	Human	GH	B.1		(N_M210I,NSP12_M668L,NS3_Q57H,NSP2_T85I,NS8_S24L,NSP1_D147N,NSP3_A465V,NSP12_P323L,Spike_D614G,NSP13_L428F)	2020-11-04		North America / USA
EPI_ISL_609975	2020-09-08	North America	USA	Virginia	Human	GH	B.1		(E_L74M,NSP3_T1269I,NSP3_E111G,NS3_K16N,NSP4_M458I,NS3_Q57H,Spike_D796Y,NSP2_T85I,NSP13_L256F,NSP12_P323L,Spike_D614G,NSP3_P985S,NSP13_A18V)	2020-11-02		North America / USA
EPI_ISL_1318284	2020-12-01	North America	USA	Wyoming	Human	G	B.1		(N_S194L,Spike_E484K,NSP14_A220V,Spike_T323I,Spike_M177I,NSP12_I201V,NSP14_A138V,Spike_S939F,NSP12_P323L,Spike_D614G,NSP3_A496V)	2021-03-23		North America / USA
EPI_ISL_5259275	2020-08-06	North America	USA	Colorado	Human	G	B.1		(NS7a_D69N,NSP12_Q822H,Spike_R214L,NSP12_P323L,Spike_D614G,NS7a_L96F)	2021-10-17		North America / USA
EPI_ISL_2566279	2020-11-05	North America	USA	Wyoming	Human	G	B.1		(N_S194L,E_S68F,NSP12_P323L,Spike_D614G,NSP2_S122F,NSP3_S1424F,NSP3_M1592V)	2021-06-17		North America / USA
EPI_ISL_2193574	2020-09-23	North America	USA	New Jersey	Human	GH	B.1		(NSP1_F143del,NSP1_K141del,NSP1_S142del,NS3_Q57H,NSP12_P323L,Spike_D614G)	2021-05-21		North America / USA
EPI_ISL_786421	2020-10-14	North America	USA	Texas	Human	GH	B.1		(NS3_R134H,NSP2_T497I,NS3_P240L,NSP3_H342Y,NS3_Q57H,N_D401Y,NSP2_T85I,NS3_D155Y,NSP5_L89F,NS8_S24L,NS7a_F109L,NSP6_C283S,NSP12_P323L,Spike_D614G)	2021-01-08		North America / USA
EPI_ISL_6266971	2021-01-09	North America	USA	California	Human	G	B.1		(NS3_L41F,N_S194L,NSP15_T112I,NS3_L129F,NSP12_P323L,NS8_Q72H,Spike_D614G)	2021-11-15		North America / USA
EPI_ISL_2812015	2020-10-19	North America	USA	California	Human	G	B.1		(NSP14_T516I,Spike_S477N,N_S194L,NSP16_R216C,NSP12_P323L,Spike_D614G,Spike_L54F)	2021-07-05		North America / USA
EPI_ISL_3671508	2021-01-04	North America	USA	California	Human	G	B.1		(NS8_C37F,N_S194L,NSP4_A380V,NSP1_Y154F,Spike_L5F,NSP4_A316V,NSP12_P323L,Spike_D614G,Spike_Q677H)	2021-08-25		North America / USA
EPI_ISL_979439	2021-01-28	North America	USA	New Mexico	Human	G	B.1		(N_S194L,NSP13_D542G,NSP12_P323L,Spike_D614G)	2021-02-12		North America / USA
EPI_ISL_1202378	2020-11-06	North America	USA	Texas	Human	G	B.1		(NSP12_P323L,Spike_D614G,NSP14_N129B)	2021-03-10		North America / USA
EPI_ISL_7856666	2020-12-12	North America	USA	California	Human	G	B.1		(NSP6_A51V,Spike_T678A,NSP8_K37N,NSP14_N176D,Spike_F157S,NSP12_P323L,Spike_D614G,NSP9_L42F)	2021-12-20		North America / USA
EPI_ISL_5851891	2020-08-19	North America	USA	Idaho	Human	G	B.1		(NS3_S216L,N_S194L,NSP12_P323L,Spike_D614G)	2021-11-02		North America / USA
EPI_ISL_602957	2020-08-19	North America	USA	Minnesota	Human	GH	B.1		(NSP2_F10L,NSP12_M666I,NSP2_R370H,NSP6_A79V,NS3_Q57H,NS7a_S44L,NSP2_T85I,NSP2_S196L,NS8_S24L,NSP12_P323L,NS3_G172C,Spike_D614G)	2020-10-29		North America / USA
EPI_ISL_4730365	2020-10-30	North America	USA	Montana	Human	G	B.1		(NSP3_T181I,NSP3_T1340A,NSP13_Q518H,N_S194L,NSP3_S1682F,NS8_W45L,NSP12_P323L,Spike_D614G)	2021-10-02		North America / USA
EPI_ISL_785263	2020-11-25	North America	USA	Texas	Human	G	B.1		(NSP5_K88R,Spike_G700S,NSP15_S161I,N_S194L,Spike_D138Y,NSP12_P323L,Spike_D614G,Spike_S735L)	2021-01-08		North America / USA
EPI_ISL_3725968	2020-09-13	North America	USA	Tennessee	Human	GH	B.1		(NS7b_L18Q,NS3_Q57H,NSP2_T85I,Spike_D614G)	2021-08-27		North America / USA
EPI_ISL_695312	2020-07-19	North America	USA	Arizona	Human	GH	B.1		(NSP6_K263N,NS3_Q57H,NSP3_K462N,NSP2_T85I,NSP12_P323L,Spike_D614G)	2020-12-12		North America / USA
EPI_ISL_1093984	2021-01-22	North America	USA	California	Human	GH	B.1		(NSP15_P262L,NSP2_F10L,Spike_L8W,NS3_D27B,Spike_H49Y,N_S194L,N_P46S,NS3_Q57H,NSP2_T85I,NS8_S24L,NSP12_P323L,Spike_D614G)	2021-02-27		North America / USA
EPI_ISL_789920	2020-08-19	North America	USA	Texas	Human	G	B.1		(Spike_Q493stop,N_S190I,NSP2_T85I,NSP12_K91N,NSP12_P323L,Spike_W1217C,Spike_D614G,Spike_A522V)	2021-01-08		North America / USA
EPI_ISL_2193570	2020-09-23	North America	USA	New Jersey	Human	GH	B.1		(NSP7_S25L,NS3_Q57H,NSP2_T85I,NSP2_M405I,NSP14_A320V,NSP12_P323L,Spike_D614G)	2021-05-21		North America / USA
EPI_ISL_1993049	2021-04-29	North America	USA	California	Human	GR	B.1		(NSP3_S692F,Spike_G769V,NSP3_A1766T,NSP3_T1036I,NSP14_P412H,Spike_E484K,N_R203K,NSP2_G339S,N_G204R,M_F28L,Spike_W152L,N_S187L,NSP12_P323L,NSP13_G439R,Spike_D614G,N_Q418H)	2021-05-10		North America / USA
EPI_ISL_1202156	2020-11-03	North America	USA	Texas	Human	G	B.1		(NSP14_P158L,Spike_I468V,NSP12_P323L,Spike_D614G)	2021-03-10		North America / USA
EPI_ISL_978133	2021-01-07	North America	USA	California	Human	GH	B.1		(NSP16_R216C,NS3_Q57H,NSP2_T85I,NS8_S24L,NSP12_P323L,Spike_D614G,N_P199L)	2021-02-11		North America / USA
EPI_ISL_1363041	2021-03-09	North America	USA	Texas	Human	GH	B.1		(Spike_T307I,NS3_Q57H,NSP2_T85I,NSP12_P323L,Spike_D614G)	2021-03-25		North America / USA
EPI_ISL_788166	2020-08-28	North America	USA	Texas	Human	G	B.1		(Spike_S680F,NSP9_S105I,NSP13_L297F,NSP6_F81L,Spike_L118F,NSP2_T85I,Spike_L981F,NSP12_P323L,Spike_D614G,NSP4_Q364stop,NSP6_R129I,NSP6_L37F,Spike_A688V)	2021-01-08		North America / USA
EPI_ISL_2231542	2020-12-12	North America	USA	California	Human	G	B.1		(NSP3_E29D,N_D399Y,N_S194L,Spike_N87S,NSP13_D260Y,Spike_D936H,NSP3_A465V,NSP12_P323L,Spike_D614G)	2021-05-23		North America / USA
EPI_ISL_1284372	2021-02-25	North America	USA	Georgia	Human	GH	B.1.2		(NSP2_L462F,NSP7_T81I,NSP8_P133S,NSP3_M951I,N_P67S,NSP16_R216C,NS3_Q57H,NSP2_R246L,NSP2_T332K,NSP2_T85I,NSP5_L89F,NS8_S24L,NSP3_M1788I,NSP14_N129D,NS3_G172V,N_S33N,NSP12_P323L,Spike_D614G,N_P199L,NSP16_I157V,M_M84T)	2021-03-18		North America / USA
EPI_ISL_784975	2020-11-19	North America	USA	Texas	Human	GH	B.1.2		(NSP13_H290Y,NSP2_L274H,NSP3_I13L,N_P67S,NS3_N257K,NSP16_R216C,NS3_Q57H,NSP2_T85I,NSP6_Y85H,NSP5_L89F,NS8_S24L,NSP14_N129D,NS3_G172V,NS3_T223I,NS8_E106stop,NSP12_P323L,Spike_D614G,N_P199L)	2021-01-08		North America / USA
EPI_ISL_2632897	2020-12-24	North America	USA	New York	Human	GH	B.1.2		(NSP3_T1198I,NSP8_P133S,N_P67S,NSP16_R216C,NS3_Q57H,NSP2_T85I,NSP5_L89F,NS8_S24L,NSP3_M1788I,NSP14_N129D,NS3_G172V,NSP12_P323L,Spike_D614G,N_P199L)	2021-06-22		North America / USA
EPI_ISL_2797638	2021-01-27	North America	USA	California	Human	GH	B.1.2		(Spike_G769V,NSP3_A41V,NSP2_A205V,NSP14_M72I,Spike_S494P,Spike_D1153Y,N_P67S,NSP16_R216C,NS3_Q57H,Spike_L5F,NSP2_T85I,NSP5_L89F,Spike_M153I,NS8_S24L,NSP14_N129D,N_Q163H,NS3_G172V,NSP12_P323L,Spike_D614G,N_P199L,NSP14_M169I,Spike_P631S)	2021-07-03		North America / USA
EPI_ISL_1029358	2020-12-26	North America	USA	Georgia	Human	GH	B.1.2		(NS3_K16N,N_P67S,NSP16_R216C,NS3_Q57H,NSP2_T85I,NSP5_L89F,NSP14_V167L,NS8_S24L,NSP14_N129D,NS3_G172V,NS3_S180P,N_Q389L,NSP12_P323L,NSP3_V1932I,Spike_D614G,N_P199L,NSP16_K160R,NSP3_D178G,NSP12_V776L)	2021-02-18		North America / USA
EPI_ISL_1197964	2021-02-09	North America	USA	New Mexico	Human	G	B.1.234		(NSP2_V485I,N_S194L,NSP3_K1241R,NSP12_P323L,NSP4_D217G,Spike_D614G,N_T391I)	2021-03-10		North America / USA
