# Supplementary material for: Transmission of SARS-CoV-2 from humans to animals and potential host adaptation
Source: Nat Commun. 2022 May 27;13:2988. doi: 10.1038/s41467-022-30698-6 (PMC9142586; doi:10.1038/s41467-022-30698-6)
Supplement: Supplementary file 4 — Supplementary Data 1-13 [file 41467_2022_30698_MOESM4_ESM.zip › supplementary_data/Supplementary_Data_2_all_animals.n16911.csv]

accession_id	collection_date	loc1	loc2	loc3	host	clade	pango_lineage	variant	aa_substitutions	submission_date	is_low_coverage?	location
EPI_ISL_2958980	2021-01-30	North America	USA	California	Felis catus	GH	B.1.429	VOI Epsilon GH/452R.V1 (B.1.429+B.1.427) first detected in USA/California		2021-07-15		North America / USA
EPI_ISL_2958981	2021-01-26	North America	USA	Florida	Felis catus	GH	B.1.2			2021-07-15		North America / USA
EPI_ISL_2958982	2021-01-23	North America	USA	Connecticut	Felis catus	GR	B.1.1.486			2021-07-15		North America / USA
EPI_ISL_2958983	2021-01-15	North America	USA	Florida	Canis lupus familiaris	GH	B.1.526	VOI Iota GH/253G.V1 (B.1.526) first detected in USA/New York		2021-07-15		North America / USA
EPI_ISL_2958984	2021-01-07	North America	USA	Arkansas	Felis catus	GH	B.1.2			2021-07-15		North America / USA
EPI_ISL_2958985	2020-12-28	North America	USA	California	Felis catus	G	B.1			2021-07-15		North America / USA
EPI_ISL_2958986	2021-01-04	North America	USA	Kansas	Felis catus	GH	B.1.2			2021-07-15		North America / USA
EPI_ISL_3857106	2021-03-22	Europe	France		Felis catus	GR	None			2021-09-01		Europe / France
EPI_ISL_3010050	2020-12-18	North America	USA	Virginia	Felis catus	G	B.1.240			2021-07-19		North America / USA
EPI_ISL_3010052		North America	USA	Kansas	Canis lupus familiaris	GH	B.1.2			2021-07-19		North America / USA
EPI_ISL_3010053	2020-10-22	North America	USA	Texas	Felis catus	GH	B.1			2021-07-19		North America / USA
EPI_ISL_3010054	2020-10-22	North America	USA	Texas	Felis catus	GH	B.1			2021-07-19		North America / USA
EPI_ISL_3010055	2020-10-15	North America	USA	Texas	Felis catus	GH	B.1			2021-07-19		North America / USA
EPI_ISL_1241386	2021-02-12	North America	USA	Connecticut	Canis lupus familiaris	GH	B.1.2			2021-03-15		North America / USA
EPI_ISL_3050754	2020-08-11	Europe	Denmark		Neovison vison	GR	B.1.1.298			2021-07-23		Europe / Denmark
EPI_ISL_3050756	2020-08-13	Europe	Denmark		Neovison vison	GR	B.1.1.298			2021-07-23		Europe / Denmark
EPI_ISL_3050757	2020-08-13	Europe	Denmark		Neovison vison	GR	B.1.1.298			2021-07-23		Europe / Denmark
EPI_ISL_3050764	2020-08-24	Europe	Denmark		Neovison vison	GR	B.1.1.298			2021-07-23		Europe / Denmark
EPI_ISL_3128551	2020-10-02	North America	USA	Pennsylvania	Felis catus	GH	B.1.369			2021-07-29		North America / USA
EPI_ISL_3128552	2020-10-06	North America	USA	Texas	Felis catus	GH	B.1.2			2021-07-29		North America / USA
EPI_ISL_3128553	2020-09-24	North America	USA	Texas	Canis lupus familiaris	GH	B.1.577			2021-07-29		North America / USA
EPI_ISL_3128554	2020-09-25	North America	USA	Alabama	Felis catus	G	B.1.234			2021-07-29		North America / USA
EPI_ISL_3128555	2020-09-14	North America	USA	Texas	Canis lupus familiaris	GH	B.1.2			2021-07-29		North America / USA
EPI_ISL_3128556	2020-09-08	North America	USA	Kentucky	Felis catus	GR	B.1.1.186			2021-07-29		North America / USA
EPI_ISL_3128557	2020-08-21	North America	USA	Texas	Canis lupus familiaris	GH	B.1.576			2021-07-29		North America / USA
EPI_ISL_3128558	2020-09-22	North America	USA	Texas	Felis catus	G	B.1.234			2021-07-29		North America / USA
EPI_ISL_3128559	2020-08-21	North America	USA	Texas	Felis catus	GH	B.1			2021-07-29		North America / USA
EPI_ISL_6425287	2021-01-09	North America	USA	Iowa	Odocoileus virginianus	GH	B.1.311			2021-11-18		North America / USA
EPI_ISL_3148878	2020-08-13	North America	USA	Texas	Felis catus	GH	B.1.2			2021-07-30		North America / USA
EPI_ISL_3148880	2020-08-11	North America	USA	Texas	Canis lupus familiaris	GH	B.1			2021-07-30		North America / USA
EPI_ISL_3148881	2020-08-17	North America	USA	Louisiana	Felis catus	GH	B.1.564			2021-07-30		North America / USA
EPI_ISL_3148882	2020-08-13	North America	USA	California	Felis catus	G	B.1.243			2021-07-30		North America / USA
EPI_ISL_3148883	2020-08-10	North America	USA	Maryland	Felis catus	GH	B.1			2021-07-30		North America / USA
EPI_ISL_3148884	2020-07-22	North America	USA	California	Canis lupus familiaris	GH	B.1.340			2021-07-30		North America / USA
EPI_ISL_3152898	2020-06-26	North America	USA	South Carolina	Canis lupus familiaris	GR	B.1.1.135			2021-07-30		North America / USA
EPI_ISL_3152899	2020-06-26	North America	USA	Texas	Canis lupus familiaris	GR	B.1.1.362			2021-07-30		North America / USA
EPI_ISL_3152901	2020-06-22	North America	USA	Georgia	Canis lupus familiaris	GH	B.1.110.3			2021-07-30		North America / USA
EPI_ISL_3152902	2020-05-20	North America	USA	Minnesota	Felis catus	GH	B.1			2021-07-30		North America / USA
EPI_ISL_3218557	2021-06-16	Europe	Poland		Neovison vison	GR	B.1.1.464			2021-08-03		Europe / Poland
EPI_ISL_6639377	2020-09-11	North America	USA	Texas	Felis catus	GR	B.1.1.221			2021-11-23		North America / USA
EPI_ISL_6639379	2021-11-04	North America	USA	Missouri	Panthera spp.	GK	AY.44	VOC Delta GK (B.1.617.2+AY.*) first detected in India		2021-11-23		North America / USA
EPI_ISL_6639383	2021-11-04	North America	USA	Missouri	Panthera spp.	GK	AY.44	VOC Delta GK (B.1.617.2+AY.*) first detected in India		2021-11-23		North America / USA
EPI_ISL_5804750	2020-10-15	North America	USA	Iowa	Odocoileus virginianus	GH	B.1.2			2021-11-01		North America / USA
EPI_ISL_577791	2020-08-27	Europe	Netherlands	Limburg	Neovison vison	GH	B.1.22			2020-10-13		Europe / Netherlands
EPI_ISL_4548647	2021-07-06	Europe	Latvia		Neovison vison	GV	B.1.177.60			2021-09-27		Europe / Latvia
EPI_ISL_4548648	2021-07-01	Europe	Latvia		Neovison vison	GV	B.1.177.60			2021-09-27		Europe / Latvia
EPI_ISL_4548649	2021-07-01	Europe	Latvia		Neovison vison	GV	B.1.177.60			2021-09-27		Europe / Latvia
EPI_ISL_4548650	2021-07-06	Europe	Latvia		Neovison vison	GV	B.1.177.60			2021-09-27		Europe / Latvia
EPI_ISL_8145731	2021-12-03	North America	USA	Michigan	Panthera spp.	GK	AY.25.1	VOC Delta GK (B.1.617.2+AY.*) first detected in India		2021-12-28		North America / USA
EPI_ISL_8145732	2021-12-10	North America	USA	Ohio	Felis catus	GK	AY.25.1	VOC Delta GK (B.1.617.2+AY.*) first detected in India		2021-12-28		North America / USA
EPI_ISL_9046671	2021-11-03	North America	USA	Utah	Panthera spp.	GK	AY.44	VOC Delta GK (B.1.617.2+AY.*) first detected in India		2022-01-25		North America / USA
EPI_ISL_9046672	2021-12-30	North America	USA	Louisiana	Panthera spp.	GK	AY.100	VOC Delta GK (B.1.617.2+AY.*) first detected in India		2022-01-25		North America / USA
EPI_ISL_9046673	2021-12-30	North America	USA	Louisiana	Panthera spp.	GK	AY.100	VOC Delta GK (B.1.617.2+AY.*) first detected in India		2022-01-25		North America / USA
EPI_ISL_9046670	2021-12-18	North America	USA	Indiana	Panthera spp.	GK	AY.103	VOC Delta GK (B.1.617.2+AY.*) first detected in India		2022-01-25		North America / USA
EPI_ISL_9049734	2022-01-18	Asia	Hong Kong		Mesocricetus auratus	GK	AY.127	VOC Delta GK (B.1.617.2+AY.*) first detected in India		2022-01-25		Asia / Hong Kong
EPI_ISL_9049740	2022-01-18	Asia	Hong Kong		Mesocricetus auratus	GK	AY.4	VOC Delta GK (B.1.617.2+AY.*) first detected in India		2022-01-25		Asia / Hong Kong
EPI_ISL_9049736	2022-01-18	Asia	Hong Kong		Mesocricetus auratus	GK	AY.127	VOC Delta GK (B.1.617.2+AY.*) first detected in India		2022-01-25		Asia / Hong Kong
EPI_ISL_9049732	2022-01-17	Asia	Hong Kong		Mesocricetus auratus	GK	AY.127	VOC Delta GK (B.1.617.2+AY.*) first detected in India		2022-01-25		Asia / Hong Kong
EPI_ISL_9049733	2022-01-18	Asia	Hong Kong		Mesocricetus auratus	GK	AY.127	VOC Delta GK (B.1.617.2+AY.*) first detected in India		2022-01-25		Asia / Hong Kong
EPI_ISL_9049727	2022-01-17	Asia	Hong Kong		Mesocricetus auratus	GK	AY.127	VOC Delta GK (B.1.617.2+AY.*) first detected in India		2022-01-25		Asia / Hong Kong
EPI_ISL_4847029	2021-01-28	North America	USA	Ohio	Odocoileus virginianus	GH	B.1.582			2021-10-05		North America / USA
EPI_ISL_4847030	2021-01-28	North America	USA	Ohio	Odocoileus virginianus	GH	B.1.582			2021-10-05		North America / USA
EPI_ISL_7373930	2021-09-24	North America	USA	Ohio	Canis lupus familiaris	GK	AY.44	VOC Delta GK (B.1.617.2+AY.*) first detected in India		2021-12-08		North America / USA
EPI_ISL_4955857	2021-01-23	North America	USA	Connecticut	Felis catus	GR	B.1.1.486			2021-10-07		North America / USA
EPI_ISL_9414678	2022-01-06	North America	USA	New York	Odocoileus virginianus	GRA	BA.1	VOC Omicron GRA (B.1.1.529+BA.*) first detected in Botswana/Hong Kong/South Africa		2022-02-02		North America / USA
EPI_ISL_6088026	2021-10-14	North America	USA	Colorado	Panthera spp.	GK	AY.20	VOC Delta GK (B.1.617.2+AY.*) first detected in India		2021-11-09		North America / USA
EPI_ISL_6088040	2021-10-14	North America	USA	Colorado	Panthera spp.	GK	AY.20	VOC Delta GK (B.1.617.2+AY.*) first detected in India		2021-11-09		North America / USA
EPI_ISL_6088046	2021-10-14	North America	USA	Colorado	Panthera spp.	GK	AY.20	VOC Delta GK (B.1.617.2+AY.*) first detected in India		2021-11-09		North America / USA
EPI_ISL_6088051	2021-10-14	North America	USA	Colorado	Panthera spp.	GK	AY.20	VOC Delta GK (B.1.617.2+AY.*) first detected in India		2021-11-09		North America / USA
EPI_ISL_6810903	2021-11-07	North America	USA	Nebraska	Panthera spp.	GK	AY.44	VOC Delta GK (B.1.617.2+AY.*) first detected in India		2021-11-27		North America / USA
EPI_ISL_6810904	2021-11-07	North America	USA	Nebraska	Panthera spp.	GK	AY.44	VOC Delta GK (B.1.617.2+AY.*) first detected in India		2021-11-27		North America / USA
EPI_ISL_5761515	2021-08-25	North America	USA	Florida	Canis lupus familiaris	GK	AY.103	VOC Delta GK (B.1.617.2+AY.*) first detected in India		2021-10-29		North America / USA
EPI_ISL_5761526	2021-07-26	North America	USA	Florida	Canis lupus familiaris	GK	AY.47	VOC Delta GK (B.1.617.2+AY.*) first detected in India		2021-10-29		North America / USA
EPI_ISL_5761527	2021-08-05	North America	USA	Virginia	Felis catus	GK	AY.3	VOC Delta GK (B.1.617.2+AY.*) first detected in India		2021-10-29		North America / USA
EPI_ISL_5761534	2021-08-17	North America	USA	Florida	Felis catus	GK	AY.25.2	VOC Delta GK (B.1.617.2+AY.*) first detected in India		2021-10-29		North America / USA
EPI_ISL_5761535	2021-08-17	North America	USA	California	Felis catus	GK	AY.103	VOC Delta GK (B.1.617.2+AY.*) first detected in India		2021-10-29		North America / USA
EPI_ISL_5781751	2021-09-07	North America	USA	Kansas	Canis lupus familiaris	GK	AY.3	VOC Delta GK (B.1.617.2+AY.*) first detected in India		2021-10-30		North America / USA
EPI_ISL_5781752	2021-09-05	North America	USA	New Jersey	Canis lupus familiaris	GK	AY.103	VOC Delta GK (B.1.617.2+AY.*) first detected in India		2021-10-30		North America / USA
EPI_ISL_5781753	2021-08-26	North America	USA	Georgia	Canis lupus familiaris	GK	AY.103	VOC Delta GK (B.1.617.2+AY.*) first detected in India		2021-10-30		North America / USA
EPI_ISL_5781756	2021-09-09	North America	USA	Wyoming	Felis catus	GK	AY.103	VOC Delta GK (B.1.617.2+AY.*) first detected in India		2021-10-30		North America / USA
EPI_ISL_5804716	2020-12-05	North America	USA	Iowa	Odocoileus virginianus	GH	B.1.311			2021-11-01		North America / USA
EPI_ISL_5804717	2020-12-05	North America	USA	Iowa	Odocoileus virginianus	GH	B.1.311			2021-11-01		North America / USA
EPI_ISL_5804718	2020-12-05	North America	USA	Iowa	Odocoileus virginianus	GH	B.1.311			2021-11-01		North America / USA
EPI_ISL_5804719	2020-12-05	North America	USA	Iowa	Odocoileus virginianus	GH	B.1.311			2021-11-01		North America / USA
EPI_ISL_5804720	2020-12-05	North America	USA	Iowa	Odocoileus virginianus	GH	B.1.311			2021-11-01		North America / USA
EPI_ISL_5804722	2020-12-05	North America	USA	Iowa	Odocoileus virginianus	GH	B.1.311			2021-11-01		North America / USA
EPI_ISL_5804723	2020-12-05	North America	USA	Iowa	Odocoileus virginianus	GH	B.1.311			2021-11-01		North America / USA
EPI_ISL_5804724	2020-12-08	North America	USA	Iowa	Odocoileus virginianus	GH	B.1.311			2021-11-01		North America / USA
EPI_ISL_5804725	2021-01-09	North America	USA	Iowa	Odocoileus virginianus	GH	B.1.311			2021-11-01		North America / USA
EPI_ISL_5804726	2021-01-09	North America	USA	Iowa	Odocoileus virginianus	GH	B.1.311			2021-11-01		North America / USA
EPI_ISL_5804728	2020-12-06	North America	USA	Iowa	Odocoileus virginianus	GH	B.1.311			2021-11-01		North America / USA
EPI_ISL_5804729	2020-12-06	North America	USA	Iowa	Odocoileus virginianus	G	B.1			2021-11-01		North America / USA
EPI_ISL_5804730	2020-12-06	North America	USA	Iowa	Odocoileus virginianus	G	B.1			2021-11-01		North America / USA
EPI_ISL_5804731	2020-12-10	North America	USA	Iowa	Odocoileus virginianus	G	B.1.234			2021-11-01		North America / USA
EPI_ISL_5804732	2020-12-10	North America	USA	Iowa	Odocoileus virginianus	O	B.1.234			2021-11-01		North America / USA
EPI_ISL_5804733	2020-12-10	North America	USA	Iowa	Odocoileus virginianus	O	B.1.234			2021-11-01		North America / USA
EPI_ISL_5804734	2020-12-10	North America	USA	Iowa	Odocoileus virginianus	O	B.1.234			2021-11-01		North America / USA
EPI_ISL_5804735	2020-12-05	North America	USA	Iowa	Odocoileus virginianus	G	B.1.264			2021-11-01		North America / USA
EPI_ISL_5804736	2020-12-08	North America	USA	Iowa	Odocoileus virginianus	G	B.1			2021-11-01		North America / USA
EPI_ISL_5804737	2020-12-08	North America	USA	Iowa	Odocoileus virginianus	G	B.1			2021-11-01		North America / USA
EPI_ISL_5804738	2020-12-08	North America	USA	Iowa	Odocoileus virginianus	G	B.1			2021-11-01		North America / USA
EPI_ISL_5804739	2020-12-09	North America	USA	Iowa	Odocoileus virginianus	G	B.1			2021-11-01		North America / USA
EPI_ISL_5804740	2020-12-09	North America	USA	Iowa	Odocoileus virginianus	G	B.1			2021-11-01		North America / USA
EPI_ISL_5804741	2020-12-09	North America	USA	Iowa	Odocoileus virginianus	G	B.1.2			2021-11-01		North America / USA
EPI_ISL_5804742	2020-12-09	North America	USA	Iowa	Odocoileus virginianus	GH	B.1.2			2021-11-01		North America / USA
EPI_ISL_5804743	2020-12-08	North America	USA	Iowa	Odocoileus virginianus	GH	B.1.311			2021-11-01		North America / USA
EPI_ISL_5804744	2020-12-07	North America	USA	Iowa	Odocoileus virginianus	GH	None			2021-11-01		North America / USA
EPI_ISL_5804745	2020-12-07	North America	USA	Iowa	Odocoileus virginianus	GH	B.1.2			2021-11-01		North America / USA
EPI_ISL_5804746	2020-12-05	North America	USA	Iowa	Odocoileus virginianus	GH	B.1.2			2021-11-01		North America / USA
EPI_ISL_5804747	2020-12-05	North America	USA	Iowa	Odocoileus virginianus	GH	B.1.2			2021-11-01		North America / USA
EPI_ISL_5804748	2020-12-09	North America	USA	Iowa	Odocoileus virginianus	G	B.1			2021-11-01		North America / USA
EPI_ISL_5804749	2020-12-07	North America	USA	Iowa	Odocoileus virginianus	GH	B.1.2			2021-11-01		North America / USA
EPI_ISL_5804751	2020-12-08	North America	USA	Iowa	Odocoileus virginianus	GH	B.1.311			2021-11-01		North America / USA
EPI_ISL_5804752	2020-12-22	North America	USA	Iowa	Odocoileus virginianus	G	B.1.234			2021-11-01		North America / USA
EPI_ISL_5804753	2020-12-15	North America	USA	Iowa	Odocoileus virginianus	G	B.1.234			2021-11-01		North America / USA
EPI_ISL_5804754	2020-12-28	North America	USA	Iowa	Odocoileus virginianus	GH	B.1.2			2021-11-01		North America / USA
EPI_ISL_5804755	2020-11-29	North America	USA	Iowa	Odocoileus virginianus	GH	B.1.2			2021-11-01		North America / USA
EPI_ISL_5804756	2020-10-28	North America	USA	Iowa	Odocoileus virginianus	GH	B.1.2			2021-11-01		North America / USA
EPI_ISL_5804757	2020-11-06	North America	USA	Iowa	Odocoileus virginianus	GH	B.1.2			2021-11-01		North America / USA
EPI_ISL_5804758	2020-10-31	North America	USA	Iowa	Odocoileus virginianus	GH	B.1.2			2021-11-01		North America / USA
EPI_ISL_5804759	2020-11-07	North America	USA	Iowa	Odocoileus virginianus	GH	B.1.2			2021-11-01		North America / USA
EPI_ISL_5804760	2020-11-08	North America	USA	Iowa	Odocoileus virginianus	GH	B.1.2			2021-11-01		North America / USA
EPI_ISL_5804761	2020-11-24	North America	USA	Iowa	Odocoileus virginianus	GH	B.1.2			2021-11-01		North America / USA
EPI_ISL_5804762	2020-12-05	North America	USA	Iowa	Odocoileus virginianus	G	B.1.2			2021-11-01		North America / USA
EPI_ISL_5804763	2020-12-10	North America	USA	Iowa	Odocoileus virginianus	GH	None			2021-11-01		North America / USA
EPI_ISL_5804764	2020-10-08	North America	USA	Iowa	Odocoileus virginianus	GH	B.1.2			2021-11-01		North America / USA
EPI_ISL_5804765	2021-01-09	North America	USA	Iowa	Odocoileus virginianus	GH	B.1.311			2021-11-01		North America / USA
EPI_ISL_5804766	2020-11-24	North America	USA	Iowa	Odocoileus virginianus	GH	B.1.2			2021-11-01		North America / USA
EPI_ISL_5804767	2020-11-24	North America	USA	Iowa	Odocoileus virginianus	G	B.1.2			2021-11-01		North America / USA
EPI_ISL_5804768	2020-11-24	North America	USA	Iowa	Odocoileus virginianus	GH	B.1.2			2021-11-01		North America / USA
EPI_ISL_5804769	2020-11-24	North America	USA	Iowa	Odocoileus virginianus	GH	B.1.2			2021-11-01		North America / USA
EPI_ISL_5804770	2020-11-24	North America	USA	Iowa	Odocoileus virginianus	GH	B.1.2			2021-11-01		North America / USA
EPI_ISL_5804771	2020-11-24	North America	USA	Iowa	Odocoileus virginianus	GH	B.1.2			2021-11-01		North America / USA
EPI_ISL_5804772	2020-11-24	North America	USA	Iowa	Odocoileus virginianus	GH	B.1.2			2021-11-01		North America / USA
EPI_ISL_5804773	2020-11-24	North America	USA	Iowa	Odocoileus virginianus	G	B.1.2			2021-11-01		North America / USA
EPI_ISL_5804774	2021-01-09	North America	USA	Iowa	Odocoileus virginianus	GH	B.1.311			2021-11-01		North America / USA
EPI_ISL_5804775	2020-11-24	North America	USA	Iowa	Odocoileus virginianus	GH	B.1.2			2021-11-01		North America / USA
EPI_ISL_5804776	2020-12-10	North America	USA	Iowa	Odocoileus virginianus	GH	B.1.2			2021-11-01		North America / USA
EPI_ISL_5804777	2020-12-10	North America	USA	Iowa	Odocoileus virginianus	GH	B.1.2			2021-11-01		North America / USA
EPI_ISL_5804778	2020-12-10	North America	USA	Iowa	Odocoileus virginianus	GH	B.1.2			2021-11-01		North America / USA
EPI_ISL_5804779	2020-12-10	North America	USA	Iowa	Odocoileus virginianus	GH	B.1.2			2021-11-01		North America / USA
EPI_ISL_5804780	2020-12-10	North America	USA	Iowa	Odocoileus virginianus	GH	B.1.2			2021-11-01		North America / USA
EPI_ISL_5804781	2020-12-10	North America	USA	Iowa	Odocoileus virginianus	GH	B.1.2			2021-11-01		North America / USA
EPI_ISL_5804782	2020-12-10	North America	USA	Iowa	Odocoileus virginianus	GH	B.1.2			2021-11-01		North America / USA
EPI_ISL_5804783	2020-12-10	North America	USA	Iowa	Odocoileus virginianus	GH	B.1.2			2021-11-01		North America / USA
EPI_ISL_5804784	2020-12-10	North America	USA	Iowa	Odocoileus virginianus	GH	B.1.2			2021-11-01		North America / USA
EPI_ISL_5804785	2020-12-23	North America	USA	Iowa	Odocoileus virginianus	GH	B.1.2			2021-11-01		North America / USA
EPI_ISL_5804786	2020-11-17	North America	USA	Iowa	Odocoileus virginianus	GH	B.1.2			2021-11-01		North America / USA
EPI_ISL_5804787	2020-11-17	North America	USA	Iowa	Odocoileus virginianus	GH	B.1.2			2021-11-01		North America / USA
EPI_ISL_2930557	2021-04-15	North America	USA	Texas	Felis catus	GRY	B.1.1.7	VOC Alpha GRY (B.1.1.7+Q.*) first detected in the UK		2021-07-13		North America / USA
EPI_ISL_2930558	2021-04-16	North America	USA	Mississippi	Canis lupus familiaris	GR	Q.1	VOC Alpha GRY (B.1.1.7+Q.*) first detected in the UK		2021-07-13		North America / USA
EPI_ISL_4253995	2021-09-07	North America	USA	Kansas	Canis lupus familiaris	GK	AY.3	VOC Delta GK (B.1.617.2+AY.*) first detected in India		2021-09-16		North America / USA
EPI_ISL_5850335	2021-08-19	North America	USA	Florida	Panthera spp.	GK	AY.44	VOC Delta GK (B.1.617.2+AY.*) first detected in India		2021-11-02		North America / USA
EPI_ISL_5858432	2021-07-22	North America	USA	California	Panthera spp.	GH	B.1.621	VOI Mu GH (B.1.621+B.1.621.1) first detected in Colombia		2021-11-02		North America / USA
EPI_ISL_5886784	2021-10-13	North America	Puerto Rico		Panthera spp.	GK	AY.3	VOC Delta GK (B.1.617.2+AY.*) first detected in India		2021-11-03		North America / Puerto Rico
EPI_ISL_5886785	2021-10-13	North America	Puerto Rico		Panthera spp.	GK	AY.3	VOC Delta GK (B.1.617.2+AY.*) first detected in India		2021-11-03		North America / Puerto Rico
EPI_ISL_5899817	2021-09-28	North America	USA	Ohio	Panthera spp.	GK	B.1.617.2	VOC Delta GK (B.1.617.2+AY.*) first detected in India		2021-11-03		North America / USA
EPI_ISL_5899818	2021-09-28	North America	USA	Illinois	Panthera spp.	GK	AY.44	VOC Delta GK (B.1.617.2+AY.*) first detected in India		2021-11-03		North America / USA
EPI_ISL_5899822	2021-09-30	North America	USA	South Dakota	Panthera spp.	GK	AY.3	VOC Delta GK (B.1.617.2+AY.*) first detected in India		2021-11-03		North America / USA
EPI_ISL_5899828	2021-09-28	North America	USA	Illinois	Panthera spp.	GK	AY.44	VOC Delta GK (B.1.617.2+AY.*) first detected in India		2021-11-03		North America / USA
EPI_ISL_5937176	2021-10-04	North America	USA	Hawaii	Panthera spp.	GK	AY.25	VOC Delta GK (B.1.617.2+AY.*) first detected in India		2021-11-05		North America / USA
EPI_ISL_7016463	2021-11-09	Asia	Singapore		Panthera spp.	GK	AY.109	VOC Delta GK (B.1.617.2+AY.*) first detected in India		2021-12-03		Asia / Singapore
EPI_ISL_2100634	2020-11-19	Europe	Belarus		Felis catus	GH	B.1			2021-05-15		Europe / Belarus
EPI_ISL_7721854	2021-11-22	Europe	Poland	Kuyavian-Pomeranian	Neovison vison	GK	AY.43	VOC Delta GK (B.1.617.2+AY.*) first detected in India		2021-12-16		Europe / Poland
EPI_ISL_1497613	2021-02-25	Europe	Czech Republic	Prague	Panthera spp.	GRY	B.1.1.7	VOC Alpha GRY (B.1.1.7+Q.*) first detected in the UK		2021-04-07		Europe / Czech Republic
EPI_ISL_5850336	2021-08-01	North America	USA	California	Panthera spp.	GK	AY.103	VOC Delta GK (B.1.617.2+AY.*) first detected in India		2021-11-02		North America / USA
EPI_ISL_2834694	2020-10-29	North America	USA	Utah	Neovison vison	G	B.1			2021-07-06		North America / USA
EPI_ISL_2834939	2020-09-14	North America	USA	Utah	Neovison vison	G	B.1			2021-07-06		North America / USA
EPI_ISL_2834941	2020-09-14	North America	USA	Utah	Neovison vison	G	B.1			2021-07-06		North America / USA
EPI_ISL_1315074	2021-02-12	North America	USA	Texas	Canis lupus familiaris	GRY	B.1.1.7	VOC Alpha GRY (B.1.1.7+Q.*) first detected in the UK		2021-03-23		North America / USA
EPI_ISL_1315075	2021-02-12	North America	USA	Texas	Felis catus	GRY	B.1.1.7	VOC Alpha GRY (B.1.1.7+Q.*) first detected in the UK		2021-03-23		North America / USA
EPI_ISL_5858433	2021-07-26	North America	USA	California	Panthera spp.	GH	B.1.621	VOI Mu GH (B.1.621+B.1.621.1) first detected in Colombia		2021-11-02		North America / USA
EPI_ISL_8527347	2021-10-13	Europe	Latvia		Neovison vison	GV	B.1.177.60			2022-01-10		Europe / Latvia
EPI_ISL_8527352	2021-10-07	Europe	Latvia		Neovison vison	GV	B.1.177.60			2022-01-10		Europe / Latvia
EPI_ISL_8527349	2021-10-07	Europe	Latvia		Neovison vison	GV	B.1.177.60			2022-01-10		Europe / Latvia
EPI_ISL_3376849	2021-01-12	Europe	Sweden	Vastra Gotaland	Panthera spp.	GV	B.1.177.21			2021-08-13		Europe / Sweden
EPI_ISL_984305	2021-01-27	Europe	Poland	Pomorskie	Neovison vison	GR	B.1.1.464			2021-02-13		Europe / Poland
EPI_ISL_8317060	2020-10-22	North America	USA	Texas	Canis lupus familiaris	GH	B.1.2			2022-01-03		North America / USA
EPI_ISL_1358217		Asia	Japan		Felis catus	GR	B.1.1.214			2021-03-25		Asia / Japan
EPI_ISL_1358218		Asia	Japan		Felis catus	GR	B.1.1.214			2021-03-25		Asia / Japan
EPI_ISL_8542939		Asia	India	Maharashtra	Mesocricetus auratus	GRA	BA.1.1	VOC Omicron GRA (B.1.1.529+BA.*) first detected in Botswana/Hong Kong/South Africa		2022-01-10		Asia / India
EPI_ISL_8542938		Asia	India	Maharashtra	Mesocricetus auratus	GRA	BA.1.1	VOC Omicron GRA (B.1.1.529+BA.*) first detected in Botswana/Hong Kong/South Africa		2022-01-10		Asia / India
EPI_ISL_8542935		Asia	India	Maharashtra	Mesocricetus auratus	GRA	BA.1.1	VOC Omicron GRA (B.1.1.529+BA.*) first detected in Botswana/Hong Kong/South Africa		2022-01-10		Asia / India
EPI_ISL_8542937		Asia	India	Maharashtra	Mesocricetus auratus	GRA	BA.1.1	VOC Omicron GRA (B.1.1.529+BA.*) first detected in Botswana/Hong Kong/South Africa		2022-01-10		Asia / India
EPI_ISL_8542936		Asia	India	Maharashtra	Mesocricetus auratus	GRA	BA.1.1	VOC Omicron GRA (B.1.1.529+BA.*) first detected in Botswana/Hong Kong/South Africa		2022-01-10		Asia / India
EPI_ISL_8542941		Asia	India	Maharashtra	Mesocricetus auratus	GRA	BA.1.1	VOC Omicron GRA (B.1.1.529+BA.*) first detected in Botswana/Hong Kong/South Africa		2022-01-10		Asia / India
EPI_ISL_8542940		Asia	India	Maharashtra	Mesocricetus auratus	GRA	BA.1.1	VOC Omicron GRA (B.1.1.529+BA.*) first detected in Botswana/Hong Kong/South Africa		2022-01-10		Asia / India
EPI_ISL_8542942		Asia	India	Maharashtra	Mesocricetus auratus	GRA	BA.1.1	VOC Omicron GRA (B.1.1.529+BA.*) first detected in Botswana/Hong Kong/South Africa		2022-01-10		Asia / India
EPI_ISL_8542934		Asia	India	Maharashtra	Mesocricetus auratus	GRA	BA.1.1	VOC Omicron GRA (B.1.1.529+BA.*) first detected in Botswana/Hong Kong/South Africa		2022-01-10		Asia / India
EPI_ISL_8542931		Asia	India	Maharashtra	Mesocricetus auratus	GRA	BA.1.1	VOC Omicron GRA (B.1.1.529+BA.*) first detected in Botswana/Hong Kong/South Africa		2022-01-10		Asia / India
EPI_ISL_8542932		Asia	India	Maharashtra	Mesocricetus auratus	GRA	BA.1.1	VOC Omicron GRA (B.1.1.529+BA.*) first detected in Botswana/Hong Kong/South Africa		2022-01-10		Asia / India
EPI_ISL_8542930		Asia	India	Maharashtra	Mesocricetus auratus	GRA	BA.1.1	VOC Omicron GRA (B.1.1.529+BA.*) first detected in Botswana/Hong Kong/South Africa		2022-01-10		Asia / India
EPI_ISL_1392906	2020-11-15	Europe	France	Ile de France	Neovison vison	GH	B.1.160			2021-03-29		Europe / France
EPI_ISL_683164	2020-11-17	Europe	Denmark		Felis catus	GR	B.1.1.298			2020-12-09		Europe / Denmark
EPI_ISL_683166	2020-11-17	Europe	Denmark		Felis catus	GR	B.1.1.298			2020-12-09		Europe / Denmark
EPI_ISL_683074	2020-11-02	Europe	Denmark		Neovison vison	GR	B.1.1.298			2020-12-09		Europe / Denmark
EPI_ISL_5867584	2021-09-14	North America	USA	Alabama	Panthera spp.	GK	AY.25.1	VOC Delta GK (B.1.617.2+AY.*) first detected in India		2021-11-02		North America / USA
EPI_ISL_5867592	2021-09-17	North America	USA	Florida	Panthera spp.	GK	AY.47	VOC Delta GK (B.1.617.2+AY.*) first detected in India		2021-11-02		North America / USA
EPI_ISL_5867590	2021-09-24	North America	USA	Illinois	Panthera spp.	GK	AY.44	VOC Delta GK (B.1.617.2+AY.*) first detected in India		2021-11-02		North America / USA
EPI_ISL_5867588	2021-09-17	North America	USA	Florida	Panthera spp.	GK	AY.47	VOC Delta GK (B.1.617.2+AY.*) first detected in India		2021-11-02		North America / USA
EPI_ISL_5867587	2021-09-15	North America	USA	Ohio	Panthera spp.	GK	AY.119	VOC Delta GK (B.1.617.2+AY.*) first detected in India		2021-11-02		North America / USA
EPI_ISL_5867585	2021-09-19	North America	USA	Alabama	Panthera spp.	GK	AY.25.1	VOC Delta GK (B.1.617.2+AY.*) first detected in India		2021-11-02		North America / USA
EPI_ISL_683316	2020-10-14	Europe	Denmark		Neovison vison	GR	B.1.1.298			2020-12-09		Europe / Denmark
EPI_ISL_683302	2020-10-15	Europe	Denmark		Neovison vison	GR	B.1.1.298			2020-12-09		Europe / Denmark
EPI_ISL_683077	2020-11-02	Europe	Denmark		Neovison vison	GR	B.1.1.298			2020-12-09		Europe / Denmark
EPI_ISL_683134	2020-11-10	Europe	Denmark		Neovison vison	GR	B.1.1.298			2020-12-09		Europe / Denmark
EPI_ISL_683073	2020-11-02	Europe	Denmark		Neovison vison	GR	B.1.1.298			2020-12-09		Europe / Denmark
EPI_ISL_683193	2020-10-28	Europe	Denmark		Neovison vison	GR	B.1.1.298			2020-12-09		Europe / Denmark
EPI_ISL_683196	2020-10-28	Europe	Denmark		Neovison vison	GR	B.1.1.298			2020-12-09		Europe / Denmark
EPI_ISL_683195	2020-10-28	Europe	Denmark		Neovison vison	GR	B.1.1.298			2020-12-09		Europe / Denmark
EPI_ISL_683179	2020-11-13	Europe	Denmark		Neovison vison	GR	B.1.1.298			2020-12-09		Europe / Denmark
EPI_ISL_683173	2020-11-14	Europe	Denmark		Neovison vison	GR	B.1.1.298			2020-12-09		Europe / Denmark
EPI_ISL_683289	2020-10-19	Europe	Denmark		Neovison vison	GR	B.1.1.298			2020-12-09		Europe / Denmark
EPI_ISL_683288	2020-10-19	Europe	Denmark		Neovison vison	GR	B.1.1.298			2020-12-09		Europe / Denmark
EPI_ISL_683281	2020-10-16	Europe	Denmark		Neovison vison	GR	B.1.1.298			2020-12-09		Europe / Denmark
EPI_ISL_683283	2020-10-16	Europe	Denmark		Neovison vison	GR	B.1.1.298			2020-12-09		Europe / Denmark
EPI_ISL_683039	2020-11-03	Europe	Denmark		Neovison vison	GR	B.1.1.298			2020-12-09		Europe / Denmark
EPI_ISL_683162	2020-11-16	Europe	Denmark		Neovison vison	GR	B.1.1.298			2020-12-09		Europe / Denmark
EPI_ISL_683159	2020-11-10	Europe	Denmark		Neovison vison	GR	B.1.1.298			2020-12-09		Europe / Denmark
EPI_ISL_683153	2020-11-10	Europe	Denmark		Neovison vison	GR	B.1.1.298			2020-12-09		Europe / Denmark
EPI_ISL_683156	2020-11-10	Europe	Denmark		Neovison vison	GR	B.1.1.298			2020-12-09		Europe / Denmark
EPI_ISL_683152	2020-11-10	Europe	Denmark		Neovison vison	GR	B.1.1.298			2020-12-09		Europe / Denmark
EPI_ISL_683151	2020-11-10	Europe	Denmark		Neovison vison	GR	B.1.1.298			2020-12-09		Europe / Denmark
EPI_ISL_683147	2020-11-10	Europe	Denmark		Neovison vison	GR	B.1.1.298			2020-12-09		Europe / Denmark
EPI_ISL_683025	2020-11-04	Europe	Denmark		Neovison vison	G	B.1.536			2020-12-09		Europe / Denmark
EPI_ISL_683142	2020-11-10	Europe	Denmark		Neovison vison	GR	B.1.1.298			2020-12-09		Europe / Denmark
EPI_ISL_683144	2020-11-10	Europe	Denmark		Neovison vison	GR	B.1.1.298			2020-12-09		Europe / Denmark
EPI_ISL_683141	2020-11-10	Europe	Denmark		Neovison vison	GR	B.1.1.298			2020-12-09		Europe / Denmark
EPI_ISL_683019	2020-11-05	Europe	Denmark		Neovison vison	GR	B.1.1.298			2020-12-09		Europe / Denmark
EPI_ISL_683131	2020-11-10	Europe	Denmark		Neovison vison	GR	B.1.1.298			2020-12-09		Europe / Denmark
EPI_ISL_683226	2020-10-22	Europe	Denmark		Neovison vison	GR	B.1.1.298			2020-12-09		Europe / Denmark
EPI_ISL_5937175	2021-10-10	North America	USA	Indiana	Panthera spp.	GK	B.1.617.2	VOC Delta GK (B.1.617.2+AY.*) first detected in India		2021-11-05		North America / USA
EPI_ISL_5937177	2021-10-11	North America	USA	Hawaii	Panthera spp.	GK	B.1.617.2	VOC Delta GK (B.1.617.2+AY.*) first detected in India		2021-11-05		North America / USA
EPI_ISL_1265359	2020-06-02	Europe	Netherlands	Limburg	Neovison vison	G	B.1.8			2021-03-17		Europe / Netherlands
EPI_ISL_1265357	2020-06-02	Europe	Netherlands	Limburg	Neovison vison	G	B.1.8			2021-03-17		Europe / Netherlands
EPI_ISL_9461296	2021-11-16	Europe	Switzerland	Zurich	Felis catus	GK	AY.129	VOC Delta GK (B.1.617.2+AY.*) first detected in India		2022-02-03		Europe / Switzerland
EPI_ISL_9461295	2021-11-24	Europe	Switzerland	Zurich	Canis lupus familiaris	GK	AY.4	VOC Delta GK (B.1.617.2+AY.*) first detected in India		2022-02-03		Europe / Switzerland
EPI_ISL_9461294	2021-11-16	Europe	Switzerland	Zurich	Canis lupus familiaris	GK	AY.129	VOC Delta GK (B.1.617.2+AY.*) first detected in India		2022-02-03		Europe / Switzerland
EPI_ISL_8599342	2021-09-22	North America	USA	New Jersey	Felis catus	GK	AY.3	VOC Delta GK (B.1.617.2+AY.*) first detected in India		2022-01-12		North America / USA
EPI_ISL_8144460		Europe	Latvia		Neovison vison	GR	B.1.1.464			2021-12-28		Europe / Latvia
EPI_ISL_8175133		Europe	Latvia		Neovison vison	GV	B.1.177.60			2021-12-29		Europe / Latvia
EPI_ISL_8144462		Europe	Latvia		Neovison vison	GR	B.1.1.464			2021-12-28		Europe / Latvia
EPI_ISL_8174953	2021-07-29	Europe	Latvia		Neovison vison	G	B.1.177.60			2021-12-29		Europe / Latvia
EPI_ISL_8514997	2021-09-23	Europe	Latvia		Neovison vison	GV	B.1.177.60			2022-01-09		Europe / Latvia
EPI_ISL_8514995	2021-09-29	Europe	Latvia		Neovison vison	GV	B.1.177.60			2022-01-09		Europe / Latvia
EPI_ISL_8514994	2021-09-29	Europe	Latvia		Neovison vison	GV	B.1.177.60			2022-01-09		Europe / Latvia
EPI_ISL_8514996	2021-09-29	Europe	Latvia		Neovison vison	GV	B.1.177.60			2022-01-09		Europe / Latvia
EPI_ISL_8514993	2021-09-29	Europe	Latvia		Neovison vison	GV	B.1.177.60			2022-01-09		Europe / Latvia
EPI_ISL_1497616	2021-03-03	Europe	Czech Republic	Prague	Panthera spp.	GRY	B.1.1.7	VOC Alpha GRY (B.1.1.7+Q.*) first detected in the UK		2021-04-07		Europe / Czech Republic
EPI_ISL_8693915	2021-12-01	Europe	Poland	Greater Poland Voivodeship	Neovison vison	GK	AY.43	VOC Delta GK (B.1.617.2+AY.*) first detected in India		2022-01-14		Europe / Poland
EPI_ISL_8693816	2021-11-30	Europe	Poland	West Pomeranian Voivodeship	Neovison vison	GK	AY.43	VOC Delta GK (B.1.617.2+AY.*) first detected in India		2022-01-14		Europe / Poland
EPI_ISL_8693906	2021-11-30	Europe	Poland	West Pomeranian Voivodeship	Neovison vison	GK	AY.43	VOC Delta GK (B.1.617.2+AY.*) first detected in India		2022-01-14		Europe / Poland
EPI_ISL_8693911	2021-11-30	Europe	Poland	West Pomeranian Voivodeship	Neovison vison	GK	AY.43	VOC Delta GK (B.1.617.2+AY.*) first detected in India		2022-01-14		Europe / Poland
EPI_ISL_8693914	2021-12-01	Europe	Poland	Greater Poland Voivodeship	Neovison vison	GK	AY.43	VOC Delta GK (B.1.617.2+AY.*) first detected in India		2022-01-14		Europe / Poland
EPI_ISL_8693913	2021-12-01	Europe	Poland	Greater Poland Voivodeship	Neovison vison	GK	AY.43	VOC Delta GK (B.1.617.2+AY.*) first detected in India		2022-01-14		Europe / Poland
EPI_ISL_8693912	2021-11-30	Europe	Poland	West Pomeranian Voivodeship	Neovison vison	GK	AY.43	VOC Delta GK (B.1.617.2+AY.*) first detected in India		2022-01-14		Europe / Poland
EPI_ISL_420293	2020-04-02	North America	USA	New York	Panthera spp.	GH	B.1			2020-04-06		North America / USA
EPI_ISL_9428788	2022-01-06	North America	USA	New York	Odocoileus virginianus	GRA	BA.1.1	VOC Omicron GRA (B.1.1.529+BA.*) first detected in Botswana/Hong Kong/South Africa		2022-02-02		North America / USA
EPI_ISL_9414680	2022-01-07	North America	USA	New York	Odocoileus virginianus	GRA	BA.1	VOC Omicron GRA (B.1.1.529+BA.*) first detected in Botswana/Hong Kong/South Africa		2022-02-02		North America / USA
EPI_ISL_9414679	2022-01-06	North America	USA	New York	Odocoileus virginianus	GRA	BA.1	VOC Omicron GRA (B.1.1.529+BA.*) first detected in Botswana/Hong Kong/South Africa		2022-02-02		North America / USA
EPI_ISL_8897004	2021-04-23	North America	USA	Washington	Felis catus	GH	B.1.2			2022-01-20		North America / USA
EPI_ISL_577750	2020-08-08	Europe	Netherlands	Noord-Brabant	Neovison vison	L	B.11			2020-10-13		Europe / Netherlands
EPI_ISL_577752	2020-08-08	Europe	Netherlands	Noord-Brabant	Neovison vison	L	B.11			2020-10-13		Europe / Netherlands
EPI_ISL_577753	2020-08-08	Europe	Netherlands	Noord-Brabant	Neovison vison	L	B.11			2020-10-13		Europe / Netherlands
EPI_ISL_683087	2020-10-30	Europe	Denmark		Neovison vison	GR	B.1.1.298			2020-12-09		Europe / Denmark
EPI_ISL_683119	2020-11-09	Europe	Denmark		Neovison vison	GR	B.1.1.298			2020-12-09		Europe / Denmark
EPI_ISL_683138	2020-11-10	Europe	Denmark		Neovison vison	GR	B.1.1.298			2020-12-09		Europe / Denmark
EPI_ISL_683188	2020-10-28	Europe	Denmark		Neovison vison	GR	B.1.1.298			2020-12-09		Europe / Denmark
EPI_ISL_683189	2020-10-28	Europe	Denmark		Neovison vison	GR	B.1.1.298			2020-12-09		Europe / Denmark
EPI_ISL_683246	2020-10-21	Europe	Denmark		Neovison vison	GR	B.1.1.298			2020-12-09		Europe / Denmark
EPI_ISL_683248	2020-10-21	Europe	Denmark		Neovison vison	GR	B.1.1.298			2020-12-09		Europe / Denmark
EPI_ISL_683270	2020-10-16	Europe	Denmark		Neovison vison	GR	B.1.1.298			2020-12-09		Europe / Denmark
EPI_ISL_683272	2020-10-19	Europe	Denmark		Neovison vison	GR	B.1.1.298			2020-12-09		Europe / Denmark
EPI_ISL_683273	2020-10-19	Europe	Denmark		Neovison vison	GV	B.1			2020-12-09		Europe / Denmark
EPI_ISL_683280	2020-10-16	Europe	Denmark		Neovison vison	GR	B.1.1.298			2020-12-09		Europe / Denmark
EPI_ISL_683298	2020-10-15	Europe	Denmark		Neovison vison	GR	B.1.1.298			2020-12-09		Europe / Denmark
EPI_ISL_683299	2020-10-15	Europe	Denmark		Neovison vison	GR	B.1.1.298			2020-12-09		Europe / Denmark
EPI_ISL_683309	2020-10-15	Europe	Denmark		Neovison vison	GR	B.1.1.298			2020-12-09		Europe / Denmark
EPI_ISL_683319	2020-10-14	Europe	Denmark		Neovison vison	GR	B.1.1.298			2020-12-09		Europe / Denmark
EPI_ISL_683320	2020-10-14	Europe	Denmark		Neovison vison	GR	B.1.1.298			2020-12-09		Europe / Denmark
EPI_ISL_683321	2020-10-14	Europe	Denmark		Neovison vison	GR	B.1.1.298			2020-12-09		Europe / Denmark
EPI_ISL_1527630	2020-11-24	North America	USA	Oregon	Neovison vison	GH	B.1.2			2021-04-09		North America / USA
EPI_ISL_1527631	2020-11-24	North America	USA	Oregon	Neovison vison	GH	B.1.2			2021-04-09		North America / USA
EPI_ISL_1527632	2020-11-24	North America	USA	Oregon	Neovison vison	GH	B.1.2			2021-04-09		North America / USA
EPI_ISL_1527633	2020-11-24	North America	USA	Oregon	Neovison vison	GH	B.1.2			2021-04-09		North America / USA
EPI_ISL_683243	2020-10-21	Europe	Denmark		Neovison vison	GR	B.1.1.298			2020-12-09		Europe / Denmark
EPI_ISL_683085	2020-11-02	Europe	Denmark		Neovison vison	GR	B.1.1.298			2020-12-09		Europe / Denmark
EPI_ISL_683271	2020-10-16	Europe	Denmark		Neovison vison	GR	B.1.1.298			2020-12-09		Europe / Denmark
EPI_ISL_683172	2020-11-14	Europe	Denmark		Neovison vison	GR	B.1.1.298			2020-12-09		Europe / Denmark
EPI_ISL_683307	2020-10-15	Europe	Denmark		Neovison vison	GR	B.1.1.298			2020-12-09		Europe / Denmark
EPI_ISL_683306	2020-10-15	Europe	Denmark		Neovison vison	GR	B.1.1.298			2020-12-09		Europe / Denmark
EPI_ISL_683247	2020-10-21	Europe	Denmark		Neovison vison	GR	B.1.1.298			2020-12-09		Europe / Denmark
EPI_ISL_8564584		Europe	Latvia		Neovison vison	GR	B.1.1.464			2022-01-11		Europe / Latvia
EPI_ISL_8564587	2021-07-15	Europe	Latvia		Neovison vison	GV	B.1.177.60			2022-01-11		Europe / Latvia
EPI_ISL_1265361	2020-05-30	Europe	Netherlands	Noord-Brabant	Neovison vison	GH	B.1.22			2021-03-17		Europe / Netherlands
EPI_ISL_1265363	2020-05-31	Europe	Netherlands	Noord-Brabant	Neovison vison	GH	B.1.22			2021-03-17		Europe / Netherlands
EPI_ISL_1265354	2020-05-30	Europe	Netherlands	Noord-Brabant	Neovison vison	GH	B.1.22			2021-03-17		Europe / Netherlands
EPI_ISL_1265367	2020-06-08	Europe	Netherlands	Noord-Brabant	Neovison vison	L	B.11			2021-03-17		Europe / Netherlands
EPI_ISL_1265358	2020-06-02	Europe	Netherlands	Limburg	Neovison vison	G	B.1.8			2021-03-17		Europe / Netherlands
EPI_ISL_1265356	2020-05-26	Europe	Netherlands	Noord-Brabant	Neovison vison	G	B.1.8			2021-03-17		Europe / Netherlands
EPI_ISL_1265355	2020-05-26	Europe	Netherlands	Noord-Brabant	Neovison vison	G	B.1.8			2021-03-17		Europe / Netherlands
EPI_ISL_1265366	2020-06-08	Europe	Netherlands	Noord-Brabant	Neovison vison	L	B.11			2021-03-17		Europe / Netherlands
EPI_ISL_1265364	2020-05-31	Europe	Netherlands	Noord-Brabant	Neovison vison	GH	B.1.22			2021-03-17		Europe / Netherlands
EPI_ISL_1265360	2020-05-30	Europe	Netherlands	Noord-Brabant	Neovison vison	GH	B.1.22			2021-03-17		Europe / Netherlands
EPI_ISL_1265362	2020-05-31	Europe	Netherlands	Noord-Brabant	Neovison vison	GH	B.1.22			2021-03-17		Europe / Netherlands
EPI_ISL_1265365	2020-06-08	Europe	Netherlands	Noord-Brabant	Neovison vison	L	B.11			2021-03-17		Europe / Netherlands
EPI_ISL_9347715	2021-12-03	North America	USA	Kansas	Odocoileus virginianus	GK	AY.3	VOC Delta GK (B.1.617.2+AY.*) first detected in India		2022-02-01		North America / USA
EPI_ISL_9347726	2021-12-01	North America	USA	Minnesota	Odocoileus virginianus	GK	AY.44	VOC Delta GK (B.1.617.2+AY.*) first detected in India		2022-02-01		North America / USA
EPI_ISL_9347727	2021-12-10	North America	USA	Maine	Odocoileus virginianus	GK	AY.25	VOC Delta GK (B.1.617.2+AY.*) first detected in India		2022-02-01		North America / USA
EPI_ISL_9347713	2021-12-01	North America	USA	Arkansas	Odocoileus virginianus	GK	AY.54	VOC Delta GK (B.1.617.2+AY.*) first detected in India		2022-02-01		North America / USA
EPI_ISL_9347728	2021-12-11	North America	USA	Maine	Odocoileus virginianus	GK	AY.103	VOC Delta GK (B.1.617.2+AY.*) first detected in India		2022-02-01		North America / USA
EPI_ISL_9347716	2021-12-01	North America	USA	Massachusetts	Odocoileus virginianus	GK	AY.119	VOC Delta GK (B.1.617.2+AY.*) first detected in India		2022-02-01		North America / USA
EPI_ISL_9347718	2021-11-28	North America	USA	Pennsylvania	Odocoileus virginianus	GK	AY.107	VOC Delta GK (B.1.617.2+AY.*) first detected in India		2022-02-01		North America / USA
EPI_ISL_9347712	2021-11-20	North America	USA	North Carolina	Odocoileus virginianus	GK	AY.100	VOC Delta GK (B.1.617.2+AY.*) first detected in India		2022-02-01		North America / USA
EPI_ISL_9347725	2021-12-07	North America	USA	Minnesota	Odocoileus virginianus	GK	AY.103	VOC Delta GK (B.1.617.2+AY.*) first detected in India		2022-02-01		North America / USA
EPI_ISL_9388142	2021-11-20	North America	USA	Oklahoma	Odocoileus virginianus	GK	AY.25	VOC Delta GK (B.1.617.2+AY.*) first detected in India		2022-02-01		North America / USA
EPI_ISL_9388141	2021-12-06	North America	USA	Kansas	Odocoileus virginianus	GK	AY.3	VOC Delta GK (B.1.617.2+AY.*) first detected in India		2022-02-01		North America / USA
EPI_ISL_9388143	2021-11-20	North America	USA	Oklahoma	Odocoileus virginianus	GK	AY.25	VOC Delta GK (B.1.617.2+AY.*) first detected in India		2022-02-01		North America / USA
EPI_ISL_9388144	2021-12-04	North America	USA	Tennessee	Odocoileus virginianus	GK	AY.100	VOC Delta GK (B.1.617.2+AY.*) first detected in India		2022-02-01		North America / USA
EPI_ISL_9640065	2021-12-20	Europe	Poland	Lubelskie Voivodeship	Neovison vison	GK	AY.122	VOC Delta GK (B.1.617.2+AY.*) first detected in India		2022-02-08		Europe / Poland
EPI_ISL_9640059	2021-12-20	Europe	Poland	Pomorskie Voivodeship	Neovison vison	GK	B.1.617.2	VOC Delta GK (B.1.617.2+AY.*) first detected in India		2022-02-08		Europe / Poland
EPI_ISL_9654523	2021-11-28	North America	USA	Pennsylvania	Odocoileus virginianus	GK	AY.88	VOC Delta GK (B.1.617.2+AY.*) first detected in India		2022-02-08		North America / USA
EPI_ISL_9651352	2021-11-01	North America	USA	Pennsylvania	Odocoileus virginianus	GK	AY.103	VOC Delta GK (B.1.617.2+AY.*) first detected in India		2022-02-08		North America / USA
EPI_ISL_9650712	2021-10-14	North America	USA	Pennsylvania	Odocoileus virginianus	GK	AY.103	VOC Delta GK (B.1.617.2+AY.*) first detected in India		2022-02-08		North America / USA
EPI_ISL_9654019	2021-11-27	North America	USA	Pennsylvania	Odocoileus virginianus	GK	AY.88	VOC Delta GK (B.1.617.2+AY.*) first detected in India		2022-02-08		North America / USA
EPI_ISL_431778	2020-04-24	Europe	Netherlands	Noord-Brabant	Neovison vison	G	B.1.8			2020-04-28		Europe / Netherlands
EPI_ISL_447624	2020-04-29	Europe	Netherlands	Noord-Brabant	Neovison vison	G	B.1.8			2020-05-12		Europe / Netherlands
EPI_ISL_447625	2020-04-29	Europe	Netherlands	Noord-Brabant	Neovison vison	G	B.1.8			2020-05-12		Europe / Netherlands
EPI_ISL_447626	2020-04-29	Europe	Netherlands	Noord-Brabant	Neovison vison	G	B.1.8			2020-05-12		Europe / Netherlands
EPI_ISL_447627	2020-04-29	Europe	Netherlands	Noord-Brabant	Neovison vison	L	B.11			2020-05-12		Europe / Netherlands
EPI_ISL_447628	2020-04-29	Europe	Netherlands	Noord-Brabant	Neovison vison	L	B.11			2020-05-12		Europe / Netherlands
EPI_ISL_447629	2020-04-29	Europe	Netherlands	Noord-Brabant	Neovison vison	L	B.11			2020-05-12		Europe / Netherlands
EPI_ISL_447630	2020-04-29	Europe	Netherlands	Noord-Brabant	Neovison vison	L	B.11			2020-05-12		Europe / Netherlands
EPI_ISL_447631	2020-04-25	Europe	Netherlands	Noord-Brabant	Neovison vison	L	B.11			2020-05-12		Europe / Netherlands
EPI_ISL_447632	2020-04-28	Europe	Netherlands	Noord-Brabant	Neovison vison	L	B.11			2020-05-12		Europe / Netherlands
EPI_ISL_447633	2020-05-06	Europe	Netherlands	Noord-Brabant	Neovison vison	G	B.1.8			2020-05-12		Europe / Netherlands
EPI_ISL_447634	2020-05-06	Europe	Netherlands	Noord-Brabant	Neovison vison	G	B.1.8			2020-05-12		Europe / Netherlands
EPI_ISL_450403	2020-03-18	Asia	Hong Kong		Canis lupus familiaris	GR	B.1.1			2020-03-30		Asia / Hong Kong
EPI_ISL_483063	2020-05-14	Europe	France		Felis catus	GR	B.1.1.254			2020-07-06		Europe / France
EPI_ISL_483064	2020-05-14	Europe	France		Felis catus	GR	B.1.1.254			2020-07-06		Europe / France
EPI_ISL_487275	2020-03-11	Europe	Belgium		Felis catus	G	B.1			2020-07-13		Europe / Belgium
EPI_ISL_522987	2020-06-07	Europe	Netherlands	Noord-Brabant	Neovison vison	L	B.11			2020-08-26		Europe / Netherlands
EPI_ISL_522988	2020-06-07	Europe	Netherlands	Noord-Brabant	Neovison vison	L	B.11			2020-08-26		Europe / Netherlands
EPI_ISL_522994	2020-04-28	Europe	Netherlands	Noord-Brabant	Neovison vison	G	B.1.8			2020-08-26		Europe / Netherlands
EPI_ISL_522996	2020-06-07	Europe	Netherlands	Noord-Brabant	Neovison vison	G	B.1			2020-08-26		Europe / Netherlands
EPI_ISL_522997	2020-04-28	Europe	Netherlands	Noord-Brabant	Neovison vison	G	B.1.8			2020-08-26		Europe / Netherlands
EPI_ISL_522998	2020-06-07	Europe	Netherlands	Noord-Brabant	Neovison vison	G	B.1			2020-08-26		Europe / Netherlands
EPI_ISL_523000	2020-04-28	Europe	Netherlands	Noord-Brabant	Neovison vison	G	B.1.8			2020-08-26		Europe / Netherlands
EPI_ISL_523001	2020-04-28	Europe	Netherlands	Noord-Brabant	Neovison vison	G	B.1.8			2020-08-26		Europe / Netherlands
EPI_ISL_523002	2020-04-28	Europe	Netherlands	Noord-Brabant	Neovison vison	G	B.1.8			2020-08-26		Europe / Netherlands
EPI_ISL_523004	2020-04-28	Europe	Netherlands	Noord-Brabant	Neovison vison	G	B.1.8			2020-08-26		Europe / Netherlands
EPI_ISL_523006	2020-06-07	Europe	Netherlands	Limburg	Neovison vison	G	B.1.8			2020-08-26		Europe / Netherlands
EPI_ISL_523008	2020-06-07	Europe	Netherlands	Limburg	Neovison vison	G	B.1.8			2020-08-26		Europe / Netherlands
EPI_ISL_523009	2020-06-07	Europe	Netherlands	Limburg	Neovison vison	G	B.1.8			2020-08-26		Europe / Netherlands
EPI_ISL_523014	2020-06-14	Europe	Netherlands	Noord-Brabant	Neovison vison	G	B.1.8			2020-08-26		Europe / Netherlands
EPI_ISL_523015	2020-06-14	Europe	Netherlands	Noord-Brabant	Neovison vison	G	B.1.8			2020-08-26		Europe / Netherlands
EPI_ISL_523016	2020-04-28	Europe	Netherlands	Noord-Brabant	Neovison vison	G	B.1.8			2020-08-26		Europe / Netherlands
EPI_ISL_523018	2020-06-14	Europe	Netherlands	Noord-Brabant	Neovison vison	GH	B.1.22			2020-08-26		Europe / Netherlands
EPI_ISL_523019	2020-06-14	Europe	Netherlands	Noord-Brabant	Neovison vison	GH	B.1.22			2020-08-26		Europe / Netherlands
EPI_ISL_523023	2020-06-21	Europe	Netherlands	Noord-Brabant	Neovison vison	L	B.11			2020-08-26		Europe / Netherlands
EPI_ISL_523025	2020-06-21	Europe	Netherlands	Noord-Brabant	Neovison vison	L	B.11			2020-08-26		Europe / Netherlands
EPI_ISL_523026	2020-06-21	Europe	Netherlands	Noord-Brabant	Neovison vison	L	B.11			2020-08-26		Europe / Netherlands
EPI_ISL_523027	2020-06-21	Europe	Netherlands	Noord-Brabant	Neovison vison	L	B.11			2020-08-26		Europe / Netherlands
EPI_ISL_523028	2020-04-28	Europe	Netherlands	Noord-Brabant	Neovison vison	G	B.1.8			2020-08-26		Europe / Netherlands
EPI_ISL_523029	2020-06-21	Europe	Netherlands	Noord-Brabant	Neovison vison	G	B.1.8			2020-08-26		Europe / Netherlands
EPI_ISL_523030	2020-06-21	Europe	Netherlands	Noord-Brabant	Neovison vison	G	B.1.8			2020-08-26		Europe / Netherlands
EPI_ISL_523031	2020-06-21	Europe	Netherlands	Noord-Brabant	Neovison vison	G	B.1.8			2020-08-26		Europe / Netherlands
EPI_ISL_523033	2020-06-21	Europe	Netherlands	Noord-Brabant	Neovison vison	G	B.1.8			2020-08-26		Europe / Netherlands
EPI_ISL_523034	2020-04-28	Europe	Netherlands	Noord-Brabant	Neovison vison	G	B.1.8			2020-08-26		Europe / Netherlands
EPI_ISL_523035	2020-07-02	Europe	Netherlands	Noord-Brabant	Neovison vison	GH	B.1.22			2020-08-26		Europe / Netherlands
EPI_ISL_523037	2020-07-02	Europe	Netherlands	Noord-Brabant	Neovison vison	GH	B.1.22			2020-08-26		Europe / Netherlands
EPI_ISL_523038	2020-07-02	Europe	Netherlands	Noord-Brabant	Neovison vison	GH	B.1.22			2020-08-26		Europe / Netherlands
EPI_ISL_523041	2020-07-04	Europe	Netherlands	Noord-Brabant	Neovison vison	L	B.11			2020-08-26		Europe / Netherlands
EPI_ISL_523042	2020-07-04	Europe	Netherlands	Noord-Brabant	Neovison vison	L	B.11			2020-08-26		Europe / Netherlands
EPI_ISL_523043	2020-07-04	Europe	Netherlands	Noord-Brabant	Neovison vison	L	B.11			2020-08-26		Europe / Netherlands
EPI_ISL_523045	2020-07-04	Europe	Netherlands	Noord-Brabant	Neovison vison	L	B.11			2020-08-26		Europe / Netherlands
EPI_ISL_523046	2020-04-28	Europe	Netherlands	Noord-Brabant	Neovison vison	G	B.1.8			2020-08-26		Europe / Netherlands
EPI_ISL_523049	2020-07-05	Europe	Netherlands	Noord-Brabant	Neovison vison	L	B.11			2020-08-26		Europe / Netherlands
EPI_ISL_523050	2020-07-05	Europe	Netherlands	Noord-Brabant	Neovison vison	L	B.11			2020-08-26		Europe / Netherlands
EPI_ISL_523052	2020-07-09	Europe	Netherlands	Noord-Brabant	Neovison vison	G	B.1.8			2020-08-26		Europe / Netherlands
EPI_ISL_523053	2020-07-09	Europe	Netherlands	Noord-Brabant	Neovison vison	G	B.1.8			2020-08-26		Europe / Netherlands
EPI_ISL_523054	2020-07-09	Europe	Netherlands	Limburg	Neovison vison	G	B.1.8			2020-08-26		Europe / Netherlands
EPI_ISL_523055	2020-07-09	Europe	Netherlands	Limburg	Neovison vison	G	B.1.8			2020-08-26		Europe / Netherlands
EPI_ISL_523056	2020-07-09	Europe	Netherlands	Limburg	Neovison vison	G	B.1.8			2020-08-26		Europe / Netherlands
EPI_ISL_523057	2020-07-09	Europe	Netherlands	Limburg	Neovison vison	G	B.1.8			2020-08-26		Europe / Netherlands
EPI_ISL_523059	2020-07-09	Europe	Netherlands	Limburg	Neovison vison	G	B.1.8			2020-08-26		Europe / Netherlands
EPI_ISL_523060	2020-07-09	Europe	Netherlands	Noord-Brabant	Neovison vison	G	B.1.8			2020-08-26		Europe / Netherlands
EPI_ISL_523061	2020-07-09	Europe	Netherlands	Noord-Brabant	Neovison vison	G	B.1.8			2020-08-26		Europe / Netherlands
EPI_ISL_523063	2020-07-09	Europe	Netherlands	Noord-Brabant	Neovison vison	G	B.1.8			2020-08-26		Europe / Netherlands
EPI_ISL_523064	2020-07-09	Europe	Netherlands	Limburg	Neovison vison	G	B.1.8			2020-08-26		Europe / Netherlands
EPI_ISL_523066	2020-07-09	Europe	Netherlands	Noord-Brabant	Neovison vison	G	B.1.8			2020-08-26		Europe / Netherlands
EPI_ISL_523070	2020-04-27	Europe	Netherlands	Noord-Brabant	Neovison vison	L	B.11			2020-08-26		Europe / Netherlands
EPI_ISL_523075	2020-04-27	Europe	Netherlands	Noord-Brabant	Neovison vison	L	B.11			2020-08-26		Europe / Netherlands
EPI_ISL_523076	2020-07-14	Europe	Netherlands	Noord-Brabant	Neovison vison	GH	B.1.22			2020-08-26		Europe / Netherlands
EPI_ISL_523077	2020-07-14	Europe	Netherlands	Noord-Brabant	Neovison vison	GH	B.1.22			2020-08-26		Europe / Netherlands
EPI_ISL_523080	2020-07-14	Europe	Netherlands	Noord-Brabant	Neovison vison	GH	B.1.22			2020-08-26		Europe / Netherlands
EPI_ISL_523081	2020-07-14	Europe	Netherlands	Noord-Brabant	Neovison vison	GH	B.1.22			2020-08-26		Europe / Netherlands
EPI_ISL_523082	2020-07-14	Europe	Netherlands	Noord-Brabant	Neovison vison	GH	B.1.22			2020-08-26		Europe / Netherlands
EPI_ISL_523083	2020-07-26	Europe	Netherlands	Noord-Brabant	Neovison vison	G	B.1.149			2020-08-26		Europe / Netherlands
EPI_ISL_523084	2020-07-26	Europe	Netherlands	Noord-Brabant	Neovison vison	L	B.11			2020-08-26		Europe / Netherlands
EPI_ISL_523085	2020-04-27	Europe	Netherlands	Noord-Brabant	Neovison vison	L	B.11			2020-08-26		Europe / Netherlands
EPI_ISL_523086	2020-07-29	Europe	Netherlands	Noord-Brabant	Neovison vison	GH	B.1.22			2020-08-26		Europe / Netherlands
EPI_ISL_523091	2020-05-06	Europe	Netherlands	Noord-Brabant	Neovison vison	G	B.1.8			2020-08-26		Europe / Netherlands
EPI_ISL_523092	2020-05-06	Europe	Netherlands	Noord-Brabant	Neovison vison	G	B.1.8			2020-08-26		Europe / Netherlands
EPI_ISL_523093	2020-05-06	Europe	Netherlands	Noord-Brabant	Neovison vison	G	B.1.8			2020-08-26		Europe / Netherlands
EPI_ISL_523094	2020-05-06	Europe	Netherlands	Noord-Brabant	Neovison vison	G	B.1.8			2020-08-26		Europe / Netherlands
EPI_ISL_523095	2020-05-06	Europe	Netherlands	Noord-Brabant	Neovison vison	G	B.1.8			2020-08-26		Europe / Netherlands
EPI_ISL_523096	2020-05-06	Europe	Netherlands	Noord-Brabant	Neovison vison	G	B.1.8			2020-08-26		Europe / Netherlands
EPI_ISL_523097	2020-05-30	Europe	Netherlands	Noord-Brabant	Neovison vison	L	B.11			2020-08-26		Europe / Netherlands
EPI_ISL_523098	2020-05-30	Europe	Netherlands	Noord-Brabant	Neovison vison	GH	B.1.22			2020-08-26		Europe / Netherlands
EPI_ISL_523100	2020-05-30	Europe	Netherlands	Noord-Brabant	Neovison vison	GH	B.1.22			2020-08-26		Europe / Netherlands
EPI_ISL_523101	2020-05-30	Europe	Netherlands	Noord-Brabant	Neovison vison	GH	B.1.22			2020-08-26		Europe / Netherlands
EPI_ISL_523103	2020-05-30	Europe	Netherlands	Noord-Brabant	Neovison vison	GH	B.1.22			2020-08-26		Europe / Netherlands
EPI_ISL_523104	2020-05-30	Europe	Netherlands	Noord-Brabant	Neovison vison	GH	B.1.22			2020-08-26		Europe / Netherlands
EPI_ISL_523105	2020-05-30	Europe	Netherlands	Noord-Brabant	Neovison vison	GH	B.1.22			2020-08-26		Europe / Netherlands
EPI_ISL_523108	2020-05-30	Europe	Netherlands	Noord-Brabant	Neovison vison	GH	B.1.22			2020-08-26		Europe / Netherlands
EPI_ISL_523109	2020-05-30	Europe	Netherlands	Noord-Brabant	Neovison vison	GH	B.1.22			2020-08-26		Europe / Netherlands
EPI_ISL_523110	2020-05-30	Europe	Netherlands	Noord-Brabant	Neovison vison	GH	B.1.22			2020-08-26		Europe / Netherlands
EPI_ISL_523111	2020-05-30	Europe	Netherlands	Noord-Brabant	Neovison vison	GH	B.1.22			2020-08-26		Europe / Netherlands
EPI_ISL_523112	2020-05-30	Europe	Netherlands	Noord-Brabant	Neovison vison	GH	B.1.22			2020-08-26		Europe / Netherlands
EPI_ISL_523114	2020-06-01	Europe	Netherlands	Limburg	Neovison vison	G	B.1.8			2020-08-26		Europe / Netherlands
EPI_ISL_523115	2020-06-01	Europe	Netherlands	Limburg	Neovison vison	G	B.1.8			2020-08-26		Europe / Netherlands
EPI_ISL_523116	2020-06-01	Europe	Netherlands	Limburg	Neovison vison	L	B.11			2020-08-26		Europe / Netherlands
EPI_ISL_523117	2020-06-01	Europe	Netherlands	Limburg	Neovison vison	G	B.1.8			2020-08-26		Europe / Netherlands
EPI_ISL_523118	2020-06-01	Europe	Netherlands	Limburg	Neovison vison	G	B.1.8			2020-08-26		Europe / Netherlands
EPI_ISL_523119	2020-06-03	Europe	Netherlands	Noord-Brabant	Neovison vison	GH	B.1.22			2020-08-26		Europe / Netherlands
EPI_ISL_566036	2020-04-04	North America	USA	New York	Panthera spp.	V	B			2020-07-02		North America / USA
EPI_ISL_566037	2020-04-04	North America	USA	New York	Panthera spp.	V	B			2020-07-02		North America / USA
EPI_ISL_566040	2020-04-04	North America	USA	New York	Panthera spp.	GH	B.1			2020-07-02		North America / USA
EPI_ISL_566041	2020-04-04	North America	USA	New York	Panthera spp.	GH	B.1			2020-07-02		North America / USA
EPI_ISL_566042	2020-04-04	North America	USA	New York	Panthera spp.	GH	B.1			2020-07-02		North America / USA
EPI_ISL_566043	2020-04-02	North America	USA	New York	Panthera spp.	GH	B.1			2020-07-02		North America / USA
EPI_ISL_566044	2020-04-04	North America	USA	New York	Panthera spp.	V	B			2020-07-13		North America / USA
EPI_ISL_577749	2020-08-08	Europe	Netherlands	Noord-Brabant	Neovison vison	G	B.1.8			2020-10-13		Europe / Netherlands
EPI_ISL_577754	2020-08-08	Europe	Netherlands	Noord-Brabant	Neovison vison	L	B.11			2020-10-13		Europe / Netherlands
EPI_ISL_577755	2020-08-12	Europe	Netherlands	Limburg	Neovison vison	GH	B.1.22			2020-10-13		Europe / Netherlands
EPI_ISL_577758	2020-08-12	Europe	Netherlands	Limburg	Neovison vison	GH	B.1.22			2020-10-13		Europe / Netherlands
EPI_ISL_577764	2020-08-17	Europe	Netherlands	Noord-Brabant	Neovison vison	G	B.1.8			2020-10-13		Europe / Netherlands
EPI_ISL_577767	2020-08-17	Europe	Netherlands	Noord-Brabant	Neovison vison	G	B.1.8			2020-10-13		Europe / Netherlands
EPI_ISL_577768	2020-08-18	Europe	Netherlands	Limburg	Neovison vison	GH	B.1.22			2020-10-13		Europe / Netherlands
EPI_ISL_577771	2020-08-18	Europe	Netherlands	Limburg	Neovison vison	GH	B.1.22			2020-10-13		Europe / Netherlands
EPI_ISL_577772	2020-08-18	Europe	Netherlands	Noord-Brabant	Neovison vison	G	B.1.8			2020-10-13		Europe / Netherlands
EPI_ISL_577773	2020-08-18	Europe	Netherlands	Noord-Brabant	Neovison vison	G	B.1.8			2020-10-13		Europe / Netherlands
EPI_ISL_577774	2020-08-18	Europe	Netherlands	Noord-Brabant	Neovison vison	G	B.1.8			2020-10-13		Europe / Netherlands
EPI_ISL_577775	2020-08-18	Europe	Netherlands	Noord-Brabant	Neovison vison	G	B.1.8			2020-10-13		Europe / Netherlands
EPI_ISL_577776	2020-08-18	Europe	Netherlands	Noord-Brabant	Neovison vison	G	B.1.8			2020-10-13		Europe / Netherlands
EPI_ISL_577781	2020-08-20	Europe	Netherlands	Noord-Brabant	Neovison vison	G	B.1.8			2020-10-13		Europe / Netherlands
EPI_ISL_577785	2020-08-24	Europe	Netherlands	Limburg	Neovison vison	GH	B.1.22			2020-10-13		Europe / Netherlands
EPI_ISL_577786	2020-08-24	Europe	Netherlands	Limburg	Neovison vison	GH	B.1.22			2020-10-13		Europe / Netherlands
EPI_ISL_577787	2020-08-25	Europe	Netherlands	Noord-Brabant	Neovison vison	G	B.1.8			2020-10-13		Europe / Netherlands
EPI_ISL_577797	2020-09-01	Europe	Netherlands	Noord-Brabant	Neovison vison	G	B.1.8			2020-10-13		Europe / Netherlands
EPI_ISL_577798	2020-09-01	Europe	Netherlands	Noord-Brabant	Neovison vison	G	B.1.8			2020-10-13		Europe / Netherlands
EPI_ISL_577799	2020-09-02	Europe	Netherlands	Noord-Brabant	Neovison vison	G	B.1.8			2020-10-13		Europe / Netherlands
EPI_ISL_577800	2020-09-02	Europe	Netherlands	Noord-Brabant	Neovison vison	G	B.1.8			2020-10-13		Europe / Netherlands
EPI_ISL_577801	2020-09-02	Europe	Netherlands	Noord-Brabant	Neovison vison	G	B.1.8			2020-10-13		Europe / Netherlands
EPI_ISL_577802	2020-09-02	Europe	Netherlands	Noord-Brabant	Neovison vison	GH	B.1.22			2020-10-13		Europe / Netherlands
EPI_ISL_577803	2020-09-02	Europe	Netherlands	Noord-Brabant	Neovison vison	GH	B.1.22			2020-10-13		Europe / Netherlands
EPI_ISL_577805	2020-09-02	Europe	Netherlands	Noord-Brabant	Neovison vison	G	B.1.8			2020-10-13		Europe / Netherlands
EPI_ISL_577808	2020-09-02	Europe	Netherlands	Noord-Brabant	Neovison vison	G	B.1.8			2020-10-13		Europe / Netherlands
EPI_ISL_577810	2020-09-04	Europe	Netherlands	Noord-Brabant	Neovison vison	G	B.1.8			2020-10-13		Europe / Netherlands
EPI_ISL_577813	2020-09-04	Europe	Netherlands	Noord-Brabant	Neovison vison	G	B.1.8			2020-10-13		Europe / Netherlands
EPI_ISL_577825	2020-09-15	Europe	Netherlands	Noord-Brabant	Neovison vison	G	B.1.8			2020-10-13		Europe / Netherlands
EPI_ISL_626340	2020-06-18	Europe	Denmark		Neovison vison	GR	B.1.1.298			2020-08-22		Europe / Denmark
EPI_ISL_626341	2020-06-29	Europe	Denmark		Neovison vison	GR	B.1.1.298			2020-08-22		Europe / Denmark
EPI_ISL_626342	2020-06-14	Europe	Denmark		Neovison vison	GR	B.1.1.298			2020-08-22		Europe / Denmark
EPI_ISL_626343	2020-06-14	Europe	Denmark		Neovison vison	GR	B.1.1.298			2020-08-22		Europe / Denmark
EPI_ISL_626344	2020-06-14	Europe	Denmark		Neovison vison	GR	B.1.1.298			2020-08-22		Europe / Denmark
EPI_ISL_626345	2020-06-14	Europe	Denmark		Neovison vison	GR	B.1.1.298			2020-08-22		Europe / Denmark
EPI_ISL_626346	2020-06-29	Europe	Denmark		Neovison vison	GR	B.1.1.298			2020-08-22		Europe / Denmark
EPI_ISL_626347	2020-06-14	Europe	Denmark		Neovison vison	GR	B.1.1.298			2020-08-22		Europe / Denmark
EPI_ISL_626348	2020-06-29	Europe	Denmark		Neovison vison	GR	B.1.1.298			2020-08-22		Europe / Denmark
EPI_ISL_626349	2020-06-17	Europe	Denmark		Neovison vison	GR	B.1.1.298			2020-08-22		Europe / Denmark
EPI_ISL_626350	2020-06-17	Europe	Denmark		Neovison vison	GR	B.1.1.298			2020-08-22		Europe / Denmark
EPI_ISL_626351	2020-06-17	Europe	Denmark		Neovison vison	GR	B.1.1.298			2020-08-22		Europe / Denmark
EPI_ISL_632428	2020-09-23	Europe	Netherlands	Noord-Brabant	Neovison vison	G	B.1.8			2020-11-11		Europe / Netherlands
EPI_ISL_632429	2020-09-23	Europe	Netherlands	Noord-Brabant	Neovison vison	G	B.1.8			2020-11-11		Europe / Netherlands
EPI_ISL_632430	2020-09-23	Europe	Netherlands	Noord-Brabant	Neovison vison	G	B.1.8			2020-11-11		Europe / Netherlands
EPI_ISL_632434	2020-10-05	Europe	Netherlands	Noord-Brabant	Neovison vison	G	B.1.8			2020-11-11		Europe / Netherlands
EPI_ISL_632435	2020-10-05	Europe	Netherlands	Noord-Brabant	Neovison vison	G	B.1.8			2020-11-11		Europe / Netherlands
EPI_ISL_632436	2020-10-05	Europe	Netherlands	Noord-Brabant	Neovison vison	G	B.1.8			2020-11-11		Europe / Netherlands
EPI_ISL_632437	2020-10-05	Europe	Netherlands	Noord-Brabant	Neovison vison	G	B.1.8			2020-11-11		Europe / Netherlands
EPI_ISL_632438	2020-10-05	Europe	Netherlands	Noord-Brabant	Neovison vison	G	B.1.8			2020-11-11		Europe / Netherlands
EPI_ISL_632439	2020-10-14	Europe	Netherlands	Noord-Brabant	Neovison vison	G	B.1.8			2020-11-11		Europe / Netherlands
EPI_ISL_632450	2020-09-22	Europe	Netherlands	Noord-Brabant	Neovison vison	G	B.1.8			2020-11-11		Europe / Netherlands
EPI_ISL_632451	2020-09-22	Europe	Netherlands	Noord-Brabant	Neovison vison	G	B.1.8			2020-11-11		Europe / Netherlands
EPI_ISL_632452	2020-09-23	Europe	Netherlands	Noord-Brabant	Neovison vison	G	B.1.8			2020-11-11		Europe / Netherlands
EPI_ISL_632453	2020-09-23	Europe	Netherlands	Noord-Brabant	Neovison vison	G	B.1.8			2020-11-11		Europe / Netherlands
EPI_ISL_632454	2020-09-23	Europe	Netherlands	Noord-Brabant	Neovison vison	G	B.1.8			2020-11-11		Europe / Netherlands
EPI_ISL_632455	2020-09-23	Europe	Netherlands	Noord-Brabant	Neovison vison	G	B.1.8			2020-11-11		Europe / Netherlands
EPI_ISL_632456	2020-09-28	Europe	Netherlands	Noord-Brabant	Neovison vison	G	B.1.8			2020-11-11		Europe / Netherlands
EPI_ISL_632457	2020-09-28	Europe	Netherlands	Noord-Brabant	Neovison vison	G	B.1.8			2020-11-11		Europe / Netherlands
EPI_ISL_632458	2020-09-28	Europe	Netherlands	Noord-Brabant	Neovison vison	G	B.1.8			2020-11-11		Europe / Netherlands
EPI_ISL_632459	2020-09-28	Europe	Netherlands	Noord-Brabant	Neovison vison	G	B.1.8			2020-11-11		Europe / Netherlands
EPI_ISL_632462		Europe	Netherlands	Noord-Brabant	Neovison vison	G	B.1.8			2020-11-11		Europe / Netherlands
EPI_ISL_632463		Europe	Netherlands	Noord-Brabant	Neovison vison	G	B.1.8			2020-11-11		Europe / Netherlands
EPI_ISL_632464		Europe	Netherlands	Noord-Brabant	Neovison vison	G	B.1.8			2020-11-11		Europe / Netherlands
EPI_ISL_632465		Europe	Netherlands	Noord-Brabant	Neovison vison	G	B.1.8			2020-11-11		Europe / Netherlands
EPI_ISL_632466		Europe	Netherlands	Noord-Brabant	Neovison vison	G	B.1.8			2020-11-11		Europe / Netherlands
EPI_ISL_632467		Europe	Netherlands	Noord-Brabant	Neovison vison	G	B.1.8			2020-11-11		Europe / Netherlands
EPI_ISL_632469		Europe	Netherlands	Noord-Brabant	Neovison vison	G	B.1.8			2020-11-11		Europe / Netherlands
EPI_ISL_632470		Europe	Netherlands	Noord-Brabant	Neovison vison	G	B.1.8			2020-11-11		Europe / Netherlands
EPI_ISL_632471		Europe	Netherlands	Noord-Brabant	Neovison vison	G	B.1.8			2020-11-11		Europe / Netherlands
EPI_ISL_632472		Europe	Netherlands	Noord-Brabant	Neovison vison	G	B.1.8			2020-11-11		Europe / Netherlands
EPI_ISL_632473		Europe	Netherlands	Noord-Brabant	Neovison vison	G	B.1.8			2020-11-11		Europe / Netherlands
EPI_ISL_632474		Europe	Netherlands	Noord-Brabant	Neovison vison	G	B.1.8			2020-11-11		Europe / Netherlands
EPI_ISL_632475		Europe	Netherlands	Noord-Brabant	Neovison vison	G	B.1.8			2020-11-11		Europe / Netherlands
EPI_ISL_632476		Europe	Netherlands	Noord-Brabant	Neovison vison	G	B.1.8			2020-11-11		Europe / Netherlands
EPI_ISL_632477		Europe	Netherlands	Noord-Brabant	Neovison vison	G	B.1.8			2020-11-11		Europe / Netherlands
EPI_ISL_632478		Europe	Netherlands	Noord-Brabant	Neovison vison	G	B.1.8			2020-11-11		Europe / Netherlands
EPI_ISL_632483	2020-10-06	Europe	Netherlands	Noord-Brabant	Neovison vison	G	B.1.8			2020-11-11		Europe / Netherlands
EPI_ISL_632484	2020-10-06	Europe	Netherlands	Noord-Brabant	Neovison vison	G	B.1.8			2020-11-11		Europe / Netherlands
EPI_ISL_632485	2020-10-06	Europe	Netherlands	Noord-Brabant	Neovison vison	G	B.1.8			2020-11-11		Europe / Netherlands
EPI_ISL_632486	2020-10-14	Europe	Netherlands	Noord-Brabant	Neovison vison	G	B.1.8			2020-11-11		Europe / Netherlands
EPI_ISL_632487	2020-10-14	Europe	Netherlands	Noord-Brabant	Neovison vison	G	B.1.8			2020-11-11		Europe / Netherlands
EPI_ISL_632488	2020-10-14	Europe	Netherlands	Noord-Brabant	Neovison vison	G	B.1.8			2020-11-11		Europe / Netherlands
EPI_ISL_632489	2020-10-14	Europe	Netherlands	Noord-Brabant	Neovison vison	G	B.1.8			2020-11-11		Europe / Netherlands
EPI_ISL_632490	2020-10-14	Europe	Netherlands	Noord-Brabant	Neovison vison	G	B.1.8			2020-11-11		Europe / Netherlands
EPI_ISL_632491	2020-10-14	Europe	Netherlands	Noord-Brabant	Neovison vison	G	B.1.8			2020-11-11		Europe / Netherlands
EPI_ISL_632492	2020-10-12	Europe	Netherlands	Noord-Brabant	Neovison vison	G	B.1.8			2020-11-11		Europe / Netherlands
EPI_ISL_641398	2020-10-29	Europe	Denmark		Neovison vison	GR	B.1.1.298			2020-11-18		Europe / Denmark
EPI_ISL_641399	2020-10-29	Europe	Denmark		Neovison vison	GR	B.1.1.170			2020-11-18		Europe / Denmark
EPI_ISL_641401	2020-10-29	Europe	Denmark		Neovison vison	GR	B.1.1.298			2020-11-18		Europe / Denmark
EPI_ISL_641403	2020-10-29	Europe	Denmark		Neovison vison	GR	B.1.1.298			2020-11-18		Europe / Denmark
EPI_ISL_641404	2020-10-20	Europe	Denmark		Neovison vison	GR	B.1.1.298			2020-11-18		Europe / Denmark
EPI_ISL_641406	2020-10-21	Europe	Denmark		Neovison vison	GR	B.1.1.298			2020-11-18		Europe / Denmark
EPI_ISL_641407	2020-10-21	Europe	Denmark		Neovison vison	GR	B.1.1.298			2020-11-18		Europe / Denmark
EPI_ISL_641408	2020-10-21	Europe	Denmark		Neovison vison	GR	B.1.1.298			2020-11-18		Europe / Denmark
EPI_ISL_641410	2020-10-22	Europe	Denmark		Neovison vison	GR	B.1.1.298			2020-11-18		Europe / Denmark
EPI_ISL_641411	2020-10-22	Europe	Denmark		Neovison vison	GR	B.1.1.298			2020-11-18		Europe / Denmark
EPI_ISL_641412	2020-10-22	Europe	Denmark		Neovison vison	GR	B.1.1.298			2020-11-18		Europe / Denmark
EPI_ISL_641413	2020-10-22	Europe	Denmark		Neovison vison	GR	B.1.1.298			2020-11-18		Europe / Denmark
EPI_ISL_641414	2020-10-26	Europe	Denmark		Neovison vison	GR	B.1.1.170			2020-11-18		Europe / Denmark
EPI_ISL_641415	2020-10-27	Europe	Denmark		Neovison vison	GR	B.1.1.298			2020-11-18		Europe / Denmark
EPI_ISL_641416	2020-10-27	Europe	Denmark		Neovison vison	GR	B.1.1.298			2020-11-18		Europe / Denmark
EPI_ISL_641419	2020-10-16	Europe	Denmark		Neovison vison	GR	B.1.1.219			2020-11-18		Europe / Denmark
EPI_ISL_641420	2020-10-16	Europe	Denmark		Neovison vison	GR	B.1.1.219			2020-11-18		Europe / Denmark
EPI_ISL_641421	2020-10-16	Europe	Denmark		Neovison vison	G	B.1.536			2020-11-18		Europe / Denmark
EPI_ISL_641422	2020-10-16	Europe	Denmark		Neovison vison	G	B.1.536			2020-11-18		Europe / Denmark
EPI_ISL_641423	2020-10-16	Europe	Denmark		Neovison vison	G	B.1			2020-11-18		Europe / Denmark
EPI_ISL_641428	2020-09-25	Europe	Denmark		Neovison vison	GR	B.1.1.298			2020-11-18		Europe / Denmark
EPI_ISL_641433	2020-09-28	Europe	Denmark		Neovison vison	GR	B.1.1.298			2020-11-18		Europe / Denmark
EPI_ISL_641435	2020-09-29	Europe	Denmark		Neovison vison	GR	B.1.1.298			2020-11-18		Europe / Denmark
EPI_ISL_641438	2020-09-30	Europe	Denmark		Neovison vison	GR	B.1.1.298			2020-11-18		Europe / Denmark
EPI_ISL_641439	2020-09-30	Europe	Denmark		Neovison vison	GR	B.1.1.298			2020-11-18		Europe / Denmark
EPI_ISL_641441	2020-10-01	Europe	Denmark		Neovison vison	GR	B.1.1.298			2020-11-18		Europe / Denmark
EPI_ISL_641442	2020-10-01	Europe	Denmark		Neovison vison	GR	B.1.1.298			2020-11-18		Europe / Denmark
EPI_ISL_641444	2020-10-02	Europe	Denmark		Neovison vison	GR	B.1.1.298			2020-11-18		Europe / Denmark
EPI_ISL_641445	2020-10-02	Europe	Denmark		Neovison vison	GR	B.1.1.298			2020-11-18		Europe / Denmark
EPI_ISL_641446	2020-10-07	Europe	Denmark		Neovison vison	GR	B.1.1.298			2020-11-18		Europe / Denmark
EPI_ISL_641447	2020-09-17	Europe	Denmark		Neovison vison	GR	B.1.1.298			2020-11-18		Europe / Denmark
EPI_ISL_641449	2020-09-22	Europe	Denmark		Neovison vison	GR	B.1.1.298			2020-11-18		Europe / Denmark
EPI_ISL_641450	2020-09-22	Europe	Denmark		Neovison vison	GR	B.1.1.298			2020-11-18		Europe / Denmark
EPI_ISL_641451	2020-09-22	Europe	Denmark		Neovison vison	GR	B.1.1.298			2020-11-18		Europe / Denmark
EPI_ISL_641452	2020-09-22	Europe	Denmark		Neovison vison	GR	B.1.1.298			2020-11-18		Europe / Denmark
EPI_ISL_641454	2020-09-22	Europe	Denmark		Neovison vison	GR	B.1.1.298			2020-11-18		Europe / Denmark
EPI_ISL_641455	2020-09-22	Europe	Denmark		Neovison vison	GR	B.1.1.298			2020-11-18		Europe / Denmark
EPI_ISL_641457	2020-09-22	Europe	Denmark		Neovison vison	GR	B.1.1.298			2020-11-18		Europe / Denmark
EPI_ISL_641458	2020-09-22	Europe	Denmark		Neovison vison	GR	B.1.1.298			2020-11-18		Europe / Denmark
EPI_ISL_641459	2020-09-22	Europe	Denmark		Neovison vison	GR	B.1.1.298			2020-11-18		Europe / Denmark
EPI_ISL_641460	2020-09-22	Europe	Denmark		Neovison vison	GR	B.1.1.298			2020-11-18		Europe / Denmark
EPI_ISL_641462	2020-09-23	Europe	Denmark		Neovison vison	GR	B.1.1.298			2020-11-18		Europe / Denmark
EPI_ISL_641463	2020-09-23	Europe	Denmark		Neovison vison	GR	B.1.1.298			2020-11-18		Europe / Denmark
EPI_ISL_641464	2020-09-24	Europe	Denmark		Neovison vison	GR	B.1.1.298			2020-11-18		Europe / Denmark
EPI_ISL_641465	2020-09-24	Europe	Denmark		Neovison vison	GR	B.1.1.298			2020-11-18		Europe / Denmark
EPI_ISL_641466	2020-09-24	Europe	Denmark		Neovison vison	GR	B.1.1.298			2020-11-18		Europe / Denmark
EPI_ISL_641467	2020-09-24	Europe	Denmark		Neovison vison	GR	B.1.1.298			2020-11-18		Europe / Denmark
EPI_ISL_641468	2020-09-24	Europe	Denmark		Neovison vison	GR	B.1.1.298			2020-11-18		Europe / Denmark
EPI_ISL_641470	2020-09-09	Europe	Denmark		Neovison vison	GR	B.1.1.298			2020-11-18		Europe / Denmark
EPI_ISL_641471	2020-09-09	Europe	Denmark		Neovison vison	GR	B.1.1.298			2020-11-18		Europe / Denmark
EPI_ISL_641472	2020-09-09	Europe	Denmark		Neovison vison	GR	B.1.1.298			2020-11-18		Europe / Denmark
EPI_ISL_641473	2020-09-09	Europe	Denmark		Neovison vison	GR	B.1.1.298			2020-11-18		Europe / Denmark
EPI_ISL_641474	2020-09-09	Europe	Denmark		Neovison vison	GR	B.1.1.298			2020-11-18		Europe / Denmark
EPI_ISL_641475	2020-09-09	Europe	Denmark		Neovison vison	GR	B.1.1.298			2020-11-18		Europe / Denmark
EPI_ISL_641476	2020-09-10	Europe	Denmark		Neovison vison	GR	B.1.1.298			2020-11-18		Europe / Denmark
EPI_ISL_641477	2020-09-10	Europe	Denmark		Neovison vison	GR	B.1.1.298			2020-11-18		Europe / Denmark
EPI_ISL_641479	2020-09-14	Europe	Denmark		Neovison vison	GR	B.1.1.298			2020-11-18		Europe / Denmark
EPI_ISL_641480	2020-09-14	Europe	Denmark		Neovison vison	GR	B.1.1.298			2020-11-18		Europe / Denmark
EPI_ISL_641481	2020-09-14	Europe	Denmark		Neovison vison	GR	B.1.1.298			2020-11-18		Europe / Denmark
EPI_ISL_641482	2020-09-14	Europe	Denmark		Neovison vison	GR	B.1.1.298			2020-11-18		Europe / Denmark
EPI_ISL_641483	2020-09-14	Europe	Denmark		Neovison vison	GR	B.1.1.298			2020-11-18		Europe / Denmark
EPI_ISL_641484	2020-09-14	Europe	Denmark		Neovison vison	GR	B.1.1.298			2020-11-18		Europe / Denmark
EPI_ISL_641485	2020-09-14	Europe	Denmark		Neovison vison	GR	B.1.1.298			2020-11-18		Europe / Denmark
EPI_ISL_641486	2020-09-14	Europe	Denmark		Neovison vison	GR	B.1.1.298			2020-11-18		Europe / Denmark
EPI_ISL_641487	2020-09-14	Europe	Denmark		Neovison vison	GR	B.1.1.298			2020-11-18		Europe / Denmark
EPI_ISL_641488	2020-09-14	Europe	Denmark		Neovison vison	GR	B.1.1.298			2020-11-18		Europe / Denmark
EPI_ISL_641489	2020-09-14	Europe	Denmark		Neovison vison	GR	B.1.1.298			2020-11-18		Europe / Denmark
EPI_ISL_641490	2020-09-14	Europe	Denmark		Neovison vison	GR	B.1.1.298			2020-11-18		Europe / Denmark
EPI_ISL_641491	2020-09-15	Europe	Denmark		Neovison vison	GR	B.1.1.298			2020-11-18		Europe / Denmark
EPI_ISL_641493	2020-09-15	Europe	Denmark		Neovison vison	GR	B.1.1.298			2020-11-18		Europe / Denmark
EPI_ISL_641494	2020-09-15	Europe	Denmark		Neovison vison	GR	B.1.1.298			2020-11-18		Europe / Denmark
EPI_ISL_641495	2020-09-15	Europe	Denmark		Neovison vison	GR	B.1.1.298			2020-11-18		Europe / Denmark
EPI_ISL_641496	2020-08-31	Europe	Denmark		Neovison vison	GR	B.1.1.298			2020-11-18		Europe / Denmark
EPI_ISL_641497	2020-08-31	Europe	Denmark		Neovison vison	GR	B.1.1.298			2020-11-18		Europe / Denmark
EPI_ISL_641498	2020-08-31	Europe	Denmark		Neovison vison	GR	B.1.1.298			2020-11-18		Europe / Denmark
EPI_ISL_641500	2020-10-05	Europe	Denmark		Neovison vison	GR	B.1.1.298			2020-11-18		Europe / Denmark
EPI_ISL_641501	2020-10-07	Europe	Denmark		Neovison vison	GR	B.1.1.298			2020-11-18		Europe / Denmark
EPI_ISL_641502	2020-10-06	Europe	Denmark		Neovison vison	GR	B.1.1.298			2020-11-18		Europe / Denmark
EPI_ISL_641503	2020-10-08	Europe	Denmark		Neovison vison	GR	B.1.1.298			2020-11-18		Europe / Denmark
EPI_ISL_641504	2020-10-08	Europe	Denmark		Neovison vison	GR	B.1.1.298			2020-11-18		Europe / Denmark
EPI_ISL_641505	2020-10-08	Europe	Denmark		Neovison vison	GR	B.1.1.298			2020-11-18		Europe / Denmark
EPI_ISL_641506	2020-08-13	Europe	Denmark		Neovison vison	GR	B.1.1.298			2020-11-18		Europe / Denmark
EPI_ISL_641507	2020-08-13	Europe	Denmark		Neovison vison	GR	B.1.1.298			2020-11-18		Europe / Denmark
EPI_ISL_641508	2020-08-13	Europe	Denmark		Neovison vison	GR	B.1.1.298			2020-11-18		Europe / Denmark
EPI_ISL_641509	2020-08-13	Europe	Denmark		Neovison vison	GR	B.1.1.298			2020-11-18		Europe / Denmark
EPI_ISL_641510	2020-08-13	Europe	Denmark		Neovison vison	GR	B.1.1.298			2020-11-18		Europe / Denmark
EPI_ISL_641511	2020-08-13	Europe	Denmark		Neovison vison	GR	B.1.1.298			2020-11-18		Europe / Denmark
EPI_ISL_641512	2020-08-13	Europe	Denmark		Neovison vison	GR	B.1.1.298			2020-11-18		Europe / Denmark
EPI_ISL_641516	2020-11-06	Europe	Denmark		Neovison vison	G	B.1			2020-11-18		Europe / Denmark
EPI_ISL_683005	2020-11-05	Europe	Denmark		Neovison vison	G	B.1.536			2020-12-09		Europe / Denmark
EPI_ISL_683009	2020-11-05	Europe	Denmark		Neovison vison	G	B.1			2020-12-09		Europe / Denmark
EPI_ISL_683010	2020-11-05	Europe	Denmark		Neovison vison	G	B.1			2020-12-09		Europe / Denmark
EPI_ISL_683014	2020-11-05	Europe	Denmark		Neovison vison	GR	B.1.1.298			2020-12-09		Europe / Denmark
EPI_ISL_683015	2020-11-05	Europe	Denmark		Neovison vison	GR	B.1.1.298			2020-12-09		Europe / Denmark
EPI_ISL_683016	2020-11-05	Europe	Denmark		Neovison vison	GR	B.1.1.298			2020-12-09		Europe / Denmark
EPI_ISL_683017	2020-11-05	Europe	Denmark		Neovison vison	GR	B.1.1.298			2020-12-09		Europe / Denmark
EPI_ISL_683018	2020-11-05	Europe	Denmark		Neovison vison	GR	B.1.1.298			2020-12-09		Europe / Denmark
EPI_ISL_683020	2020-11-07	Europe	Denmark		Neovison vison	GR	B.1.1.298			2020-12-09		Europe / Denmark
EPI_ISL_683021	2020-11-07	Europe	Denmark		Neovison vison	GR	B.1.1.298			2020-12-09		Europe / Denmark
EPI_ISL_683022	2020-11-07	Europe	Denmark		Neovison vison	GR	B.1.1.298			2020-12-09		Europe / Denmark
EPI_ISL_683023	2020-11-04	Europe	Denmark		Neovison vison	G	B.1.536			2020-12-09		Europe / Denmark
EPI_ISL_683024	2020-11-04	Europe	Denmark		Neovison vison	G	B.1.536			2020-12-09		Europe / Denmark
EPI_ISL_683026	2020-11-05	Europe	Denmark		Neovison vison	GR	B.1.1.298			2020-12-09		Europe / Denmark
EPI_ISL_683027	2020-11-05	Europe	Denmark		Neovison vison	GR	B.1.1.298			2020-12-09		Europe / Denmark
EPI_ISL_683028	2020-11-05	Europe	Denmark		Neovison vison	GR	B.1.1.298			2020-12-09		Europe / Denmark
EPI_ISL_683029	2020-11-04	Europe	Denmark		Neovison vison	GR	B.1.1.298			2020-12-09		Europe / Denmark
EPI_ISL_683031	2020-11-04	Europe	Denmark		Neovison vison	GR	B.1.1.298			2020-12-09		Europe / Denmark
EPI_ISL_683032	2020-11-04	Europe	Denmark		Neovison vison	GR	B.1.1.298			2020-12-09		Europe / Denmark
EPI_ISL_683033	2020-11-04	Europe	Denmark		Neovison vison	GR	B.1.1.298			2020-12-09		Europe / Denmark
EPI_ISL_683034	2020-11-04	Europe	Denmark		Neovison vison	GR	B.1.1.298			2020-12-09		Europe / Denmark
EPI_ISL_683036	2020-11-07	Europe	Denmark		Neovison vison	GR	B.1.1.298			2020-12-09		Europe / Denmark
EPI_ISL_683037	2020-11-07	Europe	Denmark		Neovison vison	GR	B.1.1.298			2020-12-09		Europe / Denmark
EPI_ISL_683041	2020-11-03	Europe	Denmark		Neovison vison	G	B.1.258.9			2020-12-09		Europe / Denmark
EPI_ISL_683044	2020-11-03	Europe	Denmark		Neovison vison	GR	B.1.1.298			2020-12-09		Europe / Denmark
EPI_ISL_683045	2020-11-03	Europe	Denmark		Neovison vison	GR	B.1.1.298			2020-12-09		Europe / Denmark
EPI_ISL_683047	2020-11-03	Europe	Denmark		Neovison vison	GR	B.1.1.298			2020-12-09		Europe / Denmark
EPI_ISL_683048	2020-11-03	Europe	Denmark		Neovison vison	GR	B.1.1.298			2020-12-09		Europe / Denmark
EPI_ISL_683049	2020-11-03	Europe	Denmark		Neovison vison	GR	B.1.1.298			2020-12-09		Europe / Denmark
EPI_ISL_683050	2020-11-03	Europe	Denmark		Neovison vison	GR	B.1.1.298			2020-12-09		Europe / Denmark
EPI_ISL_683051	2020-11-03	Europe	Denmark		Neovison vison	GR	B.1.1.298			2020-12-09		Europe / Denmark
EPI_ISL_683052	2020-11-03	Europe	Denmark		Neovison vison	GR	B.1.1.298			2020-12-09		Europe / Denmark
EPI_ISL_683053	2020-11-03	Europe	Denmark		Neovison vison	GR	B.1.1.298			2020-12-09		Europe / Denmark
EPI_ISL_683054	2020-11-03	Europe	Denmark		Neovison vison	GR	B.1.1.298			2020-12-09		Europe / Denmark
EPI_ISL_683055	2020-11-03	Europe	Denmark		Neovison vison	GR	B.1.1.298			2020-12-09		Europe / Denmark
EPI_ISL_683056	2020-11-03	Europe	Denmark		Neovison vison	GR	B.1.1.298			2020-12-09		Europe / Denmark
EPI_ISL_683057	2020-11-03	Europe	Denmark		Neovison vison	GR	B.1.1.298			2020-12-09		Europe / Denmark
EPI_ISL_683059	2020-11-03	Europe	Denmark		Neovison vison	GR	B.1.1.298			2020-12-09		Europe / Denmark
EPI_ISL_683061	2020-11-02	Europe	Denmark		Neovison vison	GR	B.1.1.298			2020-12-09		Europe / Denmark
EPI_ISL_683062	2020-11-02	Europe	Denmark		Neovison vison	GR	B.1.1.298			2020-12-09		Europe / Denmark
EPI_ISL_683063	2020-11-02	Europe	Denmark		Neovison vison	GR	B.1.1.298			2020-12-09		Europe / Denmark
EPI_ISL_683064	2020-11-02	Europe	Denmark		Neovison vison	GR	B.1.1.298			2020-12-09		Europe / Denmark
EPI_ISL_683065	2020-11-02	Europe	Denmark		Neovison vison	GR	B.1.1.298			2020-12-09		Europe / Denmark
EPI_ISL_683067	2020-11-02	Europe	Denmark		Neovison vison	GR	B.1.1.298			2020-12-09		Europe / Denmark
EPI_ISL_683068	2020-11-02	Europe	Denmark		Neovison vison	GR	B.1.1.298			2020-12-09		Europe / Denmark
EPI_ISL_683075	2020-11-02	Europe	Denmark		Neovison vison	GR	B.1.1.298			2020-12-09		Europe / Denmark
EPI_ISL_683076	2020-11-02	Europe	Denmark		Neovison vison	GR	B.1.1.298			2020-12-09		Europe / Denmark
EPI_ISL_683084	2020-11-02	Europe	Denmark		Neovison vison	GR	B.1.1.298			2020-12-09		Europe / Denmark
EPI_ISL_683088	2020-10-30	Europe	Denmark		Neovison vison	GR	B.1.1.298			2020-12-09		Europe / Denmark
EPI_ISL_683091	2020-10-30	Europe	Denmark		Neovison vison	GR	B.1.1.298			2020-12-09		Europe / Denmark
EPI_ISL_683092	2020-08-26	Europe	Denmark		Neovison vison	GR	B.1.1.298			2020-12-09		Europe / Denmark
EPI_ISL_683093	2020-08-26	Europe	Denmark		Neovison vison	GR	B.1.1.298			2020-12-09		Europe / Denmark
EPI_ISL_683094	2020-08-26	Europe	Denmark		Neovison vison	GR	B.1.1.298			2020-12-09		Europe / Denmark
EPI_ISL_683095	2020-09-01	Europe	Denmark		Neovison vison	GR	B.1.1.298			2020-12-09		Europe / Denmark
EPI_ISL_683096	2020-11-06	Europe	Denmark		Neovison vison	GR	B.1.1.298			2020-12-09		Europe / Denmark
EPI_ISL_683098	2020-11-06	Europe	Denmark		Neovison vison	GR	B.1.1.298			2020-12-09		Europe / Denmark
EPI_ISL_683099	2020-11-06	Europe	Denmark		Neovison vison	GR	B.1.1.298			2020-12-09		Europe / Denmark
EPI_ISL_683101	2020-11-06	Europe	Denmark		Neovison vison	GR	B.1.1.298			2020-12-09		Europe / Denmark
EPI_ISL_683102	2020-11-06	Europe	Denmark		Neovison vison	GR	B.1.1.298			2020-12-09		Europe / Denmark
EPI_ISL_683103	2020-11-06	Europe	Denmark		Neovison vison	GR	B.1.1.298			2020-12-09		Europe / Denmark
EPI_ISL_683104	2020-11-06	Europe	Denmark		Neovison vison	GR	B.1.1.298			2020-12-09		Europe / Denmark
EPI_ISL_683105	2020-11-06	Europe	Denmark		Neovison vison	GR	B.1.1.298			2020-12-09		Europe / Denmark
EPI_ISL_683108	2020-11-06	Europe	Denmark		Neovison vison	GR	B.1.1.298			2020-12-09		Europe / Denmark
EPI_ISL_683109	2020-11-06	Europe	Denmark		Neovison vison	GR	B.1.1.298			2020-12-09		Europe / Denmark
EPI_ISL_683110	2020-11-06	Europe	Denmark		Neovison vison	GR	B.1.1.298			2020-12-09		Europe / Denmark
EPI_ISL_683111	2020-11-09	Europe	Denmark		Neovison vison	GR	B.1.1.298			2020-12-09		Europe / Denmark
EPI_ISL_683112	2020-11-09	Europe	Denmark		Neovison vison	GR	B.1.1.298			2020-12-09		Europe / Denmark
EPI_ISL_683113	2020-11-09	Europe	Denmark		Neovison vison	GR	B.1.1.298			2020-12-09		Europe / Denmark
EPI_ISL_683114	2020-11-09	Europe	Denmark		Neovison vison	GR	B.1.1.298			2020-12-09		Europe / Denmark
EPI_ISL_683115	2020-11-09	Europe	Denmark		Neovison vison	GR	B.1.1.298			2020-12-09		Europe / Denmark
EPI_ISL_683116	2020-11-09	Europe	Denmark		Neovison vison	GR	B.1.1.298			2020-12-09		Europe / Denmark
EPI_ISL_683117	2020-11-09	Europe	Denmark		Neovison vison	GR	B.1.1.298			2020-12-09		Europe / Denmark
EPI_ISL_683120	2020-11-09	Europe	Denmark		Neovison vison	GR	B.1.1.298			2020-12-09		Europe / Denmark
EPI_ISL_683122	2020-11-09	Europe	Denmark		Neovison vison	GR	B.1.1.298			2020-12-09		Europe / Denmark
EPI_ISL_683123	2020-11-09	Europe	Denmark		Neovison vison	GR	B.1.1.298			2020-12-09		Europe / Denmark
EPI_ISL_683124	2020-11-09	Europe	Denmark		Neovison vison	GR	B.1.1.298			2020-12-09		Europe / Denmark
EPI_ISL_683125	2020-11-09	Europe	Denmark		Neovison vison	G	B.1			2020-12-09		Europe / Denmark
EPI_ISL_683126	2020-11-09	Europe	Denmark		Neovison vison	GR	B.1.1.298			2020-12-09		Europe / Denmark
EPI_ISL_683130	2020-11-10	Europe	Denmark		Neovison vison	GR	B.1.1.298			2020-12-09		Europe / Denmark
EPI_ISL_683133	2020-11-10	Europe	Denmark		Neovison vison	GR	B.1.1.298			2020-12-09		Europe / Denmark
EPI_ISL_683139	2020-11-10	Europe	Denmark		Neovison vison	GR	B.1.1.298			2020-12-09		Europe / Denmark
EPI_ISL_683140	2020-11-10	Europe	Denmark		Neovison vison	GR	B.1.1.298			2020-12-09		Europe / Denmark
EPI_ISL_683143	2020-11-10	Europe	Denmark		Neovison vison	GR	B.1.1.298			2020-12-09		Europe / Denmark
EPI_ISL_683145	2020-11-10	Europe	Denmark		Neovison vison	GR	B.1.1.298			2020-12-09		Europe / Denmark
EPI_ISL_683146	2020-11-10	Europe	Denmark		Neovison vison	GR	B.1.1.298			2020-12-09		Europe / Denmark
EPI_ISL_683148	2020-11-10	Europe	Denmark		Neovison vison	GR	B.1.1.298			2020-12-09		Europe / Denmark
EPI_ISL_683154	2020-11-10	Europe	Denmark		Neovison vison	GR	B.1.1.298			2020-12-09		Europe / Denmark
EPI_ISL_683155	2020-11-10	Europe	Denmark		Neovison vison	GR	B.1.1.298			2020-12-09		Europe / Denmark
EPI_ISL_683157	2020-11-10	Europe	Denmark		Neovison vison	GR	B.1.1.298			2020-12-09		Europe / Denmark
EPI_ISL_683160	2020-11-10	Europe	Denmark		Neovison vison	GR	B.1.1.298			2020-12-09		Europe / Denmark
EPI_ISL_683161	2020-11-16	Europe	Denmark		Neovison vison	GR	B.1.1.298			2020-12-09		Europe / Denmark
EPI_ISL_683163	2020-11-16	Europe	Denmark		Neovison vison	GR	B.1.1.298			2020-12-09		Europe / Denmark
EPI_ISL_683165	2020-11-17	Europe	Denmark		Felis catus	GR	B.1.1.298			2020-12-09		Europe / Denmark
EPI_ISL_683167	2020-11-15	Europe	Denmark		Neovison vison	GR	B.1.1.298			2020-12-09		Europe / Denmark
EPI_ISL_683168	2020-11-15	Europe	Denmark		Neovison vison	GR	B.1.1.298			2020-12-09		Europe / Denmark
EPI_ISL_683169	2020-11-14	Europe	Denmark		Neovison vison	GR	B.1.1.298			2020-12-09		Europe / Denmark
EPI_ISL_683170	2020-11-14	Europe	Denmark		Neovison vison	GR	B.1.1.298			2020-12-09		Europe / Denmark
EPI_ISL_683174	2020-11-14	Europe	Denmark		Neovison vison	GR	B.1.1.298			2020-12-09		Europe / Denmark
EPI_ISL_683175	2020-11-13	Europe	Denmark		Neovison vison	GR	B.1.1.219			2020-12-09		Europe / Denmark
EPI_ISL_683176	2020-11-13	Europe	Denmark		Neovison vison	GR	B.1.1.219			2020-12-09		Europe / Denmark
EPI_ISL_683178	2020-11-13	Europe	Denmark		Neovison vison	GR	B.1.1.298			2020-12-09		Europe / Denmark
EPI_ISL_683180	2020-11-13	Europe	Denmark		Neovison vison	GR	B.1.1.298			2020-12-09		Europe / Denmark
EPI_ISL_683192	2020-10-28	Europe	Denmark		Neovison vison	GR	B.1.1.298			2020-12-09		Europe / Denmark
EPI_ISL_683194	2020-10-28	Europe	Denmark		Neovison vison	GR	B.1.1.298			2020-12-09		Europe / Denmark
EPI_ISL_683200	2020-10-28	Europe	Denmark		Neovison vison	GR	B.1.1.298			2020-12-09		Europe / Denmark
EPI_ISL_683201	2020-10-28	Europe	Denmark		Neovison vison	GR	B.1.1.298			2020-12-09		Europe / Denmark
EPI_ISL_683207	2020-10-20	Europe	Denmark		Neovison vison	GR	B.1.1.298			2020-12-09		Europe / Denmark
EPI_ISL_683211	2020-10-20	Europe	Denmark		Neovison vison	GR	B.1.1.298			2020-12-09		Europe / Denmark
EPI_ISL_683215	2020-10-23	Europe	Denmark		Neovison vison	GR	B.1.1.170			2020-12-09		Europe / Denmark
EPI_ISL_683216	2020-10-23	Europe	Denmark		Neovison vison	GR	B.1.1.294			2020-12-09		Europe / Denmark
EPI_ISL_683217	2020-10-23	Europe	Denmark		Neovison vison	GR	B.1.1.294			2020-12-09		Europe / Denmark
EPI_ISL_683218	2020-10-23	Europe	Denmark		Neovison vison	GR	B.1.1.294			2020-12-09		Europe / Denmark
EPI_ISL_683221	2020-10-22	Europe	Denmark		Neovison vison	GR	B.1.1.298			2020-12-09		Europe / Denmark
EPI_ISL_683222	2020-10-22	Europe	Denmark		Neovison vison	GR	B.1.1.298			2020-12-09		Europe / Denmark
EPI_ISL_683231	2020-10-22	Europe	Denmark		Neovison vison	GR	B.1.1.298			2020-12-09		Europe / Denmark
EPI_ISL_683237	2020-10-21	Europe	Denmark		Neovison vison	GR	B.1.1.298			2020-12-09		Europe / Denmark
EPI_ISL_683239	2020-10-21	Europe	Denmark		Neovison vison	GR	B.1.1.298			2020-12-09		Europe / Denmark
EPI_ISL_683249	2020-10-21	Europe	Denmark		Neovison vison	GR	B.1.1.298			2020-12-09		Europe / Denmark
EPI_ISL_683268	2020-10-16	Europe	Denmark		Neovison vison	GR	B.1.1.298			2020-12-09		Europe / Denmark
EPI_ISL_683276	2020-10-16	Europe	Denmark		Neovison vison	GR	B.1.1.298			2020-12-09		Europe / Denmark
EPI_ISL_683279	2020-10-16	Europe	Denmark		Neovison vison	GR	B.1.1.298			2020-12-09		Europe / Denmark
EPI_ISL_683300	2020-10-15	Europe	Denmark		Neovison vison	GR	B.1.1.298			2020-12-09		Europe / Denmark
EPI_ISL_683301	2020-10-15	Europe	Denmark		Neovison vison	GR	B.1.1.298			2020-12-09		Europe / Denmark
EPI_ISL_683303	2020-10-15	Europe	Denmark		Neovison vison	GR	B.1.1.298			2020-12-09		Europe / Denmark
EPI_ISL_683308	2020-10-15	Europe	Denmark		Neovison vison	GR	B.1.1.298			2020-12-09		Europe / Denmark
EPI_ISL_683310	2020-10-14	Europe	Denmark		Neovison vison	GR	B.1.1.298			2020-12-09		Europe / Denmark
EPI_ISL_683311	2020-10-14	Europe	Denmark		Neovison vison	GR	B.1.1.298			2020-12-09		Europe / Denmark
EPI_ISL_683312	2020-10-14	Europe	Denmark		Neovison vison	GR	B.1.1.298			2020-12-09		Europe / Denmark
EPI_ISL_683313	2020-10-14	Europe	Denmark		Neovison vison	GR	B.1.1.298			2020-12-09		Europe / Denmark
EPI_ISL_683317	2020-10-14	Europe	Denmark		Neovison vison	GR	B.1.1.298			2020-12-09		Europe / Denmark
EPI_ISL_683322	2020-10-13	Europe	Denmark		Neovison vison	GR	B.1.1.298			2020-12-09		Europe / Denmark
EPI_ISL_683324	2020-10-13	Europe	Denmark		Neovison vison	GR	B.1.1.298			2020-12-09		Europe / Denmark
EPI_ISL_683326	2020-10-13	Europe	Denmark		Neovison vison	GR	B.1.1.298			2020-12-09		Europe / Denmark
EPI_ISL_699506	2020-06-28	North America	USA	Texas	Felis catus	G	B.1.234			2020-11-17		North America / USA
EPI_ISL_699508	2020-07-28	North America	USA	Texas	Canis lupus familiaris	GR	B.1.1			2020-11-17		North America / USA
EPI_ISL_699509	2020-07-29	North America	USA	Texas	Felis catus	GH	B.1.577			2020-11-17		North America / USA
EPI_ISL_683208	2020-10-20	Europe	Denmark		Neovison vison	G	B.1.1.298			2020-12-09		Europe / Denmark
EPI_ISL_632468		Europe	Netherlands	Noord-Brabant	Neovison vison	G	B.1.8			2020-11-11		Europe / Netherlands
EPI_ISL_683097	2020-11-06	Europe	Denmark		Neovison vison	GR	B.1.1.298			2020-12-09		Europe / Denmark
EPI_ISL_683100	2020-11-06	Europe	Denmark		Neovison vison	GR	B.1.1.298			2020-12-09		Europe / Denmark
EPI_ISL_683210	2020-10-20	Europe	Denmark		Neovison vison	GR	B.1.1.298			2020-12-09		Europe / Denmark
EPI_ISL_683323	2020-10-13	Europe	Denmark		Neovison vison	GR	B.1.1.298			2020-12-09		Europe / Denmark
EPI_ISL_683325	2020-10-13	Europe	Denmark		Neovison vison	GR	B.1.1.298			2020-12-09		Europe / Denmark
EPI_ISL_683318	2020-10-14	Europe	Denmark		Neovison vison	GR	B.1.1.298			2020-12-09		Europe / Denmark
EPI_ISL_683090	2020-10-30	Europe	Denmark		Neovison vison	G	B.1.1.298			2020-12-09		Europe / Denmark
EPI_ISL_683066	2020-11-02	Europe	Denmark		Neovison vison	GR	B.1.1.298			2020-12-09		Europe / Denmark
EPI_ISL_683182	2020-10-27	Europe	Denmark		Neovison vison	GR	B.1.1.298			2020-12-09		Europe / Denmark
EPI_ISL_683181	2020-10-27	Europe	Denmark		Neovison vison	GR	B.1.1.298			2020-12-09		Europe / Denmark
EPI_ISL_683297	2020-10-19	Europe	Denmark		Neovison vison	G	B.1			2020-12-09		Europe / Denmark
EPI_ISL_683177	2020-11-13	Europe	Denmark		Neovison vison	GR	B.1.1.219			2020-12-09		Europe / Denmark
EPI_ISL_683171	2020-11-14	Europe	Denmark		Neovison vison	GR	B.1.1.298			2020-12-09		Europe / Denmark
EPI_ISL_683043	2020-11-03	Europe	Denmark		Neovison vison	GR	B.1.1.298			2020-12-09		Europe / Denmark
EPI_ISL_683282	2020-10-16	Europe	Denmark		Neovison vison	GR	B.1.1.298			2020-12-09		Europe / Denmark
EPI_ISL_683030	2020-11-04	Europe	Denmark		Neovison vison	GR	B.1.1.298			2020-12-09		Europe / Denmark
EPI_ISL_683149	2020-11-10	Europe	Denmark		Neovison vison	GR	B.1.1.298			2020-12-09		Europe / Denmark
EPI_ISL_683136	2020-11-10	Europe	Denmark		Neovison vison	GR	B.1.1.298			2020-12-09		Europe / Denmark
EPI_ISL_683135	2020-11-10	Europe	Denmark		Neovison vison	GR	B.1.1.298			2020-12-09		Europe / Denmark
EPI_ISL_683137	2020-11-10	Europe	Denmark		Neovison vison	GR	B.1.1.298			2020-12-09		Europe / Denmark
EPI_ISL_683132	2020-11-10	Europe	Denmark		Neovison vison	GR	B.1.1.298			2020-12-09		Europe / Denmark
EPI_ISL_683251	2020-10-21	Europe	Denmark		Neovison vison	GR	B.1.1.298			2020-12-09		Europe / Denmark
EPI_ISL_683250	2020-10-21	Europe	Denmark		Neovison vison	GR	B.1.1.298			2020-12-09		Europe / Denmark
EPI_ISL_683129	2020-11-10	Europe	Denmark		Neovison vison	GR	B.1.1.298			2020-12-09		Europe / Denmark
EPI_ISL_683128	2020-11-10	Europe	Denmark		Neovison vison	GR	B.1.1.298			2020-12-09		Europe / Denmark
EPI_ISL_683127	2020-11-10	Europe	Denmark		Neovison vison	GR	B.1.1.298			2020-12-09		Europe / Denmark
EPI_ISL_683241	2020-10-21	Europe	Denmark		Neovison vison	GR	B.1.1.298			2020-12-09		Europe / Denmark
EPI_ISL_683118	2020-11-09	Europe	Denmark		Neovison vison	GR	B.1.1.298			2020-12-09		Europe / Denmark
EPI_ISL_683230	2020-10-22	Europe	Denmark		Neovison vison	GR	B.1.1.298			2020-12-09		Europe / Denmark
EPI_ISL_683227	2020-10-22	Europe	Denmark		Neovison vison	GR	B.1.1.298			2020-12-09		Europe / Denmark
EPI_ISL_683106	2020-11-06	Europe	Denmark		Neovison vison	GR	B.1.1.298			2020-12-09		Europe / Denmark
EPI_ISL_683229	2020-10-22	Europe	Denmark		Neovison vison	GR	B.1.1.298			2020-12-09		Europe / Denmark
EPI_ISL_683225	2020-10-22	Europe	Denmark		Neovison vison	GR	B.1.1.298			2020-12-09		Europe / Denmark
EPI_ISL_717714	2020-12-04	North America	Canada	British Columbia	Neovison vison	GR	AW.1			2020-12-18		North America / Canada
EPI_ISL_717715	2020-12-04	North America	Canada	British Columbia	Neovison vison	GR	AW.1			2020-12-18		North America / Canada
EPI_ISL_717716	2020-12-04	North America	Canada	British Columbia	Neovison vison	GR	AW.1			2020-12-18		North America / Canada
EPI_ISL_717717	2020-12-04	North America	Canada	British Columbia	Neovison vison	GR	AW.1			2020-12-18		North America / Canada
EPI_ISL_722414	2020-10-21	Europe	Netherlands	Limburg	Neovison vison	G	B.1.8			2020-12-21		Europe / Netherlands
EPI_ISL_722415	2020-10-21	Europe	Netherlands	Limburg	Neovison vison	G	B.1.8			2020-12-21		Europe / Netherlands
EPI_ISL_722416	2020-10-21	Europe	Netherlands	Limburg	Neovison vison	G	B.1.8			2020-12-21		Europe / Netherlands
EPI_ISL_722417	2020-10-21	Europe	Netherlands	Limburg	Neovison vison	G	B.1.8			2020-12-21		Europe / Netherlands
EPI_ISL_722418	2020-10-21	Europe	Netherlands	Limburg	Neovison vison	G	B.1.8			2020-12-21		Europe / Netherlands
EPI_ISL_722448	2020-11-03	Europe	Netherlands	Limburg	Neovison vison	G	B.1.8			2020-12-21		Europe / Netherlands
EPI_ISL_722449	2020-11-03	Europe	Netherlands	Limburg	Neovison vison	G	B.1.8			2020-12-21		Europe / Netherlands
EPI_ISL_722450	2020-11-03	Europe	Netherlands	Limburg	Neovison vison	G	B.1.8			2020-12-21		Europe / Netherlands
EPI_ISL_722451	2020-11-03	Europe	Netherlands	Limburg	Neovison vison	G	B.1.8			2020-12-21		Europe / Netherlands
EPI_ISL_730652	2020-11-04	Europe	Italy	Apulia	Canis lupus familiaris	GV	B.1.177			2020-12-23		Europe / Italy
EPI_ISL_732949	2020-11-17	Europe	Poland	Pomorskie	Neovison vison	GR	B.1.1			2020-12-24		Europe / Poland
EPI_ISL_732951	2020-11-17	Europe	Poland	Pomorskie	Neovison vison	GR	B.1.1			2020-12-24		Europe / Poland
EPI_ISL_732952	2020-11-17	Europe	Poland	Pomorskie	Neovison vison	GR	B.1.1			2020-12-24		Europe / Poland
EPI_ISL_732953	2020-11-17	Europe	Poland	Pomorskie	Neovison vison	GR	B.1.1			2020-12-24		Europe / Poland
EPI_ISL_732954	2020-11-17	Europe	Poland	Pomorskie	Neovison vison	GR	B.1.1			2020-12-24		Europe / Poland
EPI_ISL_732955	2020-11-17	Europe	Poland	Pomorskie	Neovison vison	GR	B.1.1			2020-12-24		Europe / Poland
EPI_ISL_732956	2020-11-17	Europe	Poland	Pomorskie	Neovison vison	GR	B.1.1			2020-12-24		Europe / Poland
EPI_ISL_732957	2020-11-17	Europe	Poland	Pomorskie	Neovison vison	GR	B.1.1			2020-12-24		Europe / Poland
EPI_ISL_732958	2020-11-17	Europe	Poland	Pomorskie	Neovison vison	GR	B.1.1			2020-12-24		Europe / Poland
EPI_ISL_732959	2020-11-17	Europe	Poland	Pomorskie	Neovison vison	GR	B.1.1			2020-12-24		Europe / Poland
EPI_ISL_759858	2020-03-30	Asia	Hong Kong		Felis catus	G	B.1			2020-06-16		Asia / Hong Kong
EPI_ISL_717979	2020-11-23	Europe	Greece	Thessaloniki	Felis catus	GR	B.1.1			2020-12-20		Europe / Greece
EPI_ISL_811147	2021-01-06	Europe	Russia	Leningrad	Felis catus	GR	B.1.1.317			2021-01-13		Europe / Russia
EPI_ISL_851055		Europe	Lithuania	Kauno apskritis	Neovison vison	GR	B.1.1.464			2021-01-20		Europe / Lithuania
EPI_ISL_851056		Europe	Lithuania	Kauno apskritis	Neovison vison	GR	B.1.1.464			2021-01-20		Europe / Lithuania
EPI_ISL_851057		Europe	Lithuania	Kauno apskritis	Neovison vison	GR	B.1.1.464			2021-01-20		Europe / Lithuania
EPI_ISL_851058		Europe	Lithuania	Radviliskio apskritis	Neovison vison	GH	B.1			2021-01-20		Europe / Lithuania
EPI_ISL_851059		Europe	Lithuania	Radviliskio apskritis	Neovison vison	GH	B.1			2021-01-20		Europe / Lithuania
EPI_ISL_851061		Europe	Lithuania	Kauno apskritis	Neovison vison	GR	B.1.1.464			2021-01-20		Europe / Lithuania
EPI_ISL_873040	2021-01-08	Europe	Russia	Leningrad	Felis catus	GR	B.1.1.424			2021-01-26		Europe / Russia
EPI_ISL_904320		Europe	Netherlands	Noord-Brabant	Neovison vison	G	B.1.1.298			2021-01-30		Europe / Netherlands
EPI_ISL_904321		Europe	Netherlands	Noord-Brabant	Neovison vison	G	B.1.1.298			2021-01-30		Europe / Netherlands
EPI_ISL_904322		Europe	Netherlands	Noord-Brabant	Neovison vison	G	B.1.8			2021-01-30		Europe / Netherlands
EPI_ISL_904323		Europe	Netherlands	Noord-Brabant	Neovison vison	G	B.1.1.298			2021-01-30		Europe / Netherlands
EPI_ISL_904324		Europe	Netherlands	Noord-Brabant	Neovison vison	G	B.1.8			2021-01-30		Europe / Netherlands
EPI_ISL_904325		Europe	Netherlands	Noord-Brabant	Neovison vison	G	B.1.8			2021-01-30		Europe / Netherlands
EPI_ISL_904326		Europe	Netherlands	Noord-Brabant	Neovison vison	G	B.1.8			2021-01-30		Europe / Netherlands
EPI_ISL_904327		Europe	Netherlands	Noord-Brabant	Neovison vison	G	B.1.1.298			2021-01-30		Europe / Netherlands
EPI_ISL_904328		Europe	Netherlands	Noord-Brabant	Neovison vison	G	B.1.1.298			2021-01-30		Europe / Netherlands
EPI_ISL_904329		Europe	Netherlands	Noord-Brabant	Neovison vison	G	B.1.1.298			2021-01-30		Europe / Netherlands
EPI_ISL_904330		Europe	Netherlands	Noord-Brabant	Neovison vison	G	B.1.1.298			2021-01-30		Europe / Netherlands
EPI_ISL_904331		Europe	Netherlands	Noord-Brabant	Neovison vison	G	B.1.1.298			2021-01-30		Europe / Netherlands
EPI_ISL_904332		Europe	Netherlands	Noord-Brabant	Neovison vison	G	B.1.8			2021-01-30		Europe / Netherlands
EPI_ISL_904333		Europe	Netherlands	Noord-Brabant	Neovison vison	G	B.1.1.298			2021-01-30		Europe / Netherlands
EPI_ISL_904334		Europe	Netherlands	Noord-Brabant	Neovison vison	G	B.1.8			2021-01-30		Europe / Netherlands
EPI_ISL_904335		Europe	Netherlands	Noord-Brabant	Neovison vison	G	B.1.8			2021-01-30		Europe / Netherlands
EPI_ISL_904336		Europe	Netherlands	Noord-Brabant	Neovison vison	G	B.1.8			2021-01-30		Europe / Netherlands
EPI_ISL_904337		Europe	Netherlands	Noord-Brabant	Neovison vison	G	B.1.8			2021-01-30		Europe / Netherlands
EPI_ISL_904338		Europe	Netherlands	Noord-Brabant	Neovison vison	G	B.1.1.298			2021-01-30		Europe / Netherlands
EPI_ISL_904339		Europe	Netherlands	Noord-Brabant	Neovison vison	G	B.1.1.298			2021-01-30		Europe / Netherlands
EPI_ISL_904340		Europe	Netherlands	Noord-Brabant	Neovison vison	G	B.1.8			2021-01-30		Europe / Netherlands
EPI_ISL_904341		Europe	Netherlands	Noord-Brabant	Neovison vison	G	B.1.1.298			2021-01-30		Europe / Netherlands
EPI_ISL_904342		Europe	Netherlands	Limburg	Neovison vison	G	B.1.1.298			2021-01-30		Europe / Netherlands
EPI_ISL_904343		Europe	Netherlands	Limburg	Neovison vison	G	B.1.1.298			2021-01-30		Europe / Netherlands
EPI_ISL_904344		Europe	Netherlands	Limburg	Neovison vison	G	B.1.1.298			2021-01-30		Europe / Netherlands
EPI_ISL_904345		Europe	Netherlands	Limburg	Neovison vison	G	B.1.1.298			2021-01-30		Europe / Netherlands
EPI_ISL_904346		Europe	Netherlands	Limburg	Neovison vison	G	B.1.8			2021-01-30		Europe / Netherlands
EPI_ISL_904347		Europe	Netherlands	Limburg	Neovison vison	G	B.1.1.298			2021-01-30		Europe / Netherlands
EPI_ISL_904348		Europe	Netherlands	Limburg	Neovison vison	G	B.1.8			2021-01-30		Europe / Netherlands
EPI_ISL_904349		Europe	Netherlands	Limburg	Neovison vison	G	B.1.8			2021-01-30		Europe / Netherlands
EPI_ISL_904350		Europe	Netherlands	Limburg	Neovison vison	G	B.1.1.298			2021-01-30		Europe / Netherlands
EPI_ISL_904351		Europe	Netherlands	Limburg	Neovison vison	G	B.1.8			2021-01-30		Europe / Netherlands
EPI_ISL_904352		Europe	Netherlands	Limburg	Neovison vison	G	B.1.8			2021-01-30		Europe / Netherlands
EPI_ISL_904353		Europe	Netherlands	Limburg	Neovison vison	G	B.1.1.298			2021-01-30		Europe / Netherlands
EPI_ISL_904354		Europe	Netherlands	Limburg	Neovison vison	G	B.1.8			2021-01-30		Europe / Netherlands
EPI_ISL_904355		Europe	Netherlands	Limburg	Neovison vison	G	B.1.1.298			2021-01-30		Europe / Netherlands
EPI_ISL_904356		Europe	Netherlands	Limburg	Neovison vison	G	B.1.1.298			2021-01-30		Europe / Netherlands
EPI_ISL_904357		Europe	Netherlands	Limburg	Neovison vison	G	B.1.1.298			2021-01-30		Europe / Netherlands
EPI_ISL_904358		Europe	Netherlands	Limburg	Neovison vison	G	B.1.1.298			2021-01-30		Europe / Netherlands
EPI_ISL_904359		Europe	Netherlands	Limburg	Neovison vison	G	B.1.1.298			2021-01-30		Europe / Netherlands
EPI_ISL_904360		Europe	Netherlands		Neovison vison	G	B.1.8			2021-01-30		Europe / Netherlands
EPI_ISL_904625		Europe	Netherlands	Noord-Brabant	Neovison vison	G	B.1.8			2021-01-30		Europe / Netherlands
EPI_ISL_6949572	2021-03-02	Europe	Bosnia and Herzegovina	Sarajevo	Canis lupus familiaris	G	B.1.258			2021-12-01		Europe / Bosnia and Herzegovina
EPI_ISL_6949571	2021-01-27	Europe	Bosnia and Herzegovina	Sarajevo	Canis lupus familiaris	G	B.1.258			2021-12-01		Europe / Bosnia and Herzegovina
EPI_ISL_6257966	2021-10-27	North America	USA	California	Panthera spp.	GK	AY.44	VOC Delta GK (B.1.617.2+AY.*) first detected in India		2021-11-12		North America / USA
EPI_ISL_3148877	2020-12-22	North America	USA	Texas	Canis lupus familiaris	G	B.1.609			2021-07-30		North America / USA
EPI_ISL_3148879	2020-08-12	North America	USA	Texas	Felis catus	G	B.1.243			2021-07-30		North America / USA
EPI_ISL_962892	2020-11-27	Europe	Italy	Veneto	Felis catus	GV	B.1.177			2021-02-10		Europe / Italy
EPI_ISL_1005699	2020-11-16	Europe	Switzerland	Zurich	Felis catus	GR	B.1.1.39			2021-02-16		Europe / Switzerland
EPI_ISL_5899827	2021-09-28	North America	USA	Illinois	Panthera spp.	GK	AY.44	VOC Delta GK (B.1.617.2+AY.*) first detected in India		2021-11-03		North America / USA
EPI_ISL_1014955	2020-10-15	North America	USA	Wisconsin	Neovison vison	GH	B.1			2021-02-17		North America / USA
EPI_ISL_1014953	2020-10-15	North America	USA	Wisconsin	Neovison vison	GH	B.1.2			2021-02-17		North America / USA
EPI_ISL_1014954	2020-10-15	North America	USA	Wisconsin	Neovison vison	GH	B.1			2021-02-17		North America / USA
EPI_ISL_1014970	2020-10-13	North America	USA	Wisconsin	Neovison vison	GH	B.1			2021-02-17		North America / USA
EPI_ISL_1014975	2020-10-15	North America	USA	Wisconsin	Neovison vison	GH	B.1			2021-02-17		North America / USA
EPI_ISL_1014984	2020-10-13	North America	USA	Wisconsin	Neovison vison	GH	B.1			2021-02-17		North America / USA
EPI_ISL_2141681	2021-04-12	Europe	Latvia		Neovison vison	GV	B.1.177.60			2021-05-18		Europe / Latvia
EPI_ISL_2141684	2021-04-09	Europe	Latvia		Neovison vison	GV	B.1.177.60			2021-05-18		Europe / Latvia
EPI_ISL_2141762	2021-04-14	Europe	Latvia		Neovison vison	GV	B.1.177.60			2021-05-18		Europe / Latvia
EPI_ISL_2141909	2021-04-27	Europe	Latvia		Neovison vison	GV	B.1.177.60			2021-05-18		Europe / Latvia
EPI_ISL_3050765	2020-08-24	Europe	Denmark		Neovison vison	GR	B.1.1.298			2021-07-23		Europe / Denmark
EPI_ISL_3050753	2020-08-11	Europe	Denmark		Neovison vison	GR	B.1.1.298			2021-07-23		Europe / Denmark
EPI_ISL_3050755	2020-08-13	Europe	Denmark		Neovison vison	GR	B.1.1.298			2021-07-23		Europe / Denmark
EPI_ISL_3050761	2020-08-24	Europe	Denmark		Neovison vison	GR	B.1.1.298			2021-07-23		Europe / Denmark
EPI_ISL_3050760	2020-08-24	Europe	Denmark		Neovison vison	GR	B.1.1.298			2021-07-23		Europe / Denmark
EPI_ISL_3050762	2020-08-24	Europe	Denmark		Neovison vison	GR	B.1.1.298			2021-07-23		Europe / Denmark
EPI_ISL_3050763	2020-08-24	Europe	Denmark		Neovison vison	GR	B.1.1.298			2021-07-23		Europe / Denmark
EPI_ISL_3261747	2021-07-22	North America	USA	California	Panthera spp.	GH	B.1.621	VOI Mu GH (B.1.621+B.1.621.1) first detected in Colombia		2021-08-06		North America / USA
EPI_ISL_3261746	2021-07-27	North America	USA	California	Panthera spp.	GH	B.1.621	VOI Mu GH (B.1.621+B.1.621.1) first detected in Colombia		2021-08-06		North America / USA
EPI_ISL_2467943	2020-06-22	Europe	Belarus		Neovison vison	GH	B.1			2021-06-10		Europe / Belarus
EPI_ISL_10036493	2020-11-20	Europe	France	Centre-Val de Loire	Neovison vison	GH	B.1.160			2022-02-17		Europe / France
EPI_ISL_10036491	2020-11-21	Europe	France	Centre-Val de Loire	Neovison vison	GH	B.1.160			2022-02-17		Europe / France
EPI_ISL_10036488	2020-11-20	Europe	France	Centre-Val de Loire	Neovison vison	GH	B.1.160			2022-02-17		Europe / France
EPI_ISL_10036490	2020-11-20	Europe	France	Centre-Val de Loire	Neovison vison	GH	B.1.160			2022-02-17		Europe / France
EPI_ISL_10036494	2020-11-20	Europe	France	Centre-Val de Loire	Neovison vison	GH	B.1.160			2022-02-17		Europe / France
EPI_ISL_10036487	2020-11-20	Europe	France	Centre-Val de Loire	Neovison vison	GH	B.1.160.18			2022-02-17		Europe / France
EPI_ISL_522989	2020-06-07	Europe	Netherlands	Noord-Brabant	Neovison vison	L	B.11			2020-08-26		Europe / Netherlands
EPI_ISL_522990	2020-06-07	Europe	Netherlands	Noord-Brabant	Neovison vison	L	B.11			2020-08-26		Europe / Netherlands
EPI_ISL_522992	2020-04-28	Europe	Netherlands	Noord-Brabant	Neovison vison	G	B.1.8			2020-08-26		Europe / Netherlands
EPI_ISL_522995	2020-06-07	Europe	Netherlands	Noord-Brabant	Neovison vison	G	B.1			2020-08-26		Europe / Netherlands
EPI_ISL_522999	2020-04-28	Europe	Netherlands	Noord-Brabant	Neovison vison	G	B.1.8			2020-08-26		Europe / Netherlands
EPI_ISL_523003	2020-04-28	Europe	Netherlands	Noord-Brabant	Neovison vison	G	B.1.8			2020-08-26		Europe / Netherlands
EPI_ISL_523005	2020-06-07	Europe	Netherlands	Limburg	Neovison vison	G	B.1.8			2020-08-26		Europe / Netherlands
EPI_ISL_523007	2020-06-07	Europe	Netherlands	Limburg	Neovison vison	G	B.1.8			2020-08-26		Europe / Netherlands
EPI_ISL_523010	2020-04-28	Europe	Netherlands	Noord-Brabant	Neovison vison	G	B.1.8			2020-08-26		Europe / Netherlands
EPI_ISL_523012	2020-06-14	Europe	Netherlands	Noord-Brabant	Neovison vison	G	B.1.8			2020-08-26		Europe / Netherlands
EPI_ISL_523017	2020-06-14	Europe	Netherlands	Noord-Brabant	Neovison vison	GH	B.1.22			2020-08-26		Europe / Netherlands
EPI_ISL_523020	2020-06-14	Europe	Netherlands	Noord-Brabant	Neovison vison	GH	B.1.22			2020-08-26		Europe / Netherlands
EPI_ISL_523022	2020-04-28	Europe	Netherlands	Noord-Brabant	Neovison vison	G	B.1.8			2020-08-26		Europe / Netherlands
EPI_ISL_523024	2020-06-21	Europe	Netherlands	Noord-Brabant	Neovison vison	L	B.11			2020-08-26		Europe / Netherlands
EPI_ISL_523032	2020-06-21	Europe	Netherlands	Noord-Brabant	Neovison vison	G	B.1.8			2020-08-26		Europe / Netherlands
EPI_ISL_523036	2020-07-02	Europe	Netherlands	Noord-Brabant	Neovison vison	GH	B.1.22			2020-08-26		Europe / Netherlands
EPI_ISL_523039	2020-07-02	Europe	Netherlands	Noord-Brabant	Neovison vison	GH	B.1.22			2020-08-26		Europe / Netherlands
EPI_ISL_523044	2020-07-04	Europe	Netherlands	Noord-Brabant	Neovison vison	L	B.11			2020-08-26		Europe / Netherlands
EPI_ISL_523048	2020-07-05	Europe	Netherlands	Noord-Brabant	Neovison vison	L	B.11			2020-08-26		Europe / Netherlands
EPI_ISL_523051	2020-07-05	Europe	Netherlands	Noord-Brabant	Neovison vison	L	B.11			2020-08-26		Europe / Netherlands
EPI_ISL_523058	2020-07-09	Europe	Netherlands	Noord-Brabant	Neovison vison	G	B.1.8			2020-08-26		Europe / Netherlands
EPI_ISL_523062	2020-07-09	Europe	Netherlands	Limburg	Neovison vison	G	B.1.8			2020-08-26		Europe / Netherlands
EPI_ISL_523065	2020-07-09	Europe	Netherlands	Limburg	Neovison vison	G	B.1.8			2020-08-26		Europe / Netherlands
EPI_ISL_523067	2020-07-09	Europe	Netherlands	Limburg	Neovison vison	G	B.1.8			2020-08-26		Europe / Netherlands
EPI_ISL_523069	2020-07-09	Europe	Netherlands	Noord-Brabant	Neovison vison	G	B.1.8			2020-08-26		Europe / Netherlands
EPI_ISL_523071	2020-07-09	Europe	Netherlands	Noord-Brabant	Neovison vison	G	B.1.8			2020-08-26		Europe / Netherlands
EPI_ISL_523074	2020-07-12	Europe	Netherlands	Noord-Brabant	Neovison vison	GH	B.1.22			2020-08-26		Europe / Netherlands
EPI_ISL_523079	2020-07-14	Europe	Netherlands	Noord-Brabant	Neovison vison	GH	B.1.22			2020-08-26		Europe / Netherlands
EPI_ISL_523087	2020-07-29	Europe	Netherlands	Noord-Brabant	Neovison vison	GH	B.1.22			2020-08-26		Europe / Netherlands
EPI_ISL_523099	2020-05-30	Europe	Netherlands	Noord-Brabant	Neovison vison	GH	B.1.22			2020-08-26		Europe / Netherlands
EPI_ISL_523106	2020-05-30	Europe	Netherlands	Noord-Brabant	Neovison vison	GH	B.1.22			2020-08-26		Europe / Netherlands
EPI_ISL_523113	2020-06-01	Europe	Netherlands	Limburg	Neovison vison	G	B.1.8			2020-08-26		Europe / Netherlands
EPI_ISL_6088012	2021-09-24	North America	USA	Ohio	Canis lupus familiaris	GK	AY.44	VOC Delta GK (B.1.617.2+AY.*) first detected in India		2021-11-09		North America / USA
EPI_ISL_6088015	2021-10-14	North America	USA	Colorado	Panthera spp.	GK	AY.20	VOC Delta GK (B.1.617.2+AY.*) first detected in India		2021-11-09		North America / USA
EPI_ISL_6088016	2021-10-14	North America	USA	Colorado	Panthera spp.	GK	AY.20	VOC Delta GK (B.1.617.2+AY.*) first detected in India		2021-11-09		North America / USA
EPI_ISL_6088018	2021-10-14	North America	USA	Colorado	Panthera spp.	GK	AY.20	VOC Delta GK (B.1.617.2+AY.*) first detected in India		2021-11-09		North America / USA
EPI_ISL_6088025	2021-10-14	North America	USA	Colorado	Panthera spp.	GK	AY.20	VOC Delta GK (B.1.617.2+AY.*) first detected in India		2021-11-09		North America / USA
EPI_ISL_6088034	2021-10-14	North America	USA	Colorado	Panthera spp.	GK	AY.20	VOC Delta GK (B.1.617.2+AY.*) first detected in India		2021-11-09		North America / USA
EPI_ISL_6088041	2021-10-14	North America	USA	Colorado	Panthera spp.	GK	AY.20	VOC Delta GK (B.1.617.2+AY.*) first detected in India		2021-11-09		North America / USA
EPI_ISL_6088044	2021-10-14	North America	USA	Colorado	Panthera spp.	GK	AY.20	VOC Delta GK (B.1.617.2+AY.*) first detected in India		2021-11-09		North America / USA
EPI_ISL_6088056	2021-10-20	North America	USA	Utah	Panthera spp.	GK	AY.44	VOC Delta GK (B.1.617.2+AY.*) first detected in India		2021-11-09		North America / USA
EPI_ISL_6088063	2021-10-20	North America	USA	Utah	Panthera spp.	GK	AY.44	VOC Delta GK (B.1.617.2+AY.*) first detected in India		2021-11-09		North America / USA
EPI_ISL_6088070	2021-10-20	North America	USA	Utah	Panthera spp.	GK	AY.44	VOC Delta GK (B.1.617.2+AY.*) first detected in India		2021-11-09		North America / USA
EPI_ISL_6088078	2021-10-20	North America	USA	Utah	Panthera spp.	GK	AY.44	VOC Delta GK (B.1.617.2+AY.*) first detected in India		2021-11-09		North America / USA
EPI_ISL_6088079	2021-10-22	North America	USA	Virginia	Canis lupus familiaris	GK	AY.118	VOC Delta GK (B.1.617.2+AY.*) first detected in India		2021-11-09		North America / USA
EPI_ISL_6088086	2021-10-17	North America	USA	Indiana	Felis catus	GK	AY.44	VOC Delta GK (B.1.617.2+AY.*) first detected in India		2021-11-09		North America / USA
EPI_ISL_6088089	2021-10-16	North America	USA	Idaho	Felis catus	GK	AY.103	VOC Delta GK (B.1.617.2+AY.*) first detected in India		2021-11-09		North America / USA
EPI_ISL_566038	2020-04-04	North America	USA	New York	Panthera spp.	V	B			2020-07-02		North America / USA
EPI_ISL_566039	2020-04-04	North America	USA	New York	Panthera spp.	GH	B.1			2020-07-02		North America / USA
EPI_ISL_577756	2020-08-12	Europe	Netherlands	Limburg	Neovison vison	GH	B.1.22			2020-10-13		Europe / Netherlands
EPI_ISL_577770	2020-08-18	Europe	Netherlands	Limburg	Neovison vison	GH	B.1.22			2020-10-13		Europe / Netherlands
EPI_ISL_577783	2020-08-24	Europe	Netherlands	Limburg	Neovison vison	GH	B.1.22			2020-10-13		Europe / Netherlands
EPI_ISL_577784	2020-08-24	Europe	Netherlands	Limburg	Neovison vison	GH	B.1.22			2020-10-13		Europe / Netherlands
EPI_ISL_577809	2020-09-04	Europe	Netherlands	Noord-Brabant	Neovison vison	G	B.1.8			2020-10-13		Europe / Netherlands
EPI_ISL_2628963	2021-05-04	Asia	Thailand	Bangkok	Canis lupus familiaris	GRY	B.1.1.7	VOC Alpha GRY (B.1.1.7+Q.*) first detected in the UK		2021-06-16		Asia / Thailand
EPI_ISL_2628995	2021-05-07	Asia	Thailand	Bangkok	Felis catus	GRY	B.1.1.7	VOC Alpha GRY (B.1.1.7+Q.*) first detected in the UK		2021-06-17		Asia / Thailand
EPI_ISL_3374076	2021-08-01	North America	USA	California	Panthera spp.	GK	AY.103	VOC Delta GK (B.1.617.2+AY.*) first detected in India		2021-08-12		North America / USA
EPI_ISL_7974435		North America	USA	North Carolina	Panthera spp.	GK	AY.103	VOC Delta GK (B.1.617.2+AY.*) first detected in India		2021-12-22		North America / USA
EPI_ISL_641396	2020-10-30	Europe	Denmark		Neovison vison	GR	B.1.1.298			2020-11-18		Europe / Denmark
EPI_ISL_641397	2020-10-29	Europe	Denmark		Neovison vison	GR	B.1.1.298			2020-11-18		Europe / Denmark
EPI_ISL_641400	2020-10-29	Europe	Denmark		Neovison vison	GR	B.1.1.298			2020-11-18		Europe / Denmark
EPI_ISL_641402	2020-10-29	Europe	Denmark		Neovison vison	GR	B.1.1.298			2020-11-18		Europe / Denmark
EPI_ISL_641405	2020-10-21	Europe	Denmark		Neovison vison	GR	B.1.1.298			2020-11-18		Europe / Denmark
EPI_ISL_641409	2020-10-22	Europe	Denmark		Neovison vison	GR	B.1.1.298			2020-11-18		Europe / Denmark
EPI_ISL_641440	2020-10-01	Europe	Denmark		Neovison vison	GR	B.1.1.298			2020-11-18		Europe / Denmark
EPI_ISL_641478	2020-09-10	Europe	Denmark		Neovison vison	GR	B.1.1.298			2020-11-18		Europe / Denmark
EPI_ISL_641492	2020-09-15	Europe	Denmark		Neovison vison	GR	B.1.1.298			2020-11-18		Europe / Denmark
EPI_ISL_641513	2020-08-13	Europe	Denmark		Neovison vison	GR	B.1.1.298			2020-11-18		Europe / Denmark
EPI_ISL_683069	2020-11-02	Europe	Denmark		Neovison vison	GR	B.1.1.298			2020-12-09		Europe / Denmark
EPI_ISL_683086	2020-11-02	Europe	Denmark		Neovison vison	GR	B.1.1.298			2020-12-09		Europe / Denmark
EPI_ISL_683121	2020-11-09	Europe	Denmark		Neovison vison	GR	B.1.1.298			2020-12-09		Europe / Denmark
EPI_ISL_683275	2020-10-16	Europe	Denmark		Neovison vison	GR	B.1.1.298			2020-12-09		Europe / Denmark
EPI_ISL_4296309	2021-07-20	North America	USA	Georgia	Canis lupus familiaris	GK	AY.25	VOC Delta GK (B.1.617.2+AY.*) first detected in India		2021-09-18		North America / USA
EPI_ISL_7974433		North America	USA	North Carolina	Panthera spp.	GK	AY.103	VOC Delta GK (B.1.617.2+AY.*) first detected in India		2021-12-22		North America / USA
EPI_ISL_7974434		North America	USA	North Carolina	Panthera spp.	GK	AY.103	VOC Delta GK (B.1.617.2+AY.*) first detected in India		2021-12-22		North America / USA
EPI_ISL_7974437	2021-11-10	North America	USA	Iowa	Felis catus	GK	AY.103	VOC Delta GK (B.1.617.2+AY.*) first detected in India		2021-12-22		North America / USA
EPI_ISL_7974438	2020-10-15	North America	USA	Texas	Felis catus	GH	B.1			2021-12-22		North America / USA
EPI_ISL_2663240	2021-05-19	Asia	Thailand	Bangkok	Canis lupus familiaris	GRY	B.1.1.7	VOC Alpha GRY (B.1.1.7+Q.*) first detected in the UK		2021-06-21		Asia / Thailand
EPI_ISL_1218882	2021-02-22	North America	USA	Florida	Felis catus	GH	B.1.2			2021-03-11		North America / USA
EPI_ISL_1218884	2021-02-22	North America	USA	Florida	Felis catus	GH	B.1.2			2021-03-11		North America / USA
EPI_ISL_2521766	2020-12-30	Europe	Switzerland	Zurich	Felis catus	GH	B.1.36.35			2021-06-14		Europe / Switzerland
EPI_ISL_2521767	2020-12-17	Europe	Switzerland	St Gall	Felis catus	GH	B.1.160.29			2021-06-14		Europe / Switzerland
EPI_ISL_2521769	2021-01-20	Europe	Switzerland	Zurich	Felis catus	GH	B.1.160.16			2021-06-14		Europe / Switzerland
EPI_ISL_3010051	2020-12-14	North America	USA	Pennsylvania	Canis lupus familiaris	GH	B.1.509			2021-07-19		North America / USA
EPI_ISL_5315539	2021-09-14	Asia	Thailand	Bangkok	Canis lupus familiaris	GK	AY.114	VOC Delta GK (B.1.617.2+AY.*) first detected in India		2021-10-18		Asia / Thailand
EPI_ISL_5320246	2021-07-15	Asia	Thailand	Bangkok	Felis catus	GK	B.1.617.2	VOC Delta GK (B.1.617.2+AY.*) first detected in India		2021-10-18		Asia / Thailand
EPI_ISL_851060		Europe	Lithuania	Radviliskio apskritis	Neovison vison	GH	B.1			2021-01-20		Europe / Lithuania
EPI_ISL_925309	2020-10-15	North America	USA	Michigan	Neovison vison	GH	B.1			2021-02-03		North America / USA
EPI_ISL_925310	2020-10-17	North America	USA	Michigan	Neovison vison	GH	B.1			2021-02-03		North America / USA
EPI_ISL_925311	2020-10-18	North America	USA	Michigan	Neovison vison	GH	B.1			2021-02-03		North America / USA
EPI_ISL_925312	2020-10-16	North America	USA	Michigan	Neovison vison	GH	B.1			2021-02-03		North America / USA
EPI_ISL_925313	2020-10-18	North America	USA	Michigan	Neovison vison	GH	B.1			2021-02-03		North America / USA
EPI_ISL_925314	2020-10-13	North America	USA	Michigan	Neovison vison	GH	B.1			2021-02-03		North America / USA
EPI_ISL_925315	2020-10-14	North America	USA	Michigan	Neovison vison	GH	B.1			2021-02-03		North America / USA
EPI_ISL_925316	2020-10-15	North America	USA	Michigan	Neovison vison	GH	B.1			2021-02-03		North America / USA
EPI_ISL_925317	2020-10-16	North America	USA	Michigan	Neovison vison	GH	B.1			2021-02-03		North America / USA
EPI_ISL_925318	2020-10-15	North America	USA	Michigan	Neovison vison	GH	B.1			2021-02-03		North America / USA
EPI_ISL_925319	2020-10-15	North America	USA	Michigan	Neovison vison	GH	B.1			2021-02-03		North America / USA
EPI_ISL_925320	2020-10-15	North America	USA	Michigan	Neovison vison	GH	B.1			2021-02-03		North America / USA
EPI_ISL_925321	2020-10-16	North America	USA	Michigan	Neovison vison	GH	B.1			2021-02-03		North America / USA
EPI_ISL_925322	2020-10-15	North America	USA	Michigan	Neovison vison	GH	B.1			2021-02-03		North America / USA
EPI_ISL_925323	2020-10-15	North America	USA	Michigan	Neovison vison	GH	B.1			2021-02-03		North America / USA
EPI_ISL_925324	2020-10-15	North America	USA	Michigan	Neovison vison	GH	B.1			2021-02-03		North America / USA
EPI_ISL_925325	2020-10-15	North America	USA	Michigan	Neovison vison	GH	B.1			2021-02-03		North America / USA
EPI_ISL_925326	2020-10-16	North America	USA	Michigan	Neovison vison	GH	B.1.505			2021-02-03		North America / USA
EPI_ISL_925327	2020-10-16	North America	USA	Michigan	Neovison vison	GH	B.1			2021-02-03		North America / USA
EPI_ISL_925328	2020-10-16	North America	USA	Michigan	Neovison vison	GH	B.1			2021-02-03		North America / USA
EPI_ISL_925329	2020-10-16	North America	USA	Michigan	Neovison vison	GH	B.1			2021-02-03		North America / USA
EPI_ISL_925330	2020-10-15	North America	USA	Michigan	Neovison vison	GH	B.1			2021-02-03		North America / USA
EPI_ISL_925331	2020-10-16	North America	USA	Michigan	Neovison vison	GH	B.1			2021-02-03		North America / USA
EPI_ISL_925332	2020-10-16	North America	USA	Michigan	Neovison vison	GH	B.1			2021-02-03		North America / USA
EPI_ISL_925333	2020-10-16	North America	USA	Michigan	Neovison vison	GH	B.1			2021-02-03		North America / USA
EPI_ISL_925334	2020-10-14	North America	USA	Michigan	Neovison vison	GH	B.1			2021-02-03		North America / USA
EPI_ISL_925335	2020-10-14	North America	USA	Michigan	Neovison vison	GH	B.1			2021-02-03		North America / USA
EPI_ISL_925336	2020-10-13	North America	USA	Michigan	Neovison vison	GH	B.1			2021-02-03		North America / USA
EPI_ISL_925337	2020-10-13	North America	USA	Michigan	Neovison vison	GH	B.1			2021-02-03		North America / USA
EPI_ISL_925338	2020-10-14	North America	USA	Michigan	Neovison vison	GH	B.1			2021-02-03		North America / USA
EPI_ISL_925339	2020-10-15	North America	USA	Michigan	Neovison vison	GH	B.1			2021-02-03		North America / USA
EPI_ISL_925340	2020-10-16	North America	USA	Michigan	Neovison vison	GH	B.1			2021-02-03		North America / USA
EPI_ISL_925341	2020-10-13	North America	USA	Michigan	Neovison vison	GH	B.1			2021-02-03		North America / USA
EPI_ISL_925342	2020-10-13	North America	USA	Michigan	Neovison vison	GH	B.1			2021-02-03		North America / USA
EPI_ISL_925343	2020-10-13	North America	USA	Michigan	Neovison vison	GH	B.1			2021-02-03		North America / USA
EPI_ISL_925344	2020-10-13	North America	USA	Michigan	Neovison vison	GH	B.1			2021-02-03		North America / USA
EPI_ISL_925345	2020-10-14	North America	USA	Michigan	Neovison vison	GH	B.1			2021-02-03		North America / USA
EPI_ISL_925346	2020-10-14	North America	USA	Michigan	Neovison vison	GH	B.1			2021-02-03		North America / USA
EPI_ISL_925347	2020-10-14	North America	USA	Michigan	Neovison vison	GH	B.1			2021-02-03		North America / USA
EPI_ISL_925348	2020-10-14	North America	USA	Michigan	Neovison vison	GH	B.1			2021-02-03		North America / USA
EPI_ISL_925349	2020-10-14	North America	USA	Michigan	Neovison vison	GH	B.1			2021-02-03		North America / USA
EPI_ISL_925350	2020-10-14	North America	USA	Michigan	Neovison vison	GH	B.1			2021-02-03		North America / USA
EPI_ISL_925351	2020-10-14	North America	USA	Michigan	Neovison vison	GH	B.1			2021-02-03		North America / USA
EPI_ISL_925352	2020-10-15	North America	USA	Michigan	Neovison vison	GH	B.1			2021-02-03		North America / USA
EPI_ISL_925353	2020-10-13	North America	USA	Michigan	Neovison vison	GH	B.1			2021-02-03		North America / USA
EPI_ISL_925354	2020-10-13	North America	USA	Michigan	Neovison vison	GH	B.1			2021-02-03		North America / USA
EPI_ISL_925355	2020-10-13	North America	USA	Michigan	Neovison vison	GH	B.1			2021-02-03		North America / USA
EPI_ISL_925356	2020-10-14	North America	USA	Michigan	Neovison vison	GH	B.1			2021-02-03		North America / USA
EPI_ISL_925357	2020-10-14	North America	USA	Michigan	Neovison vison	GH	B.1			2021-02-03		North America / USA
EPI_ISL_925358	2020-10-14	North America	USA	Michigan	Neovison vison	GH	B.1			2021-02-03		North America / USA
EPI_ISL_925359	2020-10-14	North America	USA	Michigan	Neovison vison	GH	B.1			2021-02-03		North America / USA
EPI_ISL_925360	2020-10-14	North America	USA	Michigan	Neovison vison	GH	B.1			2021-02-03		North America / USA
EPI_ISL_1708508	2020-07-30	Europe	Russia	Moscow	Mesocricetus auratus	GR	B.1.1.1			2021-04-23		Europe / Russia
EPI_ISL_1708509	2020-07-30	Europe	Russia	Moscow	Mesocricetus auratus	GR	B.1.1.1			2021-04-23		Europe / Russia
EPI_ISL_984307	2021-01-27	Europe	Poland	Pomorskie	Neovison vison	O	B.1.1.464			2021-02-13		Europe / Poland
EPI_ISL_1014949	2020-10-13	North America	USA	Wisconsin	Neovison vison	GH	B.1			2021-02-17		North America / USA
EPI_ISL_1014950	2020-10-15	North America	USA	Wisconsin	Neovison vison	GH	B.1			2021-02-17		North America / USA
EPI_ISL_1014951	2020-10-15	North America	USA	Wisconsin	Neovison vison	GH	B.1			2021-02-17		North America / USA
EPI_ISL_1014952	2020-10-15	North America	USA	Wisconsin	Neovison vison	GH	B.1			2021-02-17		North America / USA
EPI_ISL_1014956	2020-10-15	North America	USA	Wisconsin	Neovison vison	GH	B.1			2021-02-17		North America / USA
EPI_ISL_1014957	2020-10-15	North America	USA	Wisconsin	Neovison vison	GH	B.1			2021-02-17		North America / USA
EPI_ISL_1014958	2020-10-15	North America	USA	Wisconsin	Neovison vison	GH	B.1			2021-02-17		North America / USA
EPI_ISL_1014959	2020-10-14	North America	USA	Wisconsin	Neovison vison	GH	B.1			2021-02-17		North America / USA
EPI_ISL_1014960	2020-10-13	North America	USA	Wisconsin	Neovison vison	GH	B.1			2021-02-17		North America / USA
EPI_ISL_1014961	2020-10-13	North America	USA	Wisconsin	Neovison vison	GH	B.1			2021-02-17		North America / USA
EPI_ISL_1014962	2020-10-13	North America	USA	Wisconsin	Neovison vison	GH	B.1			2021-02-17		North America / USA
EPI_ISL_1014963	2020-10-13	North America	USA	Wisconsin	Neovison vison	GH	B.1			2021-02-17		North America / USA
EPI_ISL_1014964	2020-10-13	North America	USA	Wisconsin	Neovison vison	GH	B.1			2021-02-17		North America / USA
EPI_ISL_1014965	2020-10-15	North America	USA	Wisconsin	Neovison vison	GH	B.1			2021-02-17		North America / USA
EPI_ISL_1014966	2020-10-15	North America	USA	Wisconsin	Neovison vison	GH	B.1			2021-02-17		North America / USA
EPI_ISL_1014967	2020-10-15	North America	USA	Wisconsin	Neovison vison	GH	B.1			2021-02-17		North America / USA
EPI_ISL_1014968	2020-10-14	North America	USA	Wisconsin	Neovison vison	GH	B.1			2021-02-17		North America / USA
EPI_ISL_1014969	2020-10-14	North America	USA	Wisconsin	Neovison vison	GH	B.1			2021-02-17		North America / USA
EPI_ISL_1014971	2020-10-13	North America	USA	Wisconsin	Neovison vison	GH	B.1			2021-02-17		North America / USA
EPI_ISL_1014972	2020-10-13	North America	USA	Wisconsin	Neovison vison	GH	B.1			2021-02-17		North America / USA
EPI_ISL_1014973	2020-10-13	North America	USA	Wisconsin	Neovison vison	GH	B.1			2021-02-17		North America / USA
EPI_ISL_1014974	2020-10-15	North America	USA	Wisconsin	Neovison vison	GH	B.1			2021-02-17		North America / USA
EPI_ISL_1014976	2020-10-13	North America	USA	Wisconsin	Neovison vison	GH	B.1			2021-02-17		North America / USA
EPI_ISL_1014977	2020-10-13	North America	USA	Wisconsin	Neovison vison	GH	B.1			2021-02-17		North America / USA
EPI_ISL_1014978	2020-10-13	North America	USA	Wisconsin	Neovison vison	GH	B.1			2021-02-17		North America / USA
EPI_ISL_1014979	2020-10-13	North America	USA	Wisconsin	Neovison vison	GH	B.1			2021-02-17		North America / USA
EPI_ISL_1014980	2020-10-13	North America	USA	Wisconsin	Neovison vison	GH	B.1			2021-02-17		North America / USA
EPI_ISL_1014981	2020-10-13	North America	USA	Wisconsin	Neovison vison	GH	B.1			2021-02-17		North America / USA
EPI_ISL_1014982	2020-10-13	North America	USA	Wisconsin	Neovison vison	GH	B.1			2021-02-17		North America / USA
EPI_ISL_1014983	2020-10-13	North America	USA	Wisconsin	Neovison vison	GH	B.1			2021-02-17		North America / USA
EPI_ISL_1014985	2020-10-13	North America	USA	Wisconsin	Neovison vison	GH	B.1			2021-02-17		North America / USA
EPI_ISL_1014986	2020-10-13	North America	USA	Wisconsin	Neovison vison	GH	B.1			2021-02-17		North America / USA
EPI_ISL_1014987	2020-10-13	North America	USA	Wisconsin	Neovison vison	GH	B.1			2021-02-17		North America / USA
EPI_ISL_5320786	2021-10-11	North America	USA	Nebraska	Panthera spp.	GK	AY.3	VOC Delta GK (B.1.617.2+AY.*) first detected in India		2021-10-18		North America / USA
EPI_ISL_5320780	2021-10-11	North America	USA	Nebraska	Panthera spp.	GK	AY.3	VOC Delta GK (B.1.617.2+AY.*) first detected in India		2021-10-18		North America / USA
EPI_ISL_6123999	2021-11-07	North America	USA	Nebraska	Panthera spp.	GK	AY.44	VOC Delta GK (B.1.617.2+AY.*) first detected in India		2021-11-10		North America / USA
EPI_ISL_5320770	2021-10-11	North America	USA	Nebraska	Panthera spp.	GK	AY.3	VOC Delta GK (B.1.617.2+AY.*) first detected in India		2021-10-18		North America / USA
EPI_ISL_9906009	2021-12-20	Europe	Italy	Abruzzo	Canis lupus familiaris	GK	AY.23	VOC Delta GK (B.1.617.2+AY.*) first detected in India		2022-02-15		Europe / Italy
EPI_ISL_5104522		Asia	Japan		Felis catus	GK	AY.29	VOC Delta GK (B.1.617.2+AY.*) first detected in India		2021-10-13		Asia / Japan
EPI_ISL_6204713	2021-02-25	Europe	Latvia		Felis catus	GR	B.1.1.7	VOC Alpha GRY (B.1.1.7+Q.*) first detected in the UK		2021-11-11		Europe / Latvia
EPI_ISL_6204714	2021-02-11	Europe	Latvia		Felis catus	GV	B.1.177.60			2021-11-11		Europe / Latvia
EPI_ISL_5804721	2020-12-05	North America	USA	Iowa	Odocoileus virginianus	GH	B.1.311			2021-11-01		North America / USA
EPI_ISL_6257965	2021-10-27	North America	USA	California	Panthera spp.	GK	AY.44	VOC Delta GK (B.1.617.2+AY.*) first detected in India		2021-11-12		North America / USA
EPI_ISL_6257968	2021-10-21	North America	USA	California	Panthera spp.	GK	AY.44	VOC Delta GK (B.1.617.2+AY.*) first detected in India		2021-11-12		North America / USA
EPI_ISL_6261446	2021-10-25	North America	USA	California	Panthera spp.	GK	AY.44	VOC Delta GK (B.1.617.2+AY.*) first detected in India		2021-11-14		North America / USA
EPI_ISL_6261447	2021-10-27	North America	USA	California	Panthera spp.	GK	AY.44	VOC Delta GK (B.1.617.2+AY.*) first detected in India		2021-11-14		North America / USA
EPI_ISL_6261448	2021-10-27	North America	USA	California	Panthera spp.	GK	AY.44	VOC Delta GK (B.1.617.2+AY.*) first detected in India		2021-11-14		North America / USA
EPI_ISL_5761517	2021-08-18	North America	USA	Florida	Canis lupus familiaris	GK	AY.47	VOC Delta GK (B.1.617.2+AY.*) first detected in India		2021-10-29		North America / USA
EPI_ISL_7974436	2021-11-15	North America	USA	California	Felis catus	G	AY.103	VOC Delta GK (B.1.617.2+AY.*) first detected in India		2021-12-22		North America / USA
EPI_ISL_9936846	2020-10-02	North America	USA	Utah	Neovison vison	G	B.1			2022-02-16		North America / USA
EPI_ISL_9936857	2020-08-24	North America	USA	Utah	Neovison vison	GH	B.1			2022-02-16		North America / USA
EPI_ISL_9936871	2021-10-02	North America	USA	Utah	Neovison vison	G	B.1			2022-02-16		North America / USA
EPI_ISL_9936876	2021-10-02	North America	USA	Utah	Neovison vison	G	B.1			2022-02-16		North America / USA
EPI_ISL_9936877	2021-10-02	North America	USA	Utah	Neovison vison	G	B.1			2022-02-16		North America / USA
EPI_ISL_9936886	2021-10-03	North America	USA	Utah	Neovison vison	G	B.1			2022-02-16		North America / USA
EPI_ISL_9936894	2021-10-03	North America	USA	Utah	Neovison vison	G	B.1			2022-02-16		North America / USA
EPI_ISL_9936957	2020-10-12	North America	USA	Utah	Neovison vison	GH	B.1			2022-02-16		North America / USA
EPI_ISL_9936961	2021-10-13	North America	USA	Utah	Neovison vison	GH	B.1			2022-02-16		North America / USA
EPI_ISL_9936943	2021-10-10	North America	USA	Utah	Neovison vison	GH	B.1			2022-02-16		North America / USA
EPI_ISL_9936913	2021-10-06	North America	USA	Utah	Neovison vison	G	B.1			2022-02-16		North America / USA
EPI_ISL_9936918	2021-10-08	North America	USA	Utah	Neovison vison	G	B.1			2022-02-16		North America / USA
EPI_ISL_9936911	2021-10-06	North America	USA	Utah	Neovison vison	G	B.1			2022-02-16		North America / USA
EPI_ISL_9936912	2021-10-06	North America	USA	Utah	Neovison vison	G	B.1			2022-02-16		North America / USA
EPI_ISL_9936916	2021-10-08	North America	USA	Utah	Neovison vison	G	B.1			2022-02-16		North America / USA
EPI_ISL_9936915	2021-10-08	North America	USA	Utah	Neovison vison	G	B.1			2022-02-16		North America / USA
EPI_ISL_9936928	2021-10-09	North America	USA	Utah	Neovison vison	GH	B.1			2022-02-16		North America / USA
EPI_ISL_9936935	2020-10-09	North America	USA	Utah	Neovison vison	GH	B.1			2022-02-16		North America / USA
EPI_ISL_9936937	2020-10-09	North America	USA	Utah	Neovison vison	GH	B.1			2022-02-16		North America / USA
EPI_ISL_9936939	2021-10-09	North America	USA	Utah	Neovison vison	GH	B.1			2022-02-16		North America / USA
EPI_ISL_9936948	2021-10-11	North America	USA	Utah	Neovison vison	GH	AU.1			2022-02-16		North America / USA
EPI_ISL_9936955	2021-10-12	North America	USA	Utah	Neovison vison	GH	B.1			2022-02-16		North America / USA
EPI_ISL_9936844	2020-08-20	North America	USA	Utah	Neovison vison	GH	B.1			2022-02-16		North America / USA
EPI_ISL_9936845	2020-10-02	North America	USA	Utah	Felis catus	G	B.1			2022-02-16		North America / USA
EPI_ISL_9936852	2020-08-26	North America	USA	Utah	Felis catus	GH	B.1			2022-02-16		North America / USA
EPI_ISL_9936866	2021-10-02	North America	USA	Utah	Neovison vison	G	B.1			2022-02-16		North America / USA
EPI_ISL_9936878	2021-10-02	North America	USA	Utah	Neovison vison	G	B.1			2022-02-16		North America / USA
EPI_ISL_9936898	2021-10-03	North America	USA	Utah	Neovison vison	G	B.1			2022-02-16		North America / USA
EPI_ISL_9936897	2021-10-03	North America	USA	Utah	Neovison vison	G	B.1			2022-02-16		North America / USA
EPI_ISL_9936893	2021-10-03	North America	USA	Utah	Neovison vison	G	B.1			2022-02-16		North America / USA
EPI_ISL_9936905	2021-10-04	North America	USA	Utah	Neovison vison	G	B.1			2022-02-16		North America / USA
EPI_ISL_9936888	2021-10-03	North America	USA	Utah	Neovison vison	G	B.1			2022-02-16		North America / USA
EPI_ISL_9936881	2021-10-02	North America	USA	Utah	Neovison vison	G	B.1			2022-02-16		North America / USA
EPI_ISL_9936909	2021-10-06	North America	USA	Utah	Neovison vison	O	B.1			2022-02-16		North America / USA
EPI_ISL_9936925	2021-10-09	North America	USA	Utah	Neovison vison	GH	B.1			2022-02-16		North America / USA
EPI_ISL_9936883	2021-10-03	North America	USA	Utah	Neovison vison	G	B.1			2022-02-16		North America / USA
EPI_ISL_9936882	2021-10-02	North America	USA	Utah	Neovison vison	G	B.1			2022-02-16		North America / USA
EPI_ISL_9936921	2021-10-09	North America	USA	Utah	Neovison vison	GH	B.1			2022-02-16		North America / USA
EPI_ISL_9936889	2021-10-03	North America	USA	Utah	Neovison vison	G	B.1			2022-02-16		North America / USA
EPI_ISL_9936887	2021-10-03	North America	USA	Utah	Neovison vison	G	B.1			2022-02-16		North America / USA
EPI_ISL_9936865	2021-08-29	North America	USA	Utah	Neovison vison	GH	B.1			2022-02-16		North America / USA
EPI_ISL_9936932	2021-10-09	North America	USA	Utah	Neovison vison	GH	B.1			2022-02-16		North America / USA
EPI_ISL_9936890	2021-10-03	North America	USA	Utah	Neovison vison	G	B.1			2022-02-16		North America / USA
EPI_ISL_9936847	2020-10-04	North America	USA	Utah	Neovison vison	G	B.1			2022-02-16		North America / USA
EPI_ISL_9936854	2020-08-22	North America	USA	Utah	Neovison vison	GH	B.1			2022-02-16		North America / USA
EPI_ISL_9936864	2021-08-24	North America	USA	Utah	Neovison vison	GH	B.1			2022-02-16		North America / USA
EPI_ISL_9936869	2021-10-02	North America	USA	Utah	Neovison vison	G	B.1			2022-02-16		North America / USA
EPI_ISL_9936900	2021-10-03	North America	USA	Utah	Neovison vison	G	B.1			2022-02-16		North America / USA
EPI_ISL_9936901	2021-10-03	North America	USA	Utah	Neovison vison	G	B.1			2022-02-16		North America / USA
EPI_ISL_9936875	2021-10-02	North America	USA	Utah	Neovison vison	G	B.1			2022-02-16		North America / USA
EPI_ISL_9936849	2020-08-25	North America	USA	Utah	Neovison vison	GH	B.1			2022-02-16		North America / USA
EPI_ISL_9936910	2021-10-06	North America	USA	Utah	Neovison vison	G	B.1			2022-02-16		North America / USA
EPI_ISL_9936927	2021-10-09	North America	USA	Utah	Neovison vison	GH	B.1			2022-02-16		North America / USA
EPI_ISL_9936926	2021-10-09	North America	USA	Utah	Neovison vison	GH	B.1			2022-02-16		North America / USA
EPI_ISL_9936919	2021-10-08	North America	USA	Utah	Neovison vison	G	B.1			2022-02-16		North America / USA
EPI_ISL_9936922	2021-10-09	North America	USA	Utah	Neovison vison	GH	B.1			2022-02-16		North America / USA
EPI_ISL_9936923	2021-10-09	North America	USA	Utah	Neovison vison	GH	B.1			2022-02-16		North America / USA
EPI_ISL_9936931	2021-10-09	North America	USA	Utah	Neovison vison	GH	B.1			2022-02-16		North America / USA
EPI_ISL_9936933	2021-10-09	North America	USA	Utah	Neovison vison	GH	B.1			2022-02-16		North America / USA
EPI_ISL_9936930	2021-10-09	North America	USA	Utah	Neovison vison	GH	B.1			2022-02-16		North America / USA
EPI_ISL_9936942	2021-10-10	North America	USA	Utah	Neovison vison	GH	B.1			2022-02-16		North America / USA
EPI_ISL_9936944	2021-10-10	North America	USA	Utah	Neovison vison	GH	B.1			2022-02-16		North America / USA
EPI_ISL_9936947	2021-10-11	North America	USA	Utah	Neovison vison	GH	AU.1			2022-02-16		North America / USA
EPI_ISL_9936941	2021-10-09	North America	USA	Utah	Neovison vison	GH	B.1			2022-02-16		North America / USA
EPI_ISL_9936949	2021-10-11	North America	USA	Utah	Neovison vison	GH	B.1			2022-02-16		North America / USA
EPI_ISL_9936967	2021-10-06	North America	USA	Utah	Neovison vison	G	B.1			2022-02-16		North America / USA
EPI_ISL_9936954	2021-10-12	North America	USA	Utah	Neovison vison	GH	B.1			2022-02-16		North America / USA
EPI_ISL_9936964	2021-10-02	North America	USA	Utah	Neovison vison	G	B.1			2022-02-16		North America / USA
EPI_ISL_9936850	2020-08-25	North America	USA	Utah	Neovison vison	GH	B.1			2022-02-16		North America / USA
EPI_ISL_9936965	2021-10-03	North America	USA	Utah	Neovison vison	G	B.1			2022-02-16		North America / USA
EPI_ISL_9936848	2020-10-04	North America	USA	Utah	Neovison vison	G	B.1			2022-02-16		North America / USA
EPI_ISL_9936966	2021-10-03	North America	USA	Utah	Neovison vison	G	B.1			2022-02-16		North America / USA
EPI_ISL_9936859	2021-08-23	North America	USA	Utah	Neovison vison	GH	B.1			2022-02-16		North America / USA
EPI_ISL_9936862	2021-08-24	North America	USA	Utah	Neovison vison	GH	B.1			2022-02-16		North America / USA
EPI_ISL_9936856	2020-08-23	North America	USA	Utah	Neovison vison	GH	B.1			2022-02-16		North America / USA
EPI_ISL_9936863	2021-08-24	North America	USA	Utah	Neovison vison	GH	B.1			2022-02-16		North America / USA
EPI_ISL_9936867	2021-10-02	North America	USA	Utah	Neovison vison	G	B.1			2022-02-16		North America / USA
EPI_ISL_9936872	2021-10-02	North America	USA	Utah	Neovison vison	G	B.1			2022-02-16		North America / USA
EPI_ISL_9936868	2021-10-02	North America	USA	Utah	Neovison vison	G	B.1			2022-02-16		North America / USA
EPI_ISL_9936873	2021-10-02	North America	USA	Utah	Neovison vison	G	B.1			2022-02-16		North America / USA
EPI_ISL_8564593	2021-09-29	Europe	Latvia		Neovison vison	GV	B.1.177.60			2022-01-11		Europe / Latvia
EPI_ISL_8564594	2021-09-23	Europe	Latvia		Neovison vison	GV	B.1.177.60			2022-01-11		Europe / Latvia
EPI_ISL_8564592	2021-09-29	Europe	Latvia		Neovison vison	GV	B.1.177.60			2022-01-11		Europe / Latvia
EPI_ISL_9936895	2021-10-03	North America	USA	Utah	Neovison vison	G	B.1			2022-02-16		North America / USA
EPI_ISL_9936874	2021-10-02	North America	USA	Utah	Neovison vison	G	B.1			2022-02-16		North America / USA
EPI_ISL_9936879	2021-10-02	North America	USA	Utah	Neovison vison	G	B.1			2022-02-16		North America / USA
EPI_ISL_9936884	2021-10-03	North America	USA	Utah	Neovison vison	G	B.1			2022-02-16		North America / USA
EPI_ISL_9936892	2021-10-03	North America	USA	Utah	Neovison vison	G	B.1			2022-02-16		North America / USA
EPI_ISL_9936880	2021-10-02	North America	USA	Utah	Neovison vison	G	B.1			2022-02-16		North America / USA
EPI_ISL_9936896	2021-10-03	North America	USA	Utah	Neovison vison	G	B.1			2022-02-16		North America / USA
EPI_ISL_9936891	2021-10-03	North America	USA	Utah	Neovison vison	G	B.1			2022-02-16		North America / USA
EPI_ISL_9936902	2021-10-03	North America	USA	Utah	Neovison vison	G	B.1			2022-02-16		North America / USA
EPI_ISL_9936906	2021-10-04	North America	USA	Utah	Neovison vison	G	B.1			2022-02-16		North America / USA
EPI_ISL_9936904	2021-10-04	North America	USA	Utah	Neovison vison	G	B.1.515			2022-02-16		North America / USA
EPI_ISL_9936907	2021-10-04	North America	USA	Utah	Neovison vison	G	B.1			2022-02-16		North America / USA
EPI_ISL_8564591	2021-09-29	Europe	Latvia		Neovison vison	GV	B.1.177.60			2022-01-11		Europe / Latvia
EPI_ISL_2896213	2020-10-29	North America	USA	Utah	Neovison vison	G	B.1			2021-07-11		North America / USA
EPI_ISL_8099231	2020-12-17	Europe	Latvia		Felis catus	GR	S.1			2021-12-27		Europe / Latvia
EPI_ISL_8215761	2021-12-13	North America	USA	Ohio	Panthera spp.	GK	B.1.617.2	VOC Delta GK (B.1.617.2+AY.*) first detected in India		2021-12-31		North America / USA
EPI_ISL_8215762	2021-12-14	North America	USA	Massachusetts	Canis lupus familiaris	GK	AY.39	VOC Delta GK (B.1.617.2+AY.*) first detected in India		2021-12-31		North America / USA
EPI_ISL_2141680	2021-04-08	Europe	Latvia		Neovison vison	GV	B.1.177.60			2021-05-18		Europe / Latvia
EPI_ISL_2141682	2021-04-12	Europe	Latvia		Neovison vison	GV	B.1.177.60			2021-05-18		Europe / Latvia
EPI_ISL_2141683	2021-04-09	Europe	Latvia		Neovison vison	GV	B.1.177.60			2021-05-18		Europe / Latvia
EPI_ISL_2141685	2021-04-09	Europe	Latvia		Neovison vison	GV	B.1.177.60			2021-05-18		Europe / Latvia
EPI_ISL_2141686	2021-04-09	Europe	Latvia		Neovison vison	GV	B.1.177.60			2021-05-18		Europe / Latvia
EPI_ISL_2141761	2021-04-14	Europe	Latvia		Neovison vison	GV	B.1.177.60			2021-05-18		Europe / Latvia
EPI_ISL_2141898	2021-04-28	Europe	Latvia		Neovison vison	GV	B.1.177.60			2021-05-18		Europe / Latvia
EPI_ISL_2141899	2021-04-28	Europe	Latvia		Neovison vison	GV	B.1.177.60			2021-05-18		Europe / Latvia
EPI_ISL_2141902	2021-04-28	Europe	Latvia		Neovison vison	GV	B.1.177.60			2021-05-18		Europe / Latvia
EPI_ISL_2141903	2021-04-28	Europe	Latvia		Neovison vison	GV	B.1.177.60			2021-05-18		Europe / Latvia
EPI_ISL_2141904	2021-04-23	Europe	Latvia		Neovison vison	GV	B.1.177.60			2021-05-18		Europe / Latvia
EPI_ISL_2141905	2021-04-23	Europe	Latvia		Neovison vison	GV	B.1.177.60			2021-05-18		Europe / Latvia
EPI_ISL_2141906	2021-04-27	Europe	Latvia		Neovison vison	GV	B.1.177.60			2021-05-18		Europe / Latvia
EPI_ISL_2141907	2021-04-27	Europe	Latvia		Neovison vison	GV	B.1.177.60			2021-05-18		Europe / Latvia
EPI_ISL_2141908	2021-04-27	Europe	Latvia		Neovison vison	GV	B.1.177.60			2021-05-18		Europe / Latvia
EPI_ISL_2141910	2021-04-28	Europe	Latvia		Neovison vison	GV	B.1.177.60			2021-05-18		Europe / Latvia
EPI_ISL_3128536	2021-07-06	Europe	Belgium	Flandres	Felis catus	GK	AY.98.1	VOC Delta GK (B.1.617.2+AY.*) first detected in India		2021-07-29		Europe / Belgium
EPI_ISL_3152900	2020-06-25	North America	USA	California	Felis catus	GH	B.1.452			2021-07-30		North America / USA
EPI_ISL_2821079	2021-05-29	Asia	India	Tamil Nadu	Panthera spp.	GK	B.1.617.2	VOC Delta GK (B.1.617.2+AY.*) first detected in India		2021-07-05		Asia / India
EPI_ISL_2821080	2021-05-29	Asia	India	Tamil Nadu	Panthera spp.	GK	B.1.617.2	VOC Delta GK (B.1.617.2+AY.*) first detected in India		2021-07-05		Asia / India
EPI_ISL_2834689	2020-10-01	North America	USA	Utah	Neovison vison	G	B.1			2021-07-06		North America / USA
EPI_ISL_2834690	2020-10-01	North America	USA	Utah	Neovison vison	G	B.1			2021-07-06		North America / USA
EPI_ISL_2834691	2020-10-29	North America	USA	Utah	Neovison vison	G	B.1			2021-07-06		North America / USA
EPI_ISL_2834692	2020-10-29	North America	USA	Utah	Neovison vison	G	B.1.234			2021-07-06		North America / USA
EPI_ISL_2834693	2020-10-29	North America	USA	Utah	Neovison vison	G	B.1			2021-07-06		North America / USA
EPI_ISL_2834695	2020-10-29	North America	USA	Utah	Neovison vison	G	B.1			2021-07-06		North America / USA
EPI_ISL_2834696	2020-09-28	North America	USA	Michigan	Neovison vison	GH	B.1			2021-07-06		North America / USA
EPI_ISL_2834697	2020-09-28	North America	USA	Michigan	Neovison vison	GH	B.1			2021-07-06		North America / USA
EPI_ISL_2834698	2020-10-02	North America	USA	Wisconsin	Neovison vison	GH	B.1			2021-07-06		North America / USA
EPI_ISL_2834699	2020-10-02	North America	USA	Wisconsin	Neovison vison	GH	B.1			2021-07-06		North America / USA
EPI_ISL_2834700	2020-10-02	North America	USA	Wisconsin	Neovison vison	GH	B.1			2021-07-06		North America / USA
EPI_ISL_2834701	2020-10-28	North America	USA	Wisconsin	Neovison vison	GH	B.1			2021-07-06		North America / USA
EPI_ISL_2834702	2020-10-28	North America	USA	Wisconsin	Neovison vison	GH	B.1			2021-07-06		North America / USA
EPI_ISL_2834937	2020-08-21	North America	USA	Utah	Neovison vison	GH	B.1			2021-07-06		North America / USA
EPI_ISL_2834938	2020-08-21	North America	USA	Utah	Neovison vison	GH	B.1			2021-07-06		North America / USA
EPI_ISL_2834940	2020-09-14	North America	USA	Utah	Neovison vison	G	B.1			2021-07-06		North America / USA
EPI_ISL_2834942	2020-09-22	North America	USA	Utah	Neovison vison	G	B.1			2021-07-06		North America / USA
EPI_ISL_2834943	2020-09-22	North America	USA	Utah	Neovison vison	G	B.1			2021-07-06		North America / USA
EPI_ISL_2834944	2020-09-22	North America	USA	Utah	Neovison vison	G	B.1			2021-07-06		North America / USA
EPI_ISL_2834945	2020-09-22	North America	USA	Utah	Neovison vison	G	B.1			2021-07-06		North America / USA
EPI_ISL_3838696	2021-03-22	Europe	France		Felis catus	GR	B.1.1.7	VOC Alpha GRY (B.1.1.7+Q.*) first detected in the UK		2021-09-01		Europe / France
EPI_ISL_8175130		Europe	Latvia		Neovison vison	GV	B.1.177.60			2021-12-29		Europe / Latvia
EPI_ISL_2896203	2020-08-10	North America	USA	Utah	Neovison vison	GH	B.1			2021-07-11		North America / USA
EPI_ISL_2896204	2020-08-10	North America	USA	Utah	Neovison vison	GH	B.1			2021-07-11		North America / USA
EPI_ISL_2896205	2020-08-10	North America	USA	Utah	Neovison vison	GH	B.1			2021-07-11		North America / USA
EPI_ISL_2896206	2020-08-10	North America	USA	Utah	Neovison vison	GH	B.1			2021-07-11		North America / USA
EPI_ISL_2896207	2020-08-14	North America	USA	Utah	Neovison vison	GH	B.1			2021-07-11		North America / USA
EPI_ISL_2896208	2020-08-14	North America	USA	Utah	Neovison vison	GH	B.1			2021-07-11		North America / USA
EPI_ISL_2896209	2020-08-14	North America	USA	Utah	Neovison vison	GH	B.1			2021-07-11		North America / USA
EPI_ISL_2896210	2020-08-14	North America	USA	Utah	Neovison vison	GH	B.1			2021-07-11		North America / USA
EPI_ISL_2896211	2020-10-29	North America	USA	Utah	Neovison vison	G	B.1			2021-07-11		North America / USA
EPI_ISL_2896212	2020-10-29	North America	USA	Utah	Neovison vison	G	B.1			2021-07-11		North America / USA
EPI_ISL_2928444	2020-10-19	North America	USA	Tennessee	Panthera spp.	GH	B.1.2			2021-07-13		North America / USA
EPI_ISL_2928445	2020-10-19	North America	USA	Tennessee	Panthera spp.	GH	B.1.2			2021-07-13		North America / USA
EPI_ISL_2928446	2020-10-27	North America	USA	Tennessee	Panthera spp.	GH	B.1.2			2021-07-13		North America / USA
EPI_ISL_2928448	2021-01-10	North America	USA	Minnesota	Panthera spp.	GH	B.1.564			2021-07-13		North America / USA
EPI_ISL_2928449	2021-01-16	North America	USA	Texas	Panthera spp.	G	B.1.234			2021-07-13		North America / USA
EPI_ISL_2928450	2021-02-02	North America	USA	Indiana	Panthera spp.	GH	B.1.2			2021-07-13		North America / USA
EPI_ISL_2928451	2021-02-03	North America	USA	Texas	Panthera spp.	G	B.1.234			2021-07-13		North America / USA
EPI_ISL_2928452	2021-04-04	North America	USA	Pennsylvania	Panthera spp.	GRY	B.1.1.7	VOC Alpha GRY (B.1.1.7+Q.*) first detected in the UK		2021-07-13		North America / USA
EPI_ISL_2928453	2021-04-09	North America	USA	Virginia	Panthera spp.	GRY	B.1.1.7	VOC Alpha GRY (B.1.1.7+Q.*) first detected in the UK		2021-07-13		North America / USA
EPI_ISL_2928454	2021-04-09	North America	USA	Virginia	Panthera spp.	GRY	B.1.1.7	VOC Alpha GRY (B.1.1.7+Q.*) first detected in the UK		2021-07-13		North America / USA
EPI_ISL_2930556	2021-04-15	North America	USA	Texas	Felis catus	GR	B.1.1.7	VOC Alpha GRY (B.1.1.7+Q.*) first detected in the UK		2021-07-13		North America / USA
EPI_ISL_2930559	2021-03-06	North America	USA	New Jersey	Felis catus	GH	B.1.526	VOI Iota GH/253G.V1 (B.1.526) first detected in USA/New York		2021-07-13		North America / USA
EPI_ISL_2930560	2021-03-03	North America	USA	Connecticut	Canis lupus familiaris	GH	B.1.526	VOI Iota GH/253G.V1 (B.1.526) first detected in USA/New York		2021-07-13		North America / USA
EPI_ISL_2930561	2021-01-29	North America	USA	Arizona	Felis catus	GH	B.1.429	VOI Epsilon GH/452R.V1 (B.1.429+B.1.427) first detected in USA/California		2021-07-13		North America / USA
EPI_ISL_3340199	2021-08-03	Europe	Denmark	Midtjylland	Human	GK	AY.7.1	VOC Delta GK (B.1.617.2+AY.*) first detected in India	(NS7a_A79D,N_G215C,N_D63G,N_R203M,NSP12_G671S,NSP2_G339S,Spike_G142D,NS3_S26L,Spike_P681R,Spike_R158del,NSP3_P1228L,NSP9_Q11H,NS7a_V82A,NSP3_A488S,Spike_F157del,NSP4_T492I,Spike_A688V,NSP14_A394V,Spike_T19R,NS7a_T120I,N_D377Y,M_I82T,NS7a_C58F,Spike_D950N,NS7b_T40I,NSP13_P77L,Spike_E156G,NSP3_P1469S,Spike_T478K,NSP6_T77A,NSP12_P323L,Spike_D614G,NSP4_V167L,Spike_L452R)	2021-08-11		Europe / Denmark
EPI_ISL_5248333	2021-09-17	Europe	Slovakia	Kosice	Human	GK	AY.7.1	VOC Delta GK (B.1.617.2+AY.*) first detected in India	(NS7a_A79D,N_G215C,N_D63G,N_R203M,NSP12_G671S,Spike_G142D,NS3_S26L,Spike_P681R,Spike_R158del,NSP3_P1228L,NSP9_Q11H,NS7a_V82A,NSP3_A488S,Spike_F157del,NSP4_T492I,NSP14_A394V,Spike_T19R,NS7a_T120I,N_D377Y,M_I82T,NS7a_C58F,Spike_D950N,NS7b_T40I,NSP13_P77L,Spike_E156G,NSP3_P1469S,Spike_T478K,NSP6_T77A,NSP12_P323L,Spike_D614G,Spike_L452R,NSP4_V167L)	2021-10-17		Europe / Slovakia
EPI_ISL_3163205	2021-07-25	Europe	Denmark	Nordjylland	Human	GK	AY.7.1	VOC Delta GK (B.1.617.2+AY.*) first detected in India	(NS7a_A79D,N_G215C,N_D63G,N_R203M,NSP12_G671S,NSP2_G339S,Spike_G142D,NS3_S26L,Spike_P681R,Spike_R158del,NSP3_P1228L,NSP9_Q11H,NS7a_V82A,NSP3_A488S,Spike_F157del,NSP4_T492I,Spike_A688V,NSP14_A394V,Spike_T19R,NS7a_T120I,N_D377Y,M_I82T,NS7a_C58F,Spike_D950N,NS7b_T40I,NSP13_P77L,Spike_E156G,NSP3_P1469S,Spike_T478K,NSP6_T77A,NSP12_P323L,Spike_D614G,NSP4_V167L,Spike_L452R)	2021-08-02		Europe / Denmark
EPI_ISL_3028826	2021-07-15	Europe	Denmark	Hovedstaden	Human	GK	AY.7.1	VOC Delta GK (B.1.617.2+AY.*) first detected in India	(NS7a_A79D,N_G215C,N_D63G,N_R203M,NSP12_G671S,NS3_S26L,Spike_P681R,Spike_R158del,NSP3_P1228L,NSP9_Q11H,NS7a_V82A,NSP3_A488S,Spike_F157del,NSP4_T492I,NSP14_A394V,Spike_T19R,NS7a_T120I,N_D377Y,M_I82T,NS7a_C58F,Spike_D950N,NS7b_T40I,NSP3_P1261Q,NSP13_P77L,Spike_E156G,NSP3_P1469S,Spike_T478K,NSP6_T77A,NSP12_P323L,Spike_D614G,NSP4_V167L,Spike_L452R)	2021-07-21		Europe / Denmark
EPI_ISL_3141879	2021-07-24	Europe	Denmark	Midtjylland	Human	GK	AY.7.1	VOC Delta GK (B.1.617.2+AY.*) first detected in India	(NS7a_A79D,N_G215C,N_D63G,N_R203M,NSP12_G671S,NSP2_G339S,Spike_G142D,NS3_S26L,Spike_P681R,Spike_R158del,NSP3_P1228L,NSP9_Q11H,NS7a_V82A,NSP3_A488S,Spike_F157del,NSP4_T492I,NSP14_A394V,Spike_T19R,NS7a_T120I,N_D377Y,M_I82T,NS7a_C58F,Spike_D950N,NS7b_T40I,NSP13_P77L,Spike_E156G,NSP3_P1469S,Spike_T478K,NSP6_T77A,NSP12_P323L,Spike_D614G,NSP4_V167L,Spike_L452R)	2021-07-30		Europe / Denmark
EPI_ISL_3103016	2021-07-20	Europe	Denmark	Midtjylland	Human	GK	AY.7.1	VOC Delta GK (B.1.617.2+AY.*) first detected in India	(NS7a_A79D,N_G215C,N_D63G,N_R203M,NSP12_G671S,Spike_G142D,NS3_S26L,Spike_P681R,Spike_R158del,NSP3_P1228L,NSP9_Q11H,NS7a_V82A,NSP3_A488S,Spike_F157del,NSP4_T492I,NSP14_A394V,Spike_T19R,NS7a_T120I,N_D377Y,M_I82T,NS7a_C58F,Spike_D950N,NSP3_D80N,NS7b_T40I,NSP13_P77L,Spike_E156G,NSP3_P1469S,Spike_T478K,NSP6_T77A,NSP12_P323L,Spike_D614G,NSP4_V167L,Spike_L452R)	2021-07-28		Europe / Denmark
EPI_ISL_3040293	2021-07-16	Europe	Denmark	Nordjylland	Human	GK	AY.7.1	VOC Delta GK (B.1.617.2+AY.*) first detected in India	(NS7a_A79D,N_G215C,N_D63G,N_R203M,NSP12_G671S,N_H59Y,Spike_G142D,NS3_S26L,Spike_P681R,Spike_R158del,NSP3_P1228L,NSP9_Q11H,NS7a_V82A,NSP3_A488S,Spike_F157del,NSP4_T492I,NSP14_A394V,Spike_T19R,NS7a_T120I,N_D377Y,M_I82T,NS7a_C58F,Spike_D950N,NS7b_T40I,NSP13_P77L,Spike_E156G,NSP3_P1469S,Spike_T478K,NSP6_T77A,NSP12_P323L,Spike_D614G,NSP4_V167L,Spike_L452R)	2021-07-22		Europe / Denmark
EPI_ISL_5377387	2021-10-04	Europe	Switzerland	Bern	Human	GK	AY.7.1	VOC Delta GK (B.1.617.2+AY.*) first detected in India	(NS7a_A79D,N_G215C,N_D63G,N_R203M,NSP12_G671S,NS3_S26L,Spike_P681R,Spike_R158del,NSP3_P1228L,NSP3_A333V,NSP9_Q11H,NS7a_V82A,NSP3_A488S,Spike_F157del,NSP4_T492I,NSP14_A394V,Spike_T19R,NS7a_T120I,N_D377Y,M_I82T,NS7a_C58F,Spike_D950N,NS7b_T40I,NSP13_P77L,Spike_E156G,NSP3_P1469S,Spike_T478K,N_F53Y,NSP6_T77A,NSP12_P323L,Spike_D614G,Spike_L452R,NSP4_V167L)	2021-10-20		Europe / Switzerland
EPI_ISL_3279992	2021-08-03	Europe	Denmark	Syddanmark	Human	GK	AY.7.1	VOC Delta GK (B.1.617.2+AY.*) first detected in India	(NS7a_A79D,N_G215C,N_D63G,N_R203M,NSP12_G671S,NSP2_G339S,Spike_G142D,NS3_S26L,Spike_P681R,Spike_R158del,NSP3_P1228L,NSP9_Q11H,NS7a_V82A,NSP3_A488S,Spike_F157del,NSP4_T492I,Spike_A688V,NSP14_A394V,Spike_T19R,NS7a_T120I,N_D377Y,M_I82T,NS7a_C58F,Spike_D950N,NS7b_T40I,NSP13_P77L,Spike_E156G,NSP3_P1469S,Spike_T478K,NSP6_T77A,NSP12_P323L,Spike_D614G,NSP4_V167L,Spike_L452R)	2021-08-09		Europe / Denmark
EPI_ISL_2993160	2021-07-13	Europe	Denmark	Hovedstaden	Human	GK	AY.7.1	VOC Delta GK (B.1.617.2+AY.*) first detected in India	(NS7a_A79D,N_G215C,N_D63G,N_R203M,NSP12_G671S,NS3_S26L,Spike_P681R,Spike_R158del,NSP3_P1228L,NSP9_Q11H,NS7a_V82A,NSP3_A488S,Spike_F157del,NSP4_T492I,NSP14_A394V,Spike_T19R,NS7a_T120I,N_D377Y,M_I82T,NS7a_C58F,Spike_D950N,NS7b_T40I,NSP13_P77L,Spike_E156G,NSP3_P1469S,Spike_T478K,NSP6_T77A,NSP12_P323L,Spike_D614G,NSP4_V167L,Spike_L452R)	2021-07-19		Europe / Denmark
EPI_ISL_6975251	2021-11-19	Europe	Turkey		Human	GK	AY.42	VOC Delta GK (B.1.617.2+AY.*) first detected in India	(N_G215C,Spike_T95I,N_D63G,N_R203M,NSP12_G671S,Spike_G142D,NS3_S26L,Spike_P681R,Spike_R158del,NSP3_P1228L,NS7a_V82A,NSP3_A488S,Spike_F157del,NSP4_T492I,NSP14_A394V,Spike_T19R,NS7a_T120I,NSP2_V485I,N_D377Y,M_I82T,NSP3_V234L,Spike_D950N,NS7b_T40I,NSP13_P77L,Spike_E156G,NSP3_P1469S,Spike_T478K,NSP6_T77A,NSP4_A298S,NSP12_P323L,Spike_D614G,NSP3_A861V,NSP4_V167L,Spike_L452R,NSP12_V320L)	2021-12-02		Europe / Turkey
EPI_ISL_3391229	2021-07-10	Europe	France	Bourgogne-Franche-Comte	Human	GK	AY.42	VOC Delta GK (B.1.617.2+AY.*) first detected in India	(N_G215C,Spike_T95I,N_D63G,N_R203M,NSP12_G671S,NS3_S26L,Spike_P681R,Spike_R158del,NSP3_P1228L,NS7a_V82A,NSP3_A488S,Spike_F157del,NSP4_T492I,NSP14_A394V,Spike_T19R,NS7a_T120I,NSP2_V485I,N_D377Y,M_I82T,Spike_D950N,Spike_T719I,NS7b_T40I,NSP13_P77L,Spike_E156G,NSP3_P1469S,Spike_T478K,NSP6_T77A,NSP12_P323L,Spike_D614G,NSP4_V167L,Spike_L452R,M_A69S)	2021-08-13		Europe / France
EPI_ISL_6950304	2021-10-16	Europe	Slovenia	Podravska	Human	GK	AY.42	VOC Delta GK (B.1.617.2+AY.*) first detected in India	(N_G215C,Spike_T95I,N_D63G,N_R203M,NSP12_G671S,Spike_G142D,NSP3_Q180H,NS3_S26L,Spike_P681R,Spike_R158del,NSP3_P1228L,NSP16_L183I,NS7a_V82A,NSP3_A488S,Spike_F157del,NSP4_T492I,NSP14_A394V,Spike_T19R,NS7a_T120I,NSP2_V485I,N_D377Y,M_I82T,Spike_D950N,NSP2_A357T,NS7b_T40I,NSP13_P77L,Spike_E156G,NSP3_P1469S,NSP13_V169G,Spike_T478K,NSP6_T77A,NSP12_P323L,Spike_D614G,NSP4_V167L,Spike_L452R)	2021-12-02		Europe / Slovenia
EPI_ISL_3161449	2021-07-22	Europe	Italy	Lazio	Human	GK	AY.42	VOC Delta GK (B.1.617.2+AY.*) first detected in India	(N_G215C,Spike_T95I,N_D63G,N_R203M,NSP12_G671S,NSP3_S454R,NS3_S26L,Spike_P681R,Spike_R158del,NSP3_P1228L,NSP3_S769L,NS7a_V82A,NSP3_A488S,Spike_F157del,NSP4_T492I,NSP14_A394V,Spike_T19R,NS7a_T120I,NSP2_V485I,N_D377Y,M_I82T,Spike_D950N,Spike_T719I,NS7b_T40I,NSP13_P77L,Spike_E156G,NSP3_P1469S,Spike_T478K,NSP6_T77A,NSP12_P323L,Spike_D614G,NSP4_V167L,Spike_L452R,NSP13_A18V)	2021-08-01		Europe / Italy
EPI_ISL_4634421	2021-09-08	North America	USA	New Mexico	Human	GK	AY.42	VOC Delta GK (B.1.617.2+AY.*) first detected in India	(N_G215C,Spike_T95I,N_D63G,N_R203M,NSP12_G671S,Spike_G142D,NS3_S26L,Spike_P681R,NSP12_A311S,Spike_R158del,NSP3_P1228L,NS7a_V82A,NSP3_A488S,Spike_F157del,NSP4_T492I,NSP14_A394V,Spike_T19R,NS7a_T120I,NSP2_V485I,N_D377Y,M_I82T,NSP4_S137L,Spike_D950N,NS7b_T40I,NSP13_P77L,Spike_E156G,NSP3_P109L,NSP3_P1469S,Spike_T478K,NSP6_T77A,NSP12_P323L,Spike_D614G,NSP10_N85S,NSP4_V167L,Spike_L452R)	2021-09-30		North America / USA
EPI_ISL_4932482	2021-09-24	Europe	Germany	North Rhine-Westphalia	Human	G	AY.42	VOC Delta GK (B.1.617.2+AY.*) first detected in India	(N_G215C,Spike_T95I,N_D63G,N_R203M,NSP12_G671S,NS3_S26L,Spike_P681R,NSP1_R77Q,Spike_R158del,NSP3_P1228L,NS7a_V82A,NSP3_A488S,Spike_F157del,NSP4_T492I,NSP14_A394V,Spike_T19R,NS7a_T120I,NSP2_V485I,N_D377Y,M_I82T,Spike_D950N,Spike_T719I,NS7b_T40I,NSP13_P77L,Spike_E156G,NSP3_P1469S,NSP6_T77A,NSP12_P323L,Spike_D614G,NSP4_V167L,NSP12_M899V)	2021-10-07		Europe / Germany
EPI_ISL_6076721	2021-10-19	Europe	France	Nouvelle-Aquitaine	Human	GK	AY.42	VOC Delta GK (B.1.617.2+AY.*) first detected in India	(N_G215C,Spike_T95I,N_D63G,N_R203M,NSP12_G671S,Spike_G142D,NS3_S26L,Spike_P681R,Spike_R158del,NSP3_P1228L,NS7a_V82A,NSP3_A488S,Spike_F157del,NSP4_T492I,NSP14_A394V,Spike_T19R,NS7a_T120I,NSP2_V485I,N_D377Y,NSP3_S126L,M_I82T,Spike_D950N,NS7b_T40I,NSP13_P77L,NS3_P240L,Spike_E156G,NSP3_P1469S,Spike_T478K,NSP6_T77A,NSP12_P323L,Spike_D614G,NSP4_V167L,Spike_L452R,NSP2_Q431H)	2021-11-09		Europe / France
EPI_ISL_3934099		Europe	France	Provence Alpes Cote d’Azur	Human	GK	AY.42	VOC Delta GK (B.1.617.2+AY.*) first detected in India	(N_G215C,Spike_T95I,N_D63G,N_R203M,NSP12_G671S,Spike_G142D,NS3_S26L,Spike_P681R,Spike_R158del,NSP3_P1228L,NS8_V5I,NS7a_V82A,NSP3_A488S,Spike_F157del,NSP4_T492I,NSP14_A394V,Spike_T19R,NS7a_T120I,NSP2_V485I,N_D377Y,M_I82T,Spike_D950N,NS7b_T40I,NSP13_P77L,Spike_E156G,NSP3_P1469S,Spike_T478K,NSP6_T77A,NSP12_P323L,Spike_D614G,NSP4_V167L,Spike_L452R)	2021-09-03		Europe / France
EPI_ISL_3646090	2021-07-27	Europe	Spain	Castilla y Leon	Human	GK	AY.42	VOC Delta GK (B.1.617.2+AY.*) first detected in India	(N_G215C,Spike_T95I,N_D63G,NS3_A23V,N_R203M,NSP12_G671S,Spike_G142D,NS3_S26L,Spike_P681R,Spike_R158del,NSP3_P1228L,NS7a_V82A,NSP3_A488S,Spike_F157del,NSP4_T492I,NSP14_A394V,Spike_T19R,NS7a_T120I,NSP2_V485I,N_D377Y,M_I82T,Spike_D950N,NS7b_T40I,NSP13_P77L,Spike_E156G,NSP3_P1469S,Spike_T478K,NSP6_T77A,NSP12_P323L,Spike_D614G,NSP4_V167L,Spike_L452R)	2021-08-24		Europe / Spain
EPI_ISL_4393338		Europe	France	Provence-Alpes-Cote d'Azur	Human	GK	AY.42	VOC Delta GK (B.1.617.2+AY.*) first detected in India	(N_G215C,Spike_T95I,N_D63G,N_R203M,NSP12_G671S,NSP1_V106A,NS3_S26L,Spike_P681R,Spike_R158del,NSP3_P1228L,NS8_V5I,NS7a_V82A,NSP3_A488S,Spike_F157del,NSP4_T492I,NSP14_A394V,Spike_T19R,NS7a_T120I,NSP2_V485I,N_D377Y,M_I82T,Spike_D950N,NS7b_T40I,NSP13_P77L,Spike_E156G,NSP3_P1469S,Spike_T478K,NSP6_T77A,NSP12_P323L,Spike_D614G,NSP4_V167L,Spike_L452R)	2021-09-22		Europe / France
EPI_ISL_8388175	2021-11-29	Europe	France	Hauts-de-France	Human	GK	AY.4	VOC Delta GK (B.1.617.2+AY.*) first detected in India	(N_G215C,NSP3_A1711V,Spike_T95I,N_D63G,N_R203M,NSP12_G671S,Spike_G142D,NS3_S26L,Spike_P681R,Spike_R158del,NSP3_P1228L,NSP10_T12S,NS7a_V82A,NSP3_A488S,Spike_F157del,NSP4_T492I,NSP14_A394V,Spike_T19R,NS7a_T120I,N_D377Y,M_I82T,Spike_D950N,NS3_I62T,NS7b_T40I,NSP2_A159V,NSP13_P77L,Spike_E156G,NSP3_P109L,NSP3_P1469S,Spike_T478K,NSP6_T77A,NSP12_P323L,Spike_D614G,NSP4_V167L,Spike_L452R)	2022-01-05		Europe / France
EPI_ISL_4232232	2021-08-19	Europe	Ireland	Waterford	Human	GK	AY.4	VOC Delta GK (B.1.617.2+AY.*) first detected in India	(N_G215C,NSP3_A1711V,Spike_T95I,N_D63G,N_R203M,NSP12_G671S,Spike_G142D,NSP13_T481M,NS3_V77I,NS3_S26L,NSP3_A416T,Spike_P681R,Spike_R158del,NSP3_P1228L,NS7a_V82A,NSP3_A488S,Spike_F157del,NSP4_T492I,NSP12_V341I,NSP14_A394V,Spike_T19R,NS7a_T120I,N_D377Y,M_I82T,Spike_D950N,NS7b_T40I,NSP13_P77L,Spike_E156G,NSP3_P1469S,Spike_T478K,NSP6_T77A,NSP12_P323L,Spike_D614G,NSP4_V167L,Spike_L452R,NSP1_E55D)	2021-09-16		Europe / Ireland
EPI_ISL_6471843	2021-10-22	Europe	Czech Republic	Olomouc region	Human	GK	AY.4	VOC Delta GK (B.1.617.2+AY.*) first detected in India	(N_G215C,NSP3_A1711V,Spike_T95I,N_D63G,N_R203M,NSP12_G671S,N_P13T,Spike_G142D,NS3_P25L,NS3_S26L,Spike_P681R,Spike_R158del,NSP3_P1228L,NS7a_V82A,NSP3_A488S,Spike_F157del,NSP4_T492I,NSP14_A394V,Spike_T19R,NS7a_T120I,N_D377Y,M_I82T,Spike_D950N,NS7b_T40I,NSP13_P77L,Spike_E156G,NSP3_P1469S,Spike_T478K,NSP4_T354I,NSP6_T77A,NSP12_P323L,Spike_D614G,NSP4_V167L,Spike_L452R)	2021-11-18		Europe / Czech Republic
EPI_ISL_5993907	2021-10-27	Europe	United Kingdom	England	Human	GK	AY.4	VOC Delta GK (B.1.617.2+AY.*) first detected in India	(N_G215C,NSP3_A1711V,Spike_T95I,NS7a_R80T,N_D63G,N_R203M,NSP12_G671S,Spike_G142D,NS3_S26L,Spike_P681R,Spike_R158del,NSP3_P1228L,NS7a_V82A,NSP3_A488S,NSP15_A137T,Spike_F157del,NSP4_T492I,NSP14_A394V,Spike_T19R,NS7a_T120I,N_D377Y,M_I82T,Spike_D950N,NS7b_T40I,NSP13_P77L,NSP4_V94A,Spike_E156G,NSP3_P1469S,Spike_T478K,NSP6_T77A,NSP12_P323L,NSP12_F694Y,Spike_D614G,NSP4_V167L,Spike_L452R,NSP3_I483V)	2021-11-06		Europe / United Kingdom
EPI_ISL_7675961	2021-12-03	Europe	Italy	Emilia-Romagna	Human	GK	AY.4	VOC Delta GK (B.1.617.2+AY.*) first detected in India	(N_G215C,NSP3_A1711V,Spike_T95I,N_D63G,N_R203M,NSP12_G671S,Spike_G142D,NS3_S26L,Spike_P681R,Spike_R158del,NSP3_P1228L,NSP3_T970M,NS7a_V82A,NSP3_A488S,Spike_F157del,NSP4_T492I,NSP14_A394V,Spike_T19R,NS7a_T120I,N_D377Y,M_I82T,NS3_D27Y,Spike_D950N,NS7b_T40I,NSP13_P77L,Spike_E156G,NSP3_P1469S,NSP8_A86S,Spike_T478K,NSP6_T77A,NSP12_P323L,Spike_D614G,NSP4_V167L,Spike_L452R)	2021-12-15		Europe / Italy
EPI_ISL_5243869	2021-10-09	Europe	United Kingdom	England	Human	GK	AY.4	VOC Delta GK (B.1.617.2+AY.*) first detected in India	(N_G215C,NSP3_A1711V,Spike_T95I,N_D63G,N_R203M,NSP12_G671S,Spike_G142D,NS3_S26L,Spike_P681R,Spike_R158del,NSP3_P1228L,NSP3_M951V,NS7a_V82A,NSP3_A488S,Spike_F157del,NSP4_T492I,NSP14_A394V,Spike_T19R,NS7a_T120I,N_D377Y,M_I82T,N_L139F,Spike_D950N,NS7b_T40I,NSP13_P77L,Spike_E156G,Spike_M1237T,NSP3_P1469S,Spike_T478K,NSP6_T77A,NSP12_P323L,Spike_D614G,NSP4_V167L,Spike_L452R,NSP2_A361V)	2021-10-16		Europe / United Kingdom
EPI_ISL_3788407	2021-08-14	Europe	United Kingdom	Wales	Human	GK	AY.4	VOC Delta GK (B.1.617.2+AY.*) first detected in India	(N_G215C,NSP3_A1711V,Spike_T95I,N_D63G,N_R203M,NSP12_G671S,NS3_S26L,Spike_P681R,Spike_R158del,NSP3_P1228L,NS7a_V82A,NSP3_A488S,Spike_F157del,NSP4_T492I,NSP14_A394V,Spike_T19R,NS7a_T120I,N_D377Y,NSP14_G143R,M_I82T,Spike_D950N,NS7b_T40I,NSP13_P77L,Spike_E156G,Spike_T547I,NSP3_P1469S,Spike_T478K,NSP6_T77A,NSP12_P323L,Spike_D614G,NSP4_V167L,Spike_L452R)	2021-08-30		Europe / United Kingdom
EPI_ISL_7820930	2021-12-08	Europe	United Kingdom	England	Human	GK	AY.4	VOC Delta GK (B.1.617.2+AY.*) first detected in India	(N_G215C,NSP3_A1711V,Spike_T95I,N_D63G,N_R203M,NSP12_G671S,Spike_G142D,NS3_S26L,NSP4_A457V,Spike_P681R,Spike_R158del,NSP3_P1228L,NS7a_V82A,NSP3_A488S,Spike_F157del,NSP4_T492I,NSP14_A394V,Spike_T19R,NS7a_T120I,N_D377Y,M_I82T,Spike_D950N,NS7b_T40I,NSP13_P77L,NSP3_A1431V,Spike_E156G,NSP3_P1469S,Spike_T478K,NSP6_T77A,NSP12_P323L,Spike_D614G,NSP4_V167L,NSP12_M380I,Spike_L452R)	2021-12-18		Europe / United Kingdom
EPI_ISL_3202297	2021-07-17	Europe	United Kingdom	England	Human	GK	AY.4	VOC Delta GK (B.1.617.2+AY.*) first detected in India	(N_G215C,NSP3_A1711V,Spike_T95I,N_D63G,N_R203M,NSP12_G671S,Spike_G142D,NS3_S26L,NS7a_P48L,Spike_P681R,Spike_R158del,NSP3_P1228L,NS7a_V82A,NSP3_A488S,Spike_F157del,NSP4_T492I,NSP14_A394V,Spike_T19R,NS7a_T120I,NSP3_G713S,N_D377Y,M_I82T,Spike_D950N,NS7b_T40I,NSP13_P77L,Spike_E156G,NSP3_P1469S,Spike_T478K,NSP6_T77A,NSP12_P323L,Spike_D614G,NSP4_V167L,Spike_L452R)	2021-08-03		Europe / United Kingdom
EPI_ISL_2651618	2021-06-16	Europe	United Kingdom	England	Human	GK	AY.4	VOC Delta GK (B.1.617.2+AY.*) first detected in India	(N_G215C,NSP3_A1711V,Spike_T95I,N_D63G,N_R203M,NSP12_G671S,Spike_G142D,NS3_S26L,Spike_P681R,Spike_R158del,NSP3_P1228L,NS7a_V82A,NSP3_A488S,Spike_F157del,NSP4_T492I,NSP14_A394V,Spike_T19R,NS7a_T120I,N_D377Y,M_I82T,Spike_D950N,NS7b_T40I,NSP13_P77L,Spike_E156G,NSP3_P1469S,Spike_T478K,NSP6_T77A,NSP12_P323L,Spike_D614G,NSP4_V167L,Spike_L452R)	2021-06-23		Europe / United Kingdom
EPI_ISL_1749981	2021-04-09	Europe	Switzerland	Basel-Landschaft	Human	GRY	B.1.1.7	VOC Alpha GRY (B.1.1.7+Q.*) first detected in the UK	(Spike_H69del,NS8_Q27stop,NSP3_T183I,Spike_T716I,NSP6_S106del,N_R203K,Spike_A570D,Spike_N501Y,NSP3_I1412T,NS8_R52I,Spike_P681H,Spike_Y144del,NSP6_G107del,NSP3_A890D,Spike_D1118H,NSP6_F108del,NSP13_Y253H,NS8_Y73C,N_G204R,Spike_V70del,NSP12_P323L,Spike_D614G,NSP3_S1437F,N_D3L,Spike_S982A,N_S235F)	2021-04-27		Europe / Switzerland
EPI_ISL_2363965	2021-04-28	Europe	Finland		Human	GRY	B.1.1.7	VOC Alpha GRY (B.1.1.7+Q.*) first detected in the UK	(Spike_H69del,NS8_Q27stop,NSP3_T183I,Spike_T716I,NSP6_S106del,N_R203K,Spike_A570D,NSP13_K460R,NS3_V202I,Spike_N501Y,NSP3_I1412T,NS8_R52I,Spike_P681H,NSP14_E347G,Spike_Y144del,NSP6_G107del,NSP3_A890D,Spike_D1118H,NSP6_F108del,NS8_Y73C,N_G204R,Spike_V70del,N_G96S,NSP12_P323L,Spike_D614G,N_D3L,Spike_S982A,N_S235F)	2021-06-01		Europe / Finland
EPI_ISL_2302614	2021-04-13	Europe	Netherlands	Gelderland	Human	GRY	B.1.1.7	VOC Alpha GRY (B.1.1.7+Q.*) first detected in the UK	(Spike_H69del,NS8_Q27stop,NSP3_T183I,NSP9_P80L,Spike_T716I,NSP6_S106del,N_R203K,Spike_A570D,NSP1_H110Y,Spike_N501Y,NSP3_I1412T,NS8_R52I,Spike_P681H,Spike_Y144del,NS8_P70L,NSP6_G107del,NSP3_A890D,Spike_D1118H,NSP6_F108del,NS8_Y73C,N_G204R,Spike_V70del,NSP2_E201D,NSP12_P323L,Spike_D614G,N_D3L,Spike_S982A,N_S235F)	2021-05-27		Europe / Netherlands
EPI_ISL_2399237	2021-05-20	North America	USA	Florida	Human	GRY	B.1.1.7	VOC Alpha GRY (B.1.1.7+Q.*) first detected in the UK	(Spike_H69del,NS8_Q27stop,NSP3_T183I,NSP3_T1336I,Spike_T716I,Spike_T284I,NS8_K68stop,NSP6_S106del,N_R203K,Spike_A570D,Spike_N501Y,NSP4_L438F,NSP3_I1412T,NS8_R52I,Spike_P681H,Spike_Y144del,NSP12_P227L,NSP12_T806I,NSP6_G107del,NSP3_A890D,Spike_D1118H,NSP6_F108del,M_V70F,NS8_Y73C,NSP3_M1441I,N_G204R,NSP6_L260F,Spike_V70del,NSP12_P323L,Spike_D614G,N_D3L,Spike_S982A,N_S235F)	2021-06-03		North America / USA
EPI_ISL_1659570	2021-03-29	Europe	Poland	Mazowieckie	Human	GRY	B.1.1.7	VOC Alpha GRY (B.1.1.7+Q.*) first detected in the UK	(Spike_H69del,NS8_Q27stop,NSP3_T183I,Spike_T716I,NSP6_S106del,N_R203K,Spike_A570D,NSP14_L157F,Spike_N501Y,NSP3_I1412T,NS8_R52I,Spike_P681H,Spike_Y144del,Spike_L18F,NSP3_T749I,NSP6_G107del,NSP3_A890D,Spike_D1118H,NSP6_F108del,NS8_Y73C,N_G204R,Spike_V70del,NSP12_P323L,Spike_D614G,N_D3L,Spike_E156V,Spike_S982A,N_S235F)	2021-04-20		Europe / Poland
EPI_ISL_1999652	2021-04-29	Europe	Spain	Catalunya	Human	GRY	B.1.1.7	VOC Alpha GRY (B.1.1.7+Q.*) first detected in the UK	(Spike_H69del,NS8_Q27stop,NSP3_T183I,NSP15_A81V,NS3_S40L,Spike_T716I,NSP6_S106del,N_R203K,Spike_A570D,Spike_N501Y,NSP3_I1412T,NS8_R52I,Spike_P681H,Spike_Y144del,NS8_R115C,NSP6_G107del,NSP3_A890D,Spike_D1118H,NSP6_F108del,NS8_Y73C,N_G204R,NSP3_P153L,Spike_V70del,NSP12_P323L,Spike_D614G,N_D3L,Spike_S982A,N_S235F)	2021-05-10		Europe / Spain
EPI_ISL_1759244	2021-04-19	Europe	United Kingdom	England	Human	GRY	B.1.1.7	VOC Alpha GRY (B.1.1.7+Q.*) first detected in the UK	(Spike_H69del,NS8_Q27stop,NSP3_T183I,Spike_T716I,NS8_K68stop,NSP6_S106del,N_R203K,Spike_A570D,Spike_N501Y,NSP3_I1412T,NS8_R52I,Spike_P681H,Spike_Y144del,NSP6_G107del,NSP3_A890D,Spike_D1118H,NSP6_F108del,NS8_Y73C,N_G204R,Spike_V70del,NSP12_P323L,NS3_G49V,NSP5_K90R,Spike_D614G,N_D3L,Spike_S982A,N_S235F)	2021-04-28		Europe / United Kingdom
EPI_ISL_1741938	2021-04-15	Europe	United Kingdom	Scotland	Human	GRY	B.1.1.7	VOC Alpha GRY (B.1.1.7+Q.*) first detected in the UK	(Spike_H69del,NS8_Q27stop,NSP3_T183I,Spike_T716I,NSP6_S106del,N_R203K,Spike_A570D,Spike_N501Y,NSP3_I1412T,NS8_R52I,Spike_P681H,Spike_Y144del,NSP2_L550F,NSP6_G107del,NSP3_A890D,Spike_D1118H,NSP6_F108del,NS8_Y73C,N_G204R,Spike_V70del,NSP12_P323L,Spike_D614G,Spike_L452R,N_D3L,Spike_S982A,Spike_T22I,N_S235F)	2021-04-27		Europe / United Kingdom
EPI_ISL_2098692	2021-04-24	North America	USA	Virginia	Human	GRY	B.1.1.7	VOC Alpha GRY (B.1.1.7+Q.*) first detected in the UK	(Spike_H69del,NS8_Q27stop,NSP3_T183I,Spike_T716I,NS8_K68stop,NSP6_S106del,N_R203K,Spike_A570D,NSP6_M183V,Spike_N501Y,NSP3_I1412T,NS8_R52I,Spike_P681H,Spike_Y144del,NSP12_P227L,NSP6_G107del,NSP3_A890D,Spike_D1118H,NSP6_F108del,NS8_Y73C,N_G204R,Spike_V327I,Spike_V70del,NSP12_P323L,NSP14_P451S,Spike_D614G,N_D3L,Spike_S982A,N_S235F)	2021-05-14		North America / USA
EPI_ISL_2212142	2021-02-22	Europe	Sweden	Vastra Gotaland	Human	GRY	B.1.1.7	VOC Alpha GRY (B.1.1.7+Q.*) first detected in the UK	(Spike_H69del,NS8_Q27stop,NSP3_T183I,Spike_T716I,NS8_K68stop,NSP6_S106del,N_R203K,Spike_A570D,NSP3_T3I,Spike_N501Y,NSP3_I1412T,NS8_R52I,Spike_P681H,Spike_Y144del,NSP9_L42F,NSP12_P227L,NSP6_G107del,NSP3_A890D,Spike_D1118H,NSP6_F108del,NS8_Y73C,N_G204R,NSP13_P53S,Spike_V70del,NSP12_P323L,Spike_D614G,N_D3L,Spike_S982A,NSP16_R216S,N_S235F)	2021-05-21		Europe / Sweden
EPI_ISL_7447085	2021-11-24	North America	USA	New York	Human	GK	AY.122	VOC Delta GK (B.1.617.2+AY.*) first detected in India	(N_G215C,N_D63G,N_R203M,NSP12_G671S,Spike_G142D,NSP1_M85V,NS3_S26L,NSP13_A296S,Spike_P681R,Spike_R158del,NSP3_P1228L,NS7a_V82A,NSP3_A488S,Spike_F157del,NSP4_T492I,NSP14_A394V,Spike_T19R,NS7a_T120I,NSP2_K81N,N_D377Y,M_I82T,Spike_D950N,NS7b_T40I,NSP13_P77L,Spike_E156G,NSP3_A1033T,NSP3_P1469S,NS3_L127F,Spike_T478K,NS3_V225I,NS7a_P45L,NSP6_T77A,NSP12_P323L,Spike_D614G,NSP4_V167L,Spike_L452R)	2021-12-09		North America / USA
EPI_ISL_5585541	2021-10-05	North America	USA	Louisiana	Human	GK	AY.122	VOC Delta GK (B.1.617.2+AY.*) first detected in India	(N_G215C,N_D63G,NS7a_E91D,N_R203M,NSP12_G671S,NSP16_M270I,Spike_G142D,NS3_S26L,NSP4_H313R,Spike_P681R,Spike_R158del,NSP3_P1228L,NSP14_Y494H,NS7a_V82A,NSP3_A488S,Spike_F157del,NSP4_T492I,NSP14_A394V,Spike_T19R,NS3_D238Y,NS7a_T120I,NSP2_K81N,N_D377Y,M_I82T,Spike_D950N,NS7b_T40I,NSP13_P77L,Spike_E156G,NSP3_P1469S,Spike_T478K,NSP6_T77A,NSP2_T634I,NSP12_P323L,NSP13_M474I,Spike_D614G,NSP4_V167L,Spike_L…	2021-10-26		North America / USA
EPI_ISL_4620902	2021-09-17	Europe	Germany	Rhineland-Palatinate	Human	GK	AY.122	VOC Delta GK (B.1.617.2+AY.*) first detected in India	(N_G215C,N_D63G,N_R203M,NSP12_G671S,NSP2_A318V,Spike_G142D,NS3_S26L,NS3_W69C,Spike_P681R,Spike_R158del,NSP3_P1228L,NS7a_V82A,NSP3_A488S,Spike_F157del,NSP4_T492I,NSP14_A394V,Spike_T19R,NS7a_T120I,NSP2_K81N,N_D377Y,M_I82T,Spike_D950N,NS7b_T40I,NSP13_P77L,Spike_E156G,NSP3_P1469S,Spike_T478K,Spike_G181V,NSP6_T77A,NS7a_R118G,NSP12_P323L,Spike_D614G,NSP4_M33I,NSP4_V167L,Spike_L452R)	2021-09-30		Europe / Germany
EPI_ISL_3228750	2021-07-30	Europe	Denmark	Syddanmark	Human	GK	AY.122	VOC Delta GK (B.1.617.2+AY.*) first detected in India	(N_G215C,N_D63G,N_R203M,NSP12_G671S,NSP1_D139G,NS3_S26L,Spike_P681R,NS3_M260I,Spike_R158del,NSP3_P1228L,Spike_D950B,N_S26I,NS7a_V82A,NSP3_A488S,Spike_F157del,NSP4_T492I,Spike_T19R,NS7a_T120I,NSP2_K81N,N_D377Y,M_I82T,NS7b_T40I,NSP13_P77L,Spike_E156G,NSP3_P1469S,Spike_T478K,NSP6_T77A,NSP12_P323L,Spike_D614G,Spike_L452R,NSP4_V167L)	2021-08-04		Europe / Denmark
EPI_ISL_4093181	2021-06-24	Europe	Finland	Uusimaa	Human	GK	AY.122	VOC Delta GK (B.1.617.2+AY.*) first detected in India	(N_G215C,N_D63G,N_R203M,NSP12_G671S,Spike_G142D,NS3_S26L,Spike_P681R,Spike_R158del,NSP3_P1228L,NS7a_V82A,NSP3_A488S,Spike_F157del,NSP4_T492I,NSP14_A394V,Spike_T19R,NS7a_T120I,NSP2_K81N,Spike_P812L,N_D377Y,M_I82T,NSP3_T182I,Spike_D950N,NS7b_T40I,NSP13_P77L,Spike_E156G,NSP3_P1469S,Spike_T478K,NS7a_P45L,NSP12_V128I,NSP6_T77A,NSP12_P323L,Spike_D614G,NSP4_V167L,Spike_L452R)	2021-09-11		Europe / Finland
EPI_ISL_2811460	2021-06-22	Asia	Israel		Human	GK	AY.122	VOC Delta GK (B.1.617.2+AY.*) first detected in India	(N_G215C,N_D63G,N_R203M,NSP12_G671S,NS3_S26L,Spike_P681R,Spike_R158del,NSP3_P1228L,NS7a_V82A,NSP3_A488S,Spike_F157del,NSP4_T492I,NSP14_A394V,Spike_T19R,NS7a_T120I,NSP2_K81N,N_D377Y,M_I82T,Spike_D950N,NS7b_T40I,NSP13_P77L,Spike_E156G,NSP3_P109L,NSP3_P1469S,Spike_T478K,NS7a_P45L,NSP6_T77A,NSP12_P323L,Spike_D614G,NSP4_V167L,Spike_L452R)	2021-07-04		Asia / Israel
EPI_ISL_6385924	2021-10-24	North America	USA	Massachusetts	Human	GK	AY.122	VOC Delta GK (B.1.617.2+AY.*) first detected in India	(N_G215C,N_D63G,N_R203M,NSP12_G671S,NS3_S26L,Spike_P681R,Spike_R158del,NSP3_P1228L,NS7a_V82A,NSP3_A488S,Spike_F157del,NSP4_T492I,NSP14_A394V,Spike_T19R,NS7a_T120I,NSP2_K81N,N_D377Y,M_I82T,Spike_D950N,NS7b_T40I,NSP13_P77L,Spike_E156G,NSP3_P1469S,N_V246I,Spike_D796Y,Spike_T478K,NS7a_P45L,NSP6_T77A,NSP12_P323L,Spike_D614G,NSP4_V167L,Spike_L452R)	2021-11-17		North America / USA
EPI_ISL_7175392	2021-11-15	North America	USA	Georgia	Human	GK	AY.122	VOC Delta GK (B.1.617.2+AY.*) first detected in India	(N_G215C,N_D63G,N_R203M,NSP12_G671S,Spike_G142D,NSP4_G288C,NS3_S26L,Spike_P681R,Spike_R158del,NSP3_P1228L,NS7a_V82A,NSP3_A488S,Spike_F157del,NSP4_T492I,NSP14_A394V,Spike_T19R,NS7a_T120I,NSP2_K81N,N_D377Y,M_I82T,Spike_D950N,NS7b_T40I,NSP13_P77L,Spike_E156G,NSP3_P1469S,NS7a_A13T,Spike_T478K,NSP6_T77A,NSP3_N722Y,Spike_A879S,NSP12_P323L,NSP16_D269E,Spike_D614G,NSP4_V167L,Spike_L452R)	2021-12-05		North America / USA
EPI_ISL_9057704	2021-12-31	Europe	Germany	Baden-Wurttemberg	Human	GK	AY.122	VOC Delta GK (B.1.617.2+AY.*) first detected in India	(N_G215C,N_D63G,N_R203M,NSP12_G671S,Spike_G142D,NS3_S26L,NSP8_A63S,NS3_D155Y,Spike_P681R,Spike_R158del,NSP3_P1228L,NSP3_D853A,NS7a_V82A,NSP3_A488S,Spike_F157del,NSP4_T492I,NSP14_A394V,Spike_T19R,Spike_T618A,NS7a_T120I,NSP2_K81N,N_D377Y,NSP13_H164Y,M_I82T,Spike_D950N,N_P80S,NS7b_T40I,NSP13_P77L,Spike_Q173R,Spike_E156G,NSP3_P1469S,Spike_T478K,NS7a_P45L,NSP6_T77A,NSP16_T91M,NSP12_P323L,Spike_D614G,N…	2022-01-25		Europe / Germany
EPI_ISL_5408670	2021-10-15	Europe	United Kingdom	England	Human	GK	AY.122	VOC Delta GK (B.1.617.2+AY.*) first detected in India	(N_G215C,N_D63G,N_R203M,NSP12_G671S,NS3_S26L,NSP15_S147I,Spike_P681R,Spike_R158del,NSP3_P1228L,NS7a_V82A,NSP3_A488S,Spike_F157del,NSP4_T492I,NSP14_A394V,Spike_T19R,NS7a_T120I,NSP2_K81N,Spike_Q613H,N_D377Y,M_I82T,Spike_D950N,NS7b_T40I,NSP13_P77L,Spike_E156G,NSP3_P1469S,NSP7_N78S,Spike_T478K,NS7a_A8V,NS7a_P45L,NSP6_T77A,NSP5_L232I,NS8_S54L,NSP12_P323L,Spike_D614G,NSP4_V167L,Spike_L452R)	2021-10-21		Europe / United Kingdom
EPI_ISL_9666436	2022-01-29	North America	USA	Texas	Human	GRA	BA.1	VOC Omicron GRA (B.1.1.529+BA.*) first detected in Botswana/Hong Kong/South Africa	(NSP5_P132H,Spike_H69del,Spike_T95I,Spike_A67V,Spike_S373P,Spike_Q493R,Spike_N969K,Spike_H655Y,Spike_N856K,N_R203K,Spike_G142D,NSP3_A1892T,Spike_Q954H,N_P13L,NSP3_L1266I,Spike_N501Y,N_R32del,M_Q19E,Spike_N440K,NSP4_T492I,NSP6_L105del,Spike_N679K,Spike_N764K,Spike_L212I,NSP6_G107del,Spike_Y505H,NSP6_I189V,Spike_T547K,M_D3G,Spike_D796Y,N_G204R,Spike_T478K,Spike_V143del,M_A63T,Spike_G496S,NSP6_S106d…	2022-02-08		North America / USA
EPI_ISL_8788951	2022-01-04	Europe	Switzerland	Wallis	Human	GRA	BA.1	VOC Omicron GRA (B.1.1.529+BA.*) first detected in Botswana/Hong Kong/South Africa	(NSP5_P132H,Spike_H69del,Spike_T95I,Spike_A67V,NSP6_S106del,Spike_N969K,Spike_H655Y,Spike_N856K,N_R203K,Spike_G142D,NSP3_A1892T,Spike_Q954H,Spike_G339D,N_P13L,NSP3_L1266I,N_R32del,NSP3_S1265del,NSP14_I42V,Spike_P681H,Spike_Y144del,M_Q19E,Spike_N440K,N_S33del,NSP4_T492I,NSP6_L105del,Spike_G446S,Spike_N679K,Spike_N764K,Spike_S477N,NSP6_G107del,N_E31del,NSP3_K38R,NSP6_I189V,Spike_T547K,Spike_D796Y,S…	2022-01-17		Europe / Switzerland
EPI_ISL_9612367	2022-01-17	Europe	France	Pays de la Loire	Human	GRA	BA.1	VOC Omicron GRA (B.1.1.529+BA.*) first detected in Botswana/Hong Kong/South Africa	(NSP5_P132H,Spike_H69del,Spike_T95I,NS7b_W29C,Spike_A67V,Spike_S373P,Spike_Q493R,Spike_N969K,Spike_H655Y,Spike_N856K,N_R203K,Spike_G142D,NSP3_A1892T,Spike_Q954H,NS3_D155Y,N_P13L,NSP3_L1266I,Spike_N501Y,N_R32del,M_Q19E,Spike_N440K,NSP4_T492I,NSP6_L105del,Spike_N679K,Spike_N764K,Spike_L212I,NSP6_G107del,Spike_Y505H,NSP6_I189V,Spike_T547K,M_D3G,Spike_D796Y,N_G204R,Spike_T478K,Spike_V143del,M_A63T,Sp…	2022-02-07		Europe / France
EPI_ISL_9110187	2022-01-05	Europe	Germany	Bavaria	Human	GRA	BA.1	VOC Omicron GRA (B.1.1.529+BA.*) first detected in Botswana/Hong Kong/South Africa	(NSP5_P132H,Spike_H69del,Spike_T95I,Spike_A67V,NS7b_E3stop,Spike_Q493R,Spike_N969K,Spike_H655Y,Spike_N856K,N_R203K,Spike_G142D,NSP3_A1892T,Spike_Q954H,N_P13L,NSP3_L1266I,Spike_N501Y,N_R32del,M_Q19E,Spike_N440K,NSP4_T492I,NSP6_L105del,Spike_N679K,Spike_N764K,Spike_L212I,NSP6_G107del,Spike_Y505H,NSP6_I189V,Spike_T547K,M_D3G,Spike_D796Y,N_G204R,Spike_T478K,Spike_V143del,M_A63T,Spike_G496S,NSP6_S106d…	2022-01-26		Europe / Germany
EPI_ISL_9761876	2022-01-06	North America	Canada	British Columbia	Human	GRA	BA.1	VOC Omicron GRA (B.1.1.529+BA.*) first detected in Botswana/Hong Kong/South Africa	(NSP5_P132H,Spike_H69del,Spike_T95I,Spike_A67V,Spike_S373P,Spike_Q493R,Spike_N969K,Spike_H655Y,Spike_N856K,N_R203K,Spike_G142D,NSP3_A1892T,Spike_Q954H,Spike_A701V,N_P13L,NSP3_L1266I,Spike_N501Y,N_R32del,M_Q19E,Spike_N440K,NSP4_T492I,NSP6_L105del,Spike_N679K,Spike_N764K,Spike_L212I,NSP6_G107del,Spike_Y505H,NSP6_I189V,Spike_T547K,M_D3G,Spike_D796Y,N_G204R,Spike_T478K,Spike_V143del,M_A63T,Spike_G496…	2022-02-10		North America / Canada
EPI_ISL_9378755	2022-01-23	Europe	United Kingdom	England	Human	GRA	BA.1	VOC Omicron GRA (B.1.1.529+BA.*) first detected in Botswana/Hong Kong/South Africa	(NSP5_P132H,Spike_H69del,Spike_T95I,Spike_A67V,Spike_S373P,Spike_Q493R,Spike_N969K,Spike_H655Y,Spike_N856K,N_R203K,Spike_G142D,NSP3_A1892T,Spike_Q954H,N_P13L,NSP3_L1266I,Spike_N501Y,N_R32del,M_Q19E,Spike_N440K,NSP4_T492I,NSP6_L105del,Spike_N679K,Spike_N764K,Spike_L212I,NSP6_G107del,Spike_Y505H,NSP6_I189V,Spike_T547K,M_D3G,Spike_D796Y,N_G204R,Spike_T478K,Spike_V143del,M_A63T,Spike_G496S,Spike_K417…	2022-02-01		Europe / United Kingdom
EPI_ISL_9278302	2022-01-22	Europe	United Kingdom	England	Human	GRA	BA.1	VOC Omicron GRA (B.1.1.529+BA.*) first detected in Botswana/Hong Kong/South Africa	(NSP5_P132H,Spike_H69del,Spike_T95I,Spike_A67V,Spike_S373P,Spike_Q493R,Spike_N969K,Spike_H655Y,Spike_N856K,N_R203K,Spike_G142D,NSP3_A1892T,Spike_Q954H,Spike_A701V,N_P13L,NSP3_L1266I,Spike_N501Y,N_R32del,M_Q19E,Spike_N440K,NSP4_T492I,NSP6_L105del,Spike_N679K,Spike_N764K,Spike_L212I,NSP6_G107del,Spike_Y505H,NSP6_I189V,Spike_T547K,M_D3G,Spike_D796Y,N_G204R,Spike_T478K,Spike_V143del,M_A63T,Spike_G496…	2022-01-29		Europe / United Kingdom
EPI_ISL_8958077	2021-12-29	Europe	United Kingdom	England	Human	GRA	BA.1	VOC Omicron GRA (B.1.1.529+BA.*) first detected in Botswana/Hong Kong/South Africa	(NSP5_P132H,Spike_H69del,Spike_T95I,Spike_A67V,Spike_S373P,Spike_Q493R,Spike_N969K,Spike_H655Y,Spike_N856K,N_R203K,Spike_G142D,NSP6_S104del,NSP3_A1892T,Spike_Q954H,NS3_L106F,N_P13L,NSP3_L1266I,Spike_N501Y,N_R32del,M_Q19E,NSP4_T492I,Spike_N679K,Spike_N764K,Spike_L212I,Spike_Y505H,NSP6_I189V,Spike_T547K,M_D3G,Spike_D796Y,N_G204R,N_D343G,Spike_T478K,Spike_V143del,M_A63T,Spike_G496S,Spike_ins214XXX,S…	2022-01-22		Europe / United Kingdom
EPI_ISL_8756996	2022-01-08	Europe	United Kingdom	England	Human	GRA	BA.1	VOC Omicron GRA (B.1.1.529+BA.*) first detected in Botswana/Hong Kong/South Africa	(NSP5_P132H,Spike_H69del,Spike_T95I,Spike_A67V,Spike_S373P,Spike_Q493R,Spike_N969K,Spike_H655Y,Spike_N856K,N_R203K,Spike_G142D,NSP3_A1892T,Spike_Q954H,Spike_A701V,N_P13L,NSP3_L1266I,Spike_N501Y,N_R32del,M_Q19E,Spike_N440K,NSP4_T492I,NSP6_L105del,Spike_N679K,Spike_N764K,Spike_L212I,NSP6_G107del,Spike_Y505H,NSP6_I189V,Spike_T547K,M_D3G,Spike_D796Y,N_G204R,Spike_T478K,Spike_V143del,M_A63T,Spike_G496…	2022-01-16		Europe / United Kingdom
EPI_ISL_8789865	2021-12-27	Europe	France	Pays de la Loire	Human	GRA	BA.1	VOC Omicron GRA (B.1.1.529+BA.*) first detected in Botswana/Hong Kong/South Africa	(NSP5_P132H,Spike_H69del,Spike_T95I,Spike_A67V,Spike_S373P,Spike_Q493R,Spike_N969K,Spike_H655Y,Spike_N856K,N_R203K,Spike_G142D,NSP3_A1892T,Spike_Q954H,Spike_A701V,N_P13L,NSP3_L1266I,Spike_N501Y,N_R32del,NSP12_D153Y,M_Q19E,Spike_N440K,NSP4_T492I,NSP6_L105del,Spike_N679K,Spike_N764K,Spike_L212I,NSP6_G107del,Spike_Y505H,NSP6_I189V,Spike_T547K,M_D3G,Spike_D796Y,N_G204R,Spike_T478K,Spike_V143del,M_A63…	2022-01-17		Europe / France
EPI_ISL_7766920	2021-12-11	Europe	Germany	North Rhine-Westphalia	Human	GK	AY.43	VOC Delta GK (B.1.617.2+AY.*) first detected in India	(N_G215C,N_D63G,N_R203M,NSP12_G671S,NS3_S26L,Spike_D215Y,Spike_P681R,Spike_R158del,NSP3_P1228L,NS7a_V82A,NSP3_A488S,Spike_F157del,NSP4_T492I,NSP14_A394V,Spike_T19R,NS7a_T120I,N_D377Y,M_I82T,Spike_D950N,N_Q9L,NS7b_T40I,NSP13_P77L,Spike_E156G,NSP3_P1469S,Spike_T478K,NSP12_L838I,NSP14_A274S,Spike_G181V,NSP6_T77A,NSP12_P323L,Spike_D614G,NSP4_V167L,Spike_L452R)	2021-12-17		Europe / Germany
EPI_ISL_3812082	2021-08-21	Europe	United Kingdom	Scotland	Human	GK	AY.43	VOC Delta GK (B.1.617.2+AY.*) first detected in India	(N_G215C,N_D63G,N_R203M,NSP3_A1642S,NSP3_D174Y,NSP12_G671S,Spike_G142D,NS3_S26L,Spike_P681R,Spike_R158del,NSP3_P1228L,NS7a_V82A,NSP3_A488S,Spike_F157del,NSP4_T492I,NSP14_A394V,Spike_T19R,NS7a_T120I,N_D377Y,M_I82T,Spike_D950N,N_Q9L,NS7b_T40I,NSP13_P77L,Spike_E156G,NSP3_P1469S,Spike_T478K,NSP12_L838I,NSP6_T77A,NSP12_P323L,Spike_D614G,NSP4_V167L,Spike_L452R)	2021-08-31		Europe / United Kingdom
EPI_ISL_5160973	2021-07-29	Europe	Finland	Uusimaa	Human	GK	AY.43	VOC Delta GK (B.1.617.2+AY.*) first detected in India	(N_G215C,N_D63G,N_R203M,NSP12_G671S,Spike_G142D,NS3_S26L,Spike_P681R,Spike_R158del,NSP3_P1228L,NS7a_V82A,NSP3_A488S,Spike_F157del,NSP4_T492I,NSP14_A394V,Spike_T19R,NS7a_T120I,N_D377Y,M_I82T,Spike_D950N,N_Q9L,NS7b_T40I,NSP13_P77L,Spike_E156G,NSP3_P1469S,Spike_T478K,NSP12_L838I,NSP6_T77A,NSP14_P43L,NSP12_P323L,Spike_D614G,NSP4_V167L,Spike_L452R)	2021-10-15		Europe / Finland
EPI_ISL_3635324	2021-07-20	Europe	France	Auvergne-Rhone-Alpes	Human	GK	AY.43	VOC Delta GK (B.1.617.2+AY.*) first detected in India	(N_G215C,N_D63G,N_R203M,NSP12_G671S,Spike_G142D,NS3_S26L,Spike_P681R,Spike_R158del,NSP3_P1228L,NS7a_V82A,NSP3_A488S,Spike_F157del,NSP4_T492I,NSP14_A394V,Spike_T19R,NS7a_T120I,N_D377Y,M_I82T,Spike_D950N,N_Q9L,NS7b_T40I,NSP13_P77L,Spike_E156G,NSP3_P1469S,Spike_T478K,NSP12_L838I,NSP6_T77A,NSP12_P323L,Spike_D614G,NSP4_V167L,Spike_L452R)	2021-08-24		Europe / France
EPI_ISL_6202325	2021-10-15	Europe	Germany	Baden-Wurttemberg	Human	GK	AY.43	VOC Delta GK (B.1.617.2+AY.*) first detected in India	(N_G215C,N_D63G,N_R203M,NSP12_G671S,NSP3_A58S,Spike_G142D,NS3_S26L,Spike_P681R,Spike_R158del,NSP3_P1228L,NS7a_V82A,NSP3_A488S,Spike_F157del,NSP4_T492I,NSP14_A394V,Spike_T19R,NS7a_T120I,N_D377Y,M_I82T,Spike_D950N,N_Q9L,NS7b_T40I,NSP13_P77L,Spike_E156G,NSP3_P1469S,Spike_T478K,NSP12_L838I,NSP6_T77A,NSP12_P323L,Spike_D614G,NSP4_V167L,Spike_L452R,Spike_S940F)	2021-11-11		Europe / Germany
EPI_ISL_5399365	2021-10-09	Europe	Germany	Baden-Wurttemberg	Human	GK	AY.43	VOC Delta GK (B.1.617.2+AY.*) first detected in India	(N_G215C,N_D63G,N_R203M,NSP12_G671S,NS3_S26L,Spike_P681R,NSP12_A311S,Spike_R158del,NSP3_P1228L,NS7a_V82A,NSP3_A488S,Spike_F157del,NSP4_T492I,NSP14_A394V,Spike_T19R,NS7a_T120I,N_D377Y,M_I82T,Spike_D950N,N_Q9L,NS7b_T40I,NSP13_P77L,Spike_E156G,NSP3_P1469S,Spike_T478K,NSP12_L838I,NSP6_T77A,NSP2_F505L,NSP9_T35I,NSP12_P323L,Spike_D614G,NSP4_V167L,Spike_L452R)	2021-10-21		Europe / Germany
EPI_ISL_5404180	2021-10-13	Europe	Denmark	Hovedstaden	Human	GK	AY.43	VOC Delta GK (B.1.617.2+AY.*) first detected in India	(N_G215C,N_D63G,N_R203M,NSP12_G671S,Spike_G142D,NSP13_A110S,NS3_S26L,Spike_P681R,Spike_R158del,NSP3_P1228L,NS8_E106stop,NS7a_V82A,NSP3_A488S,Spike_F157del,NSP4_T492I,NSP14_A394V,Spike_T19R,NS7a_T120I,N_D377Y,M_I82T,Spike_D950N,N_Q9L,NS7b_T40I,NSP13_P77L,Spike_E156G,NSP13_V570L,NSP3_P1469S,Spike_T478K,NSP12_L838I,NSP6_T77A,NSP2_K335E,NSP12_P323L,Spike_D614G,NSP4_V167L,Spike_L452R)	2021-10-21		Europe / Denmark
EPI_ISL_4611910	2021-09-20	Europe	Germany	Lower Saxony	Human	GK	AY.43	VOC Delta GK (B.1.617.2+AY.*) first detected in India	(N_G215C,N_D63G,N_R203M,NSP12_G671S,NS3_S26L,Spike_P681R,Spike_R158del,NSP3_P1228L,NS7a_V82A,NSP3_A488S,NSP14_T16I,Spike_F157del,NSP4_T492I,NSP14_A394V,Spike_T19R,Spike_S254F,NS7a_T120I,N_D377Y,M_I82T,Spike_D950N,N_Q9L,NS7b_T40I,NSP13_P77L,Spike_E156G,NSP3_P1469S,Spike_T478K,NSP12_L838I,NSP6_T77A,NSP12_P323L,Spike_D614G,NSP4_V167L,Spike_L452R,NSP13_E341D)	2021-09-30		Europe / Germany
EPI_ISL_6597817	2021-11-10	North America	USA	Massachusetts	Human	GK	AY.43	VOC Delta GK (B.1.617.2+AY.*) first detected in India	(N_G215C,N_D63G,N_R203M,NSP12_G671S,Spike_G142D,NS3_S26L,Spike_P681R,Spike_R158del,NSP3_P1228L,NS7a_V82A,NSP3_A488S,Spike_F157del,NSP4_T492I,NSP14_A394V,Spike_T19R,NS7a_T120I,N_D377Y,M_I82T,Spike_D950N,N_Q9L,NS7b_T40I,NSP13_P77L,Spike_E156G,NSP6_I189V,NSP3_P1469S,Spike_T478K,NSP12_L838I,NSP6_T77A,NSP12_P323L,Spike_D614G,NSP4_V167L,Spike_L452R)	2021-11-22		North America / USA
EPI_ISL_5305179	2021-09-13	Europe	Slovenia		Human	GK	AY.43	VOC Delta GK (B.1.617.2+AY.*) first detected in India	(N_G215C,N_D63G,N_R203M,NSP12_G671S,NSP6_L148F,Spike_G142D,NS3_S26L,Spike_P681R,Spike_R158del,NSP3_P1228L,NS7a_V82A,NSP3_A488S,Spike_F157del,NSP4_T492I,NSP14_A394V,Spike_T19R,NS7a_T120I,N_D377Y,M_I82T,Spike_D950N,N_Q9L,NS7b_T40I,NSP13_P77L,Spike_E156G,NSP3_P1469S,Spike_T478K,NSP12_L838I,NSP6_T77A,NSP12_P323L,Spike_D614G,NSP4_V167L,Spike_L452R)	2021-10-18		Europe / Slovenia
EPI_ISL_6754806	2021-11-15	North America	USA	Massachusetts	Human	GK	B.1.617.2	VOC Delta GK (B.1.617.2+AY.*) first detected in India	(N_G215C,N_D63G,N_R203M,NSP12_G671S,Spike_G142D,NS3_S26L,Spike_P681R,Spike_R158del,NSP3_P1228L,NS7a_V82A,NSP3_A488S,Spike_F157del,NSP4_T492I,NSP14_A394V,Spike_T19R,NS7a_T120I,N_D377Y,M_I82T,Spike_D950N,NS7b_T40I,NSP13_P77L,Spike_E156G,NSP3_P1469S,Spike_T478K,NSP6_T77A,NSP12_P323L,Spike_D614G,Spike_L452R,NSP4_V167L)	2021-11-26		North America / USA
EPI_ISL_5878082	2021-10-15	North America	USA	New York	Human	GK	B.1.617.2	VOC Delta GK (B.1.617.2+AY.*) first detected in India	(N_G215C,Spike_T95I,N_D63G,N_R203M,NSP12_G671S,NSP16_Q238H,Spike_G142D,NS3_S26L,NS8_C102F,Spike_P681R,Spike_R158del,NSP3_P1228L,NSP4_R249K,NS7a_V82A,NSP3_A488S,Spike_F157del,NSP4_T492I,NSP14_A394V,Spike_T19R,NS7a_T120I,N_D377Y,M_I82T,Spike_D950N,NS7b_T40I,NSP16_K214R,NSP12_D269G,NSP13_P77L,Spike_E156G,NSP3_P1469S,Spike_T478K,NS7a_V71I,NSP6_T77A,NSP12_P323L,Spike_D614G,NSP4_V167L,Spike_L452R,NSP14…	2021-11-02		North America / USA
EPI_ISL_5145238	2021-07-16	North America	USA	Florida	Human	GK	B.1.617.2	VOC Delta GK (B.1.617.2+AY.*) first detected in India	(NSP4_D217N,N_D63G,N_R203M,Spike_G142D,NSP2_P129L,NSP3_P1103Q,Spike_K77T,NS3_S26L,NSP4_F375S,Spike_P681R,Spike_R158del,NS7a_V82A,Spike_F157del,Spike_T19R,NS7a_T120I,N_D377Y,M_I82T,Spike_D950N,NSP3_P822L,Spike_E156G,NSP15_K259R,Spike_T478K,NSP6_H11Q,NSP12_P323L,Spike_D614G,Spike_L452R)	2021-10-14		North America / USA
EPI_ISL_3319801	2021-07-20	North America	USA	Oregon	Human	GK	B.1.617.2	VOC Delta GK (B.1.617.2+AY.*) first detected in India	(N_G215C,Spike_T95I,N_D63G,N_R203M,NSP12_G671S,Spike_G142D,NS3_S26L,Spike_P681R,Spike_R158del,NSP3_P1228L,NS7a_V82A,NSP3_A488S,Spike_F157del,NSP4_T492I,NSP14_A394V,Spike_T19R,NS7a_T120I,N_D377Y,M_I82T,NS7a_T14A,Spike_D950N,NSP10_I55T,NS7b_T40I,NSP13_P77L,Spike_E156G,NSP3_P1469S,Spike_T478K,NSP6_T77A,NSP12_P323L,Spike_D614G,NSP4_V167L,Spike_L452R)	2021-08-10		North America / USA
EPI_ISL_3123130	2021-07-04	Europe	Austria	Vienna	Human	GK	B.1.617.2	VOC Delta GK (B.1.617.2+AY.*) first detected in India	(NS8_C37F,N_G215C,N_D63G,N_R203M,NSP12_G671S,NS3_S74F,NS3_S26L,Spike_P681R,NSP4_D72Y,Spike_R158del,NS8_P36L,NSP3_P1228L,NS8_F3L,NS7a_V82A,NSP3_A488S,Spike_F157del,NSP4_T492I,NSP14_A394V,Spike_T19R,NS7a_T120I,N_D377Y,M_I82T,Spike_D950N,NS7b_T40I,NSP3_Q1014E,NSP13_P77L,Spike_E156G,NSP3_P1469S,Spike_T478K,NSP6_T77A,NSP12_P323L,Spike_D614G,NSP4_V167L,Spike_L452R,Spike_A344S)	2021-07-29		Europe / Austria
EPI_ISL_7890365	2021-11-29	Europe	France	Bretagne	Human	GK	B.1.617.2	VOC Delta GK (B.1.617.2+AY.*) first detected in India	(N_G215C,Spike_T95I,N_D63G,N_R203M,NSP12_G671S,Spike_G142D,NS3_S26L,NSP15_A171V,Spike_P681R,Spike_R158del,NS3_I7V,NS3_L73I,Spike_Y269H,NS8_P36L,NSP3_P1228L,NS7a_V82A,NSP3_A488S,Spike_F157del,NSP4_T492I,NSP14_A394V,Spike_T19R,NS7a_T120I,N_D377Y,Spike_D1259H,M_I82T,Spike_D950N,NS7b_T40I,NSP13_P77L,Spike_E156G,NSP3_P1469S,NS8_S67F,Spike_T478K,NSP6_T77A,NSP1_G59D,M_A81S,NSP12_P323L,Spike_D614G,NSP4_V…	2021-12-21		Europe / France
EPI_ISL_2878345	2021-06-25	Europe	France	Ile-de-France	Human	GK	B.1.617.2	VOC Delta GK (B.1.617.2+AY.*) first detected in India	(N_D63G,N_R203M,NSP12_G671S,Spike_G142D,NSP6_T181I,NS3_S26L,Spike_P681R,Spike_R158del,NS7a_V82A,Spike_F157del,Spike_T19R,NS7a_T120I,Spike_A222V,N_D377Y,M_I82T,NSP6_V149A,Spike_D950N,NSP3_P822L,NSP13_P77L,Spike_E156G,NSP4_A446V,Spike_T478K,N_R32H,NSP10_G121S,NSP12_P323L,Spike_D614G,NSP3_N291D,Spike_L452R)	2021-07-09		Europe / France
EPI_ISL_8056778	2021-12-06	Asia	India	Gujarat	Human	GK	B.1.617.2	VOC Delta GK (B.1.617.2+AY.*) first detected in India	(N_D63G,N_R203M,NSP12_G671S,Spike_G142D,NSP6_T181I,NSP3_T127I,NS3_S26L,NS6_I32M,NS3_D155Y,Spike_P681R,Spike_R158del,NS3_L83F,NS7a_V82A,Spike_F157del,Spike_T19R,NS7a_T120I,Spike_A222V,N_D377Y,M_I82T,NSP6_V149A,Spike_D950N,NSP3_P822L,NSP13_P77L,Spike_E156G,NSP3_L1328F,NSP4_A446V,Spike_T478K,NSP14_A274S,NSP12_P323L,Spike_D614G,Spike_L452R)	2021-12-24		Asia / India
EPI_ISL_8426310	2021-12-22	North America	USA	New Mexico	Human	GK	B.1.617.2	VOC Delta GK (B.1.617.2+AY.*) first detected in India	(N_G215C,N_D63G,N_R203M,NSP12_G671S,NSP5_P241L,Spike_G142D,NS3_S26L,Spike_P681R,Spike_R158del,NSP3_P1228L,NS7a_V82A,NSP3_A488S,NSP3_A579V,Spike_F157del,NSP4_T492I,NSP14_A394V,Spike_T19R,NS7a_T120I,NSP2_K81N,N_D377Y,M_I82T,Spike_D950N,Spike_M1237I,NS7b_T40I,NSP13_P77L,Spike_E156G,NSP3_P1469S,Spike_T478K,NS7a_P45L,NSP6_T77A,NSP12_P323L,Spike_D614G,NSP4_V167L,Spike_L452R)	2022-01-06		North America / USA
EPI_ISL_7327682	2021-10-26	Europe	Bulgaria	Stara Zagora	Human	GK	B.1.617.2	VOC Delta GK (B.1.617.2+AY.*) first detected in India	(NS3_L15F,N_G215C,Spike_T95I,N_D63G,N_R203M,NSP12_G671S,NS7a_F46L,Spike_G142D,NS3_S26L,Spike_P681R,Spike_R158del,NSP3_P1228L,NS7a_V82A,NSP3_A488S,Spike_F157del,NSP4_T492I,NSP14_A394V,Spike_T19R,NS7a_T120I,N_D377Y,M_I82T,Spike_D950N,NS7b_T40I,NSP13_Y324C,NSP13_P77L,Spike_E156G,NSP3_P1469S,Spike_T478K,NSP6_T77A,NSP12_P323L,Spike_D614G,NSP4_V167L,Spike_L452R)	2021-12-07		Europe / Bulgaria
EPI_ISL_3982279	2021-08-02	Europe	Austria	Upper Austria	Human	GK	AY.9.2	VOC Delta GK (B.1.617.2+AY.*) first detected in India	(N_D63G,N_R203M,NSP12_G671S,NSP6_T181I,NS3_S26L,Spike_P681R,Spike_R158del,NS7a_V82A,NSP14_T16I,Spike_F157del,Spike_T19R,NS7a_T120I,Spike_A222V,N_D377Y,M_I82T,NSP6_V149A,Spike_D950N,NSP4_I377M,NSP3_P822L,NSP12_R197Q,NSP13_P77L,Spike_E156G,NSP4_A446V,Spike_T478K,NSP12_P323L,Spike_D614G,Spike_L452R)	2021-09-06		Europe / Austria
EPI_ISL_4753578	2021-09-25	Europe	United Kingdom	England	Human	GK	AY.9.2	VOC Delta GK (B.1.617.2+AY.*) first detected in India	(N_D63G,N_R203M,NSP12_G671S,NSP6_T181I,NS3_S26L,Spike_P681R,Spike_R158del,NS7a_V82A,NSP14_T16I,Spike_F157del,Spike_T19R,NS7a_T120I,Spike_A222V,N_D377Y,M_I82T,NSP6_V149A,NSP13_P300L,Spike_D950N,NSP3_P822L,NSP12_R197Q,NSP13_P77L,NSP15_Y225C,Spike_E156G,NSP4_A446V,Spike_T478K,NS3_G172V,Spike_K1149R,NSP12_P323L,Spike_D614G,Spike_L452R)	2021-10-03		Europe / United Kingdom
EPI_ISL_4050072	2021-09-05	Europe	Denmark	Hovedstaden	Human	GK	AY.9.2	VOC Delta GK (B.1.617.2+AY.*) first detected in India	(N_D63G,N_R203M,NSP12_G671S,NSP2_A302S,NSP6_T181I,NS3_S26L,Spike_P681R,Spike_R158del,NS7a_V82A,NSP14_T16I,Spike_F157del,Spike_T19R,NS7a_T120I,Spike_A222V,N_D377Y,M_I82T,NSP6_V149A,Spike_D950N,Spike_M153T,NSP3_P822L,NSP12_R197Q,NSP13_P77L,Spike_E156G,NSP4_A446V,Spike_T478K,NSP12_P323L,Spike_D614G,Spike_L452R)	2021-09-09		Europe / Denmark
EPI_ISL_4200092	2021-09-10	Europe	Denmark	Nordjylland	Human	GK	AY.9.2	VOC Delta GK (B.1.617.2+AY.*) first detected in India	(N_D63G,N_R203M,NSP12_G671S,Spike_G142D,NSP6_T181I,NS3_S26L,Spike_P681R,Spike_R158del,NS7a_V82A,NSP14_T16I,Spike_F157del,Spike_T19R,NS7a_T120I,Spike_A222V,N_D377Y,M_I82T,NSP6_V149A,NSP13_P300L,Spike_D950N,NSP3_P822L,NSP12_R197Q,NSP13_P77L,Spike_E156G,NSP4_A446V,Spike_T478K,NS3_G172V,NSP12_P323L,Spike_D614G,Spike_L452R)	2021-09-15		Europe / Denmark
EPI_ISL_5035296	2021-10-05	Europe	United Kingdom	England	Human	GK	AY.9.2	VOC Delta GK (B.1.617.2+AY.*) first detected in India	(N_D63G,N_R203M,NSP12_G671S,Spike_G142D,NSP6_T181I,NS3_S26L,Spike_P681R,Spike_R158del,NS7a_V82A,NSP14_T16I,Spike_F157del,Spike_T19R,NS7a_T120I,Spike_A222V,N_D377Y,M_I82T,NSP6_V149A,Spike_D950N,NSP3_P822L,NSP2_I293T,NSP12_R197Q,NSP13_P77L,Spike_E156G,NSP4_A446V,Spike_T478K,NSP12_P323L,Spike_D614G,Spike_L452R,NSP2_A28V)	2021-10-11		Europe / United Kingdom
EPI_ISL_7588308	2021-11-23	Europe	Slovakia	Trencin	Human	GK	AY.9.2	VOC Delta GK (B.1.617.2+AY.*) first detected in India	(N_D63G,N_R203M,NSP12_G671S,Spike_K1191N,NSP6_T181I,NS3_S26L,Spike_P681R,Spike_R158del,NS7a_V82A,NSP14_T16I,Spike_F157del,Spike_T19R,NS7a_T120I,Spike_A222V,N_D377Y,M_I82T,NSP6_V149A,Spike_D950N,NSP3_P822L,NSP13_P77L,NSP12_R197Q,Spike_E156G,NSP4_A446V,NSP3_I1409V,Spike_T478K,NSP12_P323L,Spike_D614G,NSP3_L561F,Spike_L452R)	2021-12-13		Europe / Slovakia
EPI_ISL_6608779	2021-11-11	Europe	Denmark	Syddanmark	Human	GK	AY.9.2	VOC Delta GK (B.1.617.2+AY.*) first detected in India	(N_D63G,N_R203M,NSP12_G671S,Spike_G142D,NSP6_T181I,NS3_S26L,Spike_P681R,Spike_R158del,NS7a_V82A,NSP14_T16I,Spike_F157del,Spike_T19R,NS7a_T120I,Spike_A222V,N_D377Y,M_I82T,NSP6_V149A,Spike_D950N,NSP3_P822L,NSP12_R197Q,NSP13_P77L,Spike_E156G,N_S193I,NSP4_A446V,Spike_T478K,NSP2_P106T,NSP12_P323L,Spike_D614G,Spike_L452R,Spike_A871S)	2021-11-23		Europe / Denmark
EPI_ISL_3137064	2021-07-14	Europe	Netherlands	Noord-Holland	Human	GK	AY.9.2	VOC Delta GK (B.1.617.2+AY.*) first detected in India	(N_D63G,N_R203M,NSP12_G671S,Spike_G142D,NSP6_T181I,NS3_S26L,Spike_P681R,Spike_R158del,NS7a_V82A,NSP14_T16I,Spike_F157del,Spike_T19R,NS7a_T120I,Spike_A222V,N_D377Y,M_I82T,NSP6_V149A,Spike_D950N,N_A217S,NSP3_P822L,NSP12_R197Q,NSP13_P77L,Spike_E156G,NSP4_A446V,Spike_T478K,NSP12_P323L,Spike_D614G,Spike_L452R)	2021-07-30		Europe / Netherlands
EPI_ISL_3565083	2021-07-07	Europe	Turkey		Human	GK	AY.9.2	VOC Delta GK (B.1.617.2+AY.*) first detected in India	(N_D377Y,M_I82T,Spike_D950N,N_R203M,NSP12_G671S,NSP13_P77L,Spike_E156G,Spike_G142D,NS3_S26L,Spike_T478K,Spike_P681R,Spike_R158del,NSP12_P323L,Spike_D614G,NSP4_V167L,Spike_L452R,NS7a_V82A,Spike_T19R,NS7a_T120I)	2021-08-22		Europe / Turkey
EPI_ISL_5845644	2021-09-13	Europe	Bulgaria	Burgas	Human	GK	AY.9.2	VOC Delta GK (B.1.617.2+AY.*) first detected in India	(N_D63G,N_R203M,NSP12_G671S,NSP3_D178Y,Spike_G142D,NSP6_T181I,NS3_S26L,Spike_P681R,Spike_R158del,NS7a_V82A,NSP14_T16I,Spike_F157del,Spike_T19R,NS7a_T120I,Spike_A222V,N_D377Y,M_I82T,NSP6_V149A,Spike_D950N,NSP4_I377M,NSP3_P822L,NSP12_R197Q,NSP13_P77L,Spike_E156G,NSP4_A446V,Spike_T478K,NSP12_P323L,Spike_D614G,Spike_L452R)	2021-11-01		Europe / Bulgaria
EPI_ISL_6741809	2021-10-13	North America	Canada	British Columbia	Human	GK	AY.25.1	VOC Delta GK (B.1.617.2+AY.*) first detected in India	(N_G215C,N_D63G,N_R203M,NSP3_T183I,NSP12_G671S,NSP2_G339S,Spike_G142D,NS3_S26L,Spike_P681R,Spike_R158del,NSP3_P1228L,NS7a_V82A,NSP3_A488S,Spike_F157del,NSP4_T492I,NSP14_A394V,Spike_T19R,NS7a_T120I,N_D377Y,M_I82T,NSP6_C197F,Spike_D950N,NSP3_T1004I,NS7b_T40I,NSP13_P77L,NSP15_P205L,Spike_E156G,NSP3_P1469S,Spike_T478K,NSP6_T77A,NS3_E239Q,NSP12_P323L,Spike_D614G,Spike_N74I,NSP4_V167L,Spike_L452R,NSP3_…	2021-11-25		North America / Canada
EPI_ISL_5630066	2021-08-08	North America	USA	California	Human	GK	AY.25.1	VOC Delta GK (B.1.617.2+AY.*) first detected in India	(N_G215C,N_D63G,N_R203M,NSP12_G671S,Spike_G142D,NS3_S26L,Spike_P681R,Spike_R158del,NSP3_P1228L,Spike_V1068F,NS7a_V82A,NSP3_A488S,Spike_F157del,NSP4_T492I,NSP14_A394V,Spike_T19R,NS7a_T120I,N_D377Y,M_I82T,NSP2_E587K,NSP6_C197F,Spike_D950N,NS7b_T40I,NSP13_P77L,Spike_E156G,NSP3_P1469S,Spike_T478K,NSP6_T77A,NS3_E239Q,Spike_D614G,NSP4_V167L,Spike_L452R,NSP3_D410G)	2021-10-27		North America / USA
EPI_ISL_6738709	2021-10-06	North America	Canada	British Columbia	Human	GK	AY.25.1	VOC Delta GK (B.1.617.2+AY.*) first detected in India	(N_G215C,N_D63G,N_R203M,NSP1_G49S,NSP12_G671S,Spike_G142D,NS3_S26L,Spike_P681R,Spike_R158del,NSP3_P1228L,NS7a_V82A,NSP3_A488S,Spike_F157del,NSP4_T492I,Spike_Q14H,NSP14_A394V,Spike_T19R,NS7a_T120I,N_D377Y,M_I82T,NSP6_C197F,Spike_D950N,NS7b_T40I,NSP13_P77L,NSP15_P205L,Spike_E156G,NSP3_P1469S,Spike_T478K,NSP6_T77A,NS3_E239Q,NSP12_P323L,Spike_D614G,NSP4_V167L,Spike_L452R,NSP3_D410G)	2021-11-25		North America / Canada
EPI_ISL_7321020	2021-11-02	North America	Canada	British Columbia	Human	GK	AY.25.1	VOC Delta GK (B.1.617.2+AY.*) first detected in India	(N_G215C,N_D63G,N_R203M,NSP12_G671S,Spike_G142D,NS3_T270I,NS3_S26L,Spike_P681R,Spike_R158del,NSP3_P1228L,NS7a_V82A,NSP3_A488S,Spike_F157del,NSP4_T492I,NSP14_A394V,Spike_T19R,NS7a_T120I,N_D377Y,M_I82T,NSP6_C197F,Spike_D950N,NS7b_T40I,NSP13_P77L,NSP15_P205L,Spike_E156G,NSP3_P1469S,Spike_T478K,NSP6_T77A,NS3_E239Q,NSP12_P323L,Spike_D614G,NSP4_V167L,Spike_L452R,NSP3_D410G)	2021-12-07		North America / Canada
EPI_ISL_7326140	2021-11-20	North America	Canada	British Columbia	Human	GK	AY.25.1	VOC Delta GK (B.1.617.2+AY.*) first detected in India	(N_G215C,N_D63G,N_R203M,NSP12_G671S,Spike_G142D,NSP3_S1197N,NS3_S26L,Spike_P681R,Spike_R158del,NSP3_P1228L,NS7a_V82A,NSP3_A488S,Spike_F157del,NSP4_T492I,NSP14_A394V,Spike_T19R,NS7a_T120I,N_D377Y,M_I82T,NSP6_C197F,Spike_D950N,NS7b_T40I,NSP13_P77L,NSP15_P205L,Spike_E156G,NSP3_P1469S,Spike_T478K,NSP6_T77A,NS3_E239Q,NSP12_P323L,Spike_D614G,NSP4_V167L,Spike_L452R,NSP15_P111S,NSP3_D410G)	2021-12-07		North America / Canada
EPI_ISL_6392511	2021-10-28	North America	USA	Ohio	Human	GK	AY.25.1	VOC Delta GK (B.1.617.2+AY.*) first detected in India	(N_G215C,N_D63G,N_R203M,NSP12_G671S,Spike_G142D,NS3_S26L,Spike_P681R,Spike_R158del,NSP3_P1228L,NS7a_V82A,NSP3_A488S,Spike_F157del,NSP4_T492I,NSP14_A394V,Spike_T19R,NS7a_T120I,N_D377Y,M_I82T,NSP2_E587K,NSP6_C197F,Spike_D950N,NS7b_T40I,NSP13_P77L,Spike_E156G,NSP3_P1469S,Spike_T478K,NSP6_T77A,NS3_E239Q,NSP12_P323L,Spike_D614G,NSP4_V167L,Spike_L452R,NSP3_D410G)	2021-11-17		North America / USA
EPI_ISL_5195612	2021-10-01	South America	Chile	Region Metropolitana de Santiago	Human	GK	AY.25.1	VOC Delta GK (B.1.617.2+AY.*) first detected in India	(N_G215C,N_D63G,N_R203M,NSP12_G671S,NS3_S26L,Spike_P681R,Spike_R158del,NSP3_P1228L,NS3_S40P,NS7a_V82A,NSP3_A488S,Spike_F157del,NSP4_T492I,NSP14_A394V,Spike_T19R,NS7a_T120I,N_D377Y,M_I82T,NSP2_E587K,NSP6_C197F,NS7b_T40I,NSP13_P77L,Spike_E156G,NSP3_P1469S,Spike_T478K,NSP6_T77A,NS3_E239Q,NSP12_P323L,Spike_D614G,Spike_L452R,NSP4_V167L,NSP3_D410G)	2021-10-15		South America / Chile
EPI_ISL_3662906	2021-08-16	North America	USA	California	Human	GK	AY.25.1	VOC Delta GK (B.1.617.2+AY.*) first detected in India	(N_G215C,N_D63G,N_R203M,NSP12_G671S,NSP8_T137I,Spike_G142D,NS3_S26L,Spike_P681R,Spike_R158del,NSP3_T169A,NSP3_P1228L,NS7a_V82A,NSP3_A488S,Spike_F157del,NSP4_T492I,NSP14_A394V,Spike_T19R,NS7a_T120I,N_D377Y,M_I82T,NSP2_E587K,NSP6_C197F,Spike_D950N,NS7b_T40I,NSP13_P77L,Spike_E156G,NSP3_P1469S,Spike_T478K,NSP6_T77A,NS3_E239Q,NSP12_P323L,Spike_D614G,NSP4_V167L,Spike_L452R,NSP3_D410G)	2021-08-24		North America / USA
EPI_ISL_8264978	2021-12-17	North America	USA	Arizona	Human	GK	AY.25.1	VOC Delta GK (B.1.617.2+AY.*) first detected in India	(NSP12_A97V,N_G215C,N_D63G,N_R203M,NSP12_G671S,Spike_G142D,Spike_T1136I,NS3_S26L,Spike_P681R,Spike_R158del,NSP3_P1228L,NS7a_V82A,NSP3_A488S,Spike_F157del,NSP4_T492I,NSP14_A394V,Spike_T19R,NS7a_T120I,N_D377Y,M_I82T,NSP2_E587K,NSP6_C197F,Spike_D950N,NS7b_T40I,NSP13_P77L,Spike_E156G,NSP3_P1469S,Spike_T478K,NSP6_T77A,NS3_E239Q,NSP12_P323L,Spike_D614G,NSP4_V167L,Spike_L452R,NSP3_D410G)	2021-12-31		North America / USA
EPI_ISL_3510913	2021-07-28	North America	USA	Florida	Human	GK	AY.25.1	VOC Delta GK (B.1.617.2+AY.*) first detected in India	(N_G215C,N_D63G,N_R203M,NSP12_G671S,Spike_G142D,NS3_S26L,Spike_P681R,Spike_R158del,NSP3_P1228L,NS7a_V82A,NSP3_A488S,Spike_F157del,NSP4_T492I,NSP14_A394V,Spike_T19R,NS7a_T120I,N_D377Y,M_I82T,NSP2_E587K,NSP6_C197F,Spike_D950N,NS7b_T40I,NSP13_P77L,Spike_E156G,NSP3_P1469S,Spike_T478K,NSP6_T77A,NS3_E239Q,NSP12_P323L,Spike_D614G,NSP4_V167L,Spike_L452R,NSP3_D410G)	2021-08-19		North America / USA
EPI_ISL_3154787	2021-07-16	Europe	Belgium	Liege	Human	GK	AY.98.1	VOC Delta GK (B.1.617.2+AY.*) first detected in India	(N_G215C,N_D63G,N_R203M,NSP12_G671S,Spike_G142D,NS3_S26L,Spike_P251L,Spike_P681R,Spike_R158del,NSP3_P1228L,NS8_A65S,NS7a_V82A,NSP3_A488S,NSP3_E906D,Spike_F157del,NSP4_T492I,NSP14_A394V,Spike_T19R,NS7a_T120I,N_D377Y,M_I82T,Spike_D950N,NS7b_T40I,NSP13_P77L,Spike_E156G,NSP3_P1469S,Spike_T478K,NSP6_T77A,NSP12_P323L,Spike_D614G,NSP4_V167L,Spike_L452R,NSP1_E87D)	2021-07-31		Europe / Belgium
EPI_ISL_6153495	2021-11-02	Europe	United Kingdom	England	Human	GK	AY.98.1	VOC Delta GK (B.1.617.2+AY.*) first detected in India	(N_G215C,NS3_A33S,N_D63G,N_R203M,NSP12_G671S,Spike_G142D,NS3_S26L,Spike_P251L,Spike_P681R,Spike_R158del,NSP3_Q191R,NSP3_P1228L,NS8_A65S,NS7a_V82A,NSP3_A488S,NSP3_E906D,Spike_F157del,NSP4_T492I,NSP14_A394V,Spike_T19R,NS7a_T120I,N_D377Y,M_I82T,Spike_D950N,NS7b_T40I,NSP13_P77L,Spike_E156G,NSP3_P1469S,NS3_G224C,Spike_T478K,NSP6_T77A,NSP12_P323L,Spike_D614G,NSP4_V167L,Spike_L452R,NSP1_E87D)	2021-11-10		Europe / United Kingdom
EPI_ISL_6615022	2021-11-16	Europe	United Kingdom	Scotland	Human	GK	AY.98.1	VOC Delta GK (B.1.617.2+AY.*) first detected in India	(N_G215C,N_D63G,N_R203M,NSP12_G671S,Spike_G142D,NS3_S26L,NS3_V13L,Spike_P251L,Spike_P681R,Spike_R158del,NSP3_P1228L,NS8_A65S,NS7a_V82A,NSP3_A488S,NSP3_E906D,Spike_F157del,NSP4_T492I,NSP14_A394V,Spike_T19R,NS7a_T120I,N_D377Y,M_I82T,N_A217V,Spike_D950N,NS7b_T40I,NSP13_P77L,NSP4_V94A,Spike_E156G,NSP3_P1469S,Spike_T478K,Spike_A942S,NSP6_T77A,NSP12_P323L,NSP12_F694Y,Spike_D614G,NSP4_V167L,Spike_L452R,…	2021-11-23		Europe / United Kingdom
EPI_ISL_9429686	2021-11-26	Asia	India	Karnataka	Human	GK	AY.98.1	VOC Delta GK (B.1.617.2+AY.*) first detected in India	(Spike_T33L,N_G215C,N_D63G,N_R203M,Spike_F32Y,NSP12_G671S,Spike_G142D,NS3_S26L,Spike_P681R,NS3_A110S,Spike_R158del,NSP3_P1228L,NSP4_T492M,NS7a_V82A,NSP3_A488S,Spike_F157del,NSP14_A394V,Spike_T19R,NS7a_T120I,N_D377Y,M_I82T,NSP4_P437K,Spike_D950N,NS7b_T40I,NSP13_P77L,Spike_E156G,NSP3_H682R,NSP3_P1469S,Spike_T478K,NSP6_T77A,NSP12_P323L,Spike_N30H,Spike_D614G,NSP4_V167L,Spike_L452R)	2022-02-02		Asia / India
EPI_ISL_6682274	2021-11-15	Europe	Denmark	Midtjylland	Human	GK	AY.98.1	VOC Delta GK (B.1.617.2+AY.*) first detected in India	(N_G215C,N_D63G,N_R203M,NSP12_G671S,Spike_G142D,NS3_S26L,NSP15_L162F,Spike_P251L,Spike_P681R,Spike_R158del,NSP3_P1228L,NS8_A65S,NS7a_V82A,NSP3_A488S,NSP3_E906D,Spike_F157del,NSP4_T492I,NSP14_A394V,Spike_T19R,NS7a_T120I,N_D377Y,M_I82T,Spike_D950N,NS7b_T40I,NSP13_P77L,Spike_E156G,NSP3_P1469S,Spike_T478K,NSP3_K63R,NSP6_T77A,NSP12_P323L,Spike_D614G,NSP4_V167L,Spike_L452R,NSP1_E87D)	2021-11-24		Europe / Denmark
EPI_ISL_4605820	2021-09-10	Europe	France	Auvergne-Rhone-Alpes	Human	GK	AY.98.1	VOC Delta GK (B.1.617.2+AY.*) first detected in India	(N_G215C,N_D63G,N_R203M,NSP12_G671S,Spike_G142D,NSP3_Q168R,NS3_S26L,M_R101K,Spike_P251L,Spike_P681R,Spike_R158del,NSP3_P1228L,NS8_A65S,NS7a_V82A,NSP3_A488S,NSP3_E906D,Spike_F157del,NSP4_T492I,NSP14_A394V,Spike_T19R,NS7a_T120I,N_D377Y,M_I82T,Spike_D950N,NS7b_T40I,NSP13_P77L,Spike_E156G,NSP3_P1469S,Spike_T478K,NSP6_T77A,NSP12_P323L,Spike_D614G,NSP4_V167L,Spike_L452R,NSP1_E87D)	2021-09-30		Europe / France
EPI_ISL_6720909	2021-11-04	Europe	Switzerland	Basel-Landschaft	Human	GK	AY.98.1	VOC Delta GK (B.1.617.2+AY.*) first detected in India	(N_G215C,N_R203M,NSP12_G671S,NSP3_K1211N,NS8_C20Y,NS3_S26L,Spike_P251L,Spike_P681R,Spike_R158del,NSP3_P1228L,NS7a_V82A,NSP3_E906D,NSP3_A488S,Spike_F157del,NSP4_T492I,NSP14_A394V,Spike_T19R,NS7a_T120I,N_D377Y,M_I82T,NS7b_T40I,NSP13_P77L,Spike_E156G,NSP3_P1469S,Spike_T478K,NSP3_T787I,NSP6_T77A,NSP12_P323L,NSP12_V354I,Spike_D614G,NSP4_V167L,Spike_L452R,NSP16_K160R,NSP1_E87D)	2021-11-25		Europe / Switzerland
EPI_ISL_3664952	2021-08-19	Europe	Denmark	Hovedstaden	Human	GK	AY.98.1	VOC Delta GK (B.1.617.2+AY.*) first detected in India	(N_G215C,N_D63G,N_R203M,NSP12_G671S,NS3_S26L,Spike_P251L,Spike_P681R,Spike_R158del,NSP3_P1228L,NS8_A65S,NS7a_A105S,NS7a_V82A,NSP3_A488S,NSP3_E906D,Spike_F157del,NSP4_T492I,NSP14_A394V,Spike_T19R,NS7a_T120I,N_D377Y,M_I82T,Spike_D950N,NS7b_T40I,NSP13_P77L,Spike_E156G,NSP3_P1469S,Spike_T478K,NSP6_T77A,NSP12_P323L,Spike_D614G,NSP4_V167L,Spike_L452R,NSP1_E87D)	2021-08-25		Europe / Denmark
EPI_ISL_8538774	2021-12-28	Europe	Switzerland	Bern	Human	GK	AY.98.1	VOC Delta GK (B.1.617.2+AY.*) first detected in India	(NSP13_S350L,N_G215C,N_D63G,N_R203M,NSP12_G671S,Spike_G142D,NSP3_M560I,NS3_S26L,Spike_P251L,Spike_P681R,Spike_R158del,NSP3_M1856I,NSP3_P1228L,NS8_A65S,NS7a_V82A,NSP3_A488S,NSP3_E906D,Spike_F157del,NSP4_T492I,Spike_S640F,NSP14_A394V,Spike_T19R,NS7a_T120I,NSP15_A217S,N_D377Y,M_I82T,NSP15_Q309H,Spike_D950N,NS7b_T40I,NSP13_P77L,Spike_E156G,NSP3_P1469S,Spike_T478K,NSP6_T77A,NSP4_G309C,NSP12_P323L,Spik…	2022-01-10		Europe / Switzerland
EPI_ISL_7438240	2021-11-17	North America	USA	Arizona	Human	GK	AY.98.1	VOC Delta GK (B.1.617.2+AY.*) first detected in India	(N_G215C,N_D63G,N_R203M,NSP12_G671S,Spike_G142D,NS3_S26L,Spike_P251L,Spike_P681R,Spike_R158del,NSP3_P1228L,NS8_A65S,NS7a_V82A,NSP3_A488S,NSP3_E906D,Spike_F157del,NSP4_T492I,NSP14_A394V,Spike_T19R,NS7a_T120I,N_D377Y,M_I82T,Spike_D950N,NS3_A54V,NS7b_T40I,NSP13_P77L,Spike_E156G,NSP3_P1469S,Spike_T478K,NSP6_T77A,NSP12_P323L,Spike_D614G,NSP4_V167L,Spike_L452R,NSP1_E87D)	2021-12-09		North America / USA
EPI_ISL_2198610	2021-05-14	Europe	United Kingdom	England	Human	GK	AY.6	VOC Delta GK (B.1.617.2+AY.*) first detected in India	(N_G215C,N_D63G,N_R203M,NSP12_G671S,Spike_G142D,NSP13_V98I,NS3_S26L,Spike_P681R,Spike_R158del,NSP3_P1228L,NS7a_V82A,NSP2_D511N,NSP3_A488S,Spike_F157del,NSP4_T492I,NSP14_A394V,Spike_T19R,NS7a_T120I,NS3_V90F,N_D377Y,M_I82T,Spike_D950N,NS7b_T40I,NSP13_P77L,Spike_E156G,NSP3_P1469S,Spike_T478K,NSP6_T77A,NSP12_P323L,Spike_D614G,NSP4_V167L,Spike_L452R,NSP13_E365D)	2021-05-21		Europe / United Kingdom
EPI_ISL_7143137	2021-11-24	Europe	United Kingdom	England	Human	GK	AY.6	VOC Delta GK (B.1.617.2+AY.*) first detected in India	(N_G215C,N_D63G,N_R203M,NSP12_G671S,Spike_G142D,NS3_S26L,Spike_T415N,Spike_P681R,Spike_R158del,NSP3_P1228L,NS3_Q185H,NS7a_V82A,NSP2_D511N,NSP3_A488S,Spike_F157del,NSP4_T492I,NSP14_A394V,Spike_T19R,NS7a_T120I,N_D377Y,Spike_D950N,NS7b_T40I,NSP13_P77L,Spike_E156G,NSP4_E219D,NSP3_P1469S,Spike_T478K,NSP14_Q22H,NSP6_T77A,NSP12_P323L,NS3_G49V,Spike_D614G,NSP4_V167L,Spike_L452R,NSP13_E365D)	2021-12-04		Europe / United Kingdom
EPI_ISL_3290705		Europe	United Kingdom	England	Human	GK	AY.6	VOC Delta GK (B.1.617.2+AY.*) first detected in India	(N_G215C,N_D63G,N_R203M,NSP12_G671S,NSP3_N737D,NS3_S26L,Spike_P681R,NSP3_P1228L,Spike_D950B,NS7a_V82A,NSP2_D511N,NSP3_A488S,NSP4_T492I,NSP14_A394V,Spike_T19R,NS7a_T120I,N_P162L,N_D377Y,M_I82T,NS7b_T40I,NSP13_P77L,NSP3_P1469S,Spike_T478K,NSP6_T77A,NSP12_P323L,Spike_D614G,NSP4_V167L,Spike_L452R,NSP13_E365D)	2021-08-09		Europe / United Kingdom
EPI_ISL_5991459	2021-10-29	Europe	United Kingdom	England	Human	GK	AY.6	VOC Delta GK (B.1.617.2+AY.*) first detected in India	(N_G215C,N_D63G,N_R203M,NSP12_G671S,NS3_K16N,Spike_G142D,NS3_S26L,Spike_P681R,Spike_R158del,NSP3_P1228L,NS7a_V82A,NSP2_D511N,NSP3_A488S,Spike_F157del,NSP4_T492I,NSP14_A394V,Spike_T19R,NS7a_T120I,N_D377Y,M_I82T,Spike_D950N,NS7b_T40I,NSP13_P77L,Spike_E156G,NSP3_P1469S,Spike_T478K,NSP6_T77A,NSP12_P323L,NS3_G49V,Spike_D614G,NSP4_V167L,Spike_L452R,NSP13_E365D)	2021-11-06		Europe / United Kingdom
EPI_ISL_4672076	2021-09-24	Europe	United Kingdom	Scotland	Human	GK	AY.6	VOC Delta GK (B.1.617.2+AY.*) first detected in India	(NSP3_P968L,N_G215C,N_D63G,N_R203M,NSP12_G671S,NS3_Y211C,Spike_G142D,NS3_S26L,Spike_P681R,Spike_R158del,NSP3_P1228L,NS7a_V82A,NSP2_D511N,NSP3_A488S,Spike_F157del,NSP4_T492I,NSP14_A394V,Spike_T19R,NS7a_T120I,NS7a_F63del,N_D377Y,M_I82T,Spike_D950N,NS7b_T40I,NSP13_P77L,Spike_E156G,NSP3_P1469S,Spike_T478K,NS7a_Q62H,NSP6_T77A,NSP12_P323L,Spike_D614G,NSP4_V167L,Spike_L452R,NSP13_E365D)	2021-10-01		Europe / United Kingdom
EPI_ISL_4461045	2021-09-21	Europe	Austria		Human	GK	AY.6	VOC Delta GK (B.1.617.2+AY.*) first detected in India	(N_G215C,N_D63G,N_R203M,NSP12_G671S,N_K248N,NS3_S26L,Spike_P681R,Spike_R158del,NSP3_P1228L,NS7a_V82A,NSP2_D511N,NSP3_A488S,Spike_F157del,NSP4_T492I,NSP14_A394V,Spike_T19R,Spike_A262P,NS7a_T120I,N_D377Y,M_I82T,Spike_D950N,NS7b_T40I,NSP13_P77L,Spike_E156G,NSP3_P1469S,Spike_T478K,NSP6_T77A,NSP12_P323L,Spike_D614G,NSP3_L452F,NSP4_V167L,Spike_L452R,NSP13_E365D)	2021-09-23		Europe / Austria
EPI_ISL_2996648	2021-07-10	Europe	United Kingdom	England	Human	GK	AY.6	VOC Delta GK (B.1.617.2+AY.*) first detected in India	(N_G215C,N_D63G,N_R203M,N_P383S,NSP12_G671S,Spike_G142D,NS3_S26L,Spike_P681R,Spike_R158del,NSP3_P1228L,NS7a_V82A,NSP2_D511N,NSP3_A488S,Spike_F157del,NSP4_T492I,NSP14_A394V,Spike_T19R,NS7a_T120I,NSP15_A217S,N_D377Y,M_I82T,Spike_D950N,NS7b_T40I,NSP13_P77L,Spike_E156G,NSP3_P1469S,Spike_T478K,NSP6_T77A,NSP12_P323L,Spike_D614G,NSP4_V167L,Spike_L452R,NSP13_E365D)	2021-07-19		Europe / United Kingdom
EPI_ISL_3096729	2021-07-15	Europe	United Kingdom	England	Human	GK	AY.6	VOC Delta GK (B.1.617.2+AY.*) first detected in India	(N_G215C,N_D63G,N_R203M,NSP12_G671S,NS3_A99V,NSP6_H11Y,Spike_G142D,NS3_S26L,Spike_P681R,Spike_R158del,NSP3_P1228L,M_H155Y,NS7a_T14I,NS7a_V82A,NSP2_D511N,NSP3_A488S,Spike_F157del,NSP4_T492I,NSP14_A394V,Spike_T19R,NS7a_T120I,Spike_I1115V,N_D377Y,M_I82T,Spike_D950N,NS7b_T40I,NSP13_P77L,Spike_E156G,NSP3_P1469S,Spike_T478K,NSP6_T77A,NSP12_P323L,Spike_D614G,NSP4_V167L,Spike_L452R,NSP13_E365D)	2021-07-27		Europe / United Kingdom
EPI_ISL_4442657	2021-09-09	Europe	Germany	Thuringia	Human	GK	AY.6	VOC Delta GK (B.1.617.2+AY.*) first detected in India	(N_G215C,N_D63G,N_R203M,NSP12_G671S,NS3_S26L,Spike_P681R,Spike_R158del,NS8_S67del,NSP3_P1228L,NS7a_V82A,NSP2_D511N,NSP3_A488S,Spike_F157del,NSP4_T492I,NSP14_A394V,Spike_T19R,NS7a_T120I,N_D377Y,M_I82T,Spike_D950N,NS7b_T40I,NSP13_P77L,Spike_E156G,NS8_G66del,NSP3_P1469S,Spike_M177I,Spike_T478K,NSP6_T77A,NSP12_P323L,Spike_D614G,NSP4_V167L,Spike_L452R,NSP13_E365D)	2021-09-23		Europe / Germany
EPI_ISL_3336000	2021-07-30	Europe	United Kingdom	England	Human	GK	AY.6	VOC Delta GK (B.1.617.2+AY.*) first detected in India	(N_G215C,N_D63G,N_R203M,NSP12_G671S,NSP14_H283Y,Spike_G142D,NSP3_N737D,NS3_S26L,Spike_P681R,NSP3_P1228L,NS7a_V82A,NSP2_D511N,NSP3_A488S,NSP4_T492I,NSP14_A394V,Spike_T19R,NS7a_T120I,N_D377Y,M_I82T,Spike_D950N,NS7b_T40I,NSP13_P77L,NSP3_P1469S,Spike_T478K,NSP6_T77A,NSP3_S1285F,NSP12_P323L,Spike_D614G,NS7a_S36F,NSP4_V167L,Spike_L452R,NSP13_E365D)	2021-08-11		Europe / United Kingdom
EPI_ISL_2862025	2021-06-18	North America	USA	Maryland	Human	GR	P.1.10	VOC Gamma GR/501Y.V3 (P.1+P.1.*) first detected in Brazil/Japan	(Spike_R190S,NSP6_S106del,Spike_H655Y,Spike_E484K,N_R203K,Spike_K417T,Spike_T1027I,NSP2_V94L,Spike_D138Y,Spike_N501Y,NS3_T223I,NS3_S253P,NSP2_H208Y,Spike_L18F,N_P80R,Spike_T20N,NSP3_K977Q,NSP6_G107del,NSP10_T102I,NSP6_F108del,NSP3_S370L,Spike_T676I,N_G204R,NS8_E92K,NSP5_C117S,Spike_P26S,NSP12_P323L,Spike_D614G,Spike_V1176F,NSP3_G175S,NSP13_E341D)	2021-07-09		North America / USA
EPI_ISL_2037824	2021-04-10	North America	USA	Florida	Human	GR	P.1.10	VOC Gamma GR/501Y.V3 (P.1+P.1.*) first detected in Brazil/Japan	(Spike_R190S,NSP6_S106del,Spike_H655Y,Spike_E484K,N_R203K,Spike_K417T,Spike_T1027I,Spike_D138Y,Spike_N501Y,NS3_S253P,NSP2_H208Y,NSP3_A41V,Spike_L18F,N_P80R,Spike_T20N,NSP3_K977Q,NSP6_G107del,NSP10_T102I,NSP6_F108del,NSP3_S370L,N_G204R,NS8_E92K,Spike_P26S,NSP12_P323L,Spike_D614G,Spike_V1176F,NSP13_E341D)	2021-05-12		North America / USA
EPI_ISL_3504551	2021-06-02	North America	USA	Arkansas	Human	GR	P.1.10	VOC Gamma GR/501Y.V3 (P.1+P.1.*) first detected in Brazil/Japan	(Spike_R190S,NSP6_S106del,Spike_H655Y,Spike_E484K,N_R203K,NSP4_A231V,Spike_K417T,Spike_T1027I,Spike_D138Y,Spike_N501Y,NS8_A65S,NS3_S253P,NSP3_A41V,Spike_L18F,N_P80R,Spike_T20N,NSP3_K977Q,NSP6_G107del,NSP10_T102I,NSP6_F108del,NSP3_S370L,N_G204R,NS8_E92K,Spike_P26S,NSP12_P323L,Spike_D614G,Spike_V1176F,NSP13_E341D)	2021-08-19		North America / USA
EPI_ISL_2403057	2021-05-18	North America	USA	Illinois	Human	GR	P.1.10	VOC Gamma GR/501Y.V3 (P.1+P.1.*) first detected in Brazil/Japan	(Spike_R190S,NSP6_S106del,Spike_H655Y,Spike_E484K,N_R203K,Spike_K417T,Spike_T1027I,Spike_D138Y,Spike_N501Y,NS3_S253P,NSP2_H208Y,NSP3_A41V,Spike_L18F,N_P80R,Spike_T20N,NSP3_K977Q,NSP6_G107del,NSP10_T102I,NSP6_F108del,NSP3_S370L,N_G204R,NS8_E92K,Spike_P26S,NSP12_P323L,Spike_D614G,Spike_V1176F,NSP13_E341D)	2021-06-04		North America / USA
EPI_ISL_2690128	2021-05-26	North America	USA	Montana	Human	GR	P.1.10	VOC Gamma GR/501Y.V3 (P.1+P.1.*) first detected in Brazil/Japan	(Spike_R190S,NSP6_S106del,Spike_H655Y,Spike_E484K,N_R203K,Spike_K417T,Spike_T1027I,Spike_D138Y,Spike_N501Y,NS3_S253P,NSP2_H208Y,NSP3_A41V,Spike_Q183H,Spike_L18F,N_P80R,Spike_T20N,NSP3_K977Q,NSP6_G107del,NSP10_T102I,NSP6_F108del,NSP3_S370L,N_G204R,NS8_E92K,N_G236V,Spike_P26S,NSP12_P323L,Spike_D614G,Spike_V1176F,NSP13_E341D)	2021-06-25		North America / USA
EPI_ISL_2307140	2021-05-11	North America	USA	California	Human	GR	P.1.10	VOC Gamma GR/501Y.V3 (P.1+P.1.*) first detected in Brazil/Japan	(Spike_R190S,NSP6_S106del,Spike_H655Y,Spike_E484K,N_R203K,Spike_K417T,Spike_T1027I,Spike_D138Y,Spike_N501Y,NS3_S253P,NSP2_H208Y,Spike_L18F,N_P80R,Spike_T20N,NSP3_K977Q,NSP6_G107del,NSP10_T102I,NSP6_F108del,NSP3_S370L,N_G204R,NS8_E92K,Spike_P26S,NSP12_P323L,Spike_D614G,Spike_V1176F,NSP13_E341D)	2021-05-27		North America / USA
EPI_ISL_2716912	2021-06-05	North America	USA	Nevada	Human	GR	P.1.10	VOC Gamma GR/501Y.V3 (P.1+P.1.*) first detected in Brazil/Japan	(Spike_R190S,NSP6_S106del,Spike_H655Y,Spike_E484K,N_R203K,Spike_K417T,Spike_T1027I,Spike_D138Y,Spike_N501Y,NS3_S253P,NSP2_H208Y,NSP3_A41V,Spike_L18F,NS3_T64I,N_P80R,NSP1_R24C,Spike_T20N,NSP3_K977Q,NSP6_G107del,NSP10_T102I,NSP6_F108del,NSP3_S370L,NSP3_K462N,N_G204R,NS8_E92K,Spike_P26S,NSP12_P323L,Spike_D614G,Spike_V1176F,NSP13_E341D)	2021-06-29		North America / USA
EPI_ISL_2876152	2021-06-09	North America	USA	California	Human	GR	P.1.10	VOC Gamma GR/501Y.V3 (P.1+P.1.*) first detected in Brazil/Japan	(Spike_R190S,NSP6_S106del,Spike_H655Y,Spike_E484K,N_R203K,Spike_K417T,Spike_T1027I,Spike_D138Y,Spike_N501Y,NSP3_G1273V,NS3_S253P,NSP2_H208Y,NSP3_A41V,Spike_L18F,N_P80R,NSP3_V393F,Spike_T20N,NSP3_K977Q,NSP6_G107del,NSP10_T102I,NSP6_F108del,NSP3_S370L,N_G204R,NS8_E92K,Spike_P26S,NSP12_P323L,Spike_D614G,Spike_V1176F,NSP13_E341D)	2021-07-09		North America / USA
EPI_ISL_4078069	2021-07-16	North America	USA	Texas	Human	GR	P.1.10	VOC Gamma GR/501Y.V3 (P.1+P.1.*) first detected in Brazil/Japan	(Spike_R190S,NSP6_S106del,Spike_H655Y,Spike_E484K,N_R203K,NSP6_K111R,NSP3_T147I,Spike_K417T,Spike_T1027I,NS3_P240S,Spike_D138Y,Spike_N501Y,NS3_S253P,NSP2_H208Y,Spike_L18F,N_P80R,Spike_T20N,NSP3_K977Q,NSP6_G107del,NSP6_F108del,NSP3_H795Y,NSP3_S370L,N_G204R,NS8_E92K,NS8_D63N,Spike_P26S,NSP12_P323L,Spike_D614G,Spike_V1176F,NSP13_E341D)	2021-09-10		North America / USA
EPI_ISL_1553787	2021-03-14	North America	USA	Florida	Human	GR	P.1.10	VOC Gamma GR/501Y.V3 (P.1+P.1.*) first detected in Brazil/Japan	(Spike_R190S,NSP6_S106del,Spike_H655Y,Spike_E484K,N_R203K,Spike_K417T,Spike_T1027I,Spike_D138Y,Spike_N501Y,NS3_S253P,NSP2_H208Y,Spike_L18F,N_P80R,Spike_T20N,NSP3_K977Q,NSP6_G107del,NSP10_T102I,NSP6_F108del,NSP3_S370L,N_G204R,NS8_E92K,Spike_P26S,NSP12_P323L,Spike_D614G,Spike_V1176F,NSP13_E341D)	2021-04-12		North America / USA
EPI_ISL_8969105	2022-01-15	Europe	United Kingdom	England	Human	GRA	BA.1.1	VOC Omicron GRA (B.1.1.529+BA.*) first detected in Botswana/Hong Kong/South Africa	(NSP5_P132H,Spike_H69del,Spike_T95I,Spike_A67V,Spike_S373P,Spike_Q493R,Spike_N969K,Spike_H655Y,Spike_N856K,N_R203K,Spike_G142D,NSP3_A1892T,Spike_Q954H,N_P13L,NSP3_L1266I,Spike_N501Y,N_R32del,M_Q19E,Spike_N440K,NSP4_T492I,NSP6_L105del,Spike_N679K,Spike_N764K,Spike_L212I,NSP6_G107del,Spike_Y505H,Spike_R346K,NSP6_I189V,Spike_T547K,M_D3G,Spike_D796Y,N_G204R,Spike_T478K,Spike_V143del,M_A63T,Spike_G496…	2022-01-22		Europe / United Kingdom
EPI_ISL_9206183	2022-01-11	North America	USA	California	Human	GRA	BA.1.1	VOC Omicron GRA (B.1.1.529+BA.*) first detected in Botswana/Hong Kong/South Africa	(NSP5_P132H,Spike_H69del,Spike_T95I,Spike_A67V,Spike_S373P,Spike_Q493R,Spike_N969K,Spike_H655Y,Spike_N856K,N_R203K,Spike_G142D,NSP3_A1892T,Spike_Q954H,N_P13L,NSP3_L1266I,Spike_N501Y,N_R32del,M_Q19E,Spike_N440K,NSP4_T492I,NSP6_L105del,Spike_N679K,Spike_N764K,Spike_L212I,NSP6_G107del,Spike_Y505H,Spike_R346K,NSP6_I189V,Spike_T547K,Spike_D796Y,N_G204R,Spike_T478K,Spike_V143del,M_A63T,Spike_G496S,Spik…	2022-01-28		North America / USA
EPI_ISL_9346503	2021-12-30	North America	USA	Florida	Human	GRA	BA.1.1	VOC Omicron GRA (B.1.1.529+BA.*) first detected in Botswana/Hong Kong/South Africa	(NSP5_P132H,Spike_H69del,Spike_T95I,Spike_A67V,Spike_S373P,Spike_Q493R,Spike_N969K,Spike_H655Y,Spike_N856K,N_R203K,Spike_G142D,NSP3_A1892T,Spike_Q954H,N_P13L,NSP3_L1266I,Spike_N501Y,N_R32del,M_Q19E,Spike_N440K,NSP4_T492I,NSP6_L105del,Spike_N679K,Spike_N764K,Spike_L212I,NSP6_G107del,Spike_Y505H,Spike_R346K,NSP6_I189V,Spike_T547K,M_D3G,Spike_D796Y,N_G204R,Spike_T478K,NSP3_K963R,Spike_V143del,M_A63T…	2022-01-31		North America / USA
EPI_ISL_9259957	2022-01-11	North America	USA	Massachusetts	Human	GRA	BA.1.1	VOC Omicron GRA (B.1.1.529+BA.*) first detected in Botswana/Hong Kong/South Africa	(NSP5_P132H,Spike_H69del,Spike_T95I,Spike_A67V,Spike_S373P,Spike_Q493R,Spike_N969K,Spike_H655Y,Spike_N856K,N_R203K,Spike_G142D,NSP3_A1892T,Spike_Q954H,N_P13L,NSP3_L1266I,Spike_N501Y,N_R32del,M_Q19E,NSP4_T492I,NSP6_L105del,Spike_N679K,Spike_N764K,Spike_N211I,NSP6_G107del,Spike_Y505H,Spike_R346K,NSP6_I189V,Spike_T547K,M_D3G,Spike_D796Y,N_G204R,Spike_T478K,Spike_V143del,M_A63T,Spike_G496S,NSP6_S106d…	2022-01-28		North America / USA
EPI_ISL_10088700	2022-01-23	North America	USA	Colorado	Human	GRA	BA.1.1	VOC Omicron GRA (B.1.1.529+BA.*) first detected in Botswana/Hong Kong/South Africa	(NSP5_P132H,Spike_H69del,Spike_T95I,Spike_A67V,Spike_S373P,Spike_Q493R,Spike_N969K,Spike_H655Y,Spike_N856K,N_R203K,Spike_G142D,NSP3_A1892T,Spike_Q954H,N_P13L,NSP3_L1266I,Spike_N501Y,N_R32del,M_Q19E,NSP4_T492I,NSP6_L105del,Spike_N679K,Spike_L212I,NSP6_G107del,Spike_Y505H,Spike_R346K,NSP6_I189V,Spike_T547K,M_D3G,Spike_D796Y,N_G204R,Spike_T478K,Spike_V143del,M_A63T,Spike_G496S,NSP6_S106del,Spike_S37…	2022-02-19		North America / USA
EPI_ISL_9618451	2022-01-29	Europe	United Kingdom	England	Human	GRA	BA.1.1	VOC Omicron GRA (B.1.1.529+BA.*) first detected in Botswana/Hong Kong/South Africa	(NSP5_P132H,Spike_H69del,Spike_T95I,Spike_A67V,Spike_S373P,Spike_Q493R,Spike_N969K,Spike_H655Y,Spike_N856K,N_R203K,Spike_G142D,NSP3_A1892T,Spike_Q954H,N_P13L,NSP3_L1266I,Spike_N501Y,N_R32del,M_Q19E,Spike_N440K,NSP4_T492I,NSP6_L105del,Spike_N679K,Spike_N764K,Spike_L212I,NSP6_G107del,Spike_Y505H,Spike_R346K,NSP6_I189V,Spike_T547K,M_D3G,Spike_D796Y,N_G204R,Spike_T478K,Spike_V143del,M_A63T,Spike_G496…	2022-02-07		Europe / United Kingdom
EPI_ISL_9879174	2022-01-10	Europe	France	Grand Est	Human	GRA	BA.1.1	VOC Omicron GRA (B.1.1.529+BA.*) first detected in Botswana/Hong Kong/South Africa	(NSP5_P132H,Spike_H69del,Spike_T95I,Spike_A67V,Spike_S373P,Spike_Q493R,Spike_N969K,Spike_H655Y,Spike_N856K,N_R203K,Spike_G142D,NSP3_A1892T,Spike_Q954H,N_P13L,NSP3_L1266I,Spike_N501Y,N_R32del,M_Q19E,Spike_N440K,NSP4_T492I,NSP6_L105del,Spike_N679K,Spike_N764K,Spike_L212I,NSP6_G107del,Spike_Y505H,Spike_R346K,NSP6_I189V,Spike_T547K,M_D3G,Spike_D796Y,N_G204R,Spike_T478K,Spike_V143del,M_A63T,Spike_G496…	2022-02-14		Europe / France
EPI_ISL_9289740	2022-01-06	Europe	United Kingdom	England	Human	GRA	BA.1.1	VOC Omicron GRA (B.1.1.529+BA.*) first detected in Botswana/Hong Kong/South Africa	(NSP5_P132H,Spike_H69del,Spike_T95I,Spike_A67V,Spike_S373P,Spike_Q493R,Spike_N969K,Spike_H655Y,Spike_N856K,N_R203K,Spike_G142D,NSP3_A1892T,Spike_Q954H,N_P13L,NSP3_L1266I,Spike_N501Y,N_R32del,Spike_N440K,NSP4_T492I,NSP6_L105del,Spike_N679K,Spike_N764K,Spike_L212I,NSP6_G107del,Spike_Y505H,Spike_R346K,NSP6_I189V,Spike_T547K,M_D3G,Spike_D796Y,N_G204R,Spike_T478K,Spike_V143del,M_A63T,M_Q19Z,Spike_G496…	2022-01-30		Europe / United Kingdom
EPI_ISL_8982637	2022-01-10	North America	USA	California	Human	GRA	BA.1.1	VOC Omicron GRA (B.1.1.529+BA.*) first detected in Botswana/Hong Kong/South Africa	(NSP5_P132H,Spike_H69del,Spike_T95I,Spike_A67V,Spike_S373P,Spike_Q493R,Spike_N969K,Spike_H655Y,Spike_N856K,N_R203K,Spike_G142D,NSP3_A1892T,Spike_Q954H,N_P13L,NSP3_L1266I,Spike_N501Y,N_R32del,M_Q19E,Spike_N440K,NSP4_T492I,NSP6_L105del,Spike_N679K,Spike_N764K,Spike_L212I,NSP6_G107del,Spike_Y505H,Spike_R346K,NSP6_I189V,Spike_T547K,M_D3G,Spike_D796Y,N_G204R,Spike_T478K,Spike_V143del,M_A63T,Spike_G496…	2022-01-22		North America / USA
EPI_ISL_9808401	2022-01-08	North America	USA	California	Human	GRA	BA.1.1	VOC Omicron GRA (B.1.1.529+BA.*) first detected in Botswana/Hong Kong/South Africa	(NSP5_P132H,Spike_H69del,Spike_T95I,Spike_A67V,Spike_S373P,Spike_Q493R,Spike_N969K,Spike_H655Y,Spike_N856K,N_R203K,Spike_G142D,NSP3_A1892T,Spike_Q954H,N_P13L,NSP3_L1266I,Spike_N501Y,N_R32del,M_Q19E,Spike_N440K,NSP4_T492I,NSP6_L105del,Spike_N679K,Spike_N764K,Spike_L212I,NSP6_G107del,Spike_Y505H,Spike_R346K,NSP6_I189V,Spike_T547K,M_D3G,Spike_D796Y,N_G204R,Spike_T478K,Spike_V143del,M_A63T,Spike_G496…	2022-02-12		North America / USA
EPI_ISL_7266959		Asia	India	Kerala	Human	GH	B.1.36.29		(NSP16_L126F,NSP3_T183I,N_S194L,NSP3_K963Q,NSP6_S106F,NSP13_A368S,NS3_Q57H,NSP2_T601I,NS8_S97I,N_S2P,NSP2_Q427H,NSP12_P323L,NS3_E261stop,Spike_D614G,NSP6_L37F)	2021-12-07		Asia / India
EPI_ISL_7217673	2021-01-30	Asia	India	Kerala	Human	GH	B.1.36.29		(NS3_S216T,NSP16_L126F,NSP3_T183I,N_S194L,NSP5_L75F,NS3_Q57H,NS8_S97I,N_G34W,N_S2P,NSP12_P323L,NS3_E261stop,Spike_D614G,NSP6_L37F,NSP12_K160N,Spike_N148T,NSP16_T151I)	2021-12-06		Asia / India
EPI_ISL_3844403	2021-03-18	Asia	India	Gujarat	Human	GH	B.1.36.29		(NSP16_L126F,NS3_Q17R,NSP3_T183I,NSP3_T186I,NS3_D238G,N_S194L,NSP2_A419V,NSP6_I189V,NS3_Q57H,NS8_S97I,NS7a_F114L,NSP3_T771I,N_S2P,NSP12_P323L,NS3_E261stop,Spike_D614G,Spike_N440K)	2021-09-01		Asia / India
EPI_ISL_2688256	2021-02-06	Asia	India	Telangana	Human	GH	B.1.36.29		(NSP6_L75F,NSP16_L126F,NSP3_T183I,NSP4_E207D,N_S194L,NS3_Q57H,NSP2_Y354C,NS7a_A64S,NS8_S97I,N_S2P,NSP12_P323L,NS3_E261stop,Spike_D614G,Spike_N440K)	2021-06-25		Asia / India
EPI_ISL_4964591	2021-03-02	North America	USA	New Mexico	Human	GH	B.1.36.29		(NSP3_A1766V,NSP16_L126F,NSP3_T183I,N_S194L,NS3_Q57H,NS8_S97I,N_S2P,NSP12_P323L,NS3_E261stop,Spike_D614G,Spike_N440K,Spike_S477I)	2021-10-08		North America / USA
EPI_ISL_910206	2020-09-17	Asia	India	Telangana	Human	GH	B.1.36.29		(NSP16_L126F,NSP3_T183I,N_S194L,NS3_Q57H,NS8_S97I,NSP2_T547I,N_S2P,NSP12_P323L,NS3_E261stop,Spike_D614G)	2021-02-01		Asia / India
EPI_ISL_7217134	2021-01-14	Asia	India	Kerala	Human	GH	B.1.36.29		(NSP16_L126F,NSP2_S248I,NSP3_T183I,NS8_Q18stop,N_S194L,NSP3_M951I,NS3_Q57H,NS8_S97I,N_S2P,NSP12_P323L,Spike_Q1201K,NS3_E261stop,Spike_D614G)	2021-12-06		Asia / India
EPI_ISL_6877798	2021-01-12	Asia	India	Telangana	Human	GH	B.1.36.29		(NSP16_L126F,NSP3_T183I,N_S194L,NS3_Q57H,NSP3_C296F,NS8_S97I,N_S2P,NSP12_P323L,NS3_E261stop,NSP2_R218C,NSP13_M474I,Spike_D614G,Spike_N440K)	2021-11-30		Asia / India
EPI_ISL_539744	2020-08-19	Asia	India	Telangana	Human	GH	B.1.36.29		(N_M322L,NSP16_L126F,NSP3_T183I,N_S194L,NSP2_S299Y,NS3_Q57H,NSP3_P153L,NS8_S97I,N_S2P,NSP12_P323L,NS3_E261stop,Spike_D614G,Spike_N440K)	2020-09-19		Asia / India
EPI_ISL_2661090	2021-02-26	Asia	India	Telangana	Human	GH	B.1.36.29		(NSP16_L126F,NSP3_T183I,N_S194L,NSP4_T28I,NS3_Q57H,NS8_V62L,NS8_S97I,NSP13_T153I,N_S2P,NSP12_P323L,NS3_E261stop,Spike_D614G,NSP6_L37F,NSP13_T588I,NSP14_S28I,Spike_N440K)	2021-06-24		Asia / India
EPI_ISL_5421557	2021-08-27	North America	USA	Oregon	Human	GK	AY.44	VOC Delta GK (B.1.617.2+AY.*) first detected in India	(N_G215C,NS8_L60F,N_D63G,N_R203M,NSP12_G671S,Spike_G142D,NS3_S26L,Spike_P681R,Spike_R158del,NSP3_P1228L,NS7a_V82A,NSP3_A488S,Spike_F157del,NSP4_T492I,NSP14_A394V,Spike_T19R,NS7a_T120I,NSP12_F192V,N_D377Y,NSP13_H164Y,M_I82T,Spike_D950N,NS7b_T40I,NSP3_A1736V,NSP13_P77L,Spike_E156G,NSP3_H1307Y,NSP3_P1469S,Spike_T478K,NSP6_T77A,NSP12_P323L,Spike_D614G,NSP4_V167L,Spike_L452R)	2021-10-22		North America / USA
EPI_ISL_4138349	2021-08-05	North America	USA	Tennessee	Human	GK	AY.44	VOC Delta GK (B.1.617.2+AY.*) first detected in India	(N_G215C,NS8_L60F,N_D63G,Spike_Q1005H,N_R203M,NSP12_G671S,NS3_S26L,Spike_P681R,Spike_R158del,NSP3_P1228L,NSP3_S1735F,NS7a_V82A,NSP3_A488S,Spike_F157del,NSP4_T492I,NSP14_A394V,Spike_T19R,NS7a_T120I,NSP12_F192V,N_D377Y,NSP13_H164Y,M_I82T,Spike_D950N,NS7b_T40I,NSP3_A1736V,NSP13_P77L,Spike_E156G,NSP3_H1307Y,NSP3_P1469S,Spike_T478K,NSP6_T77A,NSP12_P323L,Spike_D614G,NSP4_V167L,Spike_L452R)	2021-09-13		North America / USA
EPI_ISL_6173866	2021-09-22	North America	USA	California	Human	GK	AY.44	VOC Delta GK (B.1.617.2+AY.*) first detected in India	(N_G215C,NS8_L60F,N_D63G,N_R203M,NSP12_G671S,NSP3_D110Y,NSP3_V207L,NS3_S26L,Spike_P681R,Spike_R158del,NSP3_P1228L,NS7a_V82A,NSP3_A488S,Spike_F157del,NSP4_T492I,NSP14_A394V,Spike_T19R,NS7a_T120I,NSP12_F192V,N_D377Y,NSP13_H164Y,M_I82T,Spike_D950N,NS7b_T40I,NSP3_A1736V,NSP13_P77L,Spike_E156G,NSP3_H1307Y,NSP3_P1469S,Spike_T478K,NSP6_T77A,NSP12_P323L,Spike_D614G,NSP4_V167L,Spike_L452R)	2021-11-11		North America / USA
EPI_ISL_5779061	2021-10-07	North America	USA	Washington	Human	GK	AY.44	VOC Delta GK (B.1.617.2+AY.*) first detected in India	(N_G215C,NS8_L60F,N_D63G,N_R203M,NSP12_G671S,NSP4_H313Y,NS3_S26L,Spike_P681R,Spike_R158del,NSP3_P1228L,NS7a_V82A,NSP3_A488S,Spike_F157del,NSP4_T492I,NSP14_A394V,Spike_T19R,NS7a_T120I,NSP12_F192V,N_D377Y,NSP13_H164Y,M_I82T,Spike_D950N,NS7b_T40I,NSP3_A1736V,NSP13_P77L,Spike_E156G,NSP3_H1307Y,NSP3_P1469S,Spike_T478K,NSP6_T77A,NSP12_P323L,Spike_D614G,NSP4_V167L,Spike_L452R)	2021-10-30		North America / USA
EPI_ISL_4556052	2021-08-23	North America	USA	Maryland	Human	GK	AY.44	VOC Delta GK (B.1.617.2+AY.*) first detected in India	(N_G215C,N_D63G,N_R203M,NSP12_G671S,Spike_G142D,NS3_S26L,Spike_P681R,Spike_R158del,NSP3_P1228L,NS7a_V82A,NSP3_A488S,Spike_F157del,NSP4_T492I,NSP14_A394V,Spike_T19R,NS7a_T120I,NSP12_F192V,N_D377Y,M_I82T,Spike_D950N,NS7b_T40I,NSP3_A1736V,NSP13_P77L,Spike_E156G,NSP3_P1469S,Spike_T478K,NSP6_T77A,NSP12_P323L,Spike_D614G,NSP4_V167L,Spike_L452R)	2021-09-28		North America / USA
EPI_ISL_5616201	2021-10-16	North America	USA	California	Human	GK	AY.44	VOC Delta GK (B.1.617.2+AY.*) first detected in India	(N_G215C,NS8_L60F,N_D63G,N_R203M,NSP12_G671S,Spike_G142D,NS3_S26L,Spike_P681R,Spike_R158del,NSP3_P1228L,NS7a_V82A,NSP3_A488S,Spike_F157del,NSP4_T492I,NSP14_A394V,Spike_T19R,NS7a_T120I,NSP12_F192V,N_D377Y,NSP13_H164Y,M_I82T,Spike_D950N,NS7b_T40I,NSP3_A1736V,NSP13_P77L,Spike_E156G,NSP3_H1307Y,NSP3_P1469S,Spike_T478K,NSP6_T77A,NSP12_P323L,Spike_D614G,NSP4_V167L,Spike_L452R)	2021-10-27		North America / USA
EPI_ISL_5587377	2021-10-19	North America	USA	California	Human	GK	AY.44	VOC Delta GK (B.1.617.2+AY.*) first detected in India	(N_G215C,NS8_L60F,N_D63G,N_R203M,NSP12_G671S,Spike_G142D,NS3_S26L,Spike_P681R,Spike_R158del,NSP3_P1228L,NS7a_V82A,NSP3_A488S,Spike_F157del,NSP4_T492I,NSP14_A394V,Spike_T19R,NS7a_T120I,NSP12_F192V,N_D377Y,NSP13_H164Y,M_I82T,Spike_D950N,NS7b_T40I,NSP3_A1736V,NSP13_P77L,NSP15_T114M,Spike_E156G,NSP3_H1307Y,Spike_K187I,NSP3_P1469S,Spike_T478K,NSP6_T77A,NSP12_P323L,Spike_D614G,Spike_F306L,NSP4_V167L,Sp…	2021-10-27		North America / USA
EPI_ISL_7832640	2021-11-19	North America	USA	Colorado	Human	GK	AY.44	VOC Delta GK (B.1.617.2+AY.*) first detected in India	(N_G215C,NS8_L60F,N_D63G,N_R203M,NSP12_G671S,NSP1_L122F,Spike_G142D,NS3_S26L,Spike_P681R,Spike_R158del,NSP3_P1228L,NS7a_V82A,NSP3_A488S,Spike_F157del,NSP4_T492I,NSP14_A394V,Spike_T19R,NS7a_T120I,NSP12_F192V,N_D377Y,NSP2_P191S,NSP13_H164Y,M_I82T,Spike_D950N,NS7b_T40I,NSP3_A1736V,NSP13_P77L,NSP2_A357S,Spike_E156G,NSP3_H1307Y,NSP3_P1469S,NSP12_M463I,Spike_T478K,NSP6_T77A,NS3_I35M,NSP12_P323L,NSP2_P1…	2021-12-18		North America / USA
EPI_ISL_6786198	2021-11-06	North America	USA	Michigan	Human	GK	AY.44	VOC Delta GK (B.1.617.2+AY.*) first detected in India	(N_G215C,NS8_L60F,N_D63G,N_R203M,NSP12_G671S,Spike_G142D,NS3_S26L,Spike_P681R,Spike_R158del,NSP3_P1228L,NS7a_V82A,NSP3_A488S,Spike_F157del,NSP4_T492I,NSP14_A394V,Spike_T19R,NS7a_T120I,NSP12_F192V,N_D377Y,NSP13_H164Y,M_I82T,Spike_D950N,NS7b_T40I,NSP3_A1736V,NSP13_P77L,Spike_E156G,NSP3_H1307Y,NSP3_P1469S,Spike_T478K,NSP6_T77A,NSP12_P323L,Spike_D614G,NSP4_V167L,Spike_L452R)	2021-11-26		North America / USA
EPI_ISL_5986203	2021-10-02	North America	USA	California	Human	GK	AY.44	VOC Delta GK (B.1.617.2+AY.*) first detected in India	(N_G215C,NS8_L60F,N_D63G,N_R203M,NSP12_G671S,Spike_G142D,NS3_S26L,Spike_P681R,Spike_R158del,NSP3_P1228L,NS7a_V82A,NSP3_A488S,Spike_F157del,NSP4_T492I,NSP14_A394V,Spike_T19R,NS7a_T120I,NSP12_F192V,N_D377Y,NSP13_H164Y,M_I82T,Spike_D950N,NS7b_T40I,NSP3_A1736V,NSP13_P77L,Spike_E156G,NSP3_H1307Y,NSP3_P1469S,Spike_T478K,NSP6_T77A,NSP12_P323L,Spike_D614G,NSP4_V167L,Spike_L452R)	2021-11-05		North America / USA
EPI_ISL_4479465	2021-09-17	Europe	United Kingdom	Scotland	Human	GK	AY.4.2	VOC Delta GK (B.1.617.2+AY.*) first detected in India	(N_G215C,NSP3_A1711V,Spike_T95I,N_D63G,N_R203M,NSP12_G671S,Spike_G142D,NS3_S26L,Spike_P681R,Spike_R158del,NSP3_P1228L,NS7a_V82A,NSP3_A488S,Spike_F157del,NSP4_T492I,NSP14_A394V,Spike_T19R,NS7a_T120I,Spike_A222V,N_D377Y,M_I82T,Spike_D950N,NS7b_T40I,NSP13_P77L,Spike_E156G,NSP3_P1469S,Spike_T478K,Spike_Y145H,NSP6_T77A,NSP12_P323L,Spike_D614G,NSP4_V167L,Spike_L452R)	2021-09-24		Europe / United Kingdom
EPI_ISL_8166186	2021-12-20	Europe	United Kingdom	England	Human	GK	AY.4.2	VOC Delta GK (B.1.617.2+AY.*) first detected in India	(N_G215C,NSP3_A1711V,Spike_T95I,N_D63G,N_R203M,NSP3_D174Y,NSP12_G671S,Spike_G142D,NS3_S26L,Spike_P681R,Spike_R158del,NSP3_P1228L,NS7a_V82A,NSP3_A488S,Spike_F157del,NSP3_I341V,NSP4_T492I,NSP14_A394V,Spike_T19R,NS7a_T120I,Spike_A222V,N_D377Y,M_I82T,Spike_D950N,NS7b_T40I,NSP13_P77L,Spike_E156G,NSP3_P1469S,Spike_T478K,Spike_Y145H,NS7a_P45L,NSP6_T77A,Spike_V36F,NSP12_P323L,Spike_D614G,NSP4_V167L,Spike…	2021-12-29		Europe / United Kingdom
EPI_ISL_7842486	2021-12-12	Europe	United Kingdom	England	Human	GK	AY.4.2	VOC Delta GK (B.1.617.2+AY.*) first detected in India	(NSP2_V363I,N_G215C,NSP3_A1711V,Spike_T95I,N_D63G,N_R203M,NSP2_T580N,NSP12_G671S,Spike_G142D,NSP3_P1103S,NS3_S26L,Spike_P681R,Spike_R158del,NSP3_P1228L,NS7a_V82A,NSP3_A488S,Spike_F157del,NSP4_T492I,NSP14_A394V,Spike_T19R,NS7a_T120I,Spike_A222V,N_D377Y,M_I82T,Spike_D950N,NS7b_T40I,NSP13_P77L,Spike_E156G,NSP3_P1469S,Spike_T478K,Spike_Y145H,NSP6_T77A,NSP12_P323L,NSP16_R216N,Spike_D614G,NSP4_V167L,Sp…	2021-12-19		Europe / United Kingdom
EPI_ISL_3704191	2021-08-17	Europe	United Kingdom	England	Human	GK	AY.4.2	VOC Delta GK (B.1.617.2+AY.*) first detected in India	(N_G215C,NSP3_A1711V,Spike_T95I,N_D63G,N_R203M,NSP12_G671S,Spike_G142D,NS3_S26L,Spike_P681R,Spike_R158del,NSP3_P1228L,NS7a_V82A,NSP3_A488S,Spike_F157del,NSP4_T492I,NSP14_A394V,Spike_T19R,NS7a_T120I,Spike_A222V,N_D377Y,M_I82T,Spike_D950N,NS7b_T40I,NSP13_P77L,Spike_E156G,NSP3_P1469S,Spike_T478K,Spike_Y145H,NSP6_T77A,NSP12_P323L,NSP16_R216N,Spike_D614G,NSP4_V167L,Spike_L452R)	2021-08-26		Europe / United Kingdom
EPI_ISL_9071526	2021-11-21	Europe	Spain	Galicia	Human	GK	AY.4.2	VOC Delta GK (B.1.617.2+AY.*) first detected in India	(N_G215C,NSP3_A1711V,Spike_T95I,N_D63G,N_R203M,NSP12_G671S,NSP6_I162V,Spike_G142D,NS3_S26L,Spike_P681R,Spike_R158del,NSP3_P1228L,NS7a_V82A,NSP3_A488S,Spike_F157del,NSP4_T492I,NSP14_A394V,Spike_T19R,NS7a_T120I,Spike_A222V,N_D377Y,M_I82T,Spike_D950N,NS7b_T40I,NSP13_P77L,Spike_E156G,NSP3_P1469S,Spike_T478K,Spike_Y145H,NSP6_T77A,NSP12_P323L,Spike_D614G,NSP4_V167L,Spike_L452R)	2022-01-25		Europe / Spain
EPI_ISL_8278741	2021-12-20	Europe	United Kingdom	England	Human	GK	AY.4.2	VOC Delta GK (B.1.617.2+AY.*) first detected in India	(N_G215C,NSP3_A1711V,Spike_T95I,N_D63G,N_R203M,NSP12_G671S,Spike_G142D,NS3_S26L,Spike_A701V,Spike_P681R,Spike_R158del,NSP3_P1228L,NSP14_A100S,NS7a_V82A,NSP3_A488S,Spike_F157del,NSP4_T492I,NSP14_A394V,Spike_T19R,NS7a_T120I,Spike_A222V,N_D377Y,M_I82T,Spike_D950N,NS7b_T40I,NSP13_P77L,Spike_E156G,NSP3_P1469S,Spike_T478K,Spike_Y145H,NSP6_T77A,NSP12_P323L,Spike_D614G,NSP4_V167L,Spike_L452R)	2022-01-01		Europe / United Kingdom
EPI_ISL_5242968	2021-10-09	Europe	United Kingdom	Scotland	Human	GK	AY.4.2	VOC Delta GK (B.1.617.2+AY.*) first detected in India	(N_G215C,NSP3_A1711V,Spike_T95I,N_D63G,N_R203M,NSP12_G671S,NSP13_R392C,Spike_G142D,NS3_S26L,Spike_P681R,Spike_R158del,NSP3_P1228L,NS7a_V82A,NSP3_A488S,Spike_F157del,NSP4_T492I,NSP14_A394V,Spike_T19R,NS7a_T120I,Spike_A222V,NSP3_E1252A,N_D377Y,M_I82T,NSP12_T806I,Spike_D950N,NS7b_T40I,NSP13_P77L,Spike_E156G,NSP3_P1469S,Spike_T478K,Spike_Y145H,NSP6_T77A,NSP12_P323L,Spike_D614G,NSP4_V167L,Spike_L452R)	2021-10-16		Europe / United Kingdom
EPI_ISL_6357526	2021-11-08	Europe	United Kingdom	England	Human	GK	AY.4.2	VOC Delta GK (B.1.617.2+AY.*) first detected in India	(N_G215C,NSP3_A1711V,Spike_T95I,N_D63G,N_R203M,NSP12_G671S,Spike_G142D,NS3_S26L,Spike_P681R,Spike_R158del,NSP3_P1228L,NS7a_V82A,NSP3_A488S,Spike_F157del,NSP4_T492I,NSP14_A394V,Spike_T19R,NS7a_T120I,Spike_A222V,N_D377Y,M_I82T,NSP9_V7I,Spike_D950N,NS7b_T40I,NSP13_P77L,NSP4_V94A,Spike_E156G,NSP3_P1469S,Spike_T478K,Spike_Y145H,NSP6_T77A,NSP12_P323L,NSP12_F694Y,Spike_D614G,NSP4_V167L,Spike_L452R)	2021-11-17		Europe / United Kingdom
EPI_ISL_8166654	2021-12-16	Europe	United Kingdom	England	Human	GK	AY.4.2	VOC Delta GK (B.1.617.2+AY.*) first detected in India	(N_G215C,NSP3_A1711V,Spike_T95I,N_D63G,NSP14_P203S,N_R203M,NSP12_G671S,Spike_G142D,NS3_S26L,Spike_P681R,Spike_R158del,NSP3_P1228L,NS7a_V82A,NSP3_A488S,Spike_F157del,NSP4_T492I,NSP14_A394V,Spike_T19R,NS7a_T120I,Spike_A222V,N_D377Y,M_I82T,Spike_D950N,NSP10_A104S,NS7b_T40I,NSP13_P77L,Spike_E156G,NSP3_P1469S,NSP3_T779I,M_S212G,Spike_T478K,Spike_Y145H,NSP6_T77A,NSP12_P323L,NSP16_R216N,Spike_D614G,NSP4…	2021-12-29		Europe / United Kingdom
EPI_ISL_5791985	2021-10-21	Europe	United Kingdom	England	Human	GK	AY.4.2	VOC Delta GK (B.1.617.2+AY.*) first detected in India	(N_T135I,N_G215C,NSP3_A1711V,Spike_T95I,N_D63G,N_R203M,NSP12_G671S,Spike_G142D,NS3_S26L,Spike_P681R,Spike_R158del,NSP3_P1228L,NS7a_V82A,NSP3_A488S,Spike_F157del,NSP4_T492I,NSP14_A394V,Spike_T19R,NS7a_T120I,Spike_A222V,N_D377Y,M_I82T,Spike_D950N,NS7b_T40I,NSP13_P77L,Spike_E156G,NSP3_P1469S,Spike_T478K,Spike_Y145H,NSP6_T77A,NSP12_P323L,Spike_D614G,NSP4_V167L,Spike_L452R)	2021-10-31		Europe / United Kingdom
EPI_ISL_1291661	2021-02-03	North America	USA	Arizona	Human	GH	B.1.427	VOI Epsilon GH/452R.V1 (B.1.429+B.1.427) first detected in USA/California	(N_T205I,NS3_Q57H,NSP2_T85I,NSP3_A149S,NS7a_P99L,NSP13_D260Y,NSP13_P53L,NSP12_P323L,Spike_D614G,NSP4_S395T,Spike_W152C,Spike_L452R,NSP13_M274I,Spike_S13I)	2021-03-18		North America / USA
EPI_ISL_1086881	2021-01-27	North America	USA	Florida	Human	GH	B.1.427	VOI Epsilon GH/452R.V1 (B.1.429+B.1.427) first detected in USA/California	(Spike_E154D,NS8_A65V,N_T205I,NS3_Q57H,NSP13_A368V,NSP2_T85I,NSP13_D260Y,NSP12_K478N,NSP13_P53L,NSP12_P323L,Spike_D614G,NSP4_S395T,NSP5_A94T,Spike_W152C,Spike_L452R,Spike_S13I,Spike_W258L)	2021-02-26		North America / USA
EPI_ISL_1254055	2021-02-25	North America	USA	California	Human	GH	B.1.427	VOI Epsilon GH/452R.V1 (B.1.429+B.1.427) first detected in USA/California	(NS3_V13I,NS8_A65V,N_T205I,NSP10_T58I,NS3_Q57H,NSP2_T85I,NSP13_D260Y,NSP13_P53L,NSP12_P323L,Spike_D614G,NSP4_S395T,Spike_W152C,Spike_L452R,Spike_S13I,Spike_W258L)	2021-03-15		North America / USA
EPI_ISL_4363113	2021-04-14	North America	USA	Illinois	Human	GH	B.1.427	VOI Epsilon GH/452R.V1 (B.1.429+B.1.427) first detected in USA/California	(NSP3_N1263del,NSP14_N176D,N_T205I,NS7a_L77V,NS3_Q57H,NSP5_V186F,NSP2_T85I,NS3_T175I,NSP13_D260Y,NSP13_P53L,NSP12_P323L,NSP3_P141S,Spike_D614G,NSP4_S395T,Spike_W152C,Spike_L452R,NSP3_S1424F,Spike_S13I,Spike_P9L)	2021-09-21		North America / USA
EPI_ISL_1815685	2021-02-03	North America	USA	California	Human	GH	B.1.427	VOI Epsilon GH/452R.V1 (B.1.429+B.1.427) first detected in USA/California	(N_T205I,NS3_Q57H,NSP2_T85I,NSP2_I349T,N_V270L,NSP13_D260Y,NSP13_P53L,NSP12_P323L,Spike_D614G,NSP4_S395T,Spike_W152C,Spike_L452R,Spike_S13I,NSP9_M12L)	2021-04-30		North America / USA
EPI_ISL_8636218	2021-02-17	North America	USA	California	Human	GH	B.1.427	VOI Epsilon GH/452R.V1 (B.1.429+B.1.427) first detected in USA/California	(NSP6_L125F,N_T205I,NS3_Q57H,NSP2_T85I,NSP13_D260Y,NSP13_P53L,NSP12_P323L,Spike_D614G,NSP3_D714G,NSP4_S395T,Spike_W152C,Spike_L452R,Spike_S13I)	2022-01-12		North America / USA
EPI_ISL_1460085	2021-03-21	North America	USA	California	Human	GH	B.1.427	VOI Epsilon GH/452R.V1 (B.1.429+B.1.427) first detected in USA/California	(NSP3_P968L,NSP12_T801A,NSP3_Q981R,NS7b_F30C,N_T205I,NS3_Q57H,NSP2_T85I,NSP5_L89F,NSP13_D260Y,NSP13_P53L,NSP12_P323L,NSP14_E453D,Spike_D614G,NSP4_S395T,NSP13_P529L,Spike_W152C,Spike_L452R,Spike_S13I)	2021-04-02		North America / USA
EPI_ISL_1460064	2021-03-19	North America	USA	California	Human	GH	B.1.427	VOI Epsilon GH/452R.V1 (B.1.429+B.1.427) first detected in USA/California	(NSP3_L1685F,N_T205I,NS3_Q57H,NSP2_T85I,Spike_L1244I,NSP13_D260Y,NSP13_P53L,NSP12_P323L,Spike_D614G,NSP4_S395T,Spike_W152C,Spike_L452R,Spike_S13I)	2021-04-02		North America / USA
EPI_ISL_1209222	2021-02-11	North America	USA	Washington	Human	GH	B.1.427	VOI Epsilon GH/452R.V1 (B.1.429+B.1.427) first detected in USA/California	(NSP2_A476V,N_T205I,NS3_Q57H,NSP2_T85I,NSP2_I349T,NSP13_D260Y,NSP13_P53L,NSP12_P323L,Spike_D614G,NS3_V225A,NSP4_S395T,Spike_W152C,Spike_L452R,Spike_S13I,Spike_S1252F)	2021-03-11		North America / USA
EPI_ISL_1087233	2021-01-23	North America	USA	Arizona	Human	GH	B.1.427	VOI Epsilon GH/452R.V1 (B.1.429+B.1.427) first detected in USA/California	(NSP6_L125F,N_T205I,NS3_Q57H,NSP2_T85I,NSP13_D260Y,NSP13_P53L,NSP12_P323L,Spike_D614G,NSP4_S395T,Spike_W152C,Spike_L452R)	2021-02-26		North America / USA
EPI_ISL_6691099	2021-09-15	Asia	India	Maharashtra	Human	GK	AY.112	VOC Delta GK (B.1.617.2+AY.*) first detected in India	(N_G215C,NSP14_P443L,Spike_G932S,Spike_T95I,N_D63G,N_R203M,NSP12_G671S,NS3_L85F,Spike_G142D,NSP14_L442F,NS3_S26L,Spike_P681R,NSP3_P1228L,NSP7_Q34R,NS7a_V82A,NSP3_A488S,NSP4_T492I,NSP14_A394V,Spike_T19R,NS7a_T120I,N_D377Y,M_I82T,Spike_D950N,NS7b_T40I,NSP13_P77L,NSP12_A382V,NSP3_P1469S,Spike_T478K,NSP6_T77A,NSP12_P323L,Spike_D614G,NSP4_V167L,Spike_L452R)	2021-11-24		Asia / India
EPI_ISL_10067529		Asia	India	Delhi	Human	G	AY.112	VOC Delta GK (B.1.617.2+AY.*) first detected in India	(N_D377Y,M_I82T,Spike_T95I,N_R203M,NS7b_T40I,NSP12_G671S,NSP13_P77L,NS3_S26L,Spike_P681R,NSP6_T77A,NSP12_P323L,Spike_D950B,Spike_D614G,Spike_L452R,NS7a_V82A)	2022-02-18		Asia / India
EPI_ISL_6146549	2021-11-01	Europe	United Kingdom	England	Human	GK	AY.112	VOC Delta GK (B.1.617.2+AY.*) first detected in India	(N_G215C,Spike_T95I,N_D63G,N_R203M,NSP12_G671S,NSP2_T44I,NS3_S26L,Spike_P681R,NSP3_P1228L,NS8_E106stop,NS7a_V82A,NSP3_A488S,NSP15_K12N,NSP4_T492I,NSP14_A394V,Spike_T19R,NS7a_T120I,N_D377Y,M_I82T,Spike_D950N,NS7b_T40I,N_I157T,NSP13_P77L,NSP3_P1469S,Spike_T478K,NSP6_T77A,NSP12_P323L,Spike_D614G,Spike_V1104L,Spike_L452R,NSP4_V167L)	2021-11-10		Europe / United Kingdom
EPI_ISL_5235419	2021-09-17	North America	USA	New York	Human	GK	AY.112	VOC Delta GK (B.1.617.2+AY.*) first detected in India	(N_G215C,Spike_T95I,N_D63G,NSP13_E319D,N_R203M,NSP12_G671S,NSP14_I242V,NSP4_H313Y,Spike_G142D,NSP5_S254F,NSP2_P602L,NS3_S26L,Spike_P681R,Spike_R158del,NSP3_P1228L,M_A2T,NS3_G18V,NSP3_A488S,Spike_F157del,NSP4_T492I,NSP14_A394V,Spike_T19R,NS7a_T120I,N_S183T,N_D377Y,M_I82T,Spike_D950N,NSP16_T35I,NS3_D142H,NS7b_T40I,NSP13_P77L,Spike_E156G,NSP1_V84del,NSP3_P1469S,NSP4_V129F,Spike_T478K,NSP6_T77A,NSP12…	2021-10-15		North America / USA
EPI_ISL_3915858	2021-08-22	Europe	Belgium	Borgerhout	Human	GK	AY.112	VOC Delta GK (B.1.617.2+AY.*) first detected in India	(N_G215C,Spike_T95I,N_D63G,NSP2_C177S,N_R203M,NSP12_G671S,NS3_L85F,NS3_S26L,Spike_P681R,Spike_R158del,NSP3_P1228L,NS7a_V82A,NSP3_A488S,Spike_F157del,NSP4_T492I,NSP14_A394V,Spike_T19R,NS7a_T120I,N_D377Y,M_I82T,Spike_D950N,NS7b_T40I,NSP13_P77L,Spike_E156G,NSP3_P1469S,NS3_D265Y,Spike_T478K,NSP6_T77A,NSP2_G481S,NSP12_P323L,Spike_D614G,NSP4_V167L,Spike_L452R,NS8_G8R)	2021-09-03		Europe / Belgium
EPI_ISL_7069927	2021-11-15	Europe	Germany	Saxony-Anhalt	Human	GK	AY.112	VOC Delta GK (B.1.617.2+AY.*) first detected in India	(Spike_P25H,N_G215C,N_D63G,N_R203M,NSP12_G671S,NS3_L85F,NS3_S26L,Spike_P681R,NS3_L108F,Spike_R158del,NSP3_P1228L,NS7a_V82A,NSP3_A488S,Spike_F157del,NSP4_T492I,NSP14_A394V,Spike_T19R,NS7a_T120I,N_D377Y,M_I82T,Spike_D950N,NS7b_T40I,NSP13_P77L,Spike_E156G,NSP3_P1469S,Spike_T478K,NSP6_T77A,NSP16_M42L,NSP2_G481S,NSP4_Y247F,NSP12_P323L,Spike_D614G,NSP4_V167L,Spike_L452R,NSP16_A34V)	2021-12-03		Europe / Germany
EPI_ISL_4411350	2021-08-31	Europe	France	Centre Val de Loire	Human	GK	AY.112	VOC Delta GK (B.1.617.2+AY.*) first detected in India	(N_G215C,Spike_T95I,N_D63G,N_R203M,NSP12_G671S,NS3_L85F,NS3_S26L,Spike_P681R,Spike_R158del,NSP3_G337C,NSP3_P1228L,NS7a_V82A,NSP3_A488S,Spike_F157del,NSP4_T492I,NSP14_A394V,Spike_T19R,Spike_D627N,NS7a_T120I,N_D377Y,M_I82T,Spike_D950N,NS7b_T40I,NSP13_P77L,Spike_E156G,NSP3_S1495P,NSP3_P1469S,Spike_T478K,NSP6_T77A,NSP2_G481S,NSP12_P323L,Spike_D614G,NSP4_V167L,Spike_L452R)	2021-09-22		Europe / France
EPI_ISL_6507007	2021-11-07	Europe	Denmark	Hovedstaden	Human	GK	AY.112	VOC Delta GK (B.1.617.2+AY.*) first detected in India	(N_G215C,NSP1_R73C,Spike_T95I,N_D63G,NSP1_M85del,N_R203M,NSP12_G671S,Spike_G142D,NS3_S26L,Spike_P681R,Spike_R158del,NSP3_P1228L,NSP3_A488S,Spike_F157del,NSP4_T492I,NSP14_A394V,Spike_T19R,NS7a_T120I,NSP4_S410N,N_S183T,N_D377Y,M_I82T,Spike_D950N,NSP16_T35I,NS7b_T40I,NSP13_P77L,Spike_E156G,NSP3_P1469S,Spike_T478K,NSP6_T77A,NSP12_P323L,Spike_D614G,NSP4_V167L,Spike_L452R)	2021-11-19		Europe / Denmark
EPI_ISL_6737135	2021-11-09	Europe	Denmark	Sjaelland	Human	GK	AY.112	VOC Delta GK (B.1.617.2+AY.*) first detected in India	(N_G215C,Spike_T95I,N_D63G,N_R203M,NSP12_G671S,Spike_G142D,NS3_S26L,Spike_P681R,Spike_R158del,NSP3_P1228L,NSP3_A488S,Spike_F157del,NSP4_T492I,NSP14_A394V,Spike_T19R,NS7a_T120I,N_S183T,N_D377Y,M_I82T,Spike_D950N,NSP16_T35I,NS7b_T40I,NSP13_P77L,Spike_E156G,NSP3_P1469S,Spike_T478K,NSP6_T77A,NSP12_A423V,NSP12_P323L,Spike_D614G,NSP4_V167L,Spike_L452R)	2021-11-25		Europe / Denmark
EPI_ISL_9503625	2021-12-06	Asia	India	Maharashtra	Human	GK	AY.112	VOC Delta GK (B.1.617.2+AY.*) first detected in India	(N_G215C,Spike_T95I,N_D63G,N_R203M,NSP12_G671S,NS3_L85F,Spike_G142D,NS3_S26L,NS8_F120L,Spike_V308L,Spike_P681R,NSP3_P1228L,NS7a_V82A,NSP3_A488S,NSP4_T492I,NSP3_A1819S,NSP14_A394V,Spike_T19R,NS7a_T120I,N_D377Y,M_I82T,Spike_D950N,NS7b_T40I,NSP13_P77L,NSP14_A119V,NSP3_P1469S,Spike_T478K,NSP6_T77A,NSP12_P323L,Spike_D614G,Spike_ins214XXX,NSP4_V167L,Spike_L452R,NSP3_S1106G)	2022-02-04		Asia / India
EPI_ISL_4728466	2021-08-27	North America	USA	Hawaii	Human	GK	AY.118	VOC Delta GK (B.1.617.2+AY.*) first detected in India	(N_G215C,Spike_T95I,N_D63G,N_R203M,NSP12_G671S,Spike_G142D,NSP2_P624L,NS3_S26L,Spike_P681R,Spike_R158del,NSP3_P1228L,NS7a_V82A,NSP3_A488S,Spike_F157del,NS6_E46V,NSP4_T492I,NSP14_A394V,Spike_T19R,NS7a_T120I,N_D377Y,M_I82T,Spike_D950N,NS7b_T40I,NSP13_P77L,Spike_E156G,NSP3_E229K,NSP3_P1469S,NSP2_T85I,Spike_T478K,NSP6_T77A,NSP12_P323L,Spike_D614G,NSP4_V167L,Spike_L452R)	2021-10-01		North America / USA
EPI_ISL_4981541	2021-09-09	North America	USA	Florida	Human	GK	AY.118	VOC Delta GK (B.1.617.2+AY.*) first detected in India	(N_G215C,N_D63G,N_R203M,NSP12_D303G,NSP12_G671S,NS3_S26L,Spike_P681R,Spike_R158del,NSP3_P1228L,NS7a_V82A,NSP3_A488S,Spike_F157del,NS6_E46V,NSP4_T492I,NSP14_A394V,Spike_T19R,NS7a_T120I,N_D377Y,M_I82T,Spike_D950N,NS7b_T40I,NSP13_P77L,Spike_E156G,NSP15_L119I,NSP5_V73I,Spike_T478K,NSP6_T77A,NSP12_P323L,Spike_D614G,NSP4_V167L,Spike_L452R)	2021-10-08		North America / USA
EPI_ISL_6159651	2021-09-11	North America	USA	California	Human	GK	AY.118	VOC Delta GK (B.1.617.2+AY.*) first detected in India	(N_G215C,Spike_T95I,N_D63G,N_R203M,NSP12_G671S,NS3_S26L,Spike_P681R,Spike_R158del,NSP3_P1228L,NS7a_V82A,NSP3_A488S,Spike_F157del,NSP4_T492I,NSP14_A394V,Spike_T19R,NS7a_T120I,N_D377Y,M_I82T,Spike_D950N,NS7b_T40I,NSP13_P77L,Spike_E156G,NSP3_P1469S,Spike_T478K,NSP6_T77A,NSP12_P323L,Spike_D614G,Spike_L452R,NSP4_V167L)	2021-11-10		North America / USA
EPI_ISL_3937033	2021-08-11	North America	USA	California	Human	GK	AY.118	VOC Delta GK (B.1.617.2+AY.*) first detected in India	(N_G215C,Spike_T95I,N_D63G,N_R203M,NSP12_G671S,Spike_G142D,NS3_S26L,Spike_P681R,Spike_R158del,NSP3_P1228L,NS7a_V82A,NSP3_A488S,Spike_F157del,NS6_E46V,NSP4_T492I,NSP14_A394V,Spike_T19R,NS7a_T120I,Spike_V11I,N_D377Y,M_I82T,Spike_D950N,NS7b_T40I,NSP13_P77L,Spike_E156G,NSP3_P1469S,Spike_T478K,NSP6_T77A,NSP12_P323L,Spike_D614G,NSP4_V167L,Spike_L452R,NS7a_Y20H)	2021-09-03		North America / USA
EPI_ISL_6064059	2021-10-06	North America	USA	Texas	Human	GK	AY.118	VOC Delta GK (B.1.617.2+AY.*) first detected in India	(N_G215C,Spike_T95I,N_D63G,N_R203M,NSP12_G671S,Spike_G142D,NS3_S26L,Spike_P681R,Spike_R158del,NSP3_P1228L,NS7a_V82A,NSP3_A488S,Spike_F157del,NS6_E46V,NSP4_T492I,NSP14_A394V,Spike_T19R,NS7a_T120I,N_D377Y,M_I82T,Spike_D950N,NS7b_T40I,NSP13_P77L,Spike_D1153Y,Spike_E156G,NSP5_V73I,NSP3_P1469S,Spike_T478K,NSP14_L174F,NSP6_T77A,NSP14_P43L,NSP12_P323L,Spike_D614G,NSP4_V167L,Spike_L452R)	2021-11-08		North America / USA
EPI_ISL_8404595	2021-10-18	North America	USA	California	Human	GK	AY.118	VOC Delta GK (B.1.617.2+AY.*) first detected in India	(N_G215C,Spike_T95I,N_D63G,N_R203M,NSP12_G671S,NSP10_T115I,Spike_G142D,NS3_S26L,Spike_P681R,Spike_R158del,NSP3_P1228L,M_A2V,NS7a_V82A,NSP3_A488S,Spike_F157del,NS6_E46V,NSP4_T492I,NSP14_A394V,Spike_T19R,NS7a_T120I,N_D377Y,M_I82T,Spike_D950N,NS7b_T40I,NSP13_P77L,M_V70L,Spike_E156G,NSP3_P1469S,NSP12_L614F,NSP3_P153L,Spike_T478K,NSP6_T77A,NSP12_P323L,Spike_D614G,NSP16_V294F,NSP4_V167L,Spike_L452R)	2022-01-05		North America / USA
EPI_ISL_3756692	2021-08-01	North America	USA	Idaho	Human	GK	AY.118	VOC Delta GK (B.1.617.2+AY.*) first detected in India	(NSP6_A54del,N_G215C,Spike_T95I,NSP6_M57L,NSP6_G48del,N_R203M,NSP6_K61del,NSP12_G671S,NSP6_N40del,Spike_G142D,NSP6_A76S,NSP6_N82S,NSP6_A41del,NSP6_L72Q,NSP6_V78I,NSP6_ins79M,NSP6_Y85F,NSP6_F66L,NSP3_P1228L,M_A2V,NS7a_V82A,NSP4_T492I,Spike_T19R,NS7a_T120I,NSP6_A51del,NSP6_M58L,M_I82T,NSP6_F42del,Spike_D950N,NSP6_H64del,NS7b_T40I,NSP6_A65L,NSP3_P1469S,NSP6_F70L,Spike_T478K,NSP6_Y38M,NSP6_L37C,NSP6_…	2021-08-27		North America / USA
EPI_ISL_6411240	2021-10-12	North America	USA	Arkansas	Human	GK	AY.118	VOC Delta GK (B.1.617.2+AY.*) first detected in India	(N_G215C,Spike_T95I,N_D63G,N_R203M,NSP12_G671S,NS3_S26L,Spike_P681R,Spike_R158del,NSP3_P1228L,NS7a_V82A,NSP3_A488S,Spike_F157del,NS6_E46V,NSP4_T492I,NSP14_A394V,Spike_T19R,NS7a_T120I,N_D377Y,M_I82T,Spike_D950N,NS7b_T40I,NSP13_P77L,NSP3_P1665S,Spike_E156G,NSP5_V73I,NSP3_P1469S,Spike_T478K,M_K15N,NSP6_T77A,NSP12_P323L,Spike_D614G,NSP4_V167L,Spike_L452R)	2021-11-17		North America / USA
EPI_ISL_7177142	2021-11-16	North America	USA	Michigan	Human	GK	AY.118	VOC Delta GK (B.1.617.2+AY.*) first detected in India	(N_G215C,Spike_T95I,N_D63G,N_R203M,NSP12_G671S,Spike_G142D,NS3_S26L,Spike_P681R,Spike_R158del,NSP3_P1228L,M_A2V,NS7a_V82A,NSP3_A488S,Spike_F157del,NS6_E46V,NSP4_T492I,NSP14_A394V,NS7a_T120I,NSP1_F143del,N_D377Y,M_I82T,Spike_D950N,NS7b_T40I,NSP1_K141del,NSP13_P77L,Spike_E156G,NSP3_S1782L,NSP1_S142del,NSP3_P1469S,Spike_T478K,NSP6_T77A,NSP12_P323L,Spike_D614G,NSP4_V167L,Spike_L452R)	2021-12-05		North America / USA
EPI_ISL_4564864	2021-09-17	North America	USA	North Carolina	Human	GK	AY.118	VOC Delta GK (B.1.617.2+AY.*) first detected in India	(N_G215C,Spike_T95I,N_D63G,N_R203M,NSP12_G671S,NS3_S26L,Spike_P681R,Spike_R158del,NSP3_P1228L,NS8_E106stop,NS7a_V82A,NSP3_A488S,Spike_F157del,NS6_E46V,NSP4_T492I,NSP14_A394V,Spike_T19R,NS7a_T120I,N_D377Y,M_I82T,Spike_D950N,NS7b_T40I,NSP13_P77L,Spike_E156G,NSP5_V73I,NSP3_P1469S,Spike_T478K,NSP6_T77A,NSP12_P323L,Spike_D614G,NSP4_V167L,Spike_L452R)	2021-09-28		North America / USA
EPI_ISL_4045665	2021-09-02	Europe	United Kingdom	England	Human	GK	AY.4.11	VOC Delta GK (B.1.617.2+AY.*) first detected in India	(N_G215C,NSP3_A1711V,Spike_T95I,N_D63G,N_R203M,NSP12_G671S,Spike_G142D,NS3_S26L,NSP14_V101I,Spike_P681R,Spike_R158del,NSP3_P1228L,NS7a_V82A,NSP3_A488S,Spike_F157del,NSP4_T492I,NSP14_A394V,Spike_T19R,NS7a_T120I,NSP3_S1717L,N_A155S,N_D377Y,M_I82T,Spike_D950N,NS7b_T40I,NSP13_P77L,Spike_E156G,NSP3_P1469S,Spike_T478K,NSP6_T77A,NSP12_P323L,Spike_D614G,NSP4_V167L,Spike_L452R)	2021-09-09		Europe / United Kingdom
EPI_ISL_8288890	2021-12-15	Europe	United Kingdom	Wales	Human	GK	AY.4.11	VOC Delta GK (B.1.617.2+AY.*) first detected in India	(N_G215C,NSP3_A1711V,Spike_T95I,N_D63G,N_R203M,NSP12_G671S,NSP3_L312F,NSP15_S261L,Spike_G142D,NS3_S26L,NSP3_R1341Q,Spike_P681R,Spike_R158del,NSP2_N524T,NSP3_P1228L,NS7a_V82A,NSP3_A488S,Spike_F157del,NSP4_T492I,NSP14_A394V,Spike_T19R,NS7a_T120I,N_D377Y,M_I82T,Spike_D950N,NS7b_T40I,NSP13_P77L,Spike_E156G,NSP3_P1469S,NS3_G224C,Spike_T478K,NSP6_T77A,NSP12_P323L,Spike_D614G,NSP4_V167L,Spike_L452R,NSP6…	2022-01-02		Europe / United Kingdom
EPI_ISL_6771847	2021-11-17	Europe	United Kingdom	England	Human	GK	AY.4.11	VOC Delta GK (B.1.617.2+AY.*) first detected in India	(N_G215C,NSP3_A1711V,Spike_T95I,N_D63G,N_R203M,NSP12_G671S,Spike_G142D,NS3_S26L,Spike_P681R,Spike_R158del,NSP3_P1228L,NS7a_V82A,NSP3_A488S,Spike_F157del,NSP4_T492I,NSP14_A394V,Spike_T19R,NS7a_T120I,NSP3_S1717L,N_D377Y,M_I82T,Spike_D950N,NS7b_T40I,NSP13_P77L,Spike_E156G,NSP3_P1469S,Spike_T478K,NSP6_T77A,NSP4_G130S,NSP12_P323L,Spike_D614G,NSP4_V167L,Spike_L452R)	2021-11-26		Europe / United Kingdom
EPI_ISL_7426131	2021-11-25	Europe	Germany	North Rhine-Westphalia	Human	GK	AY.4.11	VOC Delta GK (B.1.617.2+AY.*) first detected in India	(N_G215C,NSP3_A1711V,Spike_T95I,N_D63G,N_R203M,NSP12_G671S,NS3_S26L,Spike_P681R,Spike_R158del,NSP3_P1228L,NS7a_V82A,NSP3_A488S,Spike_F157del,NSP4_T492I,NSP14_A394V,Spike_T19R,NS7a_T120I,NSP3_S1717L,N_D377Y,M_I82T,NS7b_T40I,NSP13_P77L,Spike_E156G,NSP3_P1469S,NSP3_E545D,Spike_T478K,NSP6_T77A,NSP12_P323L,Spike_D614G,NSP4_V167L,Spike_L452R)	2021-12-09		Europe / Germany
EPI_ISL_7615474	2021-12-08	Europe	Belgium	Hooglede	Human	O	AY.4.11	VOC Delta GK (B.1.617.2+AY.*) first detected in India	(N_G215C,NSP3_A1711V,N_D63G,N_R203M,NSP12_G671S,NS3_S26L,Spike_P681R,Spike_R158del,NSP3_P1228L,NS7a_V82A,NSP3_A488S,Spike_F157del,NSP4_T492I,NSP14_A394V,Spike_T19R,NS7a_T120I,NSP3_S1717L,N_D377Y,M_I82T,NS7b_T40I,NSP13_P77L,Spike_E156G,NSP3_P1469S,Spike_T478K,NSP6_T77A,NSP12_P323L,Spike_D614G,Spike_L452R,NSP4_V167L)	2021-12-13		Europe / Belgium
EPI_ISL_5176226	2021-10-10	Europe	United Kingdom	England	Human	GK	AY.4.11	VOC Delta GK (B.1.617.2+AY.*) first detected in India	(N_G215C,NSP3_A1711V,Spike_T95I,N_D63G,N_R203M,NSP12_G671S,NS3_S26L,Spike_P681R,Spike_R158del,NSP3_P1228L,NS7a_V82A,NSP3_A488S,Spike_F157del,NSP4_T492I,NSP14_A394V,Spike_T19R,NS7a_T120I,N_D377Y,M_I82T,NSP3_M1772T,Spike_D950N,NS7b_T40I,NSP13_P77L,NSP4_G196D,Spike_E156G,NSP3_P1469S,Spike_T478K,NSP6_T77A,NS7a_P99L,NSP12_P323L,Spike_D614G,NSP4_V167L,Spike_L452R)	2021-10-15		Europe / United Kingdom
EPI_ISL_5543631	2021-10-12	Europe	Poland	Dolnoslaskie	Human	GK	AY.4.11	VOC Delta GK (B.1.617.2+AY.*) first detected in India	(N_G215C,NSP3_A1711V,Spike_T95I,N_D63G,N_R203M,NSP12_G671S,NS3_S26L,Spike_P681R,Spike_R158del,NSP3_P1228L,NSP3_A496V,NS7a_V82A,NSP3_A488S,Spike_F157del,NSP4_T492I,NSP14_A394V,Spike_T19R,NS7a_T120I,NSP3_S1717L,N_D377Y,M_I82T,Spike_D950N,NS7b_T40I,NSP13_P77L,Spike_E156G,NSP3_P1469S,Spike_T478K,NSP6_T77A,NSP12_P323L,Spike_D614G,NSP4_V167L,Spike_L452R)	2021-10-26		Europe / Poland
EPI_ISL_7340016	2021-11-30	Europe	United Kingdom	England	Human	GK	AY.4.11	VOC Delta GK (B.1.617.2+AY.*) first detected in India	(NSP5_K88R,N_G215C,NSP3_A1711V,Spike_T95I,N_D63G,N_R203M,NSP12_G671S,NS3_G172R,Spike_G142D,NS3_S26L,NS7a_H73Y,Spike_P681R,Spike_R158del,NSP3_P1228L,NS7a_V82A,NSP3_A488S,Spike_F157del,NSP4_T492I,NSP14_A394V,Spike_T19R,NS7a_T120I,NS7a_Q62stop,N_D377Y,M_I82T,NSP12_D879N,Spike_D950N,NSP14_A1S,NS7b_T40I,NSP13_P77L,NSP1_V86del,Spike_E156G,NSP3_P1469S,Spike_T478K,NSP6_T77A,NSP12_P323L,NSP12_F694Y,Spike_…	2021-12-08		Europe / United Kingdom
EPI_ISL_3975446	2021-08-10	Europe	United Kingdom	England	Human	GK	AY.4.11	VOC Delta GK (B.1.617.2+AY.*) first detected in India	(N_G215C,NSP3_A1711V,Spike_T95I,N_D63G,N_R203M,NSP12_G671S,NS3_S26L,Spike_P681R,Spike_R158del,NSP3_P1228L,NS7a_V82A,NSP3_A488S,Spike_F157del,NSP4_T492I,NSP14_A394V,Spike_T19R,NS7a_T120I,NSP3_S1717L,Spike_T20I,N_D377Y,M_I82T,Spike_D950N,NS7b_T40I,NSP13_P77L,NSP15_V165F,Spike_E156G,NSP3_P1469S,Spike_T478K,NSP12_L648F,NSP6_T77A,NSP12_P323L,Spike_D614G,NSP4_V167L,Spike_L452R)	2021-09-06		Europe / United Kingdom
EPI_ISL_6110897	2021-10-23	Europe	Poland	Podlaskie	Human	GK	AY.4.11	VOC Delta GK (B.1.617.2+AY.*) first detected in India	(N_G215C,NSP3_A1711V,Spike_T95I,N_D63G,N_R203M,NSP12_G671S,Spike_G142D,NS3_S26L,Spike_P681R,Spike_R158del,NSP3_P1228L,NS7a_V82A,NSP3_A488S,Spike_F157del,NSP4_T492I,NSP14_A394V,Spike_T19R,NS7a_T120I,N_D377Y,M_I82T,Spike_D950N,NS7b_T40I,NSP13_P77L,Spike_E156G,NSP3_P1469S,Spike_T478K,NSP14_H148Y,NSP6_T77A,NSP4_G130S,NSP12_P323L,Spike_D614G,NSP4_V167L,Spike_L452R)	2021-11-09		Europe / Poland
EPI_ISL_5373903	2021-09-02	North America	USA	Texas	Human	GK	AY.47	VOC Delta GK (B.1.617.2+AY.*) first detected in India	(NSP3_N737S,N_D63G,N_R203M,NSP12_G671S,Spike_V289I,Spike_G142D,N_G18V,NSP6_T181I,NS3_S26L,Spike_P681R,Spike_R158del,NSP3_E815D,NS7a_V82A,Spike_F157del,NSP4_V261I,Spike_T19R,NS7a_T120I,Spike_A222V,N_D377Y,M_I82T,NSP6_V149A,Spike_D950N,NSP3_P822L,NSP13_P77L,Spike_E156G,NSP4_A446V,Spike_T478K,NSP14_T31I,NSP12_P323L,Spike_D614G,Spike_L452R)	2021-10-20		North America / USA
EPI_ISL_3846220	2021-07-29	North America	USA	Wisconsin	Human	GK	AY.47	VOC Delta GK (B.1.617.2+AY.*) first detected in India	(N_D63G,N_R203M,NSP12_G671S,Spike_V289I,N_G18V,NSP6_T181I,NS3_S26L,NSP3_S1682F,Spike_P681R,Spike_R158del,NSP3_E815D,NS7a_V82A,Spike_F157del,Spike_T19R,NS7a_T120I,Spike_A222V,N_D377Y,M_I82T,NSP6_V149A,Spike_D950N,NSP3_P822L,NSP13_P77L,Spike_E156G,NSP4_A446V,Spike_T478K,Spike_T430I,NSP5_A193T,NSP12_P323L,Spike_D614G,Spike_L452R)	2021-09-01		North America / USA
EPI_ISL_3399654	2021-07-29	North America	USA	Vermont	Human	GK	AY.47	VOC Delta GK (B.1.617.2+AY.*) first detected in India	(N_D63G,N_R203M,NSP12_G671S,Spike_V289I,N_G18V,NSP6_T181I,NS3_S26L,Spike_P681R,Spike_R158del,NSP3_E815D,NS7a_V82A,Spike_F157del,Spike_T19R,NS7a_T120I,Spike_A222V,N_D377Y,M_I82T,NSP6_V149A,Spike_D950N,NSP3_P822L,NSP13_P77L,Spike_E156G,NSP4_A446V,Spike_T478K,NSP12_P323L,Spike_D614G,Spike_L452R)	2021-08-14		North America / USA
EPI_ISL_5877643	2021-10-14	North America	USA	North Carolina	Human	GK	AY.47	VOC Delta GK (B.1.617.2+AY.*) first detected in India	(NSP10_E135G,N_D63G,N_R203M,NSP12_G671S,Spike_V289I,Spike_G142D,N_G18V,NSP6_T181I,NS3_S26L,Spike_P681R,Spike_R158del,NSP3_E815D,NSP3_Y87C,NS7a_V82A,Spike_F157del,Spike_T19R,NS7a_T120I,Spike_A222V,N_D377Y,M_I82T,NSP6_V149A,Spike_D950N,NSP3_P822L,NSP13_P77L,Spike_E156G,NSP4_A446V,Spike_T478K,NSP12_P323L,Spike_D614G,NS7a_A106T,Spike_L452R)	2021-11-02		North America / USA
EPI_ISL_5777253	2021-09-11	North America	USA	Utah	Human	GK	AY.47	VOC Delta GK (B.1.617.2+AY.*) first detected in India	(N_D63G,N_R203M,NSP1_V89I,NSP12_G671S,Spike_V289I,NSP14_D496Y,Spike_G142D,N_G18V,NSP6_T181I,NS3_S26L,Spike_P681R,Spike_R158del,NSP3_E815D,NS7a_V82A,Spike_F157del,Spike_T19R,NS7a_T120I,Spike_A222V,N_D377Y,M_I82T,NSP6_V149A,Spike_D950N,NSP3_P822L,NSP13_P77L,Spike_E156G,N_T205I,NSP3_T186A,NSP4_A446V,Spike_T478K,NSP12_P323L,Spike_D614G,Spike_L452R)	2021-10-30		North America / USA
EPI_ISL_3552401	2021-08-05	North America	USA	Oregon	Human	GK	AY.47	VOC Delta GK (B.1.617.2+AY.*) first detected in India	(N_D63G,N_R203M,NSP12_G671S,Spike_V289I,N_G18V,NSP6_T181I,NS3_S26L,Spike_L5F,Spike_P681R,Spike_R158del,NSP3_E815D,NS7a_V82A,Spike_F157del,Spike_T19R,NS7a_T120I,Spike_A222V,N_D377Y,M_I82T,NSP6_V149A,Spike_D950N,NSP3_P822L,NSP13_P77L,Spike_E156G,NSP4_A446V,Spike_T478K,NSP4_I385V,NSP12_P323L,Spike_D614G,Spike_L452R)	2021-08-22		North America / USA
EPI_ISL_4183499	2021-08-30	North America	USA	Texas	Human	GK	AY.47	VOC Delta GK (B.1.617.2+AY.*) first detected in India	(NSP3_A1537S,N_D63G,N_R203M,NSP12_G671S,Spike_V289I,Spike_G142D,N_G18V,NSP6_T181I,NS3_S26L,NSP9_T64A,Spike_P681R,Spike_R158del,NSP3_E815D,NS7a_V82A,Spike_F157del,Spike_T19R,NS7a_T120I,Spike_A222V,N_D377Y,M_I82T,NSP6_V149A,Spike_D950N,NSP3_P822L,NSP13_P77L,Spike_E156G,NSP4_A446V,Spike_T478K,NSP12_P323L,Spike_D614G,Spike_L452R,NSP3_S702F)	2021-09-14		North America / USA
EPI_ISL_3850586	2021-07-31	North America	USA	Florida	Human	GK	AY.47	VOC Delta GK (B.1.617.2+AY.*) first detected in India	(N_D63G,N_R203M,NSP12_G671S,Spike_V289I,N_G18V,NSP6_T181I,NS3_S26L,Spike_P681R,Spike_R158del,NSP3_E815D,NS7a_V82A,Spike_F157del,Spike_T19R,NS7a_T120I,Spike_A222V,N_D377Y,M_I82T,NSP6_V149A,Spike_D950N,NSP3_P822L,NSP13_P77L,Spike_E156G,NSP16_M20I,NSP4_A446V,Spike_T478K,NSP12_P323L,Spike_D614G,Spike_L452R)	2021-09-01		North America / USA
EPI_ISL_5714685	2021-08-21	North America	USA	Oregon	Human	GK	AY.47	VOC Delta GK (B.1.617.2+AY.*) first detected in India	(N_D63G,N_R203M,NSP12_G671S,Spike_V289I,Spike_G142D,N_G18V,NSP6_T181I,NS3_S26L,Spike_P681R,Spike_R158del,NSP3_E815D,NS7a_V82A,Spike_F157del,Spike_T19R,NS7a_T120I,Spike_A222V,N_D377Y,M_I82T,NSP6_V149A,Spike_D950N,NSP3_P822L,NSP13_P77L,Spike_E156G,NSP4_A446V,Spike_T478K,NSP12_P323L,Spike_D614G,Spike_L452R)	2021-10-29		North America / USA
EPI_ISL_3817276	2021-07-23	North America	USA	Alabama	Human	GK	AY.47	VOC Delta GK (B.1.617.2+AY.*) first detected in India	(N_D63G,N_R203M,NSP12_G671S,Spike_V289I,N_G18V,NSP6_T181I,NS3_S26L,Spike_P681R,Spike_R158del,NSP3_E815D,NSP13_M233I,NS7a_V82A,Spike_F157del,Spike_T19R,NS7a_T120I,Spike_A222V,N_D377Y,M_I82T,NSP6_V149A,NSP3_P822L,NSP13_P77L,Spike_E156G,NSP4_A446V,Spike_T478K,NSP15_G13R,N_S23P,NSP12_P323L,Spike_D614G,Spike_L452R,NSP12_T226M)	2021-08-31		North America / USA
EPI_ISL_4293593	2021-08-03	Africa	Reunion	Sainte-Clotilde	Human	GK	AY.40	VOC Delta GK (B.1.617.2+AY.*) first detected in India	(NS7a_L116F,N_D63G,N_R203M,NSP12_G671S,NSP2_P129L,Spike_D574Y,NS3_S26L,Spike_P681R,NS8_S69L,NSP12_M818V,Spike_R158del,NSP3_H1274Y,NS7a_V82A,Spike_F157del,Spike_T19R,NS7a_T120I,N_R385K,N_D377Y,M_I82T,N_L139F,NSP6_V149A,Spike_D950N,NSP3_P822L,NSP13_P77L,Spike_E156G,NSP2_I251M,NSP4_A446V,NSP15_H234Y,Spike_T478K,NSP12_P323L,Spike_D614G,Spike_L452R)	2021-09-18		Africa / Reunion
EPI_ISL_4282837	2021-08-17	Africa	Reunion	Sainte-Clotilde	Human	GK	AY.40	VOC Delta GK (B.1.617.2+AY.*) first detected in India	(NS7a_L116F,N_D63G,N_R203M,NSP12_G671S,NSP2_P129L,Spike_D574Y,NS3_S26L,Spike_P681R,NS8_S69L,NSP12_M818V,Spike_R158del,NSP3_H1274Y,NS7a_V82A,Spike_F157del,Spike_T19R,NS7a_T120I,N_R385K,N_D377Y,M_I82T,N_L139F,NSP6_V149A,Spike_D950N,NSP3_P822L,NSP13_P77L,Spike_E156G,NSP2_I251M,NSP4_A446V,NSP15_H234Y,Spike_T478K,NSP12_P323L,Spike_D614G,Spike_L452R)	2021-09-18		Africa / Reunion
EPI_ISL_9373644	2021-09-17	Africa	Reunion		Human	GK	AY.40	VOC Delta GK (B.1.617.2+AY.*) first detected in India	(NS7a_L116F,N_D63G,N_R203M,NSP12_G671S,NSP2_P129L,Spike_D574Y,NS3_S26L,NS7a_H73Y,Spike_P681R,NS8_S69L,NSP12_M818V,Spike_R158del,NSP3_H1274Y,NS7a_V82A,Spike_F157del,Spike_T19R,NS7a_T120I,N_R385K,N_D377Y,M_I82T,N_L139F,NSP6_V149A,Spike_D950N,NSP3_P822L,NSP13_P77L,Spike_E156G,NSP2_I251M,NSP4_A446V,Spike_T478K,NSP15_H234Y,NSP12_P323L,Spike_D614G,Spike_L452R)	2022-02-01		Africa / Reunion
EPI_ISL_4606914	2021-09-07	Africa	Reunion	Saint Joseph	Human	GK	AY.40	VOC Delta GK (B.1.617.2+AY.*) first detected in India	(NSP3_T1275I,NS7a_L116F,N_D63G,N_R203M,NSP12_G671S,NSP3_I733T,NSP2_P129L,Spike_D574Y,NS3_S26L,Spike_P681R,NS8_S69L,NSP12_M818V,Spike_R158del,NSP3_H1274Y,NS7a_V82A,NSP14_E204D,Spike_F157del,Spike_T19R,NS7a_T120I,N_R385K,N_D377Y,M_I82T,N_L139F,NSP6_V149A,Spike_D950N,NSP3_P822L,NSP13_P77L,Spike_E156G,NSP2_I251M,NSP4_A446V,NSP15_H234Y,Spike_T478K,NSP12_P323L,Spike_D614G,Spike_L452R)	2021-09-30		Africa / Reunion
EPI_ISL_4293821	2021-07-20	Africa	Reunion	Sainte-Clotilde	Human	GK	AY.40	VOC Delta GK (B.1.617.2+AY.*) first detected in India	(NS7a_L116F,N_D63G,Spike_H1101Y,N_R203M,NSP12_G671S,NSP2_P129L,Spike_D574Y,NS3_S26L,Spike_P681R,NS8_S69L,NSP12_M818V,Spike_R158del,NSP3_H1274Y,NS7a_V82A,Spike_F157del,Spike_T19R,NS7a_T120I,N_R385K,N_D377Y,M_I82T,N_L139F,NSP6_V149A,Spike_D950N,NSP3_P822L,NSP13_P77L,Spike_E156G,NSP2_I251M,NSP4_A446V,NSP15_H234Y,Spike_T478K,NSP12_P323L,Spike_D614G,Spike_L452R)	2021-09-18		Africa / Reunion
EPI_ISL_9370756	2021-08-06	Africa	Reunion		Human	GK	AY.40	VOC Delta GK (B.1.617.2+AY.*) first detected in India	(NSP2_V185F,NS7a_L116F,N_D63G,N_R203M,NSP12_G671S,M_N121K,NSP2_P129L,Spike_D574Y,NSP3_H342Y,NS3_S26L,NSP4_K165R,Spike_P681R,NS8_S69L,NSP12_M818V,Spike_R158del,NSP3_H1274Y,NS7a_V82A,Spike_F157del,Spike_T19R,NS7a_T120I,N_R385K,N_D377Y,M_I82T,N_L139F,NSP6_V149A,Spike_D950N,NSP3_P822L,NSP13_P77L,Spike_E156G,NSP2_I251M,NSP4_A446V,NSP15_H234Y,Spike_T478K,NSP12_P323L,Spike_D614G,Spike_L452R)	2022-02-01		Africa / Reunion
EPI_ISL_9372925	2021-09-06	Africa	Reunion		Human	GK	AY.40	VOC Delta GK (B.1.617.2+AY.*) first detected in India	(NS7a_L116F,N_D63G,N_R203M,NSP12_G671S,NSP2_P129L,Spike_D574Y,NS3_S26L,Spike_P681R,NS8_S69L,NSP12_M818V,Spike_R158del,NSP3_H1274Y,NS7a_V82A,Spike_F157del,Spike_T19R,NS7a_T120I,N_R385K,N_D377Y,M_I82T,N_L139F,NSP6_V149A,Spike_D950N,NSP3_P822L,NSP13_P77L,Spike_E156G,NSP2_I251M,NSP4_A446V,NSP15_H234Y,Spike_T478K,Spike_G1219C,NSP12_P323L,Spike_D614G,Spike_L452R)	2022-02-01		Africa / Reunion
EPI_ISL_6778773	2021-08-05	Africa	Reunion		Human	GK	AY.40	VOC Delta GK (B.1.617.2+AY.*) first detected in India	(NS7a_L116F,N_D63G,N_R203M,NSP12_G671S,NSP3_A1430T,N_G44S,NSP2_P129L,Spike_D574Y,NS3_S26L,Spike_P681R,NS8_S69L,NSP12_M818V,Spike_R158del,NSP3_H1274Y,NS7a_V82A,Spike_F157del,Spike_T19R,NS7a_T120I,N_R385K,N_D377Y,M_I82T,NS6_I60V,N_L139F,NSP6_V149A,Spike_D950N,NSP3_P822L,NSP13_P77L,Spike_E156G,NSP2_I251M,NSP4_A446V,NSP15_H234Y,Spike_T478K,Spike_G1219C,N_R40L,NSP12_P323L,Spike_D614G,Spike_L452R)	2021-11-26		Africa / Reunion
EPI_ISL_3472996	2021-07-20	Africa	Reunion	Le Port	Human	GK	AY.40	VOC Delta GK (B.1.617.2+AY.*) first detected in India	(NS7a_L116F,N_D63G,N_R203M,NSP8_T145I,NSP12_G671S,Spike_G142D,NSP2_P129L,Spike_D574Y,NS3_S26L,Spike_P681R,NS8_S69L,Spike_R158del,NSP12_M818V,NSP3_H1274Y,NS7a_V82A,Spike_F157del,Spike_T19R,NS7a_T120I,N_R385K,N_D377Y,M_I82T,N_L139F,NSP6_V149A,Spike_D950N,NSP3_P822L,NSP13_P77L,Spike_E156G,NSP2_I251M,NSP4_A446V,NSP15_H234Y,Spike_T478K,NSP12_P323L,Spike_D614G,Spike_L452R)	2021-08-18		Africa / Reunion
EPI_ISL_2490657	2021-05-31	Europe	Switzerland	Geneva	Human	GK	AY.40	VOC Delta GK (B.1.617.2+AY.*) first detected in India	(NS7a_L116F,N_D63G,N_R203M,NSP12_G671S,NSP2_P129L,NS3_S26L,Spike_P681R,NSP12_M818V,Spike_R158del,NSP3_H1274Y,NS7a_V82A,Spike_F157del,Spike_T19R,NS7a_T120I,N_R385K,N_D377Y,M_I82T,N_L139F,NSP4_S137L,NSP6_V149A,Spike_D950N,NSP3_P822L,NSP13_P77L,Spike_E156G,NSP2_I251M,NSP4_A446V,NSP15_H234Y,Spike_T478K,NSP12_P323L,Spike_D614G,NS3_E239D,Spike_L452R)	2021-06-11		Europe / Switzerland
EPI_ISL_2921037		Europe	Spain	Madrid	Human	GK	AY.5.5	VOC Delta GK (B.1.617.2+AY.*) first detected in India	(N_G215C,N_D63G,N_R203M,NSP12_G671S,Spike_G142D,NS3_S26L,NS8_F120L,Spike_P681R,NS3_A110S,Spike_R158del,NSP3_P1228L,N_S327L,NS7a_V82A,NSP3_A488S,Spike_F157del,NSP4_T492I,NSP14_A394V,Spike_T19R,NS7a_T120I,N_D377Y,M_I82T,NS7b_T40I,NSP13_P77L,Spike_E156G,NSP3_P1469S,NSP3_A1374V,Spike_T478K,NSP6_T77A,NSP12_P323L,Spike_D614G,NSP4_V167L,Spike_L452R)	2021-07-12		Europe / Spain
EPI_ISL_5207641	2021-09-27	Europe	Netherlands	Noord-Holland	Human	GK	AY.5.5	VOC Delta GK (B.1.617.2+AY.*) first detected in India	(N_G215C,N_D63G,NSP13_E319D,N_R203M,NSP12_G671S,Spike_G142D,NS3_S26L,Spike_P681R,Spike_R158del,NSP3_P1228L,NS3_L83F,N_S327L,NS7a_V82A,NSP3_A488S,Spike_F157del,NSP4_T492I,NSP14_A394V,Spike_T19R,NS7a_T120I,N_D377Y,M_I82T,Spike_D950N,NS7b_T40I,NSP13_P77L,Spike_E156G,NSP3_P1469S,NSP3_A1374V,Spike_T478K,NSP6_T77A,NSP12_P323L,Spike_D614G,NSP4_V167L,Spike_L452R)	2021-10-15		Europe / Netherlands
EPI_ISL_5136614	2021-10-06	Europe	United Kingdom	England	Human	GK	AY.5.5	VOC Delta GK (B.1.617.2+AY.*) first detected in India	(N_G215C,N_D63G,NSP13_E319D,N_R203M,N_T379N,NSP12_G671S,Spike_G142D,NS3_S26L,Spike_P681R,Spike_R158del,NS3_V202L,NSP3_P1228L,N_S327L,NS7a_V82A,NSP3_A488S,Spike_F157del,NSP4_T492I,NSP14_A394V,Spike_T19R,NS7a_T120I,N_D377Y,M_I82T,Spike_D950N,NS7b_T40I,NSP13_P77L,Spike_E156G,NSP3_P1469S,NSP3_A1374V,Spike_T478K,NSP6_T77A,NSP12_P323L,NSP16_R216N,Spike_D614G,NSP4_V167L,Spike_L452R)	2021-10-14		Europe / United Kingdom
EPI_ISL_4754148	2021-09-26	Europe	United Kingdom	England	Human	GK	AY.5.5	VOC Delta GK (B.1.617.2+AY.*) first detected in India	(N_G215C,N_D63G,NSP13_E319D,N_R203M,N_T379N,NSP12_G671S,Spike_G142D,NS3_S26L,Spike_P681R,Spike_R158del,NSP3_P1228L,N_S327L,NS7a_V82A,NSP3_A488S,Spike_F157del,NSP4_T492I,NSP14_A394V,Spike_T19R,NS7a_T120I,N_D377Y,M_I82T,Spike_D950N,NS7b_T40I,NSP13_P77L,Spike_E156G,NSP3_P1469S,NSP3_A1374V,Spike_T478K,NSP6_T77A,NSP12_P323L,NSP16_R216N,Spike_D614G,NSP4_V167L,Spike_L452R)	2021-10-03		Europe / United Kingdom
EPI_ISL_3665524		Europe	Spain	Madrid	Human	GK	AY.5.5	VOC Delta GK (B.1.617.2+AY.*) first detected in India	(N_G215C,NSP13_E319D,N_R203M,NSP12_G671S,NS3_S26L,NS8_F120L,Spike_P681R,Spike_R158del,NSP3_P1228L,N_S327L,NS7a_V82A,NSP3_A488S,Spike_F157del,NSP4_T492I,NSP14_A394V,Spike_T19R,NS7a_T120I,N_D377Y,M_I82T,Spike_D950N,NS7b_T40I,NSP13_P77L,Spike_E156G,NSP3_P1469S,NSP3_A1374V,Spike_T478K,NSP6_T77A,NSP12_P323L,Spike_D614G,NSP4_V167L,Spike_L452R)	2021-08-25		Europe / Spain
EPI_ISL_3926901	2021-07-26	Europe	Iceland	Reykjavik	Human	GK	AY.5.5	VOC Delta GK (B.1.617.2+AY.*) first detected in India	(N_G215C,N_D63G,NSP13_E319D,N_R203M,NSP12_G671S,NS3_S26L,NSP3_K384N,Spike_P681R,Spike_R158del,NSP3_P1228L,N_S327L,NS7a_V82A,NSP3_A488S,Spike_F157del,NSP4_T492I,NSP14_A394V,Spike_T19R,NS7a_T120I,N_D377Y,M_I82T,Spike_D950N,NS7b_T40I,NSP13_P77L,Spike_E156G,NSP3_P1469S,NSP3_A1374V,Spike_T478K,NSP6_T77A,NSP12_P323L,Spike_D614G,NSP4_V167L,Spike_L452R)	2021-09-03		Europe / Iceland
EPI_ISL_5885177	2021-09-28	Europe	Ireland	Offaly	Human	GK	AY.5.5	VOC Delta GK (B.1.617.2+AY.*) first detected in India	(N_G215C,N_D63G,NSP13_E319D,N_R203M,NSP12_G671S,Spike_G142D,NS3_S26L,Spike_P681R,Spike_R158del,NSP3_P1228L,NSP2_S473P,N_S327L,NS7a_V82A,NSP3_A488S,Spike_F157del,NSP4_T492I,NSP14_A394V,Spike_T19R,NS7a_T120I,N_D377Y,M_I82T,Spike_D950N,NS7b_T40I,NSP13_P77L,Spike_E156G,NSP3_P1469S,NSP3_A1374V,Spike_T478K,NSP6_T77A,NSP12_P323L,Spike_D614G,NSP4_V167L,Spike_L452R)	2021-11-03		Europe / Ireland
EPI_ISL_5274475	2021-10-12	Europe	United Kingdom	England	Human	GK	AY.5.5	VOC Delta GK (B.1.617.2+AY.*) first detected in India	(N_G215C,N_D63G,NSP13_E319D,N_R203M,N_T379N,NSP12_G671S,Spike_G142D,NS3_S26L,Spike_P681R,Spike_R158del,NSP3_P1228L,N_S327L,NS7a_V82A,NSP3_A488S,Spike_F157del,NSP4_T492I,NSP14_A394V,Spike_T19R,NS7a_T120I,N_D377Y,M_I82T,Spike_D950N,NS7b_T40I,NSP13_P77L,Spike_E156G,NSP3_P1469S,NSP3_A1374V,Spike_T478K,NSP6_T77A,NSP12_P323L,NSP16_R216N,Spike_D614G,NSP4_V167L,Spike_L452R)	2021-10-18		Europe / United Kingdom
EPI_ISL_4355906	2021-09-15	Europe	Denmark	Hovedstaden	Human	GK	AY.5.5	VOC Delta GK (B.1.617.2+AY.*) first detected in India	(N_G215C,N_D63G,NSP13_E319D,N_R203M,NSP12_G671S,NS3_S26L,Spike_P681R,Spike_R158del,NSP3_P1228L,N_S327L,NS7a_V82A,NSP3_A488S,Spike_F157del,NSP4_T492I,NSP14_A394V,Spike_T19R,NS7a_T120I,N_D377Y,M_I82T,Spike_D950N,NS7b_T40I,NSP13_P77L,Spike_E156G,NSP3_P1469S,NSP3_A1374V,Spike_T478K,NSP6_T77A,NSP12_P323L,Spike_D614G,Spike_L452R,NSP4_V167L)	2021-09-21		Europe / Denmark
EPI_ISL_3374763	2021-08-03	Europe	Spain	Catalunya	Human	GK	AY.5.5	VOC Delta GK (B.1.617.2+AY.*) first detected in India	(N_G215C,N_D63G,NSP13_E319D,N_R203M,NSP12_G671S,NS3_S26L,Spike_P681R,Spike_R158del,NSP3_P1228L,N_S327L,NS7a_V82A,NSP3_A488S,Spike_F157del,NSP4_T492I,NSP14_A394V,Spike_T19R,NS7a_T120I,N_D377Y,M_I82T,Spike_D950N,NS7b_T40I,NSP13_P77L,Spike_E156G,NSP3_P1469S,NSP3_A1374V,Spike_T478K,NSP6_T77A,NSP12_P323L,Spike_D614G,NSP4_V167L,Spike_L452R)	2021-08-13		Europe / Spain
EPI_ISL_1575614	2021-03-21	North America	USA	Florida	Human	GH	B.1.637		(NSP4_K399E,NS3_P104L,NSP6_S106del,Spike_D80G,Spike_T859N,Spike_Y144F,Spike_F157S,NSP4_L438P,Spike_D950H,N_M234I,NSP12_D358G,NS3_P42L,NSP6_G107del,NS8_A51S,N_T205I,NSP6_F108del,NS3_Q57H,NS8_R115P,NSP4_A446V,NS8_T11I,NSP2_T85I,NSP14_A371T,Spike_V143del,NSP6_V278I,NSP12_P323L,Spike_D614G,NSP3_N758Y,Spike_L452R,NSP3_A861S)	2021-04-13		North America / USA
EPI_ISL_1907736	2021-04-14	North America	USA	Texas	Human	GH	B.1.637		(NSP4_K399E,NS3_P104L,NSP6_S106del,Spike_S155R,Spike_T859N,Spike_F157S,NSP8_I107V,Spike_Y144del,NSP4_L438P,Spike_D950H,N_M234I,NS3_P42L,NSP6_G107del,NS8_A51S,N_T205I,NSP6_F108del,NS3_Q57H,NSP4_A446V,NS8_T11I,NSP2_T85I,NSP6_V278I,NSP12_P323L,Spike_D614G,Spike_L452R,NSP3_A861S)	2021-05-04		North America / USA
EPI_ISL_4380652	2021-06-10	North America	USA	Maryland	Human	GH	B.1.637		(NSP4_K399E,NS3_P104L,NSP6_S106del,Spike_S155R,Spike_D80G,Spike_T859N,Spike_F157S,Spike_Y144del,NSP4_L438P,NS7a_V82A,Spike_D950H,N_M234I,NS3_P42L,NSP6_G107del,NS8_A51S,N_T205I,NSP6_F108del,NS3_Q57H,NSP4_A446V,NS8_T11I,NSP2_T85I,N_G204V,NSP6_V278I,NSP12_P323L,Spike_D614G,Spike_L452R,NSP3_A861S)	2021-09-21		North America / USA
EPI_ISL_1322716	2021-02-24	Europe	Belgium	Turnhout	Human	GH	B.1.637		(NSP4_K399E,NS3_P104L,NSP6_S106del,Spike_D80G,Spike_T859N,Spike_F157S,Spike_Y144del,NSP4_L438P,Spike_D950H,N_M234I,NS3_P42L,NSP6_G107del,NS8_A51S,NSP3_K711R,N_T205I,NSP6_F108del,NS3_Q57H,NSP4_A446V,NS8_T11I,NSP2_T85I,NS7b_C41F,NSP6_V278I,NSP12_K478N,NSP12_P323L,N_P365L,Spike_D614G,Spike_L452R,NSP7_Q63R)	2021-03-23		Europe / Belgium
EPI_ISL_1671659	2021-03-30	North America	USA	New York	Human	GH	B.1.637		(NSP4_K399E,NS3_P104L,NSP6_S106del,Spike_D80G,NSP3_C1114S,Spike_T859N,Spike_F157S,Spike_Y144del,NSP4_L438P,Spike_D950H,N_M234I,NS3_P42L,NSP6_G107del,NS8_A51S,N_T205I,NSP6_F108del,NS3_Q57H,NSP4_A446V,NS8_T11I,NSP2_T85I,NSP6_V278I,NSP12_P323L,Spike_D614G,NSP7_Q63R)	2021-04-21		North America / USA
EPI_ISL_2500708	2021-02-23	North America	USA	New York	Human	GH	B.1.637		(NSP4_K399E,NSP3_M951I,NSP6_S106del,Spike_D80G,Spike_T859N,Spike_F157S,Spike_Y144del,NSP4_L438P,Spike_D950H,NSP3_P1261S,N_M234I,NSP6_G107del,NS8_A51S,N_T205I,NSP6_F108del,NS3_Q57H,NSP4_A446V,NS8_T11I,NSP2_T85I,NSP6_V278I,NSP3_A465V,NSP12_P323L,Spike_D614G,Spike_L452R,NSP7_Q63R)	2021-06-12		North America / USA
EPI_ISL_1461377	2021-03-10	North America	USA	New York	Human	GH	B.1.637		(NSP4_K399E,NS3_P104L,Spike_K786N,NSP3_T1348I,NSP6_S106del,Spike_D80G,Spike_T859N,Spike_F157S,Spike_Y144del,NSP4_L438P,Spike_D950H,NSP3_S1717L,N_M234I,NS3_P42L,NSP6_G107del,NS8_A51S,N_T205I,NSP6_F108del,NSP3_E475G,NS3_Q57H,NSP4_A446V,NS8_T11I,NSP2_T85I,NSP6_V278I,NSP12_P323L,Spike_D614G,Spike_L452R,NSP7_Q63R)	2021-04-02		North America / USA
EPI_ISL_1525063	2021-03-21	North America	USA	Michigan	Human	GH	B.1.637		(NSP4_K399E,NS8_L118V,NS3_P104L,NSP6_S106del,Spike_D80G,Spike_T859N,Spike_F157S,Spike_Y144del,NSP4_L438P,Spike_D950H,NSP15_Y225H,N_M234I,NS3_P42L,NSP6_G107del,NS8_A51S,N_T205I,NSP6_F108del,NS3_Q57H,NSP4_A446V,NS8_T11I,NSP2_T85I,NSP6_V278I,NSP12_P323L,Spike_D614G,Spike_L452R,NSP3_A861S)	2021-04-09		North America / USA
EPI_ISL_1706140	2021-03-22	North America	USA	Maryland	Human	GH	B.1.637		(NSP4_K399E,NS3_P104L,NSP6_S106del,Spike_S155R,Spike_T859N,Spike_F157S,Spike_Y144del,NSP4_L438P,Spike_D950H,N_M234I,NS3_P42L,NSP6_G107del,NS8_A51S,N_T205I,NSP6_F108del,NS3_Q57H,NSP4_A446V,NS8_T11I,NSP2_T85I,NSP6_V278I,NSP12_P323L,Spike_D614G,Spike_L452R,NSP3_A861S)	2021-04-23		North America / USA
EPI_ISL_5156661	2021-03-06	North America	USA	New York	Human	GH	B.1.637		(NSP4_K399E,NSP6_S106del,Spike_D80G,Spike_T859N,Spike_F157S,Spike_Y144del,NS8_P38S,NSP4_L438P,Spike_D950H,NSP5_P96S,N_M234I,NSP8_T146I,NS3_P42L,NSP6_G107del,Spike_H69Y,NS8_A51S,N_T205I,NSP6_F108del,NS3_Q57H,NSP4_A446V,NS8_T11I,NSP2_T85I,NSP6_V278I,Spike_T791I,NSP12_P323L,Spike_D614G,Spike_L452R)	2021-10-14		North America / USA
EPI_ISL_3205862	2021-07-13	Europe	France		Human	GK	AY.23	VOC Delta GK (B.1.617.2+AY.*) first detected in India	(N_G215C,Spike_V1264L,N_D63G,N_R203M,NSP12_G671S,NS3_W131C,NS3_S26L,NSP2_P200L,Spike_P681R,Spike_R158del,NSP4_K165N,NSP3_P1228L,NS7a_V82A,NSP3_A488S,Spike_F157del,NSP4_T492I,NSP14_A394V,Spike_T19R,NS7a_T120I,N_D377Y,M_I82T,Spike_D950N,N_D348A,NS7b_T40I,NSP13_P77L,Spike_E156G,NSP3_T678I,NSP3_P1469S,Spike_T478K,Spike_G181V,NSP13_T530I,NSP6_T77A,NSP12_P323L,Spike_D614G,NSP4_V167L,Spike_L452R)	2021-08-03		Europe / France
EPI_ISL_3405396	2021-08-06	Europe	Turkey		Human	GK	AY.23	VOC Delta GK (B.1.617.2+AY.*) first detected in India	(N_D377Y,M_I82T,N_D63G,NSP2_R27C,Spike_D950N,N_R203M,NSP12_G671S,NSP13_P77L,Spike_E156G,NS3_S26L,Spike_T478K,Spike_P681R,Spike_R158del,NSP12_P323L,Spike_D614G,Spike_F157del,Spike_T19R,NS7a_T120I)	2021-08-15		Europe / Turkey
EPI_ISL_2835645	2021-06-25	Asia	Indonesia	Jakarta	Human	GK	AY.23	VOC Delta GK (B.1.617.2+AY.*) first detected in India	(N_G215C,NSP15_P23S,Spike_V1264L,N_D63G,N_R203M,NSP12_G671S,Spike_G142D,NSP12_Q875K,NS3_S26L,Spike_L5F,NSP2_P200L,Spike_P681R,Spike_R158del,NSP3_P1228L,NS7a_V82A,NSP3_A488S,Spike_F157del,NSP4_T492I,NSP14_A394V,Spike_T19R,NS7a_T120I,N_D377Y,M_I82T,Spike_D950N,NSP3_E1733G,NS7b_T40I,NSP13_P77L,Spike_E156G,NSP3_T678I,NSP3_P1469S,Spike_T478K,Spike_Y1138F,NSP6_T77A,NSP12_P323L,Spike_D614G,NSP4_V167L,Sp…	2021-07-07		Asia / Indonesia
EPI_ISL_3188741	2021-07-28	Asia	Singapore		Human	GK	AY.23	VOC Delta GK (B.1.617.2+AY.*) first detected in India	(N_G215C,Spike_V1264L,N_D63G,N_R203M,NSP12_G671S,Spike_G142D,NS3_S26L,NSP2_P200L,Spike_P681R,Spike_R158del,NSP3_P1228L,NS7a_V82A,NSP3_A488S,Spike_F157del,NSP4_T492I,NSP14_A394V,Spike_T19R,NS7a_T120I,N_D377Y,M_I82T,Spike_D950N,NS7b_T40I,NSP13_P77L,Spike_E156G,NSP3_T678I,NSP3_P1469S,Spike_T478K,NSP6_T77A,NSP12_P323L,Spike_D614G,NSP4_V167L,Spike_L452R)	2021-08-02		Asia / Singapore
EPI_ISL_5978704	2021-10-31	Asia	Singapore		Human	GK	AY.23	VOC Delta GK (B.1.617.2+AY.*) first detected in India	(N_G215C,Spike_V1264L,N_D63G,N_R203M,NSP12_G671S,Spike_G142D,NS3_S26L,NSP2_P200L,Spike_P681R,Spike_R158del,NSP3_P1228L,NS7a_V82A,NSP3_A488S,Spike_F157del,NSP4_T492I,NSP14_A394V,Spike_T19R,NS7a_T120I,N_D377Y,M_I82T,NSP2_T153M,Spike_D950N,NS7b_T40I,NSP13_P77L,Spike_E156G,NSP3_T678I,NSP3_P1469S,Spike_T478K,NSP6_T77A,NSP12_P323L,Spike_D614G,NSP4_V167L,Spike_L452R,NS8_H17Y)	2021-11-05		Asia / Singapore
EPI_ISL_6000339	2021-09-21	Asia	Indonesia	Bali	Human	GK	AY.23	VOC Delta GK (B.1.617.2+AY.*) first detected in India	(NSP1_V106I,N_G215C,Spike_V1264L,N_D63G,N_R203M,NSP12_G671S,NS3_S26L,NS3_W69C,NSP2_P200L,Spike_P681R,Spike_R158del,NSP3_P1228L,NS7a_V82A,NSP3_A488S,Spike_F157del,NSP4_T492I,NSP14_A394V,Spike_T19R,NS7a_T120I,N_D377Y,M_I82T,Spike_D950N,NS7b_T40I,NSP13_P77L,NSP12_T319I,Spike_H49Y,Spike_E156G,NSP3_T678I,NSP3_P1469S,Spike_T478K,NS7b_D36N,NSP3_K379T,NSP6_T77A,N_G238V,NSP12_P323L,Spike_D614G,NSP4_V167L,…	2021-11-06		Asia / Indonesia
EPI_ISL_6000333	2021-07-19	Asia	Indonesia	Bali	Human	GK	AY.23	VOC Delta GK (B.1.617.2+AY.*) first detected in India	(N_G215C,Spike_V1264L,N_D63G,N_R203M,NSP12_G671S,NS3_S26L,NSP2_P200L,Spike_P681R,Spike_R158del,NSP3_P1228L,NS7a_V82A,NSP3_A488S,Spike_F157del,NSP4_T492I,NSP14_A394V,Spike_T19R,NS7a_T120I,N_D377Y,M_I82T,NSP12_H882Y,Spike_D950N,NS7b_T40I,NSP13_P77L,Spike_E156G,NSP3_T678I,NSP3_P1469S,NSP3_V747L,Spike_T478K,NSP6_T77A,NSP12_P323L,Spike_D614G,NSP4_V167L,Spike_L452R)	2021-11-06		Asia / Indonesia
EPI_ISL_4137269	2021-09-07	Asia	Singapore		Human	GK	AY.23	VOC Delta GK (B.1.617.2+AY.*) first detected in India	(N_G215C,Spike_V1264L,N_D63G,N_R203M,NSP12_G671S,Spike_G142D,NS3_S26L,NSP2_P200L,Spike_P681R,Spike_R158del,NSP3_P1228L,NS7a_V82A,NSP3_A488S,Spike_F157del,NSP4_T492I,NSP14_A394V,Spike_T19R,NS7a_T120I,N_D377Y,M_I82T,NSP2_T153M,Spike_D950N,NS7b_T40I,NSP13_P77L,Spike_E156G,NSP3_T678I,NSP3_P1469S,Spike_T478K,NSP6_T77A,NSP12_P323L,Spike_D614G,NSP4_V167L,Spike_L452R)	2021-09-13		Asia / Singapore
EPI_ISL_3188770	2021-07-27	Asia	Singapore		Human	GK	AY.23	VOC Delta GK (B.1.617.2+AY.*) first detected in India	(N_G215C,Spike_V1264L,N_D63G,N_R203M,NSP12_G671S,Spike_G142D,NS3_S26L,NSP2_P200L,Spike_P681R,Spike_R158del,NSP3_P1228L,NS7a_V82A,NSP3_A488S,Spike_F157del,NSP4_T492I,NSP14_A394V,Spike_T19R,NS7a_T120I,N_D377Y,M_I82T,Spike_D950N,NS7b_T40I,NSP13_P77L,Spike_E156G,NSP3_T678I,NSP3_P1469S,Spike_T478K,NSP6_T77A,NSP12_P323L,Spike_D614G,NSP4_V167L,Spike_L452R)	2021-08-02		Asia / Singapore
EPI_ISL_5460144	2021-10-05	Europe	Germany	Baden-Wurttemberg	Human	GK	AY.23	VOC Delta GK (B.1.617.2+AY.*) first detected in India	(N_G215C,Spike_V1264L,N_D63G,N_K38R,N_R203M,NSP12_G671S,Spike_G142D,NS3_S26L,NSP2_N168S,NSP2_P200L,Spike_P681R,Spike_R158del,NSP3_P1228L,NS7a_V82A,NSP3_A488S,Spike_F157del,NSP4_T492I,NSP14_A394V,Spike_T19R,NS7a_T120I,N_D377Y,M_I82T,Spike_D950N,NS7b_T40I,NSP13_P77L,NSP6_K263R,Spike_E156G,Spike_G482D,NSP3_T678I,NSP3_P1469S,Spike_T478K,NSP6_T77A,NSP12_P323L,Spike_D614G,NSP4_V167L,Spike_L452R)	2021-10-24		Europe / Germany
EPI_ISL_7983896	2021-11-11	Europe	Norway	Oslo	Human	GK	AY.5.2	VOC Delta GK (B.1.617.2+AY.*) first detected in India	(N_G215C,N_D63G,N_R203M,NSP12_G671S,Spike_G142D,NS3_S26L,NSP15_V9F,NSP8_T93I,Spike_P681R,Spike_R158del,NSP3_P1228L,N_S327L,NS7a_V82A,NSP3_A488S,Spike_F157del,NSP4_T492I,NSP14_A394V,Spike_T19R,NS7a_T120I,N_D377Y,M_I82T,Spike_D950N,NS7b_T40I,NSP13_P77L,Spike_E156G,NSP3_P1469S,Spike_T478K,NS7a_V71I,NSP6_T77A,NSP3_P395S,NSP12_P323L,Spike_D614G,NSP4_V167L,Spike_L452R)	2021-12-23		Europe / Norway
EPI_ISL_8146036	2021-11-17	Europe	Belgium	Koningshooikt	Human	GK	AY.5.2	VOC Delta GK (B.1.617.2+AY.*) first detected in India	(N_G215C,N_D63G,N_R203M,NSP12_G671S,Spike_T716I,NS3_S26L,NSP15_V9F,NSP8_T93I,Spike_P681R,Spike_R158del,NSP3_P1228L,N_S327L,NS7a_V82A,NSP3_A488S,Spike_F157del,NSP4_T492I,NSP14_A394V,Spike_T19R,NS7a_T120I,NSP3_A41V,N_D377Y,M_I82T,Spike_D950N,NS7b_T40I,NSP13_P77L,Spike_E156G,NSP3_P1469S,NS7a_V71I,NSP6_T77A,NSP12_P323L,Spike_D614G,NSP4_V167L,Spike_L452R)	2021-12-28		Europe / Belgium
EPI_ISL_3071319	2021-07-10	Europe	Portugal		Human	GK	AY.5.2	VOC Delta GK (B.1.617.2+AY.*) first detected in India	(N_G215C,N_D63G,N_R203M,NSP12_G671S,NS3_S26L,NSP8_T93I,Spike_P681R,Spike_R158del,NSP3_P1228L,N_S327L,NS7a_V82A,NSP3_A488S,Spike_F157del,NSP4_T492I,NSP14_A394V,Spike_T19R,NS7a_T120I,N_D377Y,M_I82T,Spike_D950N,NS7b_T40I,NSP13_P77L,Spike_E156G,NSP3_P1469S,Spike_T478K,NS7a_V71I,NSP6_T77A,NSP12_P323L,Spike_D614G,NSP4_V167L,Spike_L452R)	2021-07-25		Europe / Portugal
EPI_ISL_3204793	2021-07-18	Europe	Portugal		Human	GK	AY.5.2	VOC Delta GK (B.1.617.2+AY.*) first detected in India	(N_G215C,N_D63G,N_R203M,NSP12_G671S,NS3_S26L,NSP8_T93I,Spike_P681R,Spike_R158del,NSP3_P1228L,N_S327L,NS7a_V82A,NSP3_A488S,Spike_F157del,NSP4_T492I,NSP14_A394V,Spike_T19R,NS7a_T120I,N_D377Y,M_I82T,Spike_D950N,NS7b_T40I,NSP13_P77L,Spike_E156G,NSP3_P1469S,Spike_T478K,NSP6_T77A,Spike_W152L,NSP12_P323L,Spike_D614G,NSP4_V167L,Spike_L452R)	2021-08-03		Europe / Portugal
EPI_ISL_6780139	2021-11-03	Europe	Belgium	Rijkevorsel	Human	GK	AY.5.2	VOC Delta GK (B.1.617.2+AY.*) first detected in India	(N_G215C,N_D63G,N_R203M,NSP12_G671S,Spike_G142D,NS3_S26L,NSP15_V9F,NSP8_T93I,Spike_P681R,Spike_R158del,NSP3_P1228L,N_S327L,NS7a_V82A,NSP3_A488S,Spike_F157del,NSP4_T492I,NSP14_A394V,Spike_T19R,NS7a_T120I,N_D377Y,M_I82T,Spike_D950N,NS7b_T40I,NSP13_P77L,Spike_E156G,NSP8_P10S,NSP3_P1469S,Spike_T478K,NS7a_V71I,NS7a_A55S,NSP6_T77A,NSP12_P323L,Spike_D614G,NSP4_V167L,Spike_L452R)	2021-11-26		Europe / Belgium
EPI_ISL_5506547	2021-10-15	Europe	Belgium	Landen	Human	GK	AY.5.2	VOC Delta GK (B.1.617.2+AY.*) first detected in India	(N_G215C,N_D63G,N_R203M,NSP12_G671S,Spike_G142D,NS3_S26L,NSP15_V9F,NSP8_T93I,Spike_P681R,Spike_R158del,NSP3_P1228L,N_S327L,NS7a_V82A,NSP3_A488S,Spike_F157del,NSP4_T492I,NSP14_A394V,Spike_T19R,NS7a_T120I,N_D377Y,M_I82T,Spike_D950N,NS7b_T40I,NSP13_P77L,Spike_E156G,NSP3_P1469S,NSP3_T237I,Spike_T478K,NS7a_V71I,NSP6_T77A,NSP12_P323L,Spike_D614G,NSP4_V167L,Spike_L452R)	2021-10-25		Europe / Belgium
EPI_ISL_5712946	2021-10-20	Europe	Belgium	Rillaar	Human	GK	AY.5.2	VOC Delta GK (B.1.617.2+AY.*) first detected in India	(N_G215C,N_D63G,N_R203M,NSP12_G671S,Spike_G142D,NS3_S26L,NSP15_V9F,NSP8_T93I,Spike_P681R,Spike_R158del,N_S327L,NS7a_V82A,NSP3_A488S,Spike_F157del,NSP4_T492I,NSP14_A394V,Spike_T19R,NS7a_T120I,N_D377Y,M_I82T,Spike_D950N,NS7b_T40I,NSP13_P77L,Spike_E156G,NSP3_P1469S,Spike_T478K,NS7a_V71I,NSP6_T77A,NSP12_P323L,Spike_D614G,NSP4_V167L)	2021-10-29		Europe / Belgium
EPI_ISL_3798891	2021-08-14	Europe	Portugal		Human	GK	AY.5.2	VOC Delta GK (B.1.617.2+AY.*) first detected in India	(N_G215C,N_D63G,N_R203M,NSP12_G671S,NS3_S26L,NSP8_T93I,Spike_P681R,Spike_R158del,NSP3_P1228L,N_S327L,NSP2_P191L,NS7a_V82A,NSP3_A488S,NSP3_T1063I,Spike_F157del,NSP4_T492I,NSP14_A394V,Spike_T19R,NS7a_T120I,N_D377Y,M_I82T,Spike_D950N,NS7b_T40I,NSP13_P77L,Spike_E156G,NSP3_P1469S,Spike_T478K,NSP6_T77A,NSP12_P323L,Spike_D614G,NSP4_V167L,Spike_L452R)	2021-08-30		Europe / Portugal
EPI_ISL_3503930	2021-07-21	Europe	Slovenia		Human	GK	AY.5.2	VOC Delta GK (B.1.617.2+AY.*) first detected in India	(N_G215C,N_D63G,N_R203M,NSP12_G671S,NS3_S26L,NSP8_T93I,Spike_P681R,Spike_R158del,NSP3_P1228L,N_S327L,NS7a_V82A,Spike_F157del,NSP3_A488S,NSP4_T492I,NSP14_A394V,Spike_T19R,NS7a_T120I,N_D377Y,M_I82T,Spike_D950N,NS7b_T40I,NSP13_P77L,Spike_E156G,NSP3_P1469S,Spike_T478K,NS7a_V71I,NSP6_T77A,NSP12_P323L,Spike_D614G,NSP4_V167L,Spike_L452R,NS3_S165P)	2021-08-19		Europe / Slovenia
EPI_ISL_6135678	2021-10-21	Europe	Belgium		Human	GK	AY.5.2	VOC Delta GK (B.1.617.2+AY.*) first detected in India	(N_G215C,N_D63G,N_R203M,NSP12_G671S,NS3_S26L,NSP15_V9F,NSP8_T93I,Spike_P681R,Spike_R158del,NSP3_P1228L,N_S327L,NS7a_V82A,NSP3_A488S,Spike_F157del,NSP4_T492I,NSP14_A394V,Spike_T19R,NS7a_T120I,N_D377Y,M_I82T,Spike_D950N,NS7b_T40I,NSP13_P77L,Spike_E156G,NSP3_P1469S,Spike_T478K,NS7a_V71I,NSP6_T77A,NSP12_P323L,Spike_D614G,NSP4_V167L,Spike_L452R)	2021-11-10		Europe / Belgium
EPI_ISL_4270844	2021-07-26	Europe	Slovenia		Human	GK	AY.53	VOC Delta GK (B.1.617.2+AY.*) first detected in India	(NSP16_Q87H,NS7a_L116F,N_D63G,N_R203M,NSP2_Q496L,NSP12_G671S,NSP13_R392C,NSP2_G339S,NSP2_P129L,Spike_A27S,NS3_S26L,NSP14_P46L,Spike_P681R,Spike_R158del,NSP12_S384P,NSP4_L264F,NS7a_V82A,Spike_F157del,Spike_T19R,NS7a_T120I,N_D377Y,M_I82T,NSP6_V149A,Spike_D950N,NSP3_P822L,NSP13_P77L,Spike_E156G,NS3_I158V,NSP4_A446V,Spike_T478K,NSP12_P323L,Spike_D614G,Spike_L452R)	2021-09-17		Europe / Slovenia
EPI_ISL_3133943		Europe	Spain	Madrid	Human	GK	AY.53	VOC Delta GK (B.1.617.2+AY.*) first detected in India	(NS7a_L116F,N_R203M,NSP12_G671S,NSP2_Q496P,Spike_G142D,NSP2_P129L,Spike_A27S,NSP15_T325I,NS3_S26L,NSP14_P46L,NS8_F120L,Spike_P681R,Spike_R158del,NSP12_S384P,NS7a_V82A,Spike_F157del,Spike_T19R,NS7a_T120I,N_D377Y,M_I82T,NSP6_V149A,NSP3_P822L,NSP13_P77L,Spike_E156G,NSP4_A446V,Spike_T478K,NSP5_A193V,NSP12_P323L,Spike_D614G,Spike_L452R)	2021-07-29		Europe / Spain
EPI_ISL_2285862	2021-04-20	Africa	Ghana	Accra	Human	GK	AY.53	VOC Delta GK (B.1.617.2+AY.*) first detected in India	(Spike_H69del,N_D63G,N_R203M,NSP12_G671S,NSP6_T181I,NS3_S26L,Spike_P681R,Spike_R158del,Spike_Y144del,NS7a_V82A,Spike_F157del,Spike_T19R,NS7a_T120I,Spike_A222V,N_D377Y,M_I82T,NSP6_V149A,Spike_D950N,NSP3_P822L,NSP13_P77L,Spike_E156G,NSP4_A446V,Spike_T478K,Spike_V70del,NSP12_P323L,Spike_D614G,Spike_L452R)	2021-05-26		Africa / Ghana
EPI_ISL_3087939	2021-06-29	Europe	Spain	Comunitat Valenciana	Human	GK	AY.53	VOC Delta GK (B.1.617.2+AY.*) first detected in India	(NS7a_L116F,N_D63G,NSP1_M85del,N_R203M,NSP12_G671S,NSP2_Q496P,NSP2_P129L,Spike_A27S,NS3_S26L,NSP14_P46L,Spike_P681R,Spike_R158del,Spike_D950B,NS7a_V82A,Spike_F157del,Spike_T19R,NS7a_T120I,N_D377Y,M_I82T,NSP6_V149A,NSP3_P822L,NSP13_P77L,NSP1_V86del,Spike_E156G,NSP4_A446V,Spike_T478K,NSP3_S1485F,NSP12_P323L,Spike_D614G,Spike_L452R,NSP3_P874S)	2021-07-26		Europe / Spain
EPI_ISL_3907598	2021-07-29	Europe	Spain	Comunitat Valenciana	Human	GK	AY.53	VOC Delta GK (B.1.617.2+AY.*) first detected in India	(NS7a_L116F,N_D63G,N_R203M,NSP12_G671S,NSP2_Q496P,NSP2_P129L,Spike_A27S,NS3_S26L,NSP14_P46L,Spike_P681R,Spike_R158del,Spike_D950B,NSP3_L431F,NS7a_V82A,Spike_F157del,Spike_T19R,NS7a_T120I,N_D377Y,M_I82T,NSP6_V149A,NSP3_P822L,NSP13_P77L,Spike_E156G,NSP4_A446V,Spike_T478K,N_T141S,NSP12_P323L,Spike_D614G,Spike_L452R)	2021-09-02		Europe / Spain
EPI_ISL_3646321	2021-07-12	Europe	Spain	Castilla y Leon	Human	GK	AY.53	VOC Delta GK (B.1.617.2+AY.*) first detected in India	(NS7a_L116F,N_D63G,N_R203M,NSP12_G671S,NSP2_Q496P,Spike_G142D,NSP2_P129L,Spike_A27S,NS3_S26L,NSP14_P46L,Spike_P681R,NSP3_L1266I,Spike_R158del,NSP3_S1265del,NSP12_S384P,NS7a_V82A,Spike_F157del,Spike_T19R,NS7a_T120I,N_D377Y,M_I82T,NSP6_V149A,Spike_D950N,NSP3_P822L,NSP13_P77L,Spike_E156G,NSP4_A446V,Spike_T478K,NSP12_P323L,Spike_D614G,Spike_L452R)	2021-08-24		Europe / Spain
EPI_ISL_3459883	2021-07-27	Europe	Poland	Wielkopolskie	Human	GK	AY.53	VOC Delta GK (B.1.617.2+AY.*) first detected in India	(NS7a_L116F,N_D63G,N_R203M,NSP12_G671S,NSP2_Q496P,NSP2_P129L,Spike_A27S,NS3_S26L,NSP14_P46L,Spike_P681R,Spike_R158del,NS8_V62L,NSP12_S384P,NS7a_V82A,Spike_F157del,Spike_T19R,NS7a_T120I,N_P279S,N_D377Y,M_I82T,NSP6_V149A,Spike_D950N,NSP3_P822L,NSP5_L50F,NSP13_P77L,Spike_E156G,NSP4_A446V,Spike_T478K,NSP12_P323L,Spike_D614G,Spike_L452R)	2021-08-17		Europe / Poland
EPI_ISL_3111749	2021-07-09	North America	USA	Florida	Human	GK	AY.53	VOC Delta GK (B.1.617.2+AY.*) first detected in India	(NS7a_L116F,N_D63G,N_R203M,NSP12_G671S,NSP2_Q496P,Spike_G142D,NSP2_P129L,Spike_A27S,NS3_S26L,NSP14_P46L,Spike_P681R,Spike_R158del,NSP12_S384P,NS7a_V82A,Spike_F157del,NS7a_T120I,N_D377Y,M_I82T,NSP6_V149A,NSP2_F10L,Spike_D950N,NSP3_P822L,NSP13_P77L,Spike_E156G,NSP4_A446V,Spike_T478K,NSP12_P323L,Spike_D614G,Spike_L452R)	2021-07-28		North America / USA
EPI_ISL_3391816	2021-07-17	Europe	France	Bourgogne-Franche-Comte	Human	GK	AY.53	VOC Delta GK (B.1.617.2+AY.*) first detected in India	(NS7a_L116F,N_D63G,N_R203M,NSP12_G671S,NSP2_Q496P,NS3_L53F,NSP2_P129L,Spike_A27S,NS3_S26L,NSP14_P46L,Spike_P681R,Spike_R158del,NSP12_S384P,NS7a_V82A,Spike_F157del,Spike_T19R,NS7a_T120I,N_D377Y,M_I82T,NSP6_V149A,Spike_D950N,NSP3_P822L,NSP13_P77L,Spike_E156G,NSP4_A446V,Spike_T478K,Spike_Y351F,NSP12_P323L,NSP12_D824G,Spike_D614G,Spike_L452R)	2021-08-13		Europe / France
EPI_ISL_3241901	2021-07-30	Europe	Belgium	Heist-Aan-Zee	Human	GK	AY.53	VOC Delta GK (B.1.617.2+AY.*) first detected in India	(NS7a_L116F,N_D63G,N_R203M,NSP12_G671S,NSP2_Q496P,Spike_G142D,NSP2_P129L,Spike_A27S,NS3_S26L,NSP14_P46L,Spike_P681R,Spike_R158del,NS7a_V82A,Spike_F157del,Spike_T19R,NS7a_T120I,N_D377Y,M_I82T,NSP6_V149A,NSP3_P822L,NSP13_P77L,Spike_E156G,NSP4_A446V,Spike_T478K,NSP12_P323L,Spike_D614G,Spike_L452R,NSP3_P874S)	2021-08-05		Europe / Belgium
EPI_ISL_5572021	2021-10-03	North America	USA	Georgia	Human	GK	AY.25	VOC Delta GK (B.1.617.2+AY.*) first detected in India	(N_G215C,N_D63G,N_R203M,NSP12_G671S,Spike_G142D,NS3_S26L,Spike_P681R,Spike_R158del,NSP3_P1228L,NS7a_V82A,NSP3_A488S,Spike_F157del,NSP4_T492I,N_L223M,NSP14_A394V,Spike_T19R,NS7a_T120I,N_D377Y,M_I82T,Spike_D950N,NS7b_T40I,NSP13_P77L,NSP15_T114M,Spike_E156G,NSP5_T21I,NSP3_L1259F,NSP3_P1469S,Spike_T478K,NSP6_T77A,NS3_E239Q,NSP9_R39K,NSP12_P323L,Spike_D614G,NSP4_V167L,Spike_L452R)	2021-10-26		North America / USA
EPI_ISL_5513422	2021-09-16	North America	USA	Hawaii	Human	GK	AY.25	VOC Delta GK (B.1.617.2+AY.*) first detected in India	(N_G215C,N_D63G,N_R203M,NSP12_G671S,NS3_G174V,N_G18V,NS3_S26L,Spike_P681R,Spike_R158del,NSP3_P1228L,NS7a_V82A,NSP3_A488S,Spike_F157del,NSP4_T492I,NSP14_A394V,Spike_T19R,NS7a_T120I,N_D377Y,M_I82T,Spike_D950N,Spike_S112L,NS7b_T40I,NSP13_P77L,Spike_E156G,NSP3_P1469S,NSP14_A220V,Spike_T478K,NSP6_T77A,NS3_E239Q,NSP12_P323L,Spike_D614G,NSP2_I42V,NSP4_V167L,Spike_L452R)	2021-10-25		North America / USA
EPI_ISL_8426412	2021-11-13	Oceania	Northern Mariana Islands		Human	GK	AY.25	VOC Delta GK (B.1.617.2+AY.*) first detected in India	(N_G215C,N_D63G,N_R203M,NSP12_G671S,Spike_G142D,NS3_S26L,Spike_P681R,Spike_R158del,NSP3_P1228L,NSP2_N130T,NS7a_V82A,NSP3_A488S,Spike_F157del,NSP4_T492I,NSP14_A394V,Spike_T19R,NS7a_T120I,N_D377Y,M_I82T,NSP12_T806I,Spike_D950N,NS7b_T40I,NSP13_P77L,Spike_E156G,NSP3_P1469S,Spike_T478K,NSP6_T77A,NSP2_Y396C,NS3_E239Q,NSP9_R39K,NSP12_P323L,Spike_D614G,NSP4_V167L,Spike_L452R)	2022-01-06		Oceania / Northern Mariana Islands
EPI_ISL_5513823	2021-09-16	North America	USA	Texas	Human	GK	AY.25	VOC Delta GK (B.1.617.2+AY.*) first detected in India	(N_G215C,N_D63G,N_R203M,NSP12_G671S,NS3_S26L,Spike_P681R,Spike_R158del,NSP3_P1228L,NS7a_V82A,NSP3_A488S,Spike_F157del,NSP4_T492I,NSP14_A394V,Spike_T19R,NS7a_T120I,N_D377Y,M_I82T,Spike_D950N,Spike_S112L,NS7b_T40I,NSP13_P77L,Spike_E156G,NSP3_P1469S,Spike_T478K,NSP6_T77A,NS3_E239Q,NSP12_P323L,Spike_D614G,Spike_L452R,NSP4_V167L)	2021-10-25		North America / USA
EPI_ISL_6392659	2021-10-29	North America	USA	New Jersey	Human	GK	AY.25	VOC Delta GK (B.1.617.2+AY.*) first detected in India	(N_G215C,N_D63G,N_R203M,NSP12_G671S,Spike_G142D,NS3_S26L,Spike_P681R,Spike_R158del,NSP3_P1228L,Spike_Y144del,NS7a_V82A,NSP3_A488S,Spike_F157del,NSP4_T492I,NSP14_A394V,Spike_T19R,NS7a_T120I,N_D377Y,M_I82T,NSP3_T1694I,Spike_D950N,Spike_S112L,NS7b_T40I,NSP13_P77L,Spike_E156G,NSP15_T112I,M_T30I,NS3_R68I,NSP3_P1469S,Spike_T478K,NSP6_T77A,NS3_E239Q,NSP12_P323L,Spike_D614G,NSP4_V167L,Spike_L452R)	2021-11-17		North America / USA
EPI_ISL_6057954	2021-10-02	North America	USA	Tennessee	Human	GK	AY.25	VOC Delta GK (B.1.617.2+AY.*) first detected in India	(N_G215C,N_D63G,NSP14_T215I,N_R203M,NSP12_G671S,NS3_S26L,Spike_P681R,Spike_R158del,NSP3_P1228L,NSP14_A100S,NS7a_V82A,NSP3_A488S,Spike_F157del,NSP4_T492I,NSP14_A394V,Spike_T19R,NS7a_T120I,N_D377Y,M_I82T,Spike_D950N,Spike_S112L,NS7b_T40I,NSP13_P77L,Spike_E156G,NSP3_P1469S,Spike_T478K,NSP6_T77A,NS3_E239Q,NSP12_P323L,Spike_D614G,NSP4_V167L,Spike_L452R)	2021-11-08		North America / USA
EPI_ISL_4978640	2021-09-07	North America	USA	Texas	Human	GK	AY.25	VOC Delta GK (B.1.617.2+AY.*) first detected in India	(N_G215C,N_D63G,N_R203M,NSP12_G671S,NSP3_C1071R,NS3_S26L,Spike_P681R,Spike_R158del,NSP3_P1228L,NS7a_V82A,NSP3_A488S,Spike_F157del,NSP4_T492I,NSP14_A394V,Spike_T19R,NS7a_T120I,N_D377Y,M_I82T,Spike_D950N,Spike_S112L,NS7b_T40I,NSP13_P77L,Spike_E156G,M_T30I,NS3_R68I,NSP3_P1469S,Spike_T478K,NSP6_T77A,NS3_E239Q,NSP12_P323L,Spike_D614G,NSP4_V167L,Spike_L452R)	2021-10-08		North America / USA
EPI_ISL_3672655	2021-07-24	North America	USA	Iowa	Human	GK	AY.25	VOC Delta GK (B.1.617.2+AY.*) first detected in India	(N_G215C,N_D63G,N_R203M,NSP12_G671S,NS3_S26L,NSP15_N199D,Spike_P681R,Spike_R158del,NSP3_P1228L,NS7a_V82A,NSP3_A488S,Spike_F157del,NSP4_T492I,NSP14_A394V,Spike_T19R,NS7a_T120I,N_D377Y,M_I82T,Spike_D950N,NS7b_T40I,NSP13_P77L,Spike_E156G,NSP15_I305V,NSP3_P1469S,Spike_T478K,NSP6_T77A,NS3_E239Q,NSP12_P323L,Spike_D614G,NSP4_V167L,Spike_L452R)	2021-08-25		North America / USA
EPI_ISL_7948710	2021-12-01	North America	USA	Minnesota	Human	GK	AY.25	VOC Delta GK (B.1.617.2+AY.*) first detected in India	(N_G215C,NSP1_N160S,N_D63G,N_R203M,NSP12_G671S,NS3_S26L,Spike_P681R,Spike_R158del,NSP3_P1228L,NS7a_V82A,NSP3_A488S,Spike_F157del,NSP4_T492I,NSP14_A394V,Spike_T19R,NS7a_T120I,N_D377Y,M_I82T,Spike_D950N,NS7b_T40I,NSP13_P77L,Spike_A1070S,Spike_E156G,NSP3_P1469S,Spike_T478K,NSP12_G25V,NSP6_T77A,NS3_E239Q,NSP9_R39K,NSP12_P323L,Spike_D614G,NSP4_V167L,Spike_L452R)	2021-12-22		North America / USA
EPI_ISL_7886339	2021-11-16	North America	USA	California	Human	GK	AY.25	VOC Delta GK (B.1.617.2+AY.*) first detected in India	(N_G215C,N_D63G,N_R203M,NSP3_L364F,NSP12_G671S,Spike_G142D,NS3_S26L,Spike_P681R,Spike_R158del,NSP3_P1228L,NS7a_V82A,NSP3_A488S,Spike_F157del,NSP4_T492I,NSP14_A394V,Spike_T19R,NS7a_T120I,N_D377Y,M_I82T,Spike_D950N,Spike_S112L,NS7b_T40I,NSP13_P77L,Spike_E156G,NSP3_P1469S,Spike_T478K,NSP6_T77A,NS3_E239Q,NSP12_P323L,N_A152S,Spike_D614G,NSP4_V167L,Spike_L452R,NSP4_I345V)	2021-12-20		North America / USA
EPI_ISL_7079281	2021-11-17	Europe	Germany	Saxony	Human	GK	AY.125	VOC Delta GK (B.1.617.2+AY.*) first detected in India	(N_G215C,Spike_T95I,N_R203M,NSP12_G671S,NS3_S26L,Spike_P681R,Spike_R158del,NSP3_P1228L,NS7a_V82A,NSP3_A488S,Spike_F157del,NSP4_T492I,NSP12_M666V,NSP14_A394V,Spike_T19R,NS7a_T120I,N_D377Y,M_I82T,NS7b_T40I,NSP13_P77L,Spike_H49Y,Spike_E156G,NSP3_P1469S,Spike_T478K,NSP6_T77A,NSP12_P323L,NSP15_D282G,Spike_D614G,NSP4_V167L,Spike_L452R)	2021-12-03		Europe / Germany
EPI_ISL_6950745	2021-10-12	Europe	Slovenia	Savinjska	Human	GK	AY.125	VOC Delta GK (B.1.617.2+AY.*) first detected in India	(N_G215C,NSP2_T170I,Spike_T95I,N_D63G,N_R203M,NSP12_G671S,Spike_G142D,NS3_S26L,Spike_P681R,Spike_R158del,NSP3_P1228L,NS7a_V82A,NSP3_A488S,Spike_F157del,NSP4_I289V,NSP4_T492I,NSP14_A394V,Spike_T19R,NS7a_T120I,N_D377Y,M_I82T,NSP14_R289H,NS3_D27Y,Spike_D950N,NS7b_T40I,NSP13_P77L,Spike_E156G,NSP3_E156K,NSP3_P1469S,NSP12_Q822H,Spike_T478K,NSP12_L648F,NSP6_T77A,NSP12_D879Y,NSP12_P323L,Spike_D614G,NSP4_…	2021-12-02		Europe / Slovenia
EPI_ISL_8223135	2021-11-29	Europe	Germany	Bavaria	Human	GK	AY.125	VOC Delta GK (B.1.617.2+AY.*) first detected in India	(N_G215C,Spike_T95I,N_D63G,N_R203M,NSP12_G671S,Spike_G142D,NS3_S26L,E_V62F,Spike_P681R,Spike_R158del,NSP3_P1228L,NS7a_V82A,NSP3_A488S,Spike_F157del,NSP4_T492I,NSP14_A394V,Spike_T19R,NS7a_T120I,N_D377Y,M_I82T,NSP14_R289H,NS3_D27Y,Spike_D950N,NS7b_T40I,NSP13_P77L,Spike_E156G,NSP3_P1469S,NSP12_Q822H,Spike_T478K,NSP6_T77A,NSP12_P323L,Spike_D614G,NSP4_T461N,NSP4_V167L,Spike_L452R,NSP13_E341D)	2021-12-31		Europe / Germany
EPI_ISL_5032363	2021-09-27	Europe	Switzerland	Geneva	Human	GK	AY.125	VOC Delta GK (B.1.617.2+AY.*) first detected in India	(N_G215C,Spike_T95I,N_D63G,N_R203M,NSP12_G671S,NS3_S26L,Spike_P681R,Spike_R158del,NSP3_P1228L,NSP3_H1274Y,NS7a_V82A,NSP3_A488S,Spike_F157del,NSP4_T492I,NSP14_A394V,Spike_T19R,NS7a_T120I,N_D377Y,M_I82T,NSP14_R289H,NS3_D27Y,Spike_D950N,NS7b_T40I,NSP13_P77L,Spike_E156G,NSP3_P1469S,NSP12_Q822H,Spike_T478K,NSP8_A14T,NSP6_T77A,NSP12_P323L,Spike_D614G,NSP4_V167L,Spike_L452R,NS3_W131R)	2021-10-10		Europe / Switzerland
EPI_ISL_4441177	2021-08-29	Europe	Germany	Baden-Wurttemberg	Human	GK	AY.125	VOC Delta GK (B.1.617.2+AY.*) first detected in India	(N_G215C,Spike_T95I,N_D63G,N_R203M,NSP12_G671S,Spike_G142D,NS3_S26L,Spike_P681R,Spike_R158del,NSP3_P1228L,NS7a_V82A,NSP3_A488S,Spike_F157del,NSP4_T492I,NSP14_A394V,Spike_T19R,NS7a_T120I,N_D377Y,M_I82T,NSP14_R289H,NS3_D27Y,Spike_D950N,NS7b_T40I,NSP13_P77L,Spike_E156G,NSP3_P1469S,NSP12_Q822H,Spike_T478K,NSP6_T77A,NSP12_P323L,Spike_D614G,NSP4_V167L,Spike_L452R)	2021-09-23		Europe / Germany
EPI_ISL_4226942	2021-08-31	Europe	Germany	Saxony	Human	GK	AY.125	VOC Delta GK (B.1.617.2+AY.*) first detected in India	(N_G215C,Spike_T95I,N_D63G,N_R203M,NSP12_G671S,Spike_G142D,NS3_S26L,Spike_P681R,Spike_R158del,NSP3_P1228L,NS7a_V82A,NSP3_A488S,Spike_F157del,NSP4_T492I,NSP14_A394V,Spike_T19R,NS7a_T120I,N_D377Y,M_I82T,NSP14_R289H,NS3_D27Y,Spike_D950N,NS7b_T40I,NSP13_P77L,Spike_E156G,NSP3_P1469S,NSP12_Q822H,Spike_T478K,NSP6_T77A,NSP12_P323L,Spike_D614G,NSP4_T461N,NSP4_V167L,Spike_L452R,NSP13_E341D)	2021-09-16		Europe / Germany
EPI_ISL_3828785	2021-08-14	Europe	Slovenia	Koroska	Human	GK	AY.125	VOC Delta GK (B.1.617.2+AY.*) first detected in India	(N_G215C,N_R203M,NSP12_G671S,NSP13_I334V,NSP12_K91R,NS3_S26L,Spike_P681R,Spike_R158del,NSP3_P1228L,NS3_G18V,NS7a_V82A,NSP3_A488S,Spike_F157del,NSP4_T492I,NSP14_A394V,Spike_T19R,NS7a_T120I,N_D377Y,M_I82T,Spike_D950N,NS7b_T40I,NSP13_P77L,NSP14_A119V,Spike_E156G,NSP3_P1469S,Spike_T478K,NS3_T151I,NSP6_T77A,NSP12_P323L,Spike_D614G,NSP4_V167L,Spike_L452R,Spike_G1167V)	2021-08-31		Europe / Slovenia
EPI_ISL_4226566	2021-09-04	Europe	Germany	Rhineland-Palatinate	Human	GK	AY.125	VOC Delta GK (B.1.617.2+AY.*) first detected in India	(N_G215C,Spike_T95I,N_D63G,NSP3_S83I,N_R203M,NSP12_G671S,Spike_G142D,NS3_S26L,Spike_P681R,Spike_R158del,NSP3_P1228L,NS7a_V82A,NSP3_A488S,Spike_F157del,NSP4_T492I,NSP14_A394V,Spike_T19R,NS7a_T120I,N_D377Y,M_I82T,NSP14_R289H,NS3_D27Y,Spike_D950N,NS7b_T40I,NSP13_P77L,Spike_E156G,NSP3_P1469S,NSP12_Q822H,NSP12_T565I,Spike_T478K,NSP6_T77A,NSP2_K618N,NSP12_P323L,Spike_D614G,NSP4_V167L,Spike_L452R)	2021-09-16		Europe / Germany
EPI_ISL_9121931	2022-01-01	Europe	Lithuania	Vilniaus apskr.	Human	GK	AY.125	VOC Delta GK (B.1.617.2+AY.*) first detected in India	(N_G215C,Spike_T95I,NS3_A59V,N_D63G,N_R203M,NS7a_A105V,NSP12_G671S,Spike_G142D,NS3_S26L,Spike_P681R,Spike_R158del,Spike_S939F,NS7a_V82A,NSP3_A488S,Spike_F157del,NSP4_T492I,NS7b_L11S,NSP14_A394V,Spike_T19R,NS7a_T120I,NSP2_L550F,Spike_P812L,N_D377Y,M_I82T,NSP14_R289H,NS3_D27Y,Spike_D950N,NS7b_T40I,NSP13_P77L,Spike_E156G,NSP3_P1469S,NSP12_Q822H,Spike_T478K,NSP6_T77A,NSP12_P323L,Spike_D614G,NSP4_V167…	2022-01-26		Europe / Lithuania
EPI_ISL_6715272	2021-11-10	Europe	Germany	Baden-Wurttemberg	Human	GK	AY.125	VOC Delta GK (B.1.617.2+AY.*) first detected in India	(N_G215C,Spike_T95I,N_D63G,N_R203M,NSP12_G671S,NSP12_T926A,NS3_S26L,Spike_P681R,Spike_R158del,NSP3_P1228L,NS7a_V82A,NSP3_A488S,Spike_F157del,NSP4_T492I,NSP14_A394V,Spike_T19R,NS7a_T120I,N_D377Y,M_I82T,NSP14_R289H,Spike_C1236S,NS3_D27Y,Spike_D950N,NS7b_T40I,NSP13_P77L,Spike_E156G,NSP3_P1469S,NSP12_Q822H,Spike_T478K,NSP6_T77A,NSP12_P323L,Spike_D614G,NSP4_V167L,Spike_L452R)	2021-11-25		Europe / Germany
EPI_ISL_7764989	2021-12-10	Europe	Germany	Brandenburg	Human	GK	AY.124	VOC Delta GK (B.1.617.2+AY.*) first detected in India	(N_G215C,Spike_T95I,N_D63G,N_R203M,NSP12_G671S,NSP3_T1306I,NSP3_T133I,Spike_G142D,NS8_V33F,NS3_S26L,Spike_P681R,Spike_R158del,NSP3_P1228L,NSP2_F437L,NSP2_S263F,NS7a_V82A,NSP3_A488S,Spike_F157del,NSP4_T492I,NSP14_A394V,Spike_T19R,NS7a_T120I,N_D377Y,M_I82T,Spike_D950N,NS7b_T40I,NSP13_P77L,NS6_E59stop,Spike_E156G,NSP3_P1469S,Spike_T478K,NSP6_T77A,NSP9_T35del,NSP12_P323L,NSP5_K90R,NSP16_P215T,Spike_D…	2021-12-17		Europe / Germany
EPI_ISL_6945009	2021-11-17	Europe	Poland	Malpolskie	Human	GK	AY.124	VOC Delta GK (B.1.617.2+AY.*) first detected in India	(N_G215C,Spike_T95I,N_D63G,N_R203M,NSP12_G671S,Spike_G142D,NS8_V33F,NS3_S26L,Spike_P681R,Spike_R158del,NSP3_P1228L,NSP2_F437L,NSP2_S263F,NS7a_V82A,NSP3_A488S,Spike_F157del,NSP4_T492I,NSP14_A394V,Spike_T19R,NS7a_T120I,N_D377Y,M_I82T,Spike_D950N,NS7b_T40I,NSP13_P77L,NS6_E59stop,Spike_E156G,NSP3_P1469S,Spike_T478K,NSP6_T77A,NSP9_T35del,NSP12_P323L,NSP5_K90R,NSP16_P215T,Spike_D614G,NSP4_V167L,Spike_L…	2021-12-01		Europe / Poland
EPI_ISL_3494560	2021-07-30	Europe	Germany	Saxony-Anhalt	Human	GK	AY.124	VOC Delta GK (B.1.617.2+AY.*) first detected in India	(N_G215C,N_D63G,N_R203M,NSP12_G671S,NS3_S26L,Spike_P681R,Spike_R158del,NSP3_P1228L,NSP2_S263F,NS7a_V82A,NSP3_A488S,Spike_F157del,NSP4_T492I,NSP14_A394V,Spike_T19R,NS7a_T120I,N_D377Y,M_I82T,Spike_D950N,NS7b_T40I,NSP13_P77L,Spike_E156G,NSP3_P1469S,Spike_T478K,NSP6_T77A,NSP12_P323L,NSP5_K90R,NSP16_P215T,Spike_D614G,NSP4_V167L,Spike_L452R)	2021-08-19		Europe / Germany
EPI_ISL_4794915	2021-09-21	Europe	Portugal		Human	GK	AY.124	VOC Delta GK (B.1.617.2+AY.*) first detected in India	(N_G215C,Spike_T95I,N_D63G,N_R203M,NSP12_G671S,NS3_S26L,Spike_P681R,NS3_A110S,Spike_R158del,NSP3_P1228L,NSP2_S263F,NSP14_S255I,NS7a_V82A,NSP3_A488S,Spike_F157del,NSP4_T492I,NSP14_A394V,Spike_T19R,NS7a_T120I,N_D377Y,M_I82T,Spike_D950N,NS7b_T40I,NSP13_P77L,Spike_E156G,NSP3_G1255E,NSP3_P1469S,Spike_T478K,NSP3_S1485F,NSP6_T77A,NSP12_P323L,NSP5_K90R,NSP16_P215T,Spike_D614G,NSP4_V167L,Spike_L452R)	2021-10-04		Europe / Portugal
EPI_ISL_4109398	2021-09-01	Europe	Sweden	Kalmar	Human	GK	AY.124	VOC Delta GK (B.1.617.2+AY.*) first detected in India	(N_G215C,Spike_T95I,N_D63G,N_R203M,NSP12_G671S,Spike_G142D,NS3_S26L,Spike_P681R,Spike_R158del,NSP4_L438F,NSP3_P1228L,NSP2_F437L,NSP2_S263F,NS3_G18V,NS7a_V82A,NSP3_A488S,Spike_F157del,NSP4_T492I,NSP14_A394V,Spike_T19R,NS7a_T120I,NSP3_S1717L,N_D377Y,M_I82T,NSP2_E167K,Spike_D950N,NS7b_T40I,NSP13_P77L,NS6_E59stop,Spike_E156G,NSP3_P1469S,Spike_T478K,NSP6_T77A,NSP12_P323L,NSP5_K90R,NSP16_P215T,Spike_D6…	2021-09-13		Europe / Sweden
EPI_ISL_3071532	2021-07-07	Europe	Portugal		Human	GK	AY.124	VOC Delta GK (B.1.617.2+AY.*) first detected in India	(N_G215C,Spike_T95I,N_D63G,N_R203M,NSP12_G671S,NS3_S26L,NSP2_N269S,Spike_P681R,Spike_R158del,NSP3_P1228L,NSP2_S263F,NS7a_V82A,NSP3_A488S,Spike_F157del,NSP4_T492I,NSP14_A394V,Spike_T19R,NS7a_T120I,N_D377Y,M_I82T,Spike_D950N,NS7b_T40I,NSP13_P77L,Spike_E156G,NSP3_P1469S,Spike_T478K,NSP6_T77A,NSP12_P323L,NSP5_K90R,NSP16_P215T,Spike_D614G,NSP4_V167L,Spike_L452R)	2021-07-25		Europe / Portugal
EPI_ISL_7337750	2021-11-08	North America	USA	California	Human	GK	AY.124	VOC Delta GK (B.1.617.2+AY.*) first detected in India	(N_G215C,Spike_T95I,N_D63G,NSP15_P65S,N_R203M,NSP12_G671S,Spike_G142D,NSP4_A380V,NSP2_A419V,NSP12_D155N,NS3_S26L,Spike_P681R,NSP4_T109M,Spike_R158del,NSP3_P1228L,NS7a_V82A,NSP3_A488S,Spike_F157del,NSP4_T492I,NSP14_A394V,Spike_T19R,NS7a_T120I,N_D377Y,M_I82T,Spike_D950N,NS7b_T40I,NSP13_P77L,Spike_E156G,NSP3_P1469S,Spike_T478K,NSP6_T77A,NSP12_P323L,Spike_D614G,Spike_V1104L,NSP4_V167L,Spike_L452R)	2021-12-08		North America / USA
EPI_ISL_8228558	2021-12-14	Europe	Germany	North Rhine-Westphalia	Human	GK	AY.124	VOC Delta GK (B.1.617.2+AY.*) first detected in India	(N_G215C,Spike_T95I,N_D63G,N_R203M,NSP12_G671S,Spike_E1202Q,NS3_S26L,Spike_P681R,Spike_R158del,NSP3_P1228L,NS7a_V82A,NSP3_A488S,Spike_F157del,NSP4_T492I,NSP14_A394V,Spike_T19R,NS7a_T120I,N_D377Y,M_I82T,Spike_D950N,NS7b_T40I,NSP13_P77L,Spike_E156G,NSP3_P1469S,Spike_T478K,NSP6_T77A,NSP12_P323L,NSP15_M218I,NS3_G49V,NSP3_P141S,NSP16_P215T,Spike_D614G,NS7b_M1I,NSP4_V167L,Spike_L452R)	2021-12-31		Europe / Germany
EPI_ISL_4318325	2021-08-29	Europe	France	Occitanie	Human	GK	AY.124	VOC Delta GK (B.1.617.2+AY.*) first detected in India	(N_G215C,Spike_T95I,N_D63G,N_R203M,NSP12_G671S,NS3_S26L,Spike_P681R,Spike_R158del,NSP3_P1228L,NSP2_S263F,NS7a_V82A,NSP3_A488S,Spike_F157del,NSP4_T492I,NSP14_A394V,Spike_T19R,NS7a_T120I,N_D377Y,M_I82T,Spike_D950N,NS7b_T40I,NSP13_P77L,NSP15_S161I,Spike_E156G,NSP3_P1469S,Spike_T478K,NSP6_L260F,NSP6_T77A,Spike_A879S,NSP12_P323L,NSP5_K90R,NSP16_P215T,Spike_D614G,NSP4_V167L,Spike_L452R)	2021-09-20		Europe / France
EPI_ISL_4555853	2021-09-14	Europe	Portugal		Human	GK	AY.124	VOC Delta GK (B.1.617.2+AY.*) first detected in India	(NSP12_V182I,N_G215C,Spike_T95I,N_D63G,N_R203M,NSP12_G671S,Spike_T33S,NS3_S26L,Spike_P681R,NS3_A110S,Spike_R158del,NSP3_P1228L,NSP2_S263F,NS7a_V82A,NSP3_A488S,Spike_F157del,NSP4_T492I,NSP14_A394V,Spike_T19R,NS7a_T120I,N_D377Y,M_I82T,Spike_D950N,NS7b_T40I,NSP13_P77L,Spike_E156G,NSP3_P1469S,Spike_T478K,NSP6_T77A,NSP12_P323L,NSP5_K90R,NSP16_P215T,Spike_D614G,NSP4_V167L,Spike_L452R,NS7b_A15S)	2021-09-28		Europe / Portugal
EPI_ISL_3641646	2021-08-17	Europe	United Kingdom	England	Human	GK	AY.5	VOC Delta GK (B.1.617.2+AY.*) first detected in India	(NSP12_P918S,N_G215C,N_D63G,N_R203M,NSP12_G671S,Spike_G142D,NS3_S26L,Spike_P681R,Spike_R158del,NSP3_P1228L,N_S327L,NS7a_V82A,NSP3_A488S,Spike_F157del,NSP4_T492I,NSP14_A394V,Spike_T19R,NS7a_T120I,N_G238C,N_D377Y,M_I82T,NSP6_V91L,Spike_D950N,NS7b_T40I,NSP13_P77L,Spike_E156G,NSP3_P1469S,NSP13_I370V,Spike_T478K,NSP6_T77A,NSP12_P323L,Spike_D614G,NSP4_V167L,Spike_L452R)	2021-08-24		Europe / United Kingdom
EPI_ISL_3729595	2021-08-18	Europe	United Kingdom	England	Human	GK	AY.5	VOC Delta GK (B.1.617.2+AY.*) first detected in India	(N_G215C,N_D63G,NSP2_L428S,N_R203M,NSP12_G671S,NSP4_A380V,NS3_S26L,Spike_P681R,Spike_R158del,NSP3_P1228L,N_S327L,NS7a_V82A,Spike_F157del,NSP3_A488S,NSP4_T492I,NSP14_A394V,Spike_T19R,NS7a_T120I,N_D377Y,M_I82T,Spike_D950N,NS7b_T40I,NSP13_P77L,Spike_E156G,NSP3_P1469S,Spike_T478K,NSP6_T77A,NSP12_P323L,Spike_D614G,NSP4_V167L,Spike_L452R,NS7a_E22D)	2021-08-27		Europe / United Kingdom
EPI_ISL_2138550	2021-05-10	Europe	United Kingdom	England	Human	GK	AY.5	VOC Delta GK (B.1.617.2+AY.*) first detected in India	(N_G215C,N_D63G,N_R203M,NSP12_G671S,NS3_S26L,NSP10_P8L,Spike_P681R,Spike_R158del,NSP3_P1228L,N_S327L,NS7a_V82A,NSP3_A488S,Spike_F157del,NSP4_T492I,NSP14_A394V,Spike_T19R,NS7a_T120I,N_D377Y,M_I82T,Spike_D950N,NS7b_T40I,NSP13_P77L,Spike_E156G,NSP3_P1469S,Spike_T478K,NSP6_T77A,NSP12_P323L,Spike_D614G,Spike_L452R,NSP4_V167L)	2021-05-18		Europe / United Kingdom
EPI_ISL_7205494	2021-11-08	Europe	France	Nouvelle-Aquitaine	Human	GK	AY.5	VOC Delta GK (B.1.617.2+AY.*) first detected in India	(N_G215C,N_D63G,N_R203M,NSP12_G671S,Spike_G142D,NSP6_T181I,N_T379I,NS3_S26L,Spike_P681R,Spike_R158del,NSP3_P1228L,N_S327L,NS7a_V82A,NSP3_A488S,Spike_F157del,NSP4_T492I,NSP14_A394V,Spike_T19R,NS7a_T120I,NSP15_F263L,NS8_Y79C,N_D377Y,M_I82T,Spike_D950N,NS7b_T40I,NSP13_P77L,NSP4_V94A,Spike_E156G,NSP3_P1469S,Spike_T478K,NSP6_T77A,NSP12_P323L,NSP12_F694Y,Spike_D614G,NSP4_V167L,Spike_L452R)	2021-12-06		Europe / France
EPI_ISL_3173954	2021-07-23	Europe	United Kingdom	England	Human	GK	AY.5	VOC Delta GK (B.1.617.2+AY.*) first detected in India	(N_G215C,N_D63G,N_R203M,NSP12_G671S,NS3_S26L,Spike_P681R,Spike_R158del,NSP3_P1228L,N_S327L,NS7a_V82A,NSP3_A488S,Spike_F157del,NSP4_T492I,NSP14_A394V,Spike_T19R,NS7a_T120I,N_D377Y,M_I82T,Spike_D950N,NS7b_T40I,NSP13_P77L,NSP4_A22V,Spike_E156G,NSP3_P1469S,Spike_T478K,NSP6_T77A,NSP12_P323L,Spike_D614G,NSP4_V167L,Spike_L452R)	2021-08-02		Europe / United Kingdom
EPI_ISL_9957014	2022-01-03	Europe	Norway	Nordland	Human	GK	AY.5	VOC Delta GK (B.1.617.2+AY.*) first detected in India	(N_G215C,N_D63G,N_R203M,NSP12_G671S,NSP4_S336L,Spike_G142D,NS3_S26L,Spike_T376I,Spike_P681R,Spike_R158del,NSP3_P1228L,N_S327L,NS7a_V82A,NSP3_A488S,Spike_F157del,NSP4_T492I,NSP14_A394V,Spike_T19R,NS7a_T120I,N_D377Y,M_I82T,NSP4_S137L,Spike_D950N,NS7b_T40I,NSP13_P77L,Spike_E156G,NSP3_P1469S,Spike_T478K,NSP6_T77A,NSP12_P323L,Spike_D614G,NSP4_V167L,Spike_L452R,NSP3_T1072I)	2022-02-16		Europe / Norway
EPI_ISL_2317675	2021-05-19	Europe	United Kingdom	England	Human	GK	AY.5	VOC Delta GK (B.1.617.2+AY.*) first detected in India	(N_G215C,N_D63G,N_R203M,NSP12_G671S,Spike_G142D,NS3_S26L,Spike_P681R,Spike_R158del,NSP3_P1228L,NS7a_V82A,NSP3_A488S,Spike_F157del,NSP4_T492I,NSP14_A394V,Spike_T19R,NS7a_T120I,N_D377Y,M_I82T,Spike_D950N,NS7b_T40I,NSP13_P77L,Spike_E156G,NSP3_P1469S,Spike_T478K,NSP6_T77A,NSP12_P323L,Spike_D614G,Spike_L452R,NSP4_V167L)	2021-05-28		Europe / United Kingdom
EPI_ISL_5046003	2021-09-19	Europe	United Kingdom	Wales	Human	GK	AY.5	VOC Delta GK (B.1.617.2+AY.*) first detected in India	(N_G215C,NSP3_A1537S,N_D63G,N_R203M,NSP12_G671S,Spike_G142D,NS3_S26L,Spike_P681R,Spike_R158del,NSP3_P1228L,N_S327L,NS7a_V82A,NSP3_A488S,Spike_F157del,NSP4_T492I,NSP14_A394V,Spike_T19R,NS7a_T120I,NSP6_L75F,N_D377Y,M_I82T,Spike_D950N,NS7b_T40I,NSP13_P77L,Spike_E156G,NSP3_P1469S,Spike_T478K,NSP6_T77A,NSP12_P323L,Spike_D614G,NSP4_V167L,Spike_L452R)	2021-10-11		Europe / United Kingdom
EPI_ISL_3536425	2021-08-18	Europe	Belgium	Harelbeke	Human	GK	AY.5	VOC Delta GK (B.1.617.2+AY.*) first detected in India	(N_G215C,N_D63G,N_R203M,NSP12_G671S,Spike_G142D,NSP13_V98I,NS3_S26L,NSP3_S1375F,Spike_P681R,Spike_R158del,NSP3_P1228L,N_S327L,NS7a_V82A,NSP3_A488S,Spike_F157del,NSP4_T492I,NSP14_A394V,Spike_T19R,NS7a_T120I,N_D377Y,M_I82T,NS7b_T40I,NSP13_P77L,Spike_E156G,NSP3_P1261L,NSP3_P1469S,Spike_T478K,NSP6_T77A,NSP12_P323L,Spike_D614G,NSP4_V167L,Spike_L452R)	2021-08-20		Europe / Belgium
EPI_ISL_2920578	2021-06-16	North America	USA	Florida	Human	GK	AY.5	VOC Delta GK (B.1.617.2+AY.*) first detected in India	(N_G215C,N_D63G,N_R203M,NSP12_G671S,Spike_G142D,NS3_S26L,Spike_P681R,Spike_R158del,NSP3_P1228L,N_S327L,NS7a_V82A,NSP3_A488S,Spike_F157del,NSP4_T492I,NSP14_A394V,Spike_T19R,NS7a_T120I,N_D377Y,M_I82T,Spike_D950N,NS7b_T40I,NSP13_P77L,Spike_E156G,NSP3_P1469S,Spike_T478K,NSP6_T77A,NSP12_P323L,Spike_D614G,NSP4_V167L,Spike_L452R)	2021-07-12		North America / USA
EPI_ISL_2660611	2021-02-24	South America	Brazil	Sergipe	Human	GR	P.1	VOC Gamma GR/501Y.V3 (P.1+P.1.*) first detected in Brazil/Japan	(Spike_R190S,NSP6_S106del,Spike_H655Y,Spike_E484K,N_R203K,Spike_K417T,Spike_T1027I,Spike_D138Y,Spike_N501Y,NS8_V62L,NS3_S253P,Spike_L18F,N_P80R,Spike_T20N,NSP3_K977Q,NSP6_G107del,NSP6_F108del,NSP3_S370L,N_G204R,NS8_E92K,Spike_P26S,NSP12_P323L,Spike_D614G,Spike_V1176F,NSP13_E341D)	2021-06-24		South America / Brazil
EPI_ISL_7982774	2021-07-12	South America	Brazil	Rondonia	Human	GR	P.1	VOC Gamma GR/501Y.V3 (P.1+P.1.*) first detected in Brazil/Japan	(NSP12_A95V,Spike_R190S,NSP6_S106del,Spike_H655Y,Spike_E484K,N_R203K,NSP2_T44I,Spike_K417T,Spike_T1027I,Spike_D138Y,Spike_N501Y,NS3_S253P,Spike_L18F,N_P80R,Spike_T20N,NSP3_K977Q,NSP6_G107del,NSP6_F108del,NSP3_S370L,N_G204R,NS8_E92K,Spike_P26S,NSP12_P323L,Spike_D614G,Spike_V1176F,NSP13_E341D)	2021-12-22		South America / Brazil
EPI_ISL_5649484	2021-06-21	South America	Brazil	Sao Paulo	Human	GR	P.1	VOC Gamma GR/501Y.V3 (P.1+P.1.*) first detected in Brazil/Japan	(Spike_R190S,NSP13_Q518H,NSP6_S106del,Spike_H655Y,Spike_E484K,N_R203K,Spike_K417T,Spike_T1027I,Spike_D138Y,Spike_N501Y,NS3_D210N,NS3_S253P,NSP3_P841S,Spike_L18F,NSP1_E2G,N_P80R,Spike_T20N,NSP3_K977Q,NSP6_G107del,NSP6_F108del,NSP3_S370L,NS8_E92K,Spike_P26S,NSP12_P323L,Spike_D614G,Spike_V1176F,NSP13_E341D)	2021-10-28		South America / Brazil
EPI_ISL_3462656	2021-06-07	South America	Suriname		Human	GR	P.1	VOC Gamma GR/501Y.V3 (P.1+P.1.*) first detected in Brazil/Japan	(Spike_R190S,NSP6_S106del,Spike_H655Y,Spike_E484K,N_R203K,Spike_K417T,Spike_T1027I,Spike_D138Y,Spike_N501Y,NS3_S253P,Spike_L18F,N_P80R,Spike_T20N,NSP15_G246C,NSP3_K977Q,NSP6_G107del,NSP6_F108del,NSP3_S370L,N_G204R,NS8_E92K,NSP13_T431I,Spike_P26S,NSP12_P323L,Spike_D614G,Spike_V1176F,NSP13_E341D)	2021-08-18		South America / Suriname
EPI_ISL_2501152	2021-06-03	North America	USA	Minnesota	Human	GR	P.1	VOC Gamma GR/501Y.V3 (P.1+P.1.*) first detected in Brazil/Japan	(Spike_R190S,NSP3_T1348I,NSP6_S106del,Spike_H655Y,Spike_E484K,N_R203K,NSP8_Q24R,Spike_K417T,Spike_T1027I,NSP2_P129S,Spike_D138Y,Spike_N501Y,NSP3_G1716V,NS3_S253P,Spike_A688V,Spike_L18F,N_P80R,Spike_T20N,NSP3_K977Q,NSP6_G107del,NSP6_F108del,NSP3_S370L,NSP4_Q364H,N_G204R,NS8_E92K,Spike_P26S,NSP12_P323L,Spike_D614G,Spike_V1176F,NSP13_E341D)	2021-06-12		North America / USA
EPI_ISL_3858368	2021-08-05	North America	USA	Florida	Human	GR	P.1	VOC Gamma GR/501Y.V3 (P.1+P.1.*) first detected in Brazil/Japan	(NS3_H78Y,Spike_R190S,NSP6_S106del,Spike_H655Y,Spike_E484K,N_R203K,Spike_K417T,Spike_T1027I,NS3_S26L,Spike_D138Y,NSP12_S434A,Spike_N501Y,Spike_Q675H,NS3_S253P,Spike_A688V,Spike_L18F,N_P80R,Spike_T20N,NSP3_K977Q,NSP6_G107del,NSP6_F108del,NSP3_S370L,N_G204R,NS8_E92K,NSP3_L1035F,Spike_P26S,NSP12_P323L,Spike_D614G,Spike_V1176F,NS3_S171L,NSP13_E341D)	2021-09-01		North America / USA
EPI_ISL_3944603	2021-07-20	South America	Brazil	Bahia	Human	GR	P.1	VOC Gamma GR/501Y.V3 (P.1+P.1.*) first detected in Brazil/Japan	(Spike_R190S,NSP6_S106del,Spike_H655Y,Spike_E484K,N_R203K,N_P13S,Spike_K417T,Spike_T1027I,Spike_D138Y,Spike_N501Y,NS3_S253P,Spike_L18F,N_P80R,Spike_T20N,NSP3_K977Q,NSP14_A119V,NSP6_G107del,NSP6_F108del,NSP3_S370L,N_G204R,NSP14_A371S,NS8_E92K,Spike_P26S,NSP12_P323L,Spike_D614G,Spike_V1176F,NSP6_V149F,NSP13_E341D)	2021-09-04		South America / Brazil
EPI_ISL_2344795	2021-04-18	South America	Brazil	Sao Paulo	Human	GR	P.1	VOC Gamma GR/501Y.V3 (P.1+P.1.*) first detected in Brazil/Japan	(NSP2_M609I,Spike_R190S,NSP6_S106del,Spike_H655Y,Spike_E484K,N_R203K,Spike_K417T,Spike_T1027I,Spike_D138Y,Spike_N501Y,NSP12_V848L,NS3_S253P,NSP2_H208Y,NSP3_D366E,Spike_L18F,N_P80R,Spike_T20N,NSP3_K977Q,NSP6_G107del,NSP6_F108del,NSP3_S370L,N_G204R,NS8_E92K,Spike_P26S,NSP12_P323L,Spike_D614G,Spike_V1176F,NSP13_E341D)	2021-05-30		South America / Brazil
EPI_ISL_2862024	2021-06-21	North America	USA	Maryland	Human	GR	P.1	VOC Gamma GR/501Y.V3 (P.1+P.1.*) first detected in Brazil/Japan	(NSP6_A56V,Spike_R190S,NSP6_S106del,Spike_H655Y,Spike_E484K,N_R203K,Spike_K417T,Spike_T1027I,Spike_D138Y,Spike_N501Y,N_L221F,NS3_S253P,NSP5_V125I,Spike_L18F,N_P80R,Spike_T20N,NSP3_K977Q,NSP3_T1303I,NSP6_G107del,NSP6_A136V,NSP6_F108del,NSP3_S370L,NS3_G224C,N_G204R,NS8_E92K,NSP15_V22L,Spike_P26S,NSP12_P323L,Spike_D614G,Spike_V1176F,NSP13_E341D)	2021-07-09		North America / USA
EPI_ISL_2248789	2021-05-03	Europe	Portugal		Human	GR	P.1	VOC Gamma GR/501Y.V3 (P.1+P.1.*) first detected in Brazil/Japan	(Spike_R190S,NSP6_S106del,Spike_H655Y,Spike_E484K,N_R203K,Spike_K417T,Spike_T1027I,Spike_N501Y,NS3_T223I,NS3_S253P,Spike_L18F,N_P80R,Spike_T20N,NSP3_K977Q,NSP14_A119V,NSP6_G107del,NSP6_F108del,NSP3_S370L,N_G204R,NSP1_E37D,NS8_E92K,Spike_P26S,NSP12_P323L,Spike_D614G,Spike_V1176F,NSP13_E341D)	2021-05-24		Europe / Portugal
EPI_ISL_2428502	2021-05-17	Europe	Lithuania	Panevezio apskritis	Human	GRY	Q.1	VOC Alpha GRY (B.1.1.7+Q.*) first detected in the UK	(Spike_H69del,NS8_Q27stop,NSP3_T183I,Spike_T716I,NSP6_S106del,N_R203K,Spike_A570D,Spike_N501Y,NSP3_I1412T,NS8_R52I,Spike_P681H,Spike_Y144del,N_S327L,NSP6_G107del,NSP3_A890D,Spike_D1118H,NSP6_F108del,NS8_Y73C,N_G204R,Spike_V70del,NSP12_P323L,Spike_D614G,N_D3L,Spike_S982A,N_S235F)	2021-06-05		Europe / Lithuania
EPI_ISL_2694755	2021-06-08	Europe	Poland	Wielkopolskie	Human	GRY	Q.1	VOC Alpha GRY (B.1.1.7+Q.*) first detected in the UK	(Spike_H69del,NS8_Q27stop,NSP3_T183I,NSP3_P1787S,Spike_T716I,NSP6_S106del,N_R203K,Spike_A570D,Spike_N501Y,NSP3_I1412T,NS8_R52I,NSP12_T912I,Spike_P681H,Spike_Y144del,N_T362I,NSP6_G107del,NSP3_A890D,Spike_D1118H,NSP6_F108del,NS8_Y73C,N_G204R,NSP2_N98D,Spike_V70del,NSP2_T474A,NSP12_P323L,Spike_D614G,N_D3L,Spike_S982A,N_S235F)	2021-06-27		Europe / Poland
EPI_ISL_2774314	2021-06-02	North America	USA	Illinois	Human	GRY	Q.1	VOC Alpha GRY (B.1.1.7+Q.*) first detected in the UK	(Spike_H69del,NS8_Q27stop,NSP3_T183I,NSP8_T145I,Spike_T716I,NS8_K68stop,NSP6_S106del,N_R203K,Spike_A570D,Spike_N501Y,NSP3_I1412T,NS8_R52I,Spike_P681H,Spike_Y144del,NSP12_P227L,NSP6_G107del,NSP3_A890D,Spike_D1118H,NSP6_F108del,NS8_Y73C,N_G204R,Spike_V70del,NSP12_P323L,Spike_D614G,N_D3L,Spike_S982A,Spike_A520S,N_S235F)	2021-07-01		North America / USA
EPI_ISL_2509450	2021-05-17	Europe	Lithuania	Vilniaus apskritis	Human	GRY	Q.1	VOC Alpha GRY (B.1.1.7+Q.*) first detected in the UK	(Spike_H69del,NS8_Q27stop,NSP3_T183I,Spike_T716I,NSP6_S106del,N_R203K,Spike_S98T,Spike_A570D,Spike_N501Y,NSP3_I1412T,NS8_R52I,NS3_M125I,Spike_P681H,N_S416L,Spike_Y144del,NSP6_G107del,NSP3_A890D,Spike_D1118H,NSP6_F108del,NS8_Y73C,N_G204R,Spike_V70del,NSP12_P323L,Spike_D614G,N_D3L,Spike_S982A,N_S235F)	2021-06-14		Europe / Lithuania
EPI_ISL_2509481	2021-05-17	Europe	Lithuania	Kauno apskritis	Human	GRY	Q.1	VOC Alpha GRY (B.1.1.7+Q.*) first detected in the UK	(NSP15_P262L,Spike_H69del,NS8_Q27stop,NSP3_T183I,Spike_T716I,NSP6_S106del,N_R203K,Spike_A570D,NS3_T223N,Spike_N501Y,NSP3_I1412T,NS8_R52I,Spike_P681H,Spike_Y144del,NSP15_A137V,NSP6_G107del,NSP3_A890D,Spike_D1118H,NSP6_F108del,NS8_Y73C,N_G204R,Spike_V70del,NSP12_P323L,Spike_D614G,N_D3L,Spike_S982A,N_S235F)	2021-06-14		Europe / Lithuania
EPI_ISL_2453631	2021-05-10	Europe	France	Provence-Alpes-Cote d'Azur	Human	GRY	Q.1	VOC Alpha GRY (B.1.1.7+Q.*) first detected in the UK	(Spike_H69del,NS8_Q27stop,NSP3_T183I,Spike_T716I,NS8_K68stop,NSP6_S106del,N_R203K,Spike_A570D,Spike_N501Y,NSP3_I1412T,NS8_R52I,NSP14_M153I,Spike_P681H,Spike_Y144del,NSP6_G107del,NSP3_A890D,Spike_D1118H,NSP6_F108del,NS8_Y73C,N_G204R,Spike_V70del,NSP16_G213N,NSP12_P323L,Spike_D614G,N_D3L,Spike_S982A,Spike_A520S,N_A211T,N_S235F)	2021-06-08		Europe / France
EPI_ISL_1099015	2021-02-21	Europe	United Kingdom	England	Human	GRY	Q.1	VOC Alpha GRY (B.1.1.7+Q.*) first detected in the UK	(Spike_H69del,NS8_Q27stop,NSP3_T183I,NS7a_T39I,Spike_T716I,NSP6_S106del,N_R203K,Spike_A570D,Spike_N501Y,NSP3_I1412T,NS8_R52I,Spike_P681H,Spike_Y144del,NSP3_A1766V,NSP8_T148I,NSP14_I164V,NSP6_G107del,NSP3_A890D,NS8_A65V,Spike_D1118H,NSP6_F108del,NS8_Y73C,N_G204R,Spike_V70del,NSP12_P323L,Spike_D614G,N_D3L,Spike_S982A,N_S235F)	2021-03-01		Europe / United Kingdom
EPI_ISL_2509514	2021-05-18	Europe	Lithuania	Vilniaus apskritis	Human	GRY	Q.1	VOC Alpha GRY (B.1.1.7+Q.*) first detected in the UK	(Spike_H69del,NS8_Q27stop,NSP3_T183I,Spike_T716I,NSP6_S106del,N_R203K,Spike_A570D,N_V270L,Spike_N501Y,NSP3_I1412T,NS8_R52I,Spike_P681H,Spike_Y144del,NSP6_G107del,NSP3_A890D,Spike_D1118H,NSP6_F108del,NS8_Y73C,N_G204R,Spike_V70del,NSP3_E52G,NSP12_P323L,Spike_D614G,N_D3L,Spike_S982A,N_S235F)	2021-06-14		Europe / Lithuania
EPI_ISL_1888557	2021-04-26	Europe	Denmark	Midtjylland	Human	GRY	Q.1	VOC Alpha GRY (B.1.1.7+Q.*) first detected in the UK	(Spike_H69del,NS8_Q27stop,NSP3_T183I,Spike_T716I,NSP6_S106del,N_R203K,Spike_A570D,Spike_T732I,Spike_N501Y,NSP3_I1412T,NS8_R52I,Spike_P681H,Spike_Y144del,NSP6_G107del,NSP3_A890D,Spike_D1118H,NSP6_F108del,NS8_Y73C,N_G204R,Spike_V70del,NSP12_P323L,Spike_D614G,N_D3L,Spike_S982A,N_S235F)	2021-05-04		Europe / Denmark
EPI_ISL_1580131	2021-03-09	Europe	Lithuania	Vilniaus apskritis	Human	GRY	Q.1	VOC Alpha GRY (B.1.1.7+Q.*) first detected in the UK	(Spike_H69del,NS8_Q27stop,NSP3_T183I,Spike_T716I,NSP6_S106del,N_R203K,Spike_A570D,Spike_N501Y,NSP3_I1412T,NS8_R52I,Spike_P681H,Spike_Y144del,NSP6_G107del,NSP3_A890D,Spike_D1118H,NSP6_F108del,NS8_Y73C,N_G204R,Spike_V70del,NSP12_P323L,Spike_D614G,N_D3L,Spike_S982A,N_S235F)	2021-04-13		Europe / Lithuania
EPI_ISL_7923016	2021-11-07	North America	USA	Massachusetts	Human	GK	AY.114	VOC Delta GK (B.1.617.2+AY.*) first detected in India	(N_G215C,Spike_T95I,N_D63G,N_R203M,NSP12_G671S,Spike_G142D,NSP15_Q19H,NS3_S26L,Spike_P681R,Spike_R158del,NSP3_P1228L,NS7a_V82A,NSP3_A488S,Spike_F157del,NSP4_T492I,Spike_S640F,NSP14_A394V,Spike_T19R,NS7a_T120I,N_D377Y,M_I82T,NSP2_R27C,Spike_D950N,NS7b_T40I,NSP13_P77L,Spike_E156G,NSP3_P1469S,Spike_T478K,NSP6_T77A,NSP2_T634I,NSP12_P323L,Spike_D614G,NSP4_V167L,Spike_L452R)	2021-12-21		North America / USA
EPI_ISL_6948568	2021-07-16	North America	USA	Texas	Human	GH	AY.114	VOC Delta GK (B.1.617.2+AY.*) first detected in India	(N_D377Y,M_I82T,N_D63G,Spike_D950N,N_R203M,NSP3_P822L,NSP13_P77L,NSP14_W520C,NS3_Q57H,NSP15_Q19H,NSP12_M463I,Spike_T478K,Spike_P681R,NSP12_P323L,NSP14_F367S,Spike_D614G,NSP12_N507I,NSP4_V167L,Spike_L452R,NS7a_V82A,Spike_T19R,NS7a_T120I)	2021-12-01		North America / USA
EPI_ISL_6084561	2021-10-20	North America	USA	Florida	Human	GK	AY.114	VOC Delta GK (B.1.617.2+AY.*) first detected in India	(N_G215C,NSP13_T96I,Spike_T95I,N_D63G,N_R203M,NSP12_G671S,Spike_G142D,Spike_A27S,NSP15_Q19H,NS3_S26L,Spike_P681R,Spike_R158del,NSP3_P1228L,NSP2_D286G,NS7a_V82A,NSP3_A488S,Spike_S98F,Spike_F157del,NSP4_T492I,NSP14_A394V,Spike_T19R,NS7a_T120I,N_D377Y,M_I82T,NSP2_R27C,Spike_D950N,NS7b_T40I,NSP13_P77L,Spike_E156G,NSP12_G446C,NSP3_P1469S,Spike_T478K,NSP6_T77A,NSP12_P323L,Spike_D614G,NSP4_V167L,Spike_L…	2021-11-09		North America / USA
EPI_ISL_4700528		Europe	France	Marseille	Human	GK	AY.114	VOC Delta GK (B.1.617.2+AY.*) first detected in India	(Spike_G75V,NS7a_L116F,N_D63G,N_R203M,NSP12_G671S,NSP2_P129L,NSP15_Q19H,Spike_A27T,NS3_S26L,NS7a_P84S,NSP14_P46L,NSP9_V76I,Spike_P681R,Spike_R158del,NS7a_V82A,NSP8_N109S,Spike_F157del,Spike_T19R,NS7a_T120I,N_D377Y,M_I82T,NSP6_V149A,Spike_D950N,NSP3_P822L,NSP13_P77L,Spike_E156G,NSP4_A446V,Spike_T478K,NSP1_R119C,NSP3_T237A,NSP12_P323L,Spike_D614G,Spike_L452R)	2021-10-01		Europe / France
EPI_ISL_4743261	2021-08-22	North America	USA	Massachusetts	Human	GK	AY.114	VOC Delta GK (B.1.617.2+AY.*) first detected in India	(N_G215C,Spike_T95I,N_D63G,N_R203M,NSP12_G671S,Spike_G142D,NSP15_Q19H,NS3_S26L,Spike_P681R,Spike_R158del,NSP3_P1228L,NS7a_V82A,NSP3_A488S,Spike_F157del,NSP4_T492I,NSP14_A394V,Spike_T19R,NS7a_T120I,N_D377Y,M_I82T,NSP2_R27C,Spike_D950N,NS7b_T40I,NSP13_P77L,Spike_E156G,NSP3_P1469S,Spike_T478K,NSP6_T77A,NSP12_P323L,Spike_D614G,NSP4_V167L,Spike_L452R)	2021-10-03		North America / USA
EPI_ISL_8916790	2021-10-12	North America	USA	Massachusetts	Human	GK	AY.114	VOC Delta GK (B.1.617.2+AY.*) first detected in India	(N_G215C,Spike_T95I,N_D63G,N_R203M,NSP3_A1800S,NSP12_G671S,Spike_G142D,NSP15_Q19H,NS3_S26L,Spike_P681R,Spike_R158del,NSP3_P1228L,NS7a_V82A,NSP3_A488S,Spike_F157del,NSP4_T492I,NSP14_A394V,Spike_T19R,NS7a_T120I,N_D377Y,M_I82T,NSP2_R27C,Spike_D950N,NS7b_T40I,NSP13_P77L,Spike_E156G,NSP3_P1469S,Spike_T478K,NSP6_T77A,NSP12_P323L,Spike_D614G,NSP4_V167L,Spike_L452R)	2022-01-21		North America / USA
EPI_ISL_4690868	2021-08-04	North America	USA	West Virginia	Human	GK	AY.114	VOC Delta GK (B.1.617.2+AY.*) first detected in India	(N_G215C,N_D63G,N_R203M,NSP3_D174Y,NSP13_A509V,NSP12_G671S,NS3_S26L,Spike_P681R,Spike_R158del,NSP3_P1228L,NS7a_V82A,NSP3_A488S,Spike_F157del,NSP4_T492I,NSP14_A394V,Spike_T19R,NS7a_T120I,N_D377Y,M_I82T,NSP2_R27C,Spike_D950N,Spike_S112L,NS7b_T40I,NSP13_P77L,Spike_E156G,NSP3_P1469S,Spike_T478K,NSP2_I514T,NSP6_T77A,NS3_E239Q,NSP12_P323L,NSP5_K90R,Spike_D614G,NSP4_V167L,Spike_L452R)	2021-10-01		North America / USA
EPI_ISL_4150539	2021-08-17	North America	USA	Virginia	Human	GK	AY.114	VOC Delta GK (B.1.617.2+AY.*) first detected in India	(N_G215C,Spike_T95I,N_D63G,N_R203M,NSP12_G671S,Spike_G142D,NSP15_Q19H,NS3_S26L,Spike_P681R,Spike_R158del,NSP3_P1228L,NS7a_V82A,NSP3_A488S,Spike_F157del,NSP4_T492I,NSP14_A394V,Spike_T19R,NS7a_T120I,N_D377Y,M_I82T,NSP2_R27C,Spike_D950N,NS7b_T40I,NSP14_P412S,NSP13_P77L,Spike_E156G,NSP3_P1469S,Spike_T478K,NSP6_T77A,NSP12_P323L,Spike_D614G,NSP4_V167L,Spike_L452R)	2021-09-13		North America / USA
EPI_ISL_4908761	2021-08-26	North America	USA	Florida	Human	GK	AY.114	VOC Delta GK (B.1.617.2+AY.*) first detected in India	(N_G215C,N_K373N,Spike_T95I,N_D63G,N_R203M,NSP12_G671S,NSP16_A168V,Spike_G142D,NSP15_Q19H,NS3_S26L,Spike_P681R,Spike_R158del,NSP14_A138V,NSP3_P1228L,NS7a_V82A,NSP3_A488S,Spike_F157del,NSP4_T492I,NSP14_A394V,Spike_T19R,NS7a_T120I,N_D377Y,M_I82T,NSP2_R27C,Spike_D950N,NS7b_T40I,NSP13_P77L,Spike_E156G,NSP3_P1469S,Spike_T478K,NSP6_T77A,NSP12_P323L,Spike_D614G,NSP4_V167L,Spike_L452R)	2021-10-06		North America / USA
EPI_ISL_5250395	2021-09-24	North America	USA	Illinois	Human	GK	AY.114	VOC Delta GK (B.1.617.2+AY.*) first detected in India	(N_G215C,Spike_T95I,N_D63G,N_R203M,NSP12_G671S,Spike_G142D,NSP15_Q19H,NS3_S26L,Spike_P681R,Spike_R158del,NS3_T223I,NSP3_P1228L,NSP4_P29T,NS7a_V82A,NSP3_A488S,Spike_F157del,NSP4_T492I,NSP14_A394V,Spike_T19R,NS7a_T120I,N_D377Y,Spike_D215G,M_I82T,NSP2_R27C,Spike_D950N,Spike_M1237I,NS7b_T40I,NSP13_P77L,Spike_E156G,NSP3_P1469S,Spike_T478K,Spike_I598V,NSP6_T77A,NSP12_P323L,Spike_D614G,NSP4_V167L,Spike_…	2021-10-17		North America / USA
EPI_ISL_9568493	2021-11-20	South America	Brazil	Goias	Human	GK	AY.99.2	VOC Delta GK (B.1.617.2+AY.*) first detected in India	(N_G215C,N_K373N,N_D63G,N_R203M,NSP8_T145I,NSP12_G671S,NSP3_L312F,NS3_S26L,Spike_P681R,Spike_R158del,NSP3_P1228L,NS7a_V82A,NSP3_A488S,Spike_F157del,NSP4_T492I,NSP14_A394V,Spike_T19R,NS7a_T120I,N_D377Y,M_I82T,Spike_D950N,NS7b_T40I,NSP13_P77L,Spike_E156G,NSP3_P1469S,Spike_T478K,NSP6_T77A,NSP12_P323L,Spike_D614G,NSP4_V167L,Spike_L452R,NSP3_I273V)	2022-02-05		South America / Brazil
EPI_ISL_7132917	2021-09-14	South America	Brazil	Minas Gerais	Human	GK	AY.99.2	VOC Delta GK (B.1.617.2+AY.*) first detected in India	(N_G215C,N_D63G,N_R203M,NSP8_T145I,NSP8_T123I,NSP12_G671S,NS3_S26L,Spike_P681R,Spike_R158del,NSP3_P1228L,NS7a_V82A,NSP3_A488S,Spike_F157del,NSP4_T492I,NSP14_A394V,Spike_T19R,NS7a_T120I,NSP3_S1717L,N_D377Y,M_I82T,Spike_D950N,NS7b_T40I,NSP13_P77L,NSP14_P412H,Spike_E156G,Spike_M177T,NSP3_P1469S,Spike_T478K,NSP6_T77A,NSP12_P323L,N_A152S,Spike_D614G,NSP4_V167L,Spike_L452R,NSP3_I273V)	2021-12-04		South America / Brazil
EPI_ISL_6474356	2021-09-20	South America	Brazil	Ceara	Human	GK	AY.99.2	VOC Delta GK (B.1.617.2+AY.*) first detected in India	(N_G215C,N_D63G,N_R203M,NSP12_G671S,NSP13_R22K,NS3_S26L,Spike_P681R,Spike_R158del,NSP3_P1228L,NS7a_V82A,NSP3_A488S,Spike_F157del,NSP4_T492I,NSP14_A394V,Spike_T19R,NS7a_T120I,NSP3_S1717L,N_D377Y,NSP2_V530I,M_I82T,Spike_D950N,NS7b_T40I,NSP13_P77L,Spike_E156G,NSP3_P1469S,Spike_T478K,NSP6_T77A,NSP12_P323L,Spike_D614G,NSP4_V167L,Spike_L452R,NSP3_I273V)	2021-11-18		South America / Brazil
EPI_ISL_6509698	2021-10-18	South America	Brazil	Sao Paulo	Human	GK	AY.99.2	VOC Delta GK (B.1.617.2+AY.*) first detected in India	(N_G215C,N_D63G,N_R203M,NSP8_T145I,NSP12_G671S,NSP6_H11Y,NSP5_S81A,NSP6_I273T,NS3_S26L,Spike_P681R,Spike_R158del,NSP3_P1228L,NS7a_V82A,NSP3_A488S,Spike_F157del,NSP4_T492I,NSP14_A394V,Spike_T19R,NS7a_T120I,N_D377Y,M_I82T,Spike_D950N,NS7b_T40I,NSP13_P77L,Spike_E156G,NSP3_P1469S,Spike_T478K,NSP6_T77A,NSP12_P323L,Spike_D614G,NS7a_R25G,NSP4_V167L,Spike_L452R,NSP3_I273V)	2021-11-19		South America / Brazil
EPI_ISL_5328907	2021-09-10	South America	Brazil	Rio Grande do Norte	Human	GK	AY.99.2	VOC Delta GK (B.1.617.2+AY.*) first detected in India	(N_G215C,N_D63G,N_R203M,NSP2_S512C,NSP8_T145I,NSP12_G671S,NSP9_T19I,NS3_S26L,Spike_P681R,Spike_R158del,NSP3_P1228L,NSP3_T350I,NS7a_V82A,NSP3_A488S,Spike_F157del,NSP4_T492I,NSP14_A394V,Spike_T19R,NS7a_T120I,N_D377Y,M_I82T,NSP2_V594F,Spike_D950N,NSP14_N489S,NS7b_T40I,NSP13_P77L,Spike_E156G,NSP3_P1469S,Spike_T478K,NSP6_T77A,NSP12_P323L,Spike_D614G,NSP4_V167L,Spike_L452R,NSP3_I273V)	2021-10-19		South America / Brazil
EPI_ISL_8890401	2021-09-11	South America	Brazil	Sao Paulo	Human	GK	AY.99.2	VOC Delta GK (B.1.617.2+AY.*) first detected in India	(N_G215C,N_D63G,N_R203M,NSP8_T145I,NSP12_G671S,NSP2_K445R,NS3_S26L,Spike_P681R,Spike_R158del,NSP3_P1228L,NS7a_V82A,NSP3_A488S,Spike_F157del,NSP4_T492I,NSP14_A394V,Spike_T19R,NS7a_T120I,N_D377Y,M_I82T,Spike_D950N,NS7b_T40I,NSP1_S100C,NSP13_P77L,Spike_E156G,NSP12_S451C,NSP13_P47L,NSP3_P1469S,Spike_T478K,NSP6_T77A,NSP12_P323L,Spike_D614G,NSP4_V167L,Spike_L452R,NSP3_I273V)	2022-01-20		South America / Brazil
EPI_ISL_8687620	2021-12-19	South America	Brazil	Sao Paulo	Human	GK	AY.99.2	VOC Delta GK (B.1.617.2+AY.*) first detected in India	(N_G215C,N_D63G,N_R203M,NSP8_T145I,NSP12_G671S,NSP2_V571L,NS3_S26L,NSP3_S1206L,Spike_P681R,Spike_R158del,NSP3_P1228L,N_D128E,NS7a_V82A,NSP3_A488S,Spike_F157del,NSP4_T492I,NSP14_A394V,Spike_T19R,NS7a_T120I,N_D377Y,M_I82T,Spike_D950N,NS7b_T40I,NSP13_P77L,Spike_E156G,NSP3_P1469S,N_P20S,Spike_T478K,NSP3_T864I,NSP6_T77A,NSP12_P323L,Spike_D614G,NSP4_V167L,Spike_L452R,NSP3_I273V)	2022-01-13		South America / Brazil
EPI_ISL_4220219	2021-08-10	South America	Brazil	Espirito Santo	Human	GK	AY.99.2	VOC Delta GK (B.1.617.2+AY.*) first detected in India	(N_G215C,N_D63G,N_R203M,NSP8_T145I,NSP12_G671S,NS3_S26L,Spike_P681R,Spike_R158del,NSP3_P1228L,NS7a_V82A,NSP3_A488S,Spike_F157del,NSP4_T492I,NSP14_A394V,Spike_T19R,NS7a_T120I,N_D377Y,M_I82T,Spike_D950N,NS7b_T40I,NSP13_P77L,Spike_E156G,NSP3_P1469S,Spike_T478K,NSP6_T77A,NSP12_P323L,Spike_D614G,Spike_L452R,NSP4_V167L,NSP3_I273V)	2021-09-15		South America / Brazil
EPI_ISL_5496328	2021-08-23	South America	Brazil	Rio de Janeiro	Human	GK	AY.99.2	VOC Delta GK (B.1.617.2+AY.*) first detected in India	(N_G215C,N_D63G,N_R203M,NSP8_T145I,NSP12_G671S,NS3_S26L,Spike_P681R,Spike_R158del,NSP3_P1228L,NSP13_G527R,NS7a_V82A,NSP3_A488S,Spike_F157del,NSP4_T492I,NSP14_A394V,Spike_T19R,NS7a_T120I,N_D377Y,M_I82T,Spike_D950N,NS7b_T40I,NSP13_P77L,Spike_E156G,NS8_A51V,NSP3_P1469S,Spike_T478K,NSP6_T77A,NSP12_P323L,Spike_D614G,NSP4_V167L,Spike_L452R,NSP3_I273V)	2021-10-25		South America / Brazil
EPI_ISL_8890182	2021-09-03	South America	Brazil	Sao Paulo	Human	GK	AY.99.2	VOC Delta GK (B.1.617.2+AY.*) first detected in India	(N_G215C,N_D63G,N_R203M,NSP8_T145I,NSP12_G671S,NS3_S26L,NSP3_A1183V,Spike_P681R,Spike_R158del,NSP3_P1228L,N_D128E,NS7a_V82A,NSP3_A488S,Spike_F157del,NSP4_T492I,NSP14_A394V,Spike_T19R,NS7a_T120I,N_D377Y,M_I82T,NS7b_T40I,NSP13_P77L,Spike_E156G,NSP3_P1469S,Spike_T478K,NSP6_T77A,NSP12_P323L,Spike_D614G,Spike_L452R,NSP4_V167L,NSP3_I273V)	2022-01-20		South America / Brazil
EPI_ISL_7217040	2021-01-13	Asia	India	Kerala	Human	G	B.1.560		(NSP4_D279N,NSP4_F394L,NSP3_P153L,N_R209I,Spike_D138Y,NSP12_P323L,Spike_A570S,Spike_D614G,NS7a_V93F)	2021-12-06		Asia / India
EPI_ISL_7266790		Asia	India	Kerala	Human	G	B.1.560		(NS3_P104L,NSP4_D279N,NS3_G224C,NS8_I76T,Spike_A1078T,NSP12_P323L,Spike_D614G)	2021-12-07		Asia / India
EPI_ISL_7217531	2021-01-25	Asia	India	Kerala	Human	G	B.1.560		(NSP4_D279N,N_R209I,Spike_D138Y,NSP16_N138S,NSP12_P323L,Spike_D614G,NS3_S171L)	2021-12-06		Asia / India
EPI_ISL_7213650	2020-12-10	Asia	India	Kerala	Human	G	B.1.560		(NSP3_T182I,NSP4_D279N,NSP12_P323L,Spike_D614G,NSP5_T25A)	2021-12-06		Asia / India
EPI_ISL_7220755	2021-04-02	Asia	India	Kerala	Human	G	B.1.560		(NSP3_R30M,Spike_N679K,NSP4_D279N,NS7a_V93I,NSP12_P323L,Spike_D614G)	2021-12-06		Asia / India
EPI_ISL_7217152	2021-01-15	Asia	India	Kerala	Human	G	B.1.560		(NSP4_D279N,NSP4_F394L,NSP3_P153L,N_R209I,NSP12_P323L,Spike_A570S,Spike_D614G,NSP4_T60I,NS7a_V93F)	2021-12-06		Asia / India
EPI_ISL_7217454	2021-01-22	Asia	India	Kerala	Human	G	B.1.560		(NSP4_H68Y,NSP4_A260S,NSP4_D279N,NSP12_A526V,N_R209I,Spike_D138Y,NSP12_P323L,Spike_D614G,NSP4_S218F)	2021-12-06		Asia / India
EPI_ISL_7213375	2020-12-08	Asia	India	Kerala	Human	G	B.1.560		(NS3_S166L,NSP4_D279N,N_R209I,NSP12_P323L,Spike_D614G)	2021-12-06		Asia / India
EPI_ISL_7217491	2021-01-23	Asia	India	Kerala	Human	G	B.1.560		(NSP4_D279N,NSP15_A54V,N_R209I,Spike_D138Y,NSP12_P323L,Spike_D614G)	2021-12-06		Asia / India
EPI_ISL_7214997	2020-12-20	Asia	India	Kerala	Human	G	B.1.560		(NSP3_A480V,NSP3_T1036I,NSP4_D279N,N_R209I,Spike_D138Y,NSP12_P323L,Spike_D614G)	2021-12-06		Asia / India
EPI_ISL_4177755	2021-08-25	North America	USA	South Carolina	Human	GK	AY.103	VOC Delta GK (B.1.617.2+AY.*) first detected in India	(N_G215C,NSP3_T181I,N_D63G,N_R203M,NSP12_G671S,NSP13_I334V,Spike_G142D,NS3_S26L,NSP15_V9F,NSP12_A529V,Spike_P681R,Spike_R158del,NSP3_P1228L,NS7a_V82A,NSP3_A488S,Spike_F157del,NSP4_T492I,NSP14_A394V,Spike_T19R,NS7a_T120I,NS7a_Y97stop,N_D377Y,M_I82T,Spike_D950N,NS7b_T40I,NSP13_P77L,Spike_E156G,NSP3_P1469S,Spike_T478K,NSP6_T77A,NSP12_P323L,Spike_D614G,NSP4_V167L,Spike_L452R)	2021-09-14		North America / USA
EPI_ISL_8117000	2021-12-01	North America	Canada	Ontario	Human	GK	AY.103	VOC Delta GK (B.1.617.2+AY.*) first detected in India	(N_G215C,N_D63G,N_R203M,NSP12_G671S,NSP13_I334V,Spike_G142D,NS3_S26L,Spike_P681R,Spike_R158del,NSP3_P1228L,NS7a_V82A,NSP3_A488S,Spike_F157del,NS8_P36S,NSP4_T492I,NSP14_A394V,Spike_T19R,NS7a_T120I,N_D377Y,NSP2_I281V,M_I82T,Spike_D950N,NS7b_T40I,NSP13_P77L,NSP12_S647I,Spike_E156G,NSP3_P1469S,Spike_T478K,NSP14_A353S,NSP6_T77A,NSP12_P323L,Spike_D614G,NSP4_V167L,Spike_L452R)	2021-12-27		North America / Canada
EPI_ISL_3857507	2021-08-04	North America	USA	Florida	Human	GK	AY.103	VOC Delta GK (B.1.617.2+AY.*) first detected in India	(N_G215C,N_D63G,N_R203M,NSP12_G671S,NSP13_I334V,NSP3_E189D,NS3_S26L,Spike_P681R,Spike_R158del,NSP3_P1228L,NS7a_V82A,NSP3_A488S,Spike_F157del,NSP4_T492I,NSP14_A394V,Spike_T19R,NS7a_T120I,N_D377Y,M_I82T,Spike_D950N,NS7b_T40I,NSP13_P77L,Spike_E156G,NSP3_P1469S,Spike_T478K,NSP6_T77A,NSP12_P323L,Spike_D614G,Spike_L452R,NSP4_V167L)	2021-09-01		North America / USA
EPI_ISL_4981022	2021-09-07	North America	USA	Alabama	Human	GK	AY.103	VOC Delta GK (B.1.617.2+AY.*) first detected in India	(N_G215C,N_D63G,N_R203M,NSP12_G671S,NSP13_I334V,NSP4_A65V,NS3_S26L,Spike_P681R,Spike_R158del,NSP3_P1228L,NS7a_V82A,NSP3_A488S,Spike_F157del,NSP4_T492I,NSP14_A394V,Spike_T19R,NS7a_T120I,N_D377Y,M_I82T,Spike_D950N,NS7b_T40I,NSP13_P77L,Spike_E156G,NSP3_P1469S,Spike_T478K,NSP6_T77A,NSP12_P323L,Spike_D614G,Spike_L452R,NSP4_V167L)	2021-10-08		North America / USA
EPI_ISL_7440500	2021-11-21	North America	USA	North Carolina	Human	GK	AY.103	VOC Delta GK (B.1.617.2+AY.*) first detected in India	(NSP3_I1192T,N_G215C,N_D63G,N_R203M,NSP12_G671S,NSP13_I334V,NSP3_A1179V,Spike_G142D,NS3_S26L,Spike_P681R,Spike_R158del,NSP3_P1228L,NSP13_P172S,NS7a_V82A,NSP3_A488S,Spike_F157del,NSP4_T492I,NSP14_A394V,Spike_T19R,NS7a_T120I,N_D377Y,M_I82T,Spike_D950N,NS7b_T40I,NSP3_A1736V,NSP13_P77L,Spike_E156G,Spike_H69Y,NSP3_P1469S,Spike_T478K,NSP6_T77A,NSP12_P323L,Spike_D614G,NSP4_V167L,Spike_L452R)	2021-12-09		North America / USA
EPI_ISL_8311245	2021-12-19	North America	USA	North Carolina	Human	GK	AY.103	VOC Delta GK (B.1.617.2+AY.*) first detected in India	(N_G215C,N_D63G,NSP4_T73I,N_R203M,NSP12_G671S,NSP13_I334V,Spike_G142D,NS3_S26L,Spike_P681R,Spike_R158del,NSP3_P1228L,NSP4_T83I,NS7a_V82A,NSP3_A488S,Spike_F157del,NSP4_T492I,NSP14_A394V,Spike_T19R,NS7a_T120I,N_D377Y,M_I82T,Spike_D950N,NS7b_T40I,NSP13_P77L,Spike_E156G,NSP3_P1469S,Spike_T478K,NSP6_T77A,NSP12_P323L,Spike_D614G,NSP4_V167L,Spike_L452R)	2022-01-03		North America / USA
EPI_ISL_4514423	2021-09-14	North America	USA	New York	Human	GK	AY.103	VOC Delta GK (B.1.617.2+AY.*) first detected in India	(N_G215C,N_D63G,N_A208S,N_R203M,NSP12_G671S,NSP13_I334V,Spike_G142D,NS3_P104S,NS3_S26L,Spike_P681R,Spike_R158del,NSP3_P1228L,NS7a_V82A,NSP3_A488S,Spike_F157del,NSP4_T492I,NSP14_A394V,Spike_T19R,NS7a_T120I,N_D377Y,M_I82T,Spike_D950N,NS7b_T40I,NSP13_P77L,NSP13_D369G,Spike_E156G,NSP3_P1469S,Spike_T478K,NSP6_T77A,NSP12_P323L,Spike_D614G,NSP4_V167L,Spike_L452R)	2021-09-25		North America / USA
EPI_ISL_8149093	2021-12-14	North America	USA	Missouri	Human	GK	AY.103	VOC Delta GK (B.1.617.2+AY.*) first detected in India	(N_G215C,N_D63G,N_R203M,NSP12_G671S,NSP13_I334V,Spike_G142D,NS3_S26L,Spike_P681R,Spike_R158del,NSP3_P1228L,Spike_T1120I,NS7a_V82A,NSP3_A488S,Spike_F157del,NSP4_T492I,NSP14_A394V,Spike_T19R,NS7a_T120I,N_D377Y,M_I82T,Spike_D950N,NS7b_T40I,NSP13_P77L,Spike_E156G,NSP3_P1469S,N_D103Y,Spike_T478K,NSP6_T77A,NSP3_S1734P,NSP12_P323L,Spike_D614G,NSP4_V167L,Spike_L452R)	2021-12-28		North America / USA
EPI_ISL_4806948	2021-09-16	North America	USA	New York	Human	GK	AY.103	VOC Delta GK (B.1.617.2+AY.*) first detected in India	(NSP3_A1537S,N_D63G,N_R203M,NSP12_G671S,NSP13_I334V,Spike_G142D,N_G214del,NS3_S26L,Spike_P681R,Spike_R158del,NSP3_P1228L,NS3_L83F,NS7a_V82A,NSP3_A488S,Spike_F157del,NSP4_T492I,NSP14_A394V,Spike_T19R,NS7a_T120I,N_D377Y,M_I82T,Spike_D950N,NS7b_T40I,NSP13_P77L,N_G215del,Spike_E156G,NSP3_P1469S,Spike_T478K,NSP6_T77A,NSP12_P323L,Spike_D614G,NSP4_V167L,Spike_L452R)	2021-10-04		North America / USA
EPI_ISL_8468878	2021-12-17	North America	USA	New Jersey	Human	GK	AY.103	VOC Delta GK (B.1.617.2+AY.*) first detected in India	(N_G215C,N_D63G,N_R203M,NSP12_G671S,NSP13_I334V,Spike_G142D,NS3_S26L,Spike_P681R,N_V270L,Spike_R158del,NSP3_P1228L,NS3_V202A,NS7a_V82A,NSP3_A488S,Spike_F157del,NSP4_T492I,NSP14_A394V,Spike_T19R,NS7a_T120I,N_D377Y,M_I82T,Spike_D950N,NS7b_T40I,NSP13_P77L,Spike_E156G,NSP3_P1469S,Spike_T478K,NSP6_T77A,Spike_V16I,NSP12_P323L,Spike_D614G,NSP4_V167L,Spike_L452R)	2022-01-07		North America / USA
EPI_ISL_2993697	2021-07-08	Europe	Italy	Sicily	Human	GR	P.1.1	VOC Gamma GR/501Y.V3 (P.1+P.1.*) first detected in Brazil/Japan	(Spike_R190S,NSP6_S106del,Spike_H655Y,Spike_E484K,N_R203K,Spike_K417T,Spike_T1027I,Spike_D138Y,Spike_N501Y,NSP2_V577F,NS3_S253L,Spike_L18F,N_P80R,Spike_T20N,NSP3_K977Q,NSP6_G107del,NSP6_F108del,NSP3_S370L,N_G204R,NS8_E92K,Spike_P26S,NSP12_P323L,Spike_D614G,Spike_V1176F,NSP13_E341D)	2021-07-19		Europe / Italy
EPI_ISL_2787055	2021-06-22	Europe	Italy	Lazio	Human	GR	P.1.1	VOC Gamma GR/501Y.V3 (P.1+P.1.*) first detected in Brazil/Japan	(Spike_R190S,NSP2_S99F,NSP6_S106del,Spike_H655Y,Spike_E484K,N_R203K,Spike_K417T,Spike_T1027I,Spike_D138Y,Spike_N501Y,NS3_S253P,Spike_L18F,N_P80R,Spike_T20N,NSP3_K977Q,NSP6_G107del,NSP12_P94S,NSP6_F108del,NSP3_S370L,N_G204R,NS8_E92K,NSP2_T547I,NSP4_E230D,Spike_P26S,NSP12_P323L,Spike_D614G,Spike_V1176F,NSP13_E341D)	2021-07-02		Europe / Italy
EPI_ISL_1647164	2021-04-08	Europe	Italy	Abruzzo	Human	G	P.1.1	VOC Gamma GR/501Y.V3 (P.1+P.1.*) first detected in Brazil/Japan	(Spike_R190S,NSP6_S106del,Spike_H655Y,Spike_E484K,Spike_K417T,Spike_E583D,Spike_T1027I,NSP5_L67F,Spike_D138Y,Spike_N501Y,NS3_S253L,Spike_L18F,N_P80R,Spike_T20N,NSP3_K977Q,NSP6_G107del,NSP6_F108del,NSP3_S370L,N_G204R,NS8_E92K,Spike_P26S,NSP12_P323L,Spike_D614G,Spike_V1176F,NSP13_E341D)	2021-04-19		Europe / Italy
EPI_ISL_2790261	2021-06-18	Europe	Italy	Umbria	Human	GR	P.1.1	VOC Gamma GR/501Y.V3 (P.1+P.1.*) first detected in Brazil/Japan	(E_L73F,Spike_R190S,NSP6_S106del,Spike_H655Y,Spike_E484K,N_R203K,Spike_K417T,Spike_T1027I,Spike_D138Y,Spike_Q607H,Spike_N501Y,NS3_S253P,Spike_L18F,N_P80R,Spike_T20N,NSP3_K977Q,NSP6_G107del,NSP6_F108del,NSP3_S370L,N_G204R,NS8_E92K,Spike_P26S,NSP12_P323L,Spike_D614G,Spike_S813N,Spike_V1176F,Spike_P812S,NSP13_E341D)	2021-07-02		Europe / Italy
EPI_ISL_2483590	2021-05-19	Europe	Italy	Abruzzo	Human	G	P.1.1	VOC Gamma GR/501Y.V3 (P.1+P.1.*) first detected in Brazil/Japan	(Spike_R190S,NSP6_S106del,Spike_H655Y,Spike_E484K,Spike_K417T,Spike_T1027I,Spike_N501Y,NS3_S253P,Spike_L18F,N_P80R,Spike_T20N,NSP3_K977Q,NSP6_G107del,NSP6_F108del,NSP3_S370L,NSP3_I388V,N_G204R,NS8_E92K,Spike_P26S,NSP12_P323L,NSP5_K90R,Spike_D614G,Spike_V1176F,NSP13_E341D)	2021-06-11		Europe / Italy
EPI_ISL_2504119	2021-05-28	Europe	Poland	Malopolskie	Human	GR	P.1.1	VOC Gamma GR/501Y.V3 (P.1+P.1.*) first detected in Brazil/Japan	(NSP5_P108S,Spike_R190S,NS7a_V104C,NSP6_S106del,Spike_H655Y,Spike_E484K,N_R203K,Spike_K417T,Spike_T1027I,NS7a_I103C,NS7a_F109Y,NSP14_P203L,NS7a_I107S,Spike_D138Y,Spike_N501Y,NS7a_A105G,NS7a_L116Q,NS7a_I100del,NS3_S253P,Spike_L18F,N_P80R,Spike_T20N,NSP3_K977Q,NSP6_G107del,NSP6_F108del,NS7a_L102Y,NSP3_S370L,N_G204R,NS7a_F114H,NS7a_R118K,NS7a_I110N,NS8_E92K,NS7a_F101del,Spike_P26S,NSP12_P323L,NSP5_K…	2021-06-13		Europe / Poland
EPI_ISL_2308623	2021-05-18	Europe	Italy	Umbria	Human	G	P.1.1	VOC Gamma GR/501Y.V3 (P.1+P.1.*) first detected in Brazil/Japan	(Spike_R190S,NSP3_P1200L,NSP6_S106del,Spike_H655Y,Spike_E484K,Spike_K417T,Spike_T1027I,Spike_N501Y,Spike_P681H,NS3_S253P,Spike_L18F,NSP3_S126L,N_P80R,Spike_T20N,NSP3_K977Q,NSP6_G107del,NSP6_F108del,NSP3_S370L,NS8_E92K,Spike_P26S,NSP12_P323L,Spike_D614G,Spike_V1176F,NSP3_A534V,NSP13_E341D)	2021-05-27		Europe / Italy
EPI_ISL_2725268	2021-06-04	Europe	Italy	Campania	Human	G	P.1.1	VOC Gamma GR/501Y.V3 (P.1+P.1.*) first detected in Brazil/Japan	(Spike_R190S,Spike_H655Y,Spike_E484K,Spike_K417T,Spike_T1027I,Spike_D138Y,NSP6_G107S,Spike_N501Y,Spike_P681H,NS3_S253P,Spike_L18F,N_P80R,Spike_T20N,NSP3_K977Q,NSP6_F108L,NSP3_S370L,NS8_E92K,Spike_P26S,NSP12_P323L,Spike_D614G,Spike_V1176F,NSP3_A534V,NSP13_E341D,Spike_A871S)	2021-06-29		Europe / Italy
EPI_ISL_1296250	2021-02-16	Europe	Italy	Umbria	Human	GR	P.1.1	VOC Gamma GR/501Y.V3 (P.1+P.1.*) first detected in Brazil/Japan	(Spike_R190S,NSP6_S106del,Spike_H655Y,Spike_E484K,N_R203K,Spike_K417T,Spike_T1027I,Spike_D138Y,Spike_N501Y,NS3_S253P,Spike_L18F,N_P80R,Spike_T20N,NSP3_K977Q,NSP6_G107del,NSP6_F108del,NSP3_S370L,N_G204R,NS8_E92K,Spike_P26S,NSP12_P323L,Spike_D614G,Spike_V1176F,NSP13_E341D)	2021-03-19		Europe / Italy
EPI_ISL_2001450	2021-04-26	Europe	Italy	Umbria	Human	G	P.1.1	VOC Gamma GR/501Y.V3 (P.1+P.1.*) first detected in Brazil/Japan	(NSP5_P108S,Spike_R190S,NSP6_S106del,Spike_H655Y,Spike_E484K,Spike_K417T,Spike_T1027I,Spike_D138Y,Spike_N501Y,NSP3_T204A,NS3_S253P,Spike_L18F,N_P80R,Spike_T20N,NSP3_K977Q,NSP6_G107del,NSP6_F108del,NSP3_S370L,N_G204R,NS8_E92K,Spike_P26S,NSP12_P323L,NSP5_K90R,Spike_D614G,Spike_V1176F,NSP13_E341D)	2021-05-11		Europe / Italy
EPI_ISL_2991220		North America	USA	Florida	Human	GR	R.1		(Spike_G769V,NS3_V90F,NSP14_P412H,Spike_E484K,N_R203K,NSP12_G823C,N_G204R,M_F28L,Spike_W152L,N_S187L,NSP12_P323L,NSP13_G439R,Spike_D614G,N_Q418H)	2021-07-19		North America / USA
EPI_ISL_2325966	2021-04-12	Asia	Japan	Kanagawa	Human	GR	R.1		(Spike_G769V,NSP14_P412H,Spike_E484K,N_R203K,NSP3_T936N,N_G204R,NSP2_T528I,M_F28L,Spike_W152L,N_S187L,NSP12_P323L,NSP13_G439R,Spike_D614G,N_Q418H,NS7a_E16G)	2021-05-29		Asia / Japan
EPI_ISL_3192426	2021-05-26	Asia	Japan	Tokyo	Human	GR	R.1		(Spike_G769V,NSP14_P412H,Spike_E484K,N_R203K,N_G204R,NSP3_K413R,M_F28L,Spike_W152L,N_S187L,NSP12_P323L,NSP13_G439R,Spike_D614G,N_Q418H)	2021-08-03		Asia / Japan
EPI_ISL_2329695	2021-04-03	Asia	Japan	Iwate	Human	GR	R.1		(Spike_G769V,NSP14_P412H,Spike_E484K,N_R203K,N_G204R,M_F28L,Spike_W152L,N_S187L,NSP12_P323L,NSP13_G439R,Spike_D614G,N_Q418H)	2021-05-29		Asia / Japan
EPI_ISL_1933987	2021-03-30	Asia	Japan	Niigata	Human	GR	R.1		(Spike_G769V,NSP3_A1105T,E_L73F,NSP14_P412H,Spike_E484K,N_R203K,N_G204R,M_F28L,Spike_W152L,N_S187L,NSP8_L189S,NSP12_P323L,NSP13_G439R,NSP9_P57L,Spike_D614G,N_Q418H)	2021-05-06		Asia / Japan
EPI_ISL_2760868	2021-05-16	Asia	Japan	Akita	Human	GR	R.1		(Spike_G769V,NSP14_P412H,Spike_E484K,N_R203K,N_G204R,M_F28L,Spike_W152L,N_S187L,NSP3_T1797I,NSP12_P323L,NSP13_G439R,Spike_D614G,N_Q418H)	2021-07-01		Asia / Japan
EPI_ISL_2326754	2021-04-05	Asia	Japan	Chiba	Human	GR	R.1		(Spike_G769V,NSP14_P412H,Spike_E484K,N_R203K,N_G204R,M_F28L,Spike_W152L,N_S187L,NSP12_P323L,NSP13_G439R,Spike_D614G,N_Q418H)	2021-05-29		Asia / Japan
EPI_ISL_1933804	2021-03-19	Asia	Japan	Osaka	Human	GR	R.1		(Spike_G769V,NSP14_P412H,Spike_E484K,N_R203K,N_G204R,M_F28L,Spike_W152L,N_S187L,NSP12_P323L,NSP13_G439R,Spike_D614G,N_Q418H,NSP16_R255K)	2021-05-06		Asia / Japan
EPI_ISL_2335277	2021-04-16	Asia	Japan	Kanagawa	Human	GR	R.1		(Spike_G769V,NSP14_P412H,NSP3_H295Y,Spike_E484K,N_R203K,N_G204R,M_F28L,NSP3_A524S,Spike_W152L,N_S187L,NSP3_T64I,NSP12_P323L,NSP13_G439R,NSP3_T492I,Spike_D614G,NSP13_M576I,N_Q418H,NSP7_D77N)	2021-05-29		Asia / Japan
EPI_ISL_1465674	2021-03-09	North America	USA	New York	Human	GR	R.1		(Spike_G769V,NSP5_D33G,NSP3_S454G,NSP3_S1656A,NSP14_P412H,Spike_E484K,N_R203K,Spike_D215Y,N_G204R,M_F28L,NSP3_T720I,Spike_W152L,N_S187L,NSP12_P323L,NSP13_G439R,Spike_D614G,N_Q418H,Spike_S255F)	2021-04-03		North America / USA
EPI_ISL_2010449	2021-04-20	North America	USA	Florida	Human	GRY	Q.3	VOC Alpha GRY (B.1.1.7+Q.*) first detected in the UK	(Spike_H69del,NS8_Q27stop,NSP3_T183I,Spike_T716I,NSP6_S106del,N_R203K,Spike_A570D,NSP13_K460R,Spike_N501Y,NSP3_I1412T,NS8_R52I,Spike_P681H,NSP3_M768I,NSP3_H1274Y,Spike_Y144del,M_V70L,NSP6_G107del,NSP3_A890D,NSP16_D102N,Spike_D1118H,NSP6_F108del,NS8_Y73C,N_G204R,Spike_V70del,NSP12_P323L,Spike_D614G,N_D3L,Spike_S982A,NSP12_T226M,N_S235F)	2021-05-11		North America / USA
EPI_ISL_2378138	2021-04-17	North America	USA	Washington	Human	GRY	Q.3	VOC Alpha GRY (B.1.1.7+Q.*) first detected in the UK	(Spike_H69del,NS8_Q27stop,NSP3_T183I,Spike_T716I,NSP6_S106del,N_R203K,Spike_A570D,NSP13_K460R,Spike_N501Y,NSP3_I1412T,NS8_R52I,Spike_P681H,NSP3_M768I,Spike_Y144del,Spike_D178H,M_V70L,NSP6_G107del,NSP3_A890D,NSP16_D102N,Spike_D1118H,NSP6_F108del,NS8_Y73C,N_G204R,Spike_V70del,NSP12_P323L,Spike_D614G,N_D3L,Spike_S982A,N_S235F)	2021-06-02		North America / USA
EPI_ISL_2006939	2021-04-13	North America	USA	Ohio	Human	GRY	Q.3	VOC Alpha GRY (B.1.1.7+Q.*) first detected in the UK	(Spike_H69del,NS8_Q27stop,NSP3_T183I,Spike_T716I,NSP6_S106del,N_R203K,Spike_A570D,NS3_P267S,NSP13_K460R,Spike_N501Y,NSP3_I1412T,NS8_R52I,Spike_P681H,NSP3_M768I,Spike_Y144del,Spike_D178H,M_V70L,NSP6_G107del,NSP3_A890D,NSP16_D102N,Spike_D1118H,NSP6_F108del,NS8_Y73C,N_G204R,Spike_V70del,NSP12_P323L,Spike_D614G,N_D3L,Spike_S982A,N_S235F)	2021-05-11		North America / USA
EPI_ISL_2473151	2021-04-27	North America	USA	Washington	Human	GRY	Q.3	VOC Alpha GRY (B.1.1.7+Q.*) first detected in the UK	(NSP3_T1198I,Spike_H69del,NS8_Q27stop,NSP3_T183I,Spike_T716I,NSP6_S106del,N_R203K,Spike_A570D,NSP13_K460R,Spike_N501Y,NSP3_I1412T,NS8_R52I,Spike_P681H,NSP3_M768I,Spike_Y144del,Spike_D178H,M_V70L,NSP6_G107del,NSP3_A890D,NSP16_D102N,Spike_D1118H,NSP6_F108del,NS8_Y73C,N_G204R,Spike_V70del,NSP12_P323L,Spike_D614G,N_D3L,Spike_S982A,N_S235F)	2021-06-10		North America / USA
EPI_ISL_2497424	2021-05-24	North America	USA	Washington	Human	GRY	Q.3	VOC Alpha GRY (B.1.1.7+Q.*) first detected in the UK	(Spike_H69del,NS8_Q27stop,NSP3_T183I,Spike_T716I,NS8_E19stop,NSP6_S106del,N_R203K,Spike_A570D,NSP13_K460R,Spike_N501Y,NSP3_H290Y,NSP3_I1412T,NS8_R52I,Spike_P681H,NSP3_M768I,Spike_Y144del,Spike_D178H,M_V70L,NSP6_G107del,NSP3_A890D,NSP16_D102N,Spike_D1118H,NSP6_F108del,NS8_Y73C,NS8_S67F,N_G204R,Spike_V70del,NSP12_P323L,Spike_D614G,N_A211V,N_D3L,Spike_S982A,N_S235F)	2021-06-11		North America / USA
EPI_ISL_1497897	2021-03-23	North America	USA	Washington	Human	GRY	Q.3	VOC Alpha GRY (B.1.1.7+Q.*) first detected in the UK	(Spike_H69del,NS8_Q27stop,NSP3_T183I,Spike_T716I,NSP6_S106del,N_R203K,Spike_A570D,NSP13_K460R,Spike_N501Y,NSP3_I1412T,NS8_R52I,Spike_P681H,NSP3_M768I,Spike_Y144del,Spike_D178H,M_V70L,NSP6_G107del,NSP3_A890D,NSP16_D102N,Spike_D1118H,NSP6_F108del,NS8_Y73C,N_G204R,Spike_V70del,NSP12_P323L,Spike_D614G,N_D3L,Spike_S982A,N_S235F)	2021-04-07		North America / USA
EPI_ISL_1616638	2021-03-30	North America	USA	Washington	Human	GRY	Q.3	VOC Alpha GRY (B.1.1.7+Q.*) first detected in the UK	(Spike_H69del,NS8_Q27stop,NSP3_T183I,Spike_T716I,NSP6_S106del,N_R203K,Spike_A570D,NSP13_K460R,Spike_N501Y,NSP3_I1412T,NS8_R52I,Spike_P681H,NSP3_M768I,Spike_Y144del,Spike_D178H,M_V70L,NSP6_G107del,NSP3_A890D,NSP16_D102N,Spike_D1118H,NSP6_F108del,NS8_Y73C,N_G204R,Spike_V70del,NSP12_P323L,Spike_D614G,N_D3L,Spike_S982A,N_S235F)	2021-04-16		North America / USA
EPI_ISL_2534004	2021-03-25	North America	USA	Washington	Human	GRY	Q.3	VOC Alpha GRY (B.1.1.7+Q.*) first detected in the UK	(Spike_H69del,NS8_Q27stop,NSP3_T183I,Spike_T716I,NSP6_S106del,N_R203K,Spike_A570D,NSP13_K460R,Spike_N501Y,NSP3_I1412T,NS8_R52I,Spike_P681H,NSP3_M768I,Spike_Y144del,Spike_D178H,M_V70L,NSP6_G107del,NSP3_A890D,NSP16_D102N,Spike_D1118H,NSP6_F108del,NS8_Y73C,N_G204R,Spike_V70del,NSP12_P323L,Spike_D614G,N_D3L,Spike_S982A,N_S235F)	2021-06-14		North America / USA
EPI_ISL_2378140	2021-04-17	North America	USA	Washington	Human	GRY	Q.3	VOC Alpha GRY (B.1.1.7+Q.*) first detected in the UK	(Spike_H69del,NS8_Q27stop,NSP14_P203S,NSP3_T183I,Spike_T716I,NSP6_S106del,N_R203K,Spike_A570D,NSP13_K460R,Spike_N501Y,NSP3_I1412T,NS8_R52I,Spike_P681H,NSP3_M768I,Spike_Y144del,Spike_D178H,M_V70L,NSP6_G107del,NSP3_A890D,NSP16_D102N,Spike_D1118H,NSP6_F108del,NS8_Y73C,N_G204R,Spike_V70del,NSP12_P323L,Spike_D614G,N_D3L,Spike_S982A,N_S235F)	2021-06-02		North America / USA
EPI_ISL_2270193	2021-05-06	North America	USA	Texas	Human	GRY	Q.3	VOC Alpha GRY (B.1.1.7+Q.*) first detected in the UK	(Spike_H69del,NS8_Q27stop,NSP2_P91S,NSP3_T183I,Spike_T716I,NSP6_S106del,N_R203K,Spike_A570D,NSP13_K460R,Spike_N501Y,NSP3_I1412T,NS8_R52I,Spike_P681H,NSP3_M768I,Spike_Y144del,Spike_D178H,M_V70L,NSP6_G107del,NSP3_A890D,NSP16_D102N,Spike_D1118H,NSP6_F108del,NS8_Y73C,N_G204R,Spike_V70del,NSP15_P270S,NSP12_P323L,Spike_D614G,N_D3L,Spike_S982A,N_S235F)	2021-05-25		North America / USA
EPI_ISL_3477045	2021-07-23	Europe	France	Bourgogne-Franche-Comte	Human	GR	Q.6	VOC Alpha GRY (B.1.1.7+Q.*) first detected in the UK	(Spike_H69del,NS8_Q27stop,NSP3_T183I,Spike_T716I,NSP6_S106del,N_R203K,Spike_A570D,N_H300Y,NSP3_A1561V,Spike_N501Y,NS8_S67del,NS8_V62L,NSP3_I1412T,NS8_R52I,N_A35V,Spike_P681H,Spike_Y144del,NSP13_P300L,NSP6_G107del,NSP3_A890D,NS8_K68E,Spike_D1118H,NSP6_F108del,NS8_G66del,NS8_Y73C,N_G204R,Spike_V70del,NSP12_P323L,Spike_D614G,N_D3L,Spike_S982A,N_S235F)	2021-08-18		Europe / France
EPI_ISL_1746434	2021-03-24	Europe	Spain	Navarra	Human	GRY	Q.6	VOC Alpha GRY (B.1.1.7+Q.*) first detected in the UK	(Spike_H69del,NS8_Q27stop,NSP3_T183I,Spike_T716I,NS8_K68stop,NSP6_S106del,N_R203K,Spike_A570D,N_H300Y,M_H125Y,Spike_N501Y,NSP3_I1412T,NS8_R52I,Spike_P681H,Spike_Y144del,NSP6_G107del,NSP3_A890D,Spike_D1118H,NSP6_F108del,NS8_Y73C,N_G204R,Spike_V70del,NSP12_P323L,Spike_D614G,N_D3L,Spike_S982A,N_S235F)	2021-04-27		Europe / Spain
EPI_ISL_1621660	2021-03-30	Europe	France	Pays de la Loire	Human	GRY	Q.6	VOC Alpha GRY (B.1.1.7+Q.*) first detected in the UK	(Spike_H69del,NS8_Q27stop,NSP3_T183I,Spike_T716I,NSP6_S106del,N_R203K,Spike_A570D,N_H300Y,Spike_N501Y,NSP3_I1412T,NS8_R52I,Spike_P681H,Spike_Y144del,NS7a_Q62stop,NSP8_V131I,NSP6_G107del,NSP3_A890D,Spike_D1118H,NSP6_F108del,NS8_Y73C,N_G204R,Spike_V70del,NSP12_P323L,Spike_D614G,N_D3L,Spike_S982A,N_S235F)	2021-04-16		Europe / France
EPI_ISL_3008869	2021-07-08	Europe	Belgium		Human	GRY	Q.6	VOC Alpha GRY (B.1.1.7+Q.*) first detected in the UK	(Spike_H69del,NS8_Q27stop,NSP3_T183I,Spike_T716I,NSP6_S106del,N_R203K,Spike_A570D,N_H300Y,NSP3_A1561V,Spike_N501Y,NS8_S67del,NS8_V62L,NSP3_I1412T,NS8_R52I,N_A35V,Spike_P681H,Spike_Y144del,NSP2_A375V,NSP13_P300L,NSP6_G107del,NSP3_A890D,NS8_K68E,Spike_D1118H,NSP6_F108del,NS8_G66del,NS8_Y73C,N_G204R,Spike_V70del,NSP12_P323L,Spike_D614G,N_D3L,Spike_S982A,N_S235F)	2021-07-19		Europe / Belgium
EPI_ISL_1754528	2021-03-15	Europe	France	Ile-de-France	Human	GRY	Q.6	VOC Alpha GRY (B.1.1.7+Q.*) first detected in the UK	(Spike_H69del,NS8_Q27stop,NSP3_T183I,NSP3_D1115G,Spike_T716I,NS8_K68stop,NSP6_S106del,N_R203K,Spike_A570D,N_H300Y,Spike_N501Y,NSP3_I1412T,NS8_R52I,Spike_P681H,Spike_Y144del,NSP6_G107del,NSP3_A890D,Spike_D1118H,NSP6_F108del,NS8_Y73C,N_G204R,Spike_V70del,NSP12_P323L,Spike_D614G,Spike_S982A,N_S235F)	2021-04-27		Europe / France
EPI_ISL_3008748	2021-07-13	Europe	Belgium	Antwerpen	Human	GRY	Q.6	VOC Alpha GRY (B.1.1.7+Q.*) first detected in the UK	(Spike_H69del,NS8_Q27stop,NSP3_T183I,Spike_E654Q,Spike_T716I,NS8_K68stop,NSP6_S106del,N_R203K,Spike_A570D,N_H300Y,Spike_N501Y,NS8_V62L,NSP3_E95D,NSP3_I1412T,NS8_R52I,Spike_P681H,Spike_Y144del,NSP6_G107del,NSP3_A890D,Spike_D1118H,NSP6_F108del,NS8_Y73C,N_G204R,Spike_V70del,NSP12_P323L,Spike_D614G,N_D3L,NSP16_K160R,Spike_S982A,N_S235F)	2021-07-19		Europe / Belgium
EPI_ISL_3131627	2021-07-12	Europe	France	Nouvelle-Aquitaine	Human	GR	Q.6	VOC Alpha GRY (B.1.1.7+Q.*) first detected in the UK	(Spike_H69del,NS8_Q27stop,NSP3_T183I,Spike_T716I,NSP6_S106del,N_R203K,Spike_A570D,N_H300Y,Spike_N501Y,NS8_S67del,NS8_V62L,NSP3_I1412T,NS8_R52I,Spike_P681H,Spike_Y144del,NSP6_G107del,NSP3_A890D,NS8_K68E,Spike_D1118H,NSP6_F108del,NS8_G66del,NS8_Y73C,N_G204R,Spike_V70del,NSP12_P323L,Spike_D614G,N_D3L,Spike_S982A,N_S235F)	2021-07-29		Europe / France
EPI_ISL_2933210	2021-06-22	Europe	France	Nouvelle-Aquitaine	Human	GRY	Q.6	VOC Alpha GRY (B.1.1.7+Q.*) first detected in the UK	(Spike_H69del,NS8_Q27stop,NSP3_T183I,Spike_T716I,NSP3_T1306I,NSP6_S106del,N_R203K,Spike_A570D,N_H300Y,Spike_N501Y,NS8_S67del,NS8_V62L,NSP3_I1412T,NS8_R52I,Spike_P681H,Spike_Y144del,NSP4_S137L,NSP6_G107del,NSP3_A890D,Spike_D936Y,NS8_K68E,Spike_D1118H,NSP6_F108del,NS8_G66del,NS8_Y73C,N_G204R,Spike_V70del,NSP12_P323L,Spike_D614G,NSP3_S1813F,N_D3L,Spike_S982A,N_S235F)	2021-07-14		Europe / France
EPI_ISL_3634012	2021-07-20	Europe	France	Nouvelle-Aquitaine	Human	GR	Q.6	VOC Alpha GRY (B.1.1.7+Q.*) first detected in the UK	(Spike_H69del,NS8_Q27stop,NSP3_T183I,Spike_T716I,NSP6_S106del,N_R203K,Spike_A570D,N_H300Y,Spike_N501Y,NS8_S67del,NS8_V62L,NSP3_I1412T,NS8_R52I,Spike_P681H,Spike_Y144del,NSP6_G107del,NSP3_A890D,NS8_K68E,Spike_D1118H,NSP6_F108del,NS8_G66del,NS8_Y73C,N_G204R,Spike_V70del,NSP12_P323L,Spike_D614G,N_D3L,Spike_S982A,N_S235F)	2021-08-24		Europe / France
EPI_ISL_1262963	2021-03-02	Europe	France	Pays de la Loire	Human	GRY	Q.6	VOC Alpha GRY (B.1.1.7+Q.*) first detected in the UK	(Spike_H69del,NS8_Q27stop,NSP3_T183I,Spike_T716I,NS8_K68stop,NSP6_S106del,N_R203K,Spike_A570D,N_H300Y,Spike_N501Y,NSP3_I1412T,NS8_R52I,Spike_P681H,NSP3_M768I,Spike_Y144del,NSP6_G107del,NSP3_A890D,Spike_D1118H,NSP6_F108del,NS8_Y73C,N_G204R,Spike_V70del,NSP12_P323L,Spike_D614G,N_D3L,Spike_S982A,N_S235F)	2021-03-16		Europe / France
EPI_ISL_1935067	2021-04-20	Europe	France	Nouvelle-Aquitaine	Human	GRY	Q.4	VOC Alpha GRY (B.1.1.7+Q.*) first detected in the UK	(Spike_H69del,NS8_Q27stop,NSP3_T183I,Spike_T716I,NSP6_S106del,N_R203K,Spike_A570D,NSP8_Q24R,NSP13_K460R,Spike_P681R,Spike_N501Y,NSP3_I1412T,NS8_R52I,Spike_Y144del,NSP3_T749A,NSP1_R24C,NSP3_A1502V,NSP6_G107del,NSP3_A890D,Spike_D1118H,NSP6_F108del,NS8_Y73C,N_G204R,Spike_V70del,NSP12_P323L,Spike_D614G,N_D3L,Spike_S982A,N_S235F)	2021-05-06		Europe / France
EPI_ISL_2311635	2021-03-04	Europe	France	Occitanie	Human	GRY	Q.4	VOC Alpha GRY (B.1.1.7+Q.*) first detected in the UK	(Spike_H69del,NS8_Q27stop,NSP3_T183I,Spike_T716I,NSP6_S106del,N_R203K,Spike_A570D,NSP8_Q24R,NSP13_K460R,Spike_P681R,Spike_N501Y,NSP3_I1412T,NS8_R52I,Spike_Y144del,NSP3_T749A,NSP1_R24C,NSP3_A1502V,NSP6_G107del,NSP3_A890D,Spike_D1118H,NSP6_F108del,NS8_Y73C,N_G204R,Spike_V70del,NSP12_P323L,Spike_D614G,N_D3L,Spike_S982A,N_S235F)	2021-05-27		Europe / France
EPI_ISL_1552369	2021-03-18	Europe	Ireland	Galway	Human	GR	Q.4	VOC Alpha GRY (B.1.1.7+Q.*) first detected in the UK	(NSP4_P29L,NS8_Q27stop,NSP3_T183I,Spike_T716I,N_R203K,Spike_A570D,NSP8_Q24R,NSP13_K460R,Spike_P681R,Spike_N501Y,NSP3_I1412T,NS8_R52I,NSP3_T749A,NSP3_A1502V,NSP6_F108L,NSP3_A890D,Spike_D1118H,NS8_Y73C,N_G204R,NSP12_P323L,Spike_D614G,N_D3L,Spike_S982A,N_S235F)	2021-04-12		Europe / Ireland
EPI_ISL_2188381	2021-04-26	Europe	France	Ile-de-France	Human	GRY	Q.4	VOC Alpha GRY (B.1.1.7+Q.*) first detected in the UK	(Spike_H69del,NS8_Q27stop,NSP3_T183I,Spike_T716I,NSP6_S106del,N_R203K,Spike_A570D,NSP8_Q24R,NSP13_K460R,Spike_P681R,Spike_N501Y,NSP3_I1412T,NS8_R52I,Spike_Y144del,NSP3_S1424F,NSP3_T749A,NSP1_R24C,NSP3_A1502V,NSP6_G107del,NSP3_A890D,Spike_D1118H,NSP6_F108del,NS8_Y73C,N_G204R,Spike_V70del,NSP12_P323L,Spike_D614G,N_D3L,Spike_S982A,N_S235F)	2021-05-20		Europe / France
EPI_ISL_2242305	2021-03-20	North America	USA	Massachusetts	Human	GRY	Q.4	VOC Alpha GRY (B.1.1.7+Q.*) first detected in the UK	(Spike_H69del,NS8_Q27stop,NSP3_T183I,Spike_T716I,NSP3_H920Y,NSP6_S106del,N_R203K,Spike_A570D,NSP8_Q24R,NSP13_K460R,Spike_P681R,Spike_N501Y,NSP3_I1412T,NS8_R52I,Spike_Y144del,NSP3_T749A,NSP1_R24C,NSP3_A1502V,NSP6_G107del,NSP3_A890D,Spike_D1118H,NSP6_F108del,NS8_Y73C,N_G204R,Spike_V70del,NSP12_P323L,Spike_D614G,N_D3L,Spike_S982A,N_S235F)	2021-05-24		North America / USA
EPI_ISL_3453261	2021-05-05	Europe	France	Alpes-Maritimes	Human	GR	Q.4	VOC Alpha GRY (B.1.1.7+Q.*) first detected in the UK	(Spike_H69del,NS8_Q27stop,NSP3_T183I,Spike_T716I,NSP6_S106del,N_R203K,Spike_A570D,NSP8_Q24R,NSP13_K460R,Spike_P681R,Spike_N501Y,NSP3_I1412T,NS8_R52I,Spike_Y144del,NSP14_T16I,NSP3_T749A,NSP1_R24C,NSP3_A1502V,NSP6_G107del,NSP3_A890D,Spike_D1118H,NSP6_F108del,NS8_Y73C,N_G204R,Spike_V70del,NSP12_P323L,Spike_D614G,N_D3L,Spike_S982A,NS7a_V93F,N_S235F)	2021-08-17		Europe / France
EPI_ISL_2016918	2021-04-23	Europe	Switzerland	Bern	Human	GRY	Q.4	VOC Alpha GRY (B.1.1.7+Q.*) first detected in the UK	(Spike_H69del,NS8_Q27stop,NSP3_T183I,Spike_T716I,NS8_I121L,NSP6_S106del,N_R203K,Spike_A570D,NSP8_Q24R,NSP13_K460R,Spike_P681R,Spike_N501Y,NSP4_T147I,NSP3_I1412T,NS8_R52I,Spike_Y144del,NSP3_T749A,NSP1_R24C,NSP3_A1502V,NS8_F120V,NSP6_G107del,NSP3_A890D,Spike_D1118H,NSP6_F108del,NS8_Y73C,N_G204R,NSP13_A520V,Spike_V70del,NSP12_P323L,Spike_D614G,N_D3L,Spike_S982A,N_S235F)	2021-05-11		Europe / Switzerland
EPI_ISL_2510097	2021-04-01	Europe	France	Auvergne-Rhone-Alpes	Human	GRY	Q.4	VOC Alpha GRY (B.1.1.7+Q.*) first detected in the UK	(Spike_H69del,NS8_Q27stop,NSP3_T183I,Spike_T716I,NSP6_S106del,N_R203K,Spike_A570D,NSP8_Q24R,NSP13_K460R,Spike_P681R,Spike_N501Y,NSP3_I1412T,NS8_R52I,NSP16_L163F,Spike_Y144del,NSP3_T749A,NSP12_D477G,NSP1_R24C,NSP3_A1502V,NSP6_G107del,NSP3_A890D,Spike_D1118H,NSP6_F108del,NS8_Y73C,NSP2_R380C,N_G204R,Spike_A522S,Spike_V70del,NSP12_P323L,Spike_D614G,N_D3L,Spike_S982A,N_S235F)	2021-06-14		Europe / France
EPI_ISL_3692612	2021-06-09	North America	USA	Delaware	Human	GR	Q.4	VOC Alpha GRY (B.1.1.7+Q.*) first detected in the UK	(Spike_H69del,NS8_Q27stop,NSP3_T183I,NS8_C25F,Spike_T716I,NSP6_S106del,N_R203K,Spike_A570D,NSP8_Q24R,N_F363S,NSP13_K460R,Spike_P681R,Spike_N501Y,NSP3_I1412T,NSP9_T24I,NS8_R52I,Spike_Y144del,NSP3_T749A,NSP2_A385V,NSP1_R24C,NSP3_A1502V,NSP6_G107del,NSP3_A890D,Spike_D1118H,NSP6_F108del,NS8_Y73C,N_G204R,Spike_V70del,NSP12_P323L,Spike_D614G,N_D3L,Spike_S982A,N_S235F)	2021-08-26		North America / USA
EPI_ISL_1262993	2021-03-02	Europe	France	Ile-de-France	Human	GRY	Q.4	VOC Alpha GRY (B.1.1.7+Q.*) first detected in the UK	(Spike_H69del,NS8_Q27stop,NSP3_T183I,Spike_T716I,NSP6_S106del,N_R203K,Spike_A570D,NSP8_Q24R,NSP13_K460R,Spike_P681R,Spike_N501Y,NS8_R52I,NSP3_I1412T,Spike_Y144del,NSP3_T749A,NSP1_R24C,NSP3_A1502V,NSP6_G107del,NSP3_A890D,Spike_D1118H,NSP6_F108del,NS8_Y73C,N_G204R,Spike_V70del,NS8_S54L,NSP12_P323L,Spike_D614G,N_D3L,Spike_S982A,N_S235F)	2021-03-16		Europe / France
EPI_ISL_1470619	2021-03-23	North America	USA	Connecticut	Human	GH	B.1.526	VOI Iota GH/253G.V1 (B.1.526) first detected in USA/New York	(Spike_T95I,N_M234I,NS3_P42L,NSP6_G107del,NSP6_S106del,Spike_E484K,NSP6_F108del,NSP13_Q88H,NS3_Q57H,Spike_A701V,Spike_L5F,NS8_T11I,NSP2_T85I,NSP12_P323L,Spike_D614G,N_P199L,NSP4_L438P,Spike_D253G)	2021-04-05		North America / USA
EPI_ISL_5323523	2021-05-21	North America	USA	California	Human	GH	B.1.526	VOI Iota GH/253G.V1 (B.1.526) first detected in USA/New York	(Spike_T95I,N_M234I,Spike_S477N,NS3_P42L,NSP6_G107del,NSP6_S106del,NSP5_P241S,NSP6_F108del,NSP13_Q88H,NS3_Q57H,NSP4_L243V,Spike_D215Y,Spike_A701V,Spike_L5F,NS8_T11I,NSP2_T85I,NSP12_P323L,Spike_D614G,N_P199L,NSP4_L438P,Spike_D253G)	2021-10-19		North America / USA
EPI_ISL_2599509	2021-05-13	North America	USA	Florida	Human	GH	B.1.526	VOI Iota GH/253G.V1 (B.1.526) first detected in USA/New York	(Spike_T95I,NSP6_S106del,Spike_E484K,Spike_L5F,Spike_A701V,NS8_S67del,NSP4_L438P,Spike_D253G,NSP3_M1788V,N_M234I,NS3_P42L,NSP6_G107del,NS8_K68E,NSP6_F108del,NS8_G66del,NSP13_Q88H,NS3_Q57H,NS8_T11I,NSP2_T85I,NS3_T175I,NSP12_P323L,Spike_D614G,N_P199L,NSP8_N136H,NSP4_S218F)	2021-06-17		North America / USA
EPI_ISL_6492503	2021-04-17	North America	USA	New York	Human	GH	B.1.526	VOI Iota GH/253G.V1 (B.1.526) first detected in USA/New York	(NS3_S272G,Spike_T95I,NS3_D22Y,N_M234I,NS3_P42L,NSP6_G107del,NSP6_S106del,Spike_E484K,NSP6_F108del,NSP13_Q88H,NS3_Q57H,NSP6_I210T,Spike_A701V,Spike_L5F,NS8_T11I,NSP2_T85I,NSP12_P323L,Spike_D614G,N_P199L,NSP4_L438P,Spike_D253G)	2021-11-19		North America / USA
EPI_ISL_2599604	2021-05-11	North America	USA	Pennsylvania	Human	GH	B.1.526	VOI Iota GH/253G.V1 (B.1.526) first detected in USA/New York	(Spike_T95I,N_M234I,NSP12_M601I,NS3_P42L,NSP6_G107del,NSP6_S106del,Spike_E484K,NSP6_F108del,NSP13_Q88H,NS3_Q57H,Spike_A701V,Spike_L5F,NS8_T11I,NSP2_T85I,NSP3_L1035F,NSP12_P323L,Spike_D614G,N_P199L,NSP4_L438P,Spike_D253G)	2021-06-17		North America / USA
EPI_ISL_2858465	2021-04-02	North America	USA	California	Human	GH	B.1.526	VOI Iota GH/253G.V1 (B.1.526) first detected in USA/New York	(Spike_T95I,N_M234I,NS3_P42L,NSP6_F108L,Spike_E484K,NSP12_V609I,NSP13_Q88H,NS3_Q57H,Spike_A701V,Spike_L5F,NS8_T11I,NSP2_T85I,NSP12_P323L,Spike_D614G,N_P199L,NSP4_L438P,Spike_D253G,NSP8_T141M)	2021-07-08		North America / USA
EPI_ISL_2158957	2021-05-04	North America	USA	Massachusetts	Human	GH	B.1.526	VOI Iota GH/253G.V1 (B.1.526) first detected in USA/New York	(Spike_T95I,N_M234I,NS3_P42L,NSP6_G107del,NSP6_S106del,Spike_E484K,NSP6_F108del,NSP13_Q88H,NS3_Q57H,Spike_A701V,Spike_L5F,NS8_T11I,NSP2_T85I,NS3_A98D,NSP12_P323L,Spike_D614G,N_P199L,NSP4_L438P,Spike_D253G)	2021-05-19		North America / USA
EPI_ISL_1471150	2021-03-27	North America	USA	New York	Human	GH	B.1.526	VOI Iota GH/253G.V1 (B.1.526) first detected in USA/New York	(Spike_T95I,NSP6_S106del,Spike_E484K,NSP1_M85V,Spike_L5F,Spike_A701V,NSP1_H83del,NSP4_L438P,NSP1_G82del,Spike_D253G,N_M234I,NS3_P42L,NSP6_G107del,NSP1_V84del,NSP6_F108del,NSP13_Q88H,NS3_Q57H,NS8_T11I,NSP2_T85I,NSP12_P323L,Spike_D614G,N_P199L,Spike_T22I)	2021-04-05		North America / USA
EPI_ISL_1491852	2021-03-23	North America	USA	Utah	Human	GH	B.1.526	VOI Iota GH/253G.V1 (B.1.526) first detected in USA/New York	(Spike_T95I,N_M234I,NS3_P42L,NSP6_G107del,NSP6_S106del,Spike_E484K,NSP6_F108del,NSP13_Q88H,NS3_Q57H,Spike_A701V,Spike_L5F,NS3_H204R,NS8_T11I,NSP2_T85I,NSP12_P323L,Spike_D614G,N_P199L,NSP4_L438P,Spike_D253G)	2021-04-06		North America / USA
EPI_ISL_1691441	2021-04-05	North America	USA	Florida	Human	G	B.1.526	VOI Iota GH/253G.V1 (B.1.526) first detected in USA/New York	(Spike_T95I,NS3_P104L,N_M234I,NS3_P42L,NSP6_G107del,NSP6_S106del,Spike_E484K,NSP6_F108del,NSP13_Q88H,NS3_Q57H,N_T247I,NSP7_N78S,Spike_A701V,Spike_L5F,NS8_T11I,NSP2_T85I,NSP12_P323L,Spike_D614G,N_P199L,NSP4_L438P,Spike_D253G,Spike_A520S)	2021-04-22		North America / USA
EPI_ISL_1313942	2021-03-14	Europe	France	Auvergne-Rhone-Alpes	Human	GRY	Q.7	VOC Alpha GRY (B.1.1.7+Q.*) first detected in the UK	(Spike_H69del,NS8_Q27stop,NSP3_T183I,Spike_T716I,NS8_K68stop,NSP6_S106del,N_R203K,Spike_A570D,NS7a_S81P,Spike_N501Y,NSP3_I1412T,NS8_R52I,Spike_P681H,Spike_Y144del,NSP6_G107del,NSP3_A890D,Spike_M177T,Spike_D1118H,NSP6_F108del,NSP3_E1450D,NS8_Y73C,N_G204P,Spike_V70del,NSP12_P323L,Spike_D614G,N_D3L,Spike_S982A,N_S235F)	2021-03-22		Europe / France
EPI_ISL_2677628		Europe	France	Hauts de France	Human	GRY	Q.7	VOC Alpha GRY (B.1.1.7+Q.*) first detected in the UK	(Spike_H69del,NS8_Q27stop,NSP14_P239S,NSP3_T183I,NSP3_I1683T,Spike_T716I,NS8_K68stop,NSP6_S106del,Spike_A570D,N_R203E,NS7a_S81P,Spike_N501Y,NSP13_P172S,NSP3_I1412T,NS8_R52I,NS3_Q185H,Spike_P681H,Spike_Y144del,NSP15_D16A,NSP6_G107del,NSP3_A890D,Spike_D1118H,NSP6_F108del,NSP3_E1450D,NS8_Y73C,N_G204P,Spike_V70del,NSP12_P323L,Spike_D614G,NSP14_V91A,Spike_N641T,N_D3L,Spike_S982A,N_S235F)	2021-06-25		Europe / France
EPI_ISL_1313613	2021-03-10	Europe	France	Auvergne-Rhone-Alpes	Human	GRY	Q.7	VOC Alpha GRY (B.1.1.7+Q.*) first detected in the UK	(Spike_H69del,NS8_Q27stop,NSP3_T183I,Spike_T716I,NS8_K68stop,NSP6_S106del,N_R203K,Spike_A570D,NS7a_S81P,Spike_N501Y,NSP3_I1412T,NS8_R52I,Spike_P681H,Spike_Y144del,NSP6_G107del,NSP3_A890D,Spike_M177T,Spike_D1118H,NSP6_F108del,NSP3_E1450D,NS8_Y73C,N_G204P,Spike_V70del,NSP12_P323L,Spike_D614G,N_D3L,Spike_S982A,N_S235F)	2021-03-22		Europe / France
EPI_ISL_2464978	2021-05-25	Europe	France	Bourgogne-Franche-Comte	Human	GRY	Q.7	VOC Alpha GRY (B.1.1.7+Q.*) first detected in the UK	(Spike_H69del,NS8_Q27stop,NSP3_T183I,Spike_T716I,NS8_K68stop,NSP6_S106del,N_R203K,Spike_A570D,Spike_N501Y,NSP3_I1412T,NS8_R52I,Spike_P681H,NSP2_G548D,Spike_Y144del,NSP6_G107del,NSP3_A890D,Spike_D1118H,NSP6_F108del,NSP3_E1450D,NS8_Y73C,N_G204P,Spike_V70del,NSP12_P323L,Spike_D614G,N_D3L,Spike_S982A,NSP1_G150C,N_S235F)	2021-06-09		Europe / France
EPI_ISL_1695402	2021-04-02	Europe	France	Auvergne-Rhone-Alpes	Human	GRY	Q.7	VOC Alpha GRY (B.1.1.7+Q.*) first detected in the UK	(Spike_H69del,NS8_Q27stop,NSP3_T183I,Spike_T716I,NS8_K68stop,NSP6_S106del,N_R203K,Spike_A570D,NS7a_S81P,Spike_N501Y,NSP3_I1412T,NS8_R52I,Spike_P681H,Spike_Y144del,NSP6_G107del,NSP3_A890D,Spike_D1118H,NSP6_F108del,NSP3_E1450D,NS8_Y73C,N_G204P,Spike_V70del,NSP12_P323L,Spike_D614G,N_D3L,Spike_S982A,NS3_S171L,N_S235F)	2021-04-23		Europe / France
EPI_ISL_1788294	2021-04-09	Europe	France	Auvergne-Rhone-Alpes	Human	GRY	Q.7	VOC Alpha GRY (B.1.1.7+Q.*) first detected in the UK	(Spike_H69del,NS8_Q27stop,NSP3_T183I,Spike_T716I,NS8_K68stop,NSP6_S106del,N_R203K,Spike_A570D,Spike_N501Y,NSP3_I1412T,NS8_R52I,Spike_P681H,Spike_Y144del,NS7b_S31L,NSP6_G107del,NSP3_A890D,Spike_D1118H,NSP6_F108del,NSP3_E1450D,NS8_Y73C,N_G204P,Spike_V70del,NSP12_P323L,Spike_D614G,N_D3L,Spike_S982A,N_S235F)	2021-04-29		Europe / France
EPI_ISL_2142594	2021-05-03	Europe	France	Auvergne-Rhone-Alpes	Human	GRY	Q.7	VOC Alpha GRY (B.1.1.7+Q.*) first detected in the UK	(Spike_H69del,NS8_Q27stop,NSP3_T183I,Spike_T716I,NS8_K68stop,NSP6_S106del,N_R203K,Spike_A570D,Spike_N501Y,NSP3_I1412T,NS8_R52I,Spike_P681H,Spike_Y144del,NSP6_G107del,NSP3_A890D,NSP3_P109L,Spike_D1118H,NSP6_F108del,NSP3_E1450D,NS8_Y73C,N_G204P,Spike_V70del,NSP12_P323L,Spike_D614G,N_D3L,Spike_S982A,N_S235F)	2021-05-18		Europe / France
EPI_ISL_1788520	2021-04-12	Europe	France	Auvergne-Rhone-Alpes	Human	GRY	Q.7	VOC Alpha GRY (B.1.1.7+Q.*) first detected in the UK	(Spike_H69del,NSP2_D391Y,NS8_Q27stop,NSP3_T183I,Spike_T716I,NS8_K68stop,NSP6_S106del,N_R203K,Spike_A570D,Spike_N501Y,NSP3_I1412T,NS8_R52I,Spike_P681H,Spike_Y144del,NS8_Y73S,NSP6_G107del,NSP3_A890D,Spike_D1118H,NSP6_F108del,NSP3_E1450D,N_G204P,Spike_V70del,NSP12_P323L,Spike_D614G,N_D3L,Spike_S982A,N_S235F)	2021-04-29		Europe / France
EPI_ISL_1935175	2021-04-17	Europe	France	Auvergne-Rhone-Alpes	Human	GRY	Q.7	VOC Alpha GRY (B.1.1.7+Q.*) first detected in the UK	(Spike_H69del,NS8_Q27stop,NSP3_T183I,Spike_T716I,NS8_K68stop,NSP6_S106del,N_R203K,Spike_A570D,Spike_N501Y,NSP13_T250I,NSP3_I1412T,NS8_R52I,Spike_P681H,Spike_Y144del,NSP6_G107del,NSP3_A890D,Spike_D1118H,NSP6_F108del,NSP3_E1450D,NS8_Y73C,N_G204P,Spike_V70del,NSP12_P323L,Spike_D614G,N_D3L,Spike_S982A,N_S235F)	2021-05-06		Europe / France
EPI_ISL_2483023	2021-05-24	Europe	France	Auvergne-Rhone-Alpes	Human	GRY	Q.7	VOC Alpha GRY (B.1.1.7+Q.*) first detected in the UK	(Spike_H69del,NS8_Q27stop,NSP3_T183I,Spike_T716I,NS8_K68stop,NSP6_S106del,N_R203K,Spike_A570D,NS7a_S81P,Spike_N501Y,NSP2_T601I,NSP10_A4V,NSP3_I1412T,NS8_R52I,Spike_P681H,Spike_Y144del,NSP6_G107del,NSP3_A890D,Spike_M177T,Spike_D1118H,NSP6_F108del,NSP3_E1450D,NS8_Y73C,N_G204P,Spike_V70del,NSP12_P323L,Spike_D614G,N_D3L,Spike_S982A,N_S235F)	2021-06-10		Europe / France
EPI_ISL_8062695	2021-12-06	North America	USA	Virginia	Human	GK	AY.3	VOC Delta GK (B.1.617.2+AY.*) first detected in India	(N_G215C,N_D63G,N_R203M,NSP12_G671S,NSP6_I162V,NSP3_T1306I,Spike_I834V,Spike_G142D,NS3_S26L,Spike_P681R,Spike_R158del,NSP3_P1228L,NS7a_V82A,NSP3_A488S,Spike_F157del,NSP4_T492I,NSP14_A394V,Spike_T19R,NS7a_T120I,N_D377Y,M_I82T,Spike_D950N,NS7b_T40I,NSP13_P77L,Spike_E156G,NSP3_P1469S,Spike_T478K,NSP6_T77A,NSP12_P323L,Spike_D614G,NSP4_T60I,NSP4_V167L,NSP6_L37F,Spike_L452R,NSP5_R279C,NSP4_A307V)	2021-12-24		North America / USA
EPI_ISL_4910899	2021-09-08	North America	USA	Tennessee	Human	GK	AY.3	VOC Delta GK (B.1.617.2+AY.*) first detected in India	(N_G215C,N_D63G,N_R203M,NSP12_G671S,NSP6_I162V,NS3_S26L,Spike_P681R,Spike_R158del,NSP3_P1228L,NS7a_V82A,NSP3_A488S,Spike_F157del,NSP4_T492I,NSP14_A394V,Spike_T19R,NS7a_T120I,Spike_Q613H,N_D377Y,M_I82T,Spike_D950N,NS7b_T40I,NSP13_P77L,Spike_E156G,NSP3_P1469S,Spike_T478K,NSP6_T77A,NSP12_P323L,Spike_D614G,Spike_L452R,NSP4_V167L)	2021-10-06		North America / USA
EPI_ISL_6086925	2021-10-21	North America	USA	Utah	Human	GK	AY.3	VOC Delta GK (B.1.617.2+AY.*) first detected in India	(N_G215C,N_D63G,N_R203M,NSP12_G671S,NSP6_I162V,Spike_G142D,NS3_S26L,NSP7_V58A,Spike_P681R,Spike_R158del,NSP3_P1228L,NS7a_V82A,NSP3_A488S,Spike_F157del,NSP4_T492I,NSP14_A394V,Spike_T19R,NS7a_T120I,NSP3_T1022I,N_D377Y,M_I82T,Spike_D950N,NS7b_T40I,NSP13_P77L,Spike_E156G,NSP3_P1469S,Spike_T478K,NSP6_T77A,NSP12_P323L,NSP7_K51R,Spike_D614G,NSP4_V167L,Spike_L452R,NSP4_T295I)	2021-11-09		North America / USA
EPI_ISL_5201609	2021-09-20	North America	USA	Michigan	Human	GK	AY.3	VOC Delta GK (B.1.617.2+AY.*) first detected in India	(N_G215C,N_D63G,N_R203M,NSP12_G671S,NSP6_I162V,Spike_G142D,NS3_S26L,Spike_P681R,Spike_R158del,NSP3_P1228L,NS7a_V82A,NSP3_A488S,Spike_F157del,NSP4_T492I,NSP14_A394V,Spike_T19R,NS7a_T120I,Spike_Q613H,N_D377Y,M_I82T,Spike_D950N,NS7b_T40I,NSP2_A555S,NSP13_P77L,NSP3_P1665S,Spike_E156G,NS3_G224V,NSP1_L173F,NSP3_P1469S,Spike_T478K,NSP6_T77A,NSP12_P323L,Spike_D614G,NSP4_V167L,Spike_L452R)	2021-10-15		North America / USA
EPI_ISL_6071284	2021-10-09	North America	USA	Wisconsin	Human	GK	AY.3	VOC Delta GK (B.1.617.2+AY.*) first detected in India	(N_G215C,N_D63G,N_R203M,NSP12_G671S,NSP6_I162V,Spike_G142D,NS3_S26L,Spike_P681R,NS8_S103stop,Spike_R158del,NSP3_P1228L,NSP12_T293I,NS7a_V82A,NSP3_A488S,Spike_F157del,NSP4_T492I,NSP14_A394V,Spike_T19R,NS7a_T120I,N_D377Y,M_I82T,Spike_D950N,NS7b_T40I,NSP13_P77L,Spike_E156G,NS3_W128L,NSP3_P1469S,Spike_T478K,NSP6_T77A,NSP12_P323L,Spike_D614G,NSP4_V167L,Spike_L452R)	2021-11-09		North America / USA
EPI_ISL_3812791	2021-07-19	North America	USA	Missouri	Human	GK	AY.3	VOC Delta GK (B.1.617.2+AY.*) first detected in India	(N_G215C,N_D63G,N_R203M,NSP12_G671S,NSP6_I162V,NS3_S26L,Spike_P681R,Spike_R158del,NSP3_P1228L,NSP3_W1509C,NS7a_V82A,NSP3_A488S,Spike_F157del,NSP4_T492I,NSP14_A394V,Spike_T19R,NS7a_T120I,N_D377Y,M_I82T,Spike_D950N,NS7b_T40I,NSP13_P77L,Spike_E156G,NSP3_P1469S,Spike_T478K,NSP6_T77A,NSP12_P323L,Spike_D614G,NSP4_V167L,Spike_L452R,NSP8_T141M)	2021-08-31		North America / USA
EPI_ISL_4888261	2021-08-27	Europe	Germany	Rhineland-Palatinate	Human	GK	AY.3	VOC Delta GK (B.1.617.2+AY.*) first detected in India	(N_G215C,N_D63G,N_R203M,NSP12_G671S,NSP6_I162V,Spike_G142D,NS3_S26L,Spike_P681R,Spike_R158del,NSP3_P1228L,NSP3_M768I,NS7a_V82A,NSP3_A488S,Spike_F157del,NSP4_T492I,NSP14_A394V,Spike_T19R,NS7a_T120I,N_D377Y,M_I82T,Spike_D950N,NS7b_T40I,NSP13_P77L,NSP16_H174R,Spike_E156G,NSP3_P1469S,Spike_T478K,NS7a_T61I,NSP6_T77A,NSP12_P323L,N_Q9H,Spike_D614G,NSP4_V167L,Spike_L452R)	2021-10-06		Europe / Germany
EPI_ISL_4538341	2021-09-02	North America	USA	Illinois	Human	GK	AY.3	VOC Delta GK (B.1.617.2+AY.*) first detected in India	(N_G215C,N_D63G,N_R203M,NSP12_G671S,NSP6_I162V,Spike_G142D,NSP5_L75F,N_H300Y,NS3_S26L,Spike_P681R,Spike_R158del,NSP3_P1228L,NSP4_S76N,NS7a_V82A,NSP3_A488S,Spike_F157del,NSP4_T492I,NSP14_A394V,Spike_T19R,NS7a_T120I,N_D377Y,M_I82T,Spike_D950N,NS7b_T40I,NSP13_P77L,Spike_E156G,NSP3_P1469S,Spike_T478K,NSP6_T77A,Spike_A647S,NSP12_P323L,Spike_D614G,NSP4_V167L,Spike_L452R)	2021-09-27		North America / USA
EPI_ISL_6474211	2021-10-07	North America	USA	Wyoming	Human	GK	AY.3	VOC Delta GK (B.1.617.2+AY.*) first detected in India	(N_G215C,N_D63G,N_R203M,NSP12_G671S,NSP6_I162V,Spike_G142D,NSP13_A379S,NS3_S26L,Spike_P681R,Spike_R158del,NSP3_P1228L,NS7a_V82A,NSP3_A488S,NSP3_T1063I,Spike_F157del,NSP4_T492I,NSP14_A394V,Spike_T19R,NS7a_T120I,NSP6_A51V,N_D377Y,M_I82T,Spike_D950N,NS7b_T40I,NSP13_P77L,Spike_E156G,NSP3_P1469S,NSP4_V129F,Spike_T1117I,Spike_T478K,NSP6_T77A,NSP12_P323L,Spike_D614G,NSP4_V167L,Spike_L452R)	2021-11-18		North America / USA
EPI_ISL_7131664	2021-11-12	North America	USA	California	Human	GK	AY.3	VOC Delta GK (B.1.617.2+AY.*) first detected in India	(N_G215C,N_D63G,N_R203M,NSP12_G671S,NSP6_I162V,Spike_G142D,NS3_W131C,NS3_S26L,NS7a_H73Y,Spike_P681R,Spike_R158del,NSP3_P1228L,NS7a_V82A,NSP3_A488S,Spike_F157del,NSP4_T492I,NSP14_A394V,Spike_T19R,NS7a_T120I,N_D377Y,M_I82T,Spike_D950N,NS7b_T40I,NSP13_P77L,Spike_E156G,NSP3_P1469S,Spike_T478K,NS3_T175I,NSP6_T77A,NSP12_P323L,Spike_D614G,NSP4_V167L,Spike_L452R)	2021-12-03		North America / USA
EPI_ISL_5194168	2021-09-20	North America	Mexico	Michoacan	Human	GK	AY.26	VOC Delta GK (B.1.617.2+AY.*) first detected in India	(Spike_V1264L,N_D63G,N_R203M,NSP12_G671S,NS6_K48N,Spike_G142D,NSP6_T181I,NS3_S26L,Spike_P681R,Spike_R158del,NSP4_T83I,NS7a_V82A,Spike_F157del,Spike_T19R,NS7a_T120I,Spike_A222V,N_D377Y,M_I82T,NSP6_V149A,Spike_D950N,NSP3_P822L,NSP13_P77L,NSP3_M1441K,Spike_A1020V,Spike_E156G,NS3_Y107H,NSP4_A446V,Spike_T478K,NSP12_P323L,Spike_D614G,Spike_L452R)	2021-10-15		North America / Mexico
EPI_ISL_5965392	2021-10-19	North America	USA	Tennessee	Human	GK	AY.26	VOC Delta GK (B.1.617.2+AY.*) first detected in India	(Spike_V1264L,NSP2_T3I,N_D63G,N_R203M,NSP12_G671S,NS6_K48N,Spike_G142D,NSP6_T181I,NS3_S26L,Spike_P681R,Spike_R158del,NS7a_V82A,Spike_F157del,Spike_T19R,NS7a_T120I,Spike_A222V,NSP1_F143del,N_D377Y,M_I82T,NSP6_V149A,Spike_D950N,NSP3_P822L,NSP1_K141del,NSP13_P77L,Spike_E156G,NSP1_S142del,NSP4_A446V,Spike_T478K,NSP1_G49C,NSP12_P323L,Spike_D614G,Spike_L452R)	2021-11-05		North America / USA
EPI_ISL_3687837	2021-07-30	North America	USA	Virginia	Human	GK	AY.26	VOC Delta GK (B.1.617.2+AY.*) first detected in India	(Spike_V1264L,N_D63G,N_R203M,NSP12_G671S,Spike_N1074S,NS6_K48N,Spike_G142D,NSP6_T181I,NS3_S26L,Spike_P681R,Spike_R158del,NS7a_V82A,Spike_F157del,Spike_T19R,NS7a_T120I,Spike_A222V,N_D377Y,M_I82T,NSP6_V149A,Spike_D950N,NSP3_P822L,N_T362I,NSP13_P77L,Spike_E156G,NSP4_A446V,Spike_T478K,NSP12_P323L,Spike_D614G,Spike_L452R)	2021-08-25		North America / USA
EPI_ISL_4689868	2021-07-14	North America	USA	West Virginia	Human	GK	AY.26	VOC Delta GK (B.1.617.2+AY.*) first detected in India	(Spike_V1264L,N_D63G,N_R203M,NSP12_G671S,Spike_N1074S,NS6_K48N,NSP6_T181I,NS3_S26L,Spike_P681R,Spike_R158del,NS7a_V82A,Spike_F157del,Spike_T19R,NS7a_T120I,Spike_A222V,N_D377Y,M_I82T,NSP6_V149A,Spike_D950N,NSP3_P822L,NSP13_P77L,Spike_E156G,NSP4_A446V,Spike_T478K,NSP12_P323L,Spike_D614G,Spike_L452R)	2021-10-01		North America / USA
EPI_ISL_3750967	2021-07-26	North America	USA	California	Human	GK	AY.26	VOC Delta GK (B.1.617.2+AY.*) first detected in India	(Spike_V1264L,N_D63G,N_R203M,NSP12_G671S,Spike_N1074S,NS6_K48N,Spike_G142D,NSP6_T181I,NS3_S26L,Spike_P681R,Spike_R158del,NS7a_V82A,Spike_F157del,Spike_T19R,NS7a_T120I,Spike_A222V,NSP2_N98S,N_D377Y,M_I82T,NSP6_V149A,Spike_D950N,NSP3_P822L,NSP13_P77L,NS7a_G38V,Spike_E156G,NSP4_A446V,Spike_T478K,NSP15_S273G,NSP12_P323L,N_Q9H,Spike_D614G,Spike_L452R)	2021-08-27		North America / USA
EPI_ISL_7485526	2021-09-21	South America	Brazil	Sao Paulo	Human	GK	AY.26	VOC Delta GK (B.1.617.2+AY.*) first detected in India	(Spike_V1264L,N_D63G,N_R203M,NSP12_G671S,Spike_N1074S,NS6_K48N,NSP6_T181I,NS3_S26L,Spike_P681R,Spike_R158del,NS7a_V82A,Spike_F157del,Spike_T19R,NS7a_T120I,Spike_A222V,NSP2_N98S,N_D377Y,M_I82T,NSP6_V149A,Spike_D950N,NSP3_P822L,NSP13_P77L,Spike_E156G,NSP4_A446V,Spike_T478K,NSP12_P323L,Spike_D614G,Spike_L452R)	2021-12-10		South America / Brazil
EPI_ISL_3385379	2021-07-28	North America	USA	Texas	Human	GK	AY.26	VOC Delta GK (B.1.617.2+AY.*) first detected in India	(Spike_V1264L,N_D63G,N_R203M,NSP12_G671S,Spike_N1074S,NS6_K48N,Spike_G142D,NSP6_T181I,NS3_S26L,Spike_P681R,Spike_R158del,NSP3_D110N,NS7a_V82A,Spike_F157del,Spike_T19R,NS7a_T120I,Spike_A222V,N_D377Y,M_I82T,NSP6_V149A,Spike_D950N,N_M234I,NSP3_P822L,NSP13_P77L,Spike_E156G,NSP4_A446V,NSP2_T531A,Spike_T478K,NSP12_P323L,Spike_D614G,Spike_L452R)	2021-08-13		North America / USA
EPI_ISL_4917971	2021-09-09	North America	Mexico	Queretaro	Human	GK	AY.26	VOC Delta GK (B.1.617.2+AY.*) first detected in India	(N_G215C,Spike_T95I,N_D63G,N_R203M,NSP12_G671S,NS6_K48N,NSP2_A419V,NSP6_T181I,NS3_S26L,Spike_P681R,Spike_R158del,NSP3_P1228L,NSP8_I2M,NS7a_V82A,Spike_F157del,NSP4_T492I,NSP14_A394V,Spike_T19R,NS7a_T120I,N_D377Y,M_I82T,NSP6_V149A,NSP13_P77L,Spike_E156G,Spike_T478K,NSP6_T77A,NSP12_P323L,Spike_K97E,Spike_D614G,Spike_L452R)	2021-10-06		North America / Mexico
EPI_ISL_4689345	2021-07-17	North America	USA	West Virginia	Human	GK	AY.26	VOC Delta GK (B.1.617.2+AY.*) first detected in India	(Spike_V1264L,N_D63G,N_R203M,NSP12_G671S,NSP8_S4A,NSP3_T936I,NS6_K48N,NSP6_T181I,NS3_S26L,Spike_P681R,Spike_R158del,NS7a_V82A,Spike_H245N,Spike_F157del,Spike_T19R,NS7a_T120I,Spike_A222V,N_D377Y,M_I82T,NSP6_V149A,Spike_D950N,NS7a_G38R,NSP3_P822L,NSP13_P77L,Spike_E156G,NSP4_A446V,Spike_T478K,NSP3_P125L,NSP12_P323L,Spike_D614G,Spike_L452R)	2021-10-01		North America / USA
EPI_ISL_6775357	2021-10-25	North America	Mexico	Yucatan	Human	GK	AY.26	VOC Delta GK (B.1.617.2+AY.*) first detected in India	(Spike_V1264L,N_D63G,N_R203M,Spike_E654Q,NSP12_G671S,NSP14_P158S,Spike_N1074S,NS6_K48N,Spike_G142D,NSP6_T181I,NS3_S26L,Spike_P681R,Spike_R158del,NS7a_V82A,Spike_F157del,Spike_T19R,NS7a_T120I,Spike_D198G,Spike_A222V,NSP2_N98S,N_D377Y,M_I82T,NSP6_V149A,Spike_D950N,NSP3_P822L,NSP13_P77L,Spike_E156G,NS8_S67F,NSP4_A446V,Spike_T478K,NSP12_P323L,Spike_D614G,Spike_L452R)	2021-11-26		North America / Mexico
EPI_ISL_5543617	2021-07-30	Asia	Philippines	National Capital Region	Human	GK	AY.1	VOC Delta GK (B.1.617.2+AY.*) first detected in India	(N_G215C,Spike_T95I,N_D63G,N_R203M,NSP12_G671S,Spike_K417N,NSP3_T199I,NS3_S26L,Spike_P681R,Spike_R158del,NSP3_P1228L,NS7a_V82A,NSP3_A488S,Spike_F157del,NSP4_T492I,NSP14_A394V,Spike_T19R,NS7a_T120I,Spike_W258L,N_D377Y,M_I82T,Spike_D950N,NS7b_T40I,NSP13_P77L,NSP14_T113I,Spike_E156G,NSP3_P1469S,Spike_T478K,NSP6_T77A,NSP12_P323L,Spike_D614G,NSP4_V167L,NSP15_W332C,Spike_L452R)	2021-10-26		Asia / Philippines
EPI_ISL_9708789	2021-11-08	North America	USA	California	Human	GK	AY.1	VOC Delta GK (B.1.617.2+AY.*) first detected in India	(N_G215C,Spike_T95I,N_D63G,N_R203M,M_L29F,NSP12_G671S,Spike_K417N,NSP12_H613Y,Spike_G142D,NS3_L53F,NS3_S26L,Spike_P681R,Spike_R158del,NSP3_P1228L,NSP2_K489N,NS7a_V82A,NSP3_A488S,Spike_F157del,NSP4_T492I,NSP14_A394V,Spike_T19R,NS7a_T120I,Spike_W258L,N_D377Y,M_I82T,Spike_D950N,NS7b_T40I,NSP13_P77L,Spike_E156G,NSP3_P1469S,NS8_G8V,Spike_T478K,NSP6_T77A,Spike_T961M,NSP12_P323L,Spike_D614G,NSP4_V167L,S…	2022-02-09		North America / USA
EPI_ISL_7709549	2021-11-23	North America	USA	California	Human	GK	AY.1	VOC Delta GK (B.1.617.2+AY.*) first detected in India	(NS7a_E41D,N_G215C,Spike_T95I,N_D63G,N_R203M,M_L29F,NSP12_G671S,Spike_K417N,Spike_G142D,NS3_L53F,Spike_V16A,NS3_S26L,NSP2_T407I,NS3_D222Y,M_H125Y,Spike_P681R,Spike_R158del,NSP3_P1228L,NSP2_K489N,NS7a_V82A,NSP3_A488S,Spike_F157del,NSP4_T492I,NSP14_A394V,Spike_T19R,NS7a_T120I,Spike_W258L,N_D377Y,M_I82T,Spike_D950N,NS3_I249T,NS7b_T40I,NSP13_P77L,Spike_E156G,NSP8_K79R,NSP3_P1469S,Spike_T478K,NSP6_T77…	2021-12-16		North America / USA
EPI_ISL_7913059	2021-12-01	North America	USA	Illinois	Human	GK	AY.1	VOC Delta GK (B.1.617.2+AY.*) first detected in India	(NS7a_E41D,N_G215C,Spike_T95I,N_D63G,N_R203M,M_L29F,NSP12_G671S,Spike_K417N,Spike_G142D,NS3_L53F,NS3_S26L,NS3_D222Y,Spike_P681R,Spike_R158del,NSP3_P1228L,NSP2_K489N,NS7a_V82A,NSP3_A488S,Spike_F157del,NSP4_T492I,NSP14_A394V,Spike_T19R,NS7a_T120I,Spike_W258L,N_D377Y,M_I82T,Spike_D950N,NS7b_T40I,NSP13_P77L,Spike_E156G,NSP8_K79R,NSP3_P1469S,Spike_T478K,NSP6_T77A,NSP12_P323L,Spike_D614G,NSP4_V167L,Spi…	2021-12-21		North America / USA
EPI_ISL_5901179	2021-10-22	North America	USA	California	Human	GK	AY.1	VOC Delta GK (B.1.617.2+AY.*) first detected in India	(N_G215C,Spike_T95I,N_D63G,N_R203M,M_L29F,NSP12_G671S,Spike_K417N,NSP12_H613Y,Spike_G142D,NS3_L53F,NS3_S26L,NSP13_T351I,NS3_D222Y,Spike_P681R,Spike_R158del,NSP3_P1228L,NSP2_K489N,M_A98S,NS7a_V82A,NSP3_A488S,Spike_F157del,NSP4_T492I,NSP14_A394V,Spike_T19R,NS7a_T120I,Spike_W258L,N_D377Y,M_I82T,Spike_D950N,NS7b_T40I,NSP13_P77L,Spike_E156G,NSP3_S370L,NSP3_P1469S,Spike_T478K,NSP6_T77A,NSP12_P323L,Spik…	2021-11-03		North America / USA
EPI_ISL_4277535	2021-08-18	North America	Canada	British Columbia	Human	GK	AY.1	VOC Delta GK (B.1.617.2+AY.*) first detected in India	(N_G215C,Spike_T95I,N_D63G,N_R203M,NSP12_G671S,Spike_K417N,Spike_G142D,NS3_S26L,Spike_P681R,Spike_R158del,NSP3_P1228L,NS7a_V82A,NSP3_A488S,Spike_F157del,NSP4_T492I,NSP14_A394V,Spike_T19R,NS7a_T120I,Spike_W258L,N_D377Y,M_I82T,Spike_D950N,NS7b_T40I,NSP13_P77L,Spike_D936Y,Spike_E156G,NSP3_P1469S,Spike_T478K,NSP6_T77A,NSP12_P323L,NSP5_K90R,Spike_D614G,NSP4_V167L,Spike_L452R)	2021-09-18		North America / Canada
EPI_ISL_7790710	2021-11-16	North America	USA	Colorado	Human	GK	AY.1	VOC Delta GK (B.1.617.2+AY.*) first detected in India	(N_G215C,Spike_T95I,N_D63G,N_R203M,M_L29F,NSP12_G671S,Spike_K417N,Spike_G142D,NS3_L53F,NS3_S26L,Spike_P681R,Spike_R158del,NSP3_P1228L,NSP2_K489N,NS7a_V82A,NSP3_A488S,Spike_F157del,NSP4_T492I,NSP14_A394V,Spike_T19R,NS7a_T120I,Spike_W258L,N_D377Y,M_I82T,Spike_D950N,NS7b_T40I,NSP13_P77L,Spike_E156G,NSP3_P1469S,Spike_T478K,NSP15_T48I,NSP6_T77A,NSP12_P323L,Spike_D614G,NSP4_V167L,Spike_L452R)	2021-12-17		North America / USA
EPI_ISL_2772022	2021-06-02	Asia	Japan	Aichi	Human	GK	AY.1	VOC Delta GK (B.1.617.2+AY.*) first detected in India	(N_G215C,Spike_T95I,N_D63G,N_R203M,NSP12_G671S,Spike_K417N,Spike_G142D,NS3_S26L,NSP3_K487R,Spike_P681R,Spike_R158del,NSP3_P1228L,NS7a_V82A,NSP3_A488S,Spike_F157del,NSP4_T492I,NSP14_A394V,Spike_T19R,NS7a_T120I,Spike_W258L,N_D377Y,M_I82T,Spike_D950N,NS7b_T40I,NSP13_P77L,Spike_E156G,NSP3_P1469S,Spike_T478K,NS3_I63L,NSP6_T77A,NSP12_P323L,Spike_D614G,NSP4_V167L,Spike_L452R)	2021-07-01		Asia / Japan
EPI_ISL_5877900	2021-10-15	North America	USA	Illinois	Human	GK	AY.1	VOC Delta GK (B.1.617.2+AY.*) first detected in India	(NS7a_E41D,N_G215C,Spike_T95I,N_D63G,N_R203M,M_L29F,NSP12_G671S,Spike_K417N,Spike_G142D,NS3_L53F,NS3_S26L,NS3_D222Y,NSP2_I484L,Spike_P681R,Spike_R158del,NSP3_P1228L,NSP2_K489N,NS7a_V82A,NSP3_A488S,Spike_F157del,NSP4_T492I,NSP14_A394V,Spike_T19R,NS7a_T120I,Spike_W258L,N_D377Y,M_I82T,NSP6_V149A,Spike_D950N,Spike_M1237I,NS7b_T40I,NSP13_P77L,Spike_E156G,NSP3_A1883V,Spike_T478K,NSP6_T77A,NSP4_N84S,NSP…	2021-11-02		North America / USA
EPI_ISL_4743444	2021-08-19	North America	USA	Hawaii	Human	GK	AY.1	VOC Delta GK (B.1.617.2+AY.*) first detected in India	(N_G215C,Spike_T95I,N_D63G,N_R203M,M_L29F,NSP12_G671S,Spike_K417N,Spike_G142D,NS3_L53F,NS3_S26L,Spike_P681R,Spike_R158del,NSP3_P1228L,NSP2_K489N,NS7a_V82A,NSP3_A488S,Spike_F157del,NSP4_T492I,NSP14_A394V,Spike_T19R,NS7a_T120I,Spike_W258L,N_D377Y,M_I82T,Spike_D950N,NS7b_T40I,NSP13_P77L,Spike_E156G,NSP3_P1469S,Spike_T478K,NSP6_T77A,NSP12_P323L,Spike_D614G,NSP4_V167L,Spike_L452R)	2021-10-03		North America / USA
EPI_ISL_6568390	2021-08-16	North America	USA	California	Human	GK	AY.14	VOC Delta GK (B.1.617.2+AY.*) first detected in India	(NS7a_L116F,N_D63G,N_R203M,NSP12_G671S,NSP13_V187L,NSP2_S358A,NSP2_P129L,NS3_S26L,NSP14_P46L,Spike_P681R,Spike_R158del,NS7a_V82A,NSP14_S374F,Spike_F157del,Spike_T19R,NS7a_T120I,N_D377Y,M_I82T,NSP6_V149A,Spike_D950N,NSP3_P822L,NS3_I118V,NSP13_P77L,NS7a_E91stop,Spike_E156G,NSP16_M20I,NSP3_I1074V,NSP4_A446V,Spike_T478K,NSP12_K478N,NSP12_P323L,Spike_D614G,Spike_L452R)	2021-11-20		North America / USA
EPI_ISL_4241915	2021-08-10	North America	USA	California	Human	GK	AY.14	VOC Delta GK (B.1.617.2+AY.*) first detected in India	(NS7a_L116F,N_D63G,N_R203M,NSP12_G671S,NSP2_S358A,Spike_G142D,NSP2_P129L,NS3_S26L,NSP14_P46L,Spike_P681R,Spike_R158del,NSP12_N909T,NS7a_V82A,NSP14_S374F,Spike_F157del,Spike_T19R,NS7a_T120I,N_D377Y,M_I82T,NSP6_V149A,Spike_D950N,NSP3_P822L,NSP13_P77L,Spike_E156G,NSP16_M20I,NSP4_A446V,Spike_T478K,NSP12_P323L,Spike_D614G,Spike_L452R)	2021-09-16		North America / USA
EPI_ISL_5559203	2021-08-27	Asia	Philippines	National Capital Region	Human	GK	AY.14	VOC Delta GK (B.1.617.2+AY.*) first detected in India	(N_D63G,N_R203M,NSP12_G671S,NSP6_T181I,NS3_S26L,NS3_D155Y,Spike_P681R,Spike_R158del,NSP13_T250I,NS7a_V82A,Spike_F157del,Spike_T19R,NS7a_T120I,Spike_A222V,N_D377Y,M_I82T,NSP6_V149A,NSP3_P822L,NSP13_P77L,Spike_E156G,NSP4_A446V,Spike_T478K,NSP3_H1841Y,NSP12_P323L,Spike_D614G,NSP2_S430L,Spike_L452R,NSP16_K160R,NSP3_S702F)	2021-10-26		Asia / Philippines
EPI_ISL_6252264	2021-09-04	North America	USA	California	Human	GK	AY.14	VOC Delta GK (B.1.617.2+AY.*) first detected in India	(NS7a_L116F,N_D63G,N_R203M,NSP12_G671S,NSP13_Q518H,NS7a_V82S,NSP2_S358A,Spike_G142D,NSP2_P129L,NS3_S26L,NSP14_P46L,Spike_P681R,Spike_R158del,NSP13_P172S,NSP14_S374F,Spike_F157del,Spike_T19R,NS7a_T120I,N_D377Y,M_I82T,NSP6_V149A,Spike_D950N,NSP3_P822L,NSP13_P77L,Spike_E156G,NSP16_M20I,NSP4_A446V,Spike_T478K,NSP12_P323L,Spike_D614G,Spike_L452R)	2021-11-12		North America / USA
EPI_ISL_3695274	2021-06-23	North America	USA	California	Human	GK	AY.14	VOC Delta GK (B.1.617.2+AY.*) first detected in India	(NS7a_L116F,N_D63G,N_R203M,NSP12_G671S,NSP2_S358A,Spike_G142D,NSP2_P129L,NS3_S26L,NSP14_P46L,Spike_P681R,Spike_R158del,NS7a_V82A,NSP14_S374F,Spike_F157del,Spike_T19R,NS7a_T120I,N_D377Y,M_I82T,NSP6_V149A,Spike_D950N,NSP3_P822L,NSP13_P77L,Spike_E156G,NSP16_M20I,NSP4_A446V,Spike_T478K,NSP12_P323L,Spike_D614G,Spike_L452R)	2021-08-26		North America / USA
EPI_ISL_2927438	2021-06-21	North America	USA	California	Human	GK	AY.14	VOC Delta GK (B.1.617.2+AY.*) first detected in India	(NS7a_L116F,N_D63G,N_R203M,NSP12_G671S,NSP2_S358A,Spike_G142D,NSP2_P129L,NS3_S26L,NSP14_P46L,Spike_P681R,Spike_R158del,NS7a_V82A,NSP14_S374F,Spike_F157del,Spike_T19R,NS7a_T120I,N_D377Y,M_I82T,NSP6_V149A,Spike_D950N,NSP3_P822L,NSP13_P77L,Spike_E156G,NSP14_T250I,NSP16_M20I,NSP4_A446V,Spike_T478K,NSP12_D62G,NSP12_P323L,Spike_D614G,Spike_L452R,NSP3_T1250I)	2021-07-13		North America / USA
EPI_ISL_8399876	2021-07-16	North America	USA	California	Human	GK	AY.14	VOC Delta GK (B.1.617.2+AY.*) first detected in India	(NS7a_L116F,N_D63G,N_R203M,NSP12_G671S,NSP2_S358A,Spike_G142D,NSP2_P129L,NS3_S26L,NSP14_P46L,NSP3_I1258N,Spike_P681R,Spike_R158del,NS7a_V82A,NSP14_S374F,Spike_F157del,Spike_T19R,NS7a_T120I,N_D377Y,M_I82T,NSP6_V149A,Spike_D950N,NSP3_P822L,NSP13_P77L,Spike_E156G,NSP16_M20I,NSP4_A446V,Spike_T478K,NSP12_P323L,Spike_D614G,Spike_L452R)	2022-01-05		North America / USA
EPI_ISL_3695496	2021-07-02	North America	USA	California	Human	GK	AY.14	VOC Delta GK (B.1.617.2+AY.*) first detected in India	(NS7a_L116F,N_D63G,N_R203M,NSP12_G671S,NSP13_Q518H,NSP2_S358A,Spike_G142D,NSP2_P129L,NS3_S26L,NSP14_P46L,Spike_P681R,Spike_R158del,NS7a_V82A,NSP14_S374F,Spike_F157del,Spike_T19R,NS7a_T120I,N_D377Y,M_I82T,NSP6_V149A,Spike_D950N,NSP3_P822L,NSP13_P77L,Spike_E156G,NSP16_M20I,NSP4_A446V,Spike_T478K,NSP12_P323L,Spike_D614G,Spike_L452R)	2021-08-26		North America / USA
EPI_ISL_3161195	2021-07-14	North America	USA	Washington	Human	GK	AY.14	VOC Delta GK (B.1.617.2+AY.*) first detected in India	(NS7a_L116F,N_D63G,N_R203M,NSP12_G671S,NSP2_S358A,NSP2_P129L,NS3_S26L,NSP14_P46L,Spike_L5F,Spike_P681R,NS7a_V82A,NSP14_S374F,Spike_T19R,NS7a_T120I,N_D377Y,M_I82T,NSP6_V149A,Spike_D950N,NSP3_Q167K,NSP3_P822L,NSP13_P77L,NSP16_M20I,NSP4_A446V,Spike_T478K,NSP12_P323L,Spike_D614G,Spike_L452R)	2021-08-01		North America / USA
EPI_ISL_3842285	2021-07-28	North America	USA	California	Human	GK	AY.14	VOC Delta GK (B.1.617.2+AY.*) first detected in India	(NS7a_L116F,N_D63G,N_R203M,NSP12_G671S,NSP2_S358A,Spike_G142D,NSP2_P129L,NS3_S26L,NSP14_P46L,Spike_P681R,Spike_R158del,NS7a_V82A,NSP14_S374F,Spike_F157del,Spike_T19R,NS7a_T120I,Spike_A222V,N_D377Y,M_I82T,NSP6_V149A,Spike_D950N,NSP3_P822L,NSP13_P77L,Spike_E156G,NSP14_T250I,NSP16_M20I,NSP4_A446V,Spike_T478K,NSP12_D62G,NSP12_P323L,Spike_D614G,Spike_L452R,NSP3_T1250I)	2021-09-01		North America / USA
EPI_ISL_1757834	2021-04-13	Europe	France	Ile-de-France	Human	GH	B.1.351	VOC Beta GH/501Y.V2 (B.1.351+B.1.351.2+B.1.351.3) first detected in South Africa	(E_P71L,NSP3_K837N,Spike_K417N,NSP6_S106del,Spike_E484K,Spike_A701V,Spike_A846T,Spike_N501Y,N_Q28R,Spike_A243del,Spike_D215G,Spike_L244del,NSP6_G107del,N_T205I,NSP6_F108del,Spike_L242del,NS3_Q57H,NSP2_T85I,Spike_D80A,NSP12_P323L,NSP5_K90R,Spike_D614G,NS3_S171L)	2021-04-28		Europe / France
EPI_ISL_2139003		North America	Canada	Ontario	Human	GH	B.1.351	VOC Beta GH/501Y.V2 (B.1.351+B.1.351.2+B.1.351.3) first detected in South Africa	(E_P71L,NSP3_K837N,NS3_G254stop,Spike_K417N,NSP6_S106del,Spike_E484K,Spike_A701V,Spike_N501Y,Spike_A243del,Spike_L18F,Spike_D215G,Spike_L244del,NSP6_G107del,N_T205I,NSP6_F108del,Spike_L242del,NS3_Q57H,NSP2_T85I,Spike_D80A,NS3_W131L,NSP5_K90R,Spike_D614G,NSP12_P323H,NS3_S171L)	2021-05-18		North America / Canada
EPI_ISL_940891	2021-01-19	Africa	South Africa	Gauteng	Human	GH	B.1.351	VOC Beta GH/501Y.V2 (B.1.351+B.1.351.2+B.1.351.3) first detected in South Africa	(E_P71L,NSP3_K837N,NSP13_G206V,Spike_K417N,NSP6_S106del,Spike_E484K,NSP3_K1382N,Spike_A701V,Spike_N501Y,Spike_A243del,Spike_D215G,NSP3_S794L,Spike_L244del,NSP6_G107del,N_T205I,NSP6_F108del,Spike_L242del,NS3_Q57H,NSP2_T85I,Spike_D80A,NSP12_P323L,NSP5_K90R,Spike_D614G,NS3_S171L)	2021-02-05		Africa / South Africa
EPI_ISL_2140684	2020-12-26	Africa	South Africa	Western Cape	Human	GH	B.1.351	VOC Beta GH/501Y.V2 (B.1.351+B.1.351.2+B.1.351.3) first detected in South Africa	(E_P71L,NSP3_K837N,Spike_K417N,NSP6_S106del,Spike_E484K,Spike_A701V,Spike_N501Y,Spike_A243del,Spike_L18F,Spike_D215G,Spike_L244del,NSP6_G107del,N_T205I,NSP6_F108del,Spike_L242del,NS3_Q57H,NSP2_T85I,Spike_D80A,NS3_W131L,NSP12_P323L,NSP5_K90R,Spike_D614G,NS3_S171L,NSP14_A371V)	2021-05-18		Africa / South Africa
EPI_ISL_2382217	2021-05-06	Africa	South Africa	Northern Cape	Human	GH	B.1.351	VOC Beta GH/501Y.V2 (B.1.351+B.1.351.2+B.1.351.3) first detected in South Africa	(E_P71L,NSP3_K837N,Spike_K417N,NS8_I121L,NSP6_S106del,Spike_E484K,N_P13S,Spike_A701V,Spike_D138Y,Spike_N501Y,Spike_H245D,Spike_A243del,Spike_L18F,Spike_D215G,NS8_F120V,Spike_L244del,NSP6_G107del,N_T205I,NSP6_F108del,NS3_Q57H,NSP2_T85I,Spike_D80A,NSP12_P323L,NSP5_K90R,Spike_D614G,NS3_S171L)	2021-06-02		Africa / South Africa
EPI_ISL_1594097	2021-02-16	North America	Canada	Manitoba	Human	GH	B.1.351	VOC Beta GH/501Y.V2 (B.1.351+B.1.351.2+B.1.351.3) first detected in South Africa	(E_P71L,NSP3_K837N,Spike_K417N,NSP6_S106del,Spike_E484K,N_P13S,Spike_A701V,Spike_N501Y,Spike_A243del,Spike_V1065L,Spike_L18F,Spike_D215G,Spike_L244del,NSP6_G107del,N_T205I,NSP6_F108del,Spike_L242del,NS3_Q57H,NSP2_T85I,Spike_D80A,NSP12_P323L,NSP5_K90R,Spike_D614G,NS3_S171L)	2021-04-15		North America / Canada
EPI_ISL_4346916	2021-03-15	North America	USA	North Carolina	Human	GH	B.1.351	VOC Beta GH/501Y.V2 (B.1.351+B.1.351.2+B.1.351.3) first detected in South Africa	(E_P71L,NSP3_K837N,Spike_K417N,NSP6_S106del,Spike_E484K,NSP8_Q24R,Spike_A701V,Spike_N501Y,Spike_A243del,NS7a_Y75C,Spike_D215G,NSP3_S794L,Spike_L244del,NSP6_G107del,N_T205I,NSP6_F108del,Spike_L242del,NS3_Q57H,NSP2_T85I,Spike_D80A,NSP12_P323L,NSP5_K90R,Spike_D614G,NS3_S171L)	2021-09-21		North America / USA
EPI_ISL_2860131	2021-03-29	Asia	Philippines	National Capital Region	Human	GH	B.1.351	VOC Beta GH/501Y.V2 (B.1.351+B.1.351.2+B.1.351.3) first detected in South Africa	(E_P71L,NSP3_K837N,Spike_K417N,NSP6_S106del,Spike_E484K,Spike_A27S,Spike_A701V,Spike_N501Y,NSP12_L829F,Spike_A243del,Spike_D215G,Spike_L244del,NSP6_G107del,NSP7_L56F,N_T205I,NSP6_F108del,Spike_L242del,NS3_Q57H,NSP2_T85I,Spike_D80A,NSP12_P323L,NSP5_K90R,Spike_D614G,NS3_S171L)	2021-07-08		Asia / Philippines
EPI_ISL_1369080	2021-02-25	Europe	Belgium	Ghent	Human	GH	B.1.351	VOC Beta GH/501Y.V2 (B.1.351+B.1.351.2+B.1.351.3) first detected in South Africa	(NSP3_K837N,NSP3_N1778S,Spike_K417N,NSP6_S106del,Spike_E484K,Spike_A701V,Spike_N501Y,NS7a_T14I,Spike_A243del,Spike_L18F,Spike_D215G,Spike_L244del,NSP6_G107del,NS3_H93Y,N_T205I,NSP6_F108del,Spike_L242del,NS3_Q57H,NSP2_T85I,Spike_D80A,NSP5_A193V,NSP12_P323L,NSP5_K90R,Spike_D614G)	2021-03-26		Europe / Belgium
EPI_ISL_1297459	2021-01-26	Europe	France	Ile-de-France	Human	GH	B.1.351	VOC Beta GH/501Y.V2 (B.1.351+B.1.351.2+B.1.351.3) first detected in South Africa	(NS7b_E39stop,E_P71L,NSP3_K837N,Spike_K417N,NSP6_S106del,Spike_E484K,Spike_A701V,Spike_N501Y,Spike_A243del,Spike_D215G,NSP3_S794L,N_T362I,Spike_L244del,NSP6_G107del,N_T205I,NSP6_F108del,Spike_L242del,NS3_Q57H,NSP2_T85I,Spike_D80A,NSP12_P323L,NSP5_K90R,Spike_D614G,NS3_S171L)	2021-03-19		Europe / France
EPI_ISL_7391062	2021-11-29	North America	USA	Massachusetts	Human	GK	AY.39	VOC Delta GK (B.1.617.2+AY.*) first detected in India	(N_G215C,Spike_T95I,N_D63G,E_L21I,N_R203M,NSP12_G671S,NSP16_Q238H,Spike_G142D,NSP2_L501F,NS3_S26L,NSP12_I66T,Spike_P681R,Spike_R158del,NSP3_P1228L,NS7a_V82A,NSP3_A488S,Spike_F157del,NSP4_T492I,Spike_Q14H,NSP14_A394V,Spike_T19R,NS7a_T120I,N_D377Y,M_I82T,Spike_D950N,NS7b_T40I,NSP13_P77L,Spike_E156G,NSP3_P1469S,Spike_T478K,NS7a_V71I,NSP6_T77A,NSP12_P323L,NSP3_K280N,Spike_D614G,NSP4_V167L,Spike_L452R…	2021-12-09		North America / USA
EPI_ISL_7742142	2021-12-06	North America	USA	California	Human	GK	AY.39	VOC Delta GK (B.1.617.2+AY.*) first detected in India	(N_G215C,Spike_T95I,N_D63G,N_R203M,NSP12_G671S,NSP16_Q238H,Spike_G142D,NS3_S26L,Spike_P681R,Spike_R158del,NSP3_P1228L,NSP16_L163F,NS7a_V82A,NSP3_A488S,Spike_F157del,NSP4_T492I,NSP14_A394V,Spike_T19R,NS7a_T120I,N_D377Y,M_I82T,Spike_D950N,NS7b_T40I,NSP13_P77L,Spike_E156G,NSP3_P1469S,Spike_T478K,NS7a_V71I,NSP6_T77A,NSP10_T102A,NSP12_P323L,Spike_D614G,NSP4_V167L,Spike_L452R)	2021-12-16		North America / USA
EPI_ISL_6790736	2021-11-08	North America	USA	Wisconsin	Human	GK	AY.39	VOC Delta GK (B.1.617.2+AY.*) first detected in India	(N_G215C,Spike_T95I,N_D63G,N_R203M,NSP12_G671S,NSP16_Q238H,Spike_G142D,NS3_S26L,NSP2_K500N,Spike_P681R,Spike_R158del,NSP3_P1228L,NSP2_S138L,NS7a_V82A,NSP3_A488S,Spike_F157del,NSP4_T492I,NSP14_A394V,Spike_T19R,NS7a_T120I,N_D377Y,M_I82T,Spike_D950N,NS7b_T40I,NSP13_P77L,M_L46F,Spike_E156G,NSP3_P1469S,Spike_T478K,NS7a_V71I,NSP6_T77A,NSP12_P323L,Spike_D614G,N_Q244H,NSP4_V167L,Spike_L452R)	2021-11-26		North America / USA
EPI_ISL_5889633	2021-10-19	North America	USA	California	Human	GK	AY.39	VOC Delta GK (B.1.617.2+AY.*) first detected in India	(N_G215C,Spike_T95I,N_D63G,N_R203M,NSP12_G671S,NSP16_Q238H,Spike_G142D,NS3_S26L,Spike_P681R,Spike_R158del,NSP3_P1228L,NSP8_I107V,NS7a_V82A,N_P106S,NSP3_A488S,Spike_F157del,NSP4_T492I,NSP14_A394V,Spike_T19R,NS7a_T120I,N_D377Y,M_I82T,Spike_D950N,NS7b_T40I,NSP13_P77L,Spike_E156G,Spike_K1073N,NSP3_P1469S,Spike_T478K,NS7a_V71I,NSP6_T77A,NSP12_P323L,Spike_D614G,NSP4_V167L,Spike_L452R)	2021-11-03		North America / USA
EPI_ISL_6335816	2021-09-07	North America	USA	Florida	Human	GK	AY.39	VOC Delta GK (B.1.617.2+AY.*) first detected in India	(N_G215C,Spike_T95I,N_D63G,N_R203M,NSP12_G671S,NSP16_Q238H,Spike_G142D,NS3_S26L,Spike_P681R,Spike_R158del,NSP3_P1228L,NS7a_V82A,NSP3_A488S,Spike_F157del,NSP4_T492I,NSP14_A394V,Spike_T19R,NS7a_T120I,N_D377Y,M_I82T,Spike_D950N,NS7b_T40I,NSP13_P77L,Spike_E156G,NSP3_P1469S,Spike_T478K,NSP6_L260F,NS7a_V71I,NSP6_T77A,NSP12_P323L,Spike_D614G,NSP4_V167L,Spike_L452R)	2021-11-16		North America / USA
EPI_ISL_4917246	2021-08-25	North America	USA	Mississippi	Human	GK	AY.39	VOC Delta GK (B.1.617.2+AY.*) first detected in India	(N_G215C,Spike_T95I,N_D63G,N_R203M,NSP12_G671S,NSP16_Q238H,Spike_A27S,NS3_S26L,Spike_P681R,Spike_R158del,NSP3_P1228L,NS3_T217I,NS7a_V82A,NSP3_A488S,Spike_F157del,NSP4_T492I,NSP14_A394V,Spike_T19R,NS7a_T120I,N_D377Y,M_I82T,Spike_D950N,NSP3_T1189I,NS7b_T40I,NSP13_P77L,Spike_D936Y,Spike_E156G,NSP3_P1469S,Spike_T478K,NS7a_V71I,NSP6_T77A,NSP6_V278I,NSP12_P323L,Spike_D614G,NSP4_V167L,Spike_L452R)	2021-10-06		North America / USA
EPI_ISL_7015539	2021-11-09	Europe	France	Ile-de-France	Human	GK	AY.39	VOC Delta GK (B.1.617.2+AY.*) first detected in India	(N_G215C,NS7a_L77stop,N_D63G,N_R203M,NS7a_Q76del,NSP12_G671S,NS3_S26L,Spike_P681R,NSP2_P200L,Spike_R158del,NSP3_P1228L,NS7a_Y75del,NS7a_V82A,NSP3_A488S,Spike_F157del,NSP4_T492I,NSP14_A394V,Spike_T19R,NS7a_T120I,N_D377Y,M_I82T,Spike_D950N,N_Q9L,NS7b_T40I,NSP13_P77L,Spike_E156G,NSP3_P1469S,Spike_T478K,NSP12_L838I,NS7a_V71I,NSP6_T77A,NSP12_P323L,Spike_D614G,NSP4_V167L,Spike_L452R)	2021-12-03		Europe / France
EPI_ISL_4387351	2021-09-04	North America	USA	Georgia	Human	GK	AY.39	VOC Delta GK (B.1.617.2+AY.*) first detected in India	(N_G215C,Spike_T95I,N_D63G,NSP3_V253I,N_R203M,NSP12_G671S,NSP16_Q238H,NSP3_V469M,NSP3_T1336I,NS3_S26L,Spike_P681R,Spike_R158del,Spike_S939F,NSP3_P1228L,NS7a_V82A,NSP3_A488S,Spike_F157del,NSP4_T492I,NSP14_A394V,Spike_T19R,NS7a_T120I,N_D377Y,M_I82T,Spike_D950N,NS7b_T40I,NSP13_P77L,Spike_E156G,NSP3_P1469S,Spike_T478K,NS7a_V71I,NSP6_T77A,NSP12_P323L,Spike_D614G,NSP4_V167L,Spike_L452R)	2021-09-21		North America / USA
EPI_ISL_7959620	2021-09-21	North America	USA	Minnesota	Human	GK	AY.39	VOC Delta GK (B.1.617.2+AY.*) first detected in India	(N_G215C,Spike_T95I,N_D63G,N_R203M,NSP12_G671S,NSP16_Q238H,NS3_S26L,Spike_P681R,Spike_R158del,NSP3_P1228L,NS7a_V82A,NSP3_A488S,Spike_F157del,NSP4_T492I,NSP14_A394V,Spike_T19R,NS7a_T120I,N_D377Y,M_I82T,Spike_D950N,NS7b_T40I,NSP13_P77L,Spike_E156G,NSP3_P1469S,Spike_T478K,NS7a_V71I,NSP6_T77A,NSP12_P323L,NSP3_K280N,Spike_D614G,NSP4_V167L,Spike_L452R)	2021-12-22		North America / USA
EPI_ISL_3461316	2021-06-21	North America	USA	Indiana	Human	GK	AY.39	VOC Delta GK (B.1.617.2+AY.*) first detected in India	(N_G215C,Spike_T95I,N_D63G,N_R203M,NSP12_G671S,NSP16_Q238H,NS3_S26L,Spike_P681R,Spike_R158del,NSP3_P1228L,NS7a_V82A,NSP3_A488S,Spike_F157del,NSP4_T492I,NSP14_A394V,Spike_T19R,NS7a_T120I,N_D377Y,M_I82T,Spike_D950N,NS7b_T40I,NSP13_P77L,Spike_E156G,NSP3_P1469S,Spike_T478K,NS7a_V71I,NSP6_T77A,NSP12_P323L,Spike_D614G,NSP4_V167L,Spike_L452R)	2021-07-16		North America / USA
EPI_ISL_1705510	2021-03-22	Europe	Netherlands	Overijssel	Human	GR	P.1.16	VOC Gamma GR/501Y.V3 (P.1+P.1.*) first detected in Brazil/Japan	(Spike_R190S,NSP6_S106del,Spike_H655Y,Spike_E484K,N_R203K,Spike_K417T,Spike_T1027I,NS6_P57L,Spike_D138Y,Spike_N501Y,NS3_S253P,Spike_L18F,N_P80R,Spike_T20N,NSP3_K977Q,NSP6_G107del,NSP6_F108del,NSP3_S370L,N_G204R,NS8_E92K,Spike_P26S,NSP12_P323L,Spike_D614G,Spike_V1176F,NSP2_P91L,NS3_I118M,NSP13_E341D)	2021-04-23		Europe / Netherlands
EPI_ISL_2015273	2021-05-03	Europe	Belgium	Liege	Human	GR	P.1.16	VOC Gamma GR/501Y.V3 (P.1+P.1.*) first detected in Brazil/Japan	(Spike_R190S,NSP6_S106del,Spike_H655Y,Spike_E484K,N_R203K,Spike_K417T,Spike_T1027I,NS6_P57L,Spike_D138Y,Spike_N501Y,NS3_S253P,Spike_L18F,N_P80R,Spike_T20N,NSP3_K977Q,NSP6_G107del,NSP6_F108del,NSP3_S370L,N_G204R,NS8_E92K,Spike_P26S,NSP12_P323L,Spike_D614G,Spike_V1176F,NS3_I118M,NSP13_E341D)	2021-05-11		Europe / Belgium
EPI_ISL_1826598	2021-04-14	Europe	Belgium	Liege	Human	GR	P.1.16	VOC Gamma GR/501Y.V3 (P.1+P.1.*) first detected in Brazil/Japan	(NSP1_M85del,Spike_R190S,NSP6_S106del,Spike_H655Y,Spike_E484K,N_R203K,Spike_K417T,Spike_T1027I,Spike_D138Y,NSP1_H83del,Spike_N501Y,NSP1_G82del,NS3_S253P,Spike_L18F,N_P80R,Spike_T20N,NSP3_K977Q,NSP6_G107del,NSP3_R352C,NSP1_V86del,NSP1_V84del,NSP6_F108del,NSP3_S370L,N_G204R,NS8_E92K,Spike_P26S,NSP12_P323L,Spike_D614G,Spike_V1176F,NS3_I118M,NSP13_E341D)	2021-05-02		Europe / Belgium
EPI_ISL_2626882	2021-06-11	Europe	Belgium	Hoeselt	Human	GR	P.1.16	VOC Gamma GR/501Y.V3 (P.1+P.1.*) first detected in Brazil/Japan	(Spike_R190S,NSP6_S106del,Spike_H655Y,Spike_E484K,N_R203K,Spike_K417T,Spike_T1027I,Spike_D138Y,Spike_N501Y,NSP14_V125F,NS3_S253P,Spike_L18F,N_P80R,Spike_T20N,Spike_V70L,NSP3_K977Q,NSP6_G107del,NSP6_F108del,NSP3_S370L,N_G204R,NS8_E92K,Spike_P26S,NSP12_P323L,Spike_D614G,Spike_V1176F,NS3_I118M,NSP13_E341D)	2021-06-21		Europe / Belgium
EPI_ISL_2726419	2021-05-08	Europe	Belgium	Koekelberg	Human	GR	P.1.16	VOC Gamma GR/501Y.V3 (P.1+P.1.*) first detected in Brazil/Japan	(Spike_R190S,NSP6_S106del,Spike_H655Y,Spike_E484K,N_R203K,Spike_K417T,Spike_T1027I,Spike_D138Y,Spike_N501Y,NS3_S253P,Spike_L18F,N_P80R,Spike_T20N,NSP3_K977Q,NSP6_G107del,NSP10_T102I,NSP6_F108del,NSP3_S370L,N_G204R,NS8_E92K,Spike_P26S,NSP12_P323L,Spike_D614G,Spike_V1176F,NS3_I118M,N_A336V,NSP13_E341D)	2021-06-29		Europe / Belgium
EPI_ISL_2425232	2021-04-07	Europe	Belgium	Wezembeek-Oppem	Human	GR	P.1.16	VOC Gamma GR/501Y.V3 (P.1+P.1.*) first detected in Brazil/Japan	(Spike_R190S,NSP6_S106del,Spike_H655Y,Spike_E484K,N_R203K,Spike_K417T,Spike_T1027I,E_V62F,Spike_D138Y,Spike_N501Y,N_P122L,NS3_S253P,Spike_L18F,N_P80R,Spike_T20N,NSP3_K977Q,NSP6_G107del,NSP12_N386S,NSP6_F108del,NSP3_S370L,N_G204R,NS8_E92K,Spike_P26S,NSP12_P323L,Spike_D614G,Spike_V1176F,NS3_I118M,NSP13_E341D)	2021-06-05		Europe / Belgium
EPI_ISL_2179654	2021-05-12	Europe	Belgium	Hainaut	Human	GR	P.1.16	VOC Gamma GR/501Y.V3 (P.1+P.1.*) first detected in Brazil/Japan	(Spike_R190S,NSP6_S106del,Spike_H655Y,Spike_E484K,N_R203K,Spike_K417T,Spike_T1027I,Spike_D138Y,Spike_N501Y,NS3_S253P,Spike_L18F,N_P80R,Spike_T20N,NSP3_K977Q,NSP6_G107del,Spike_E1144Q,NSP6_F108del,NSP3_S370L,N_G204R,NS8_E92K,NSP1_D147N,Spike_P26S,NSP12_P323L,Spike_D614G,Spike_V1176F,NS3_I118M,NSP13_E341D)	2021-05-20		Europe / Belgium
EPI_ISL_2093865	2021-04-22	Europe	Netherlands	Flevoland	Human	GR	P.1.16	VOC Gamma GR/501Y.V3 (P.1+P.1.*) first detected in Brazil/Japan	(Spike_R190S,NSP6_S106del,Spike_H655Y,Spike_E484K,N_R203K,Spike_K417T,Spike_T1027I,NS6_P57L,Spike_D138Y,Spike_N501Y,NS3_S253P,Spike_L18F,N_P80R,Spike_T20N,NSP3_K977Q,NSP6_G107del,NSP6_F108del,NSP3_S370L,N_G204R,NS8_E92K,Spike_P26S,NSP12_P323L,Spike_D614G,Spike_V1176F,NSP2_P91L,NS3_I118M,Spike_R273S,NSP13_E341D)	2021-05-14		Europe / Netherlands
EPI_ISL_2151153	2021-05-09	Europe	Belgium	Namur	Human	GR	P.1.16	VOC Gamma GR/501Y.V3 (P.1+P.1.*) first detected in Brazil/Japan	(Spike_R190S,NSP6_S106del,Spike_H655Y,Spike_E484K,N_R203K,Spike_K417T,Spike_T1027I,NS6_P57L,Spike_D138Y,Spike_N501Y,NS3_S253P,Spike_L18F,N_P80R,Spike_T20N,NSP3_K977Q,NSP6_G107del,NSP6_F108del,NSP3_S370L,N_G204R,NS8_E92K,Spike_P26S,NSP12_P323L,Spike_D614G,Spike_V1176F,NS3_I118M,NSP13_E341D)	2021-05-18		Europe / Belgium
EPI_ISL_2404615	2021-03-31	Europe	Belgium	Puurs-Sint-Amands	Human	G	P.1.16	VOC Gamma GR/501Y.V3 (P.1+P.1.*) first detected in Brazil/Japan	(Spike_R190S,NSP6_S106del,Spike_H655Y,Spike_E484K,Spike_K417T,Spike_T1027I,Spike_D138Y,Spike_N501Y,NS3_S253P,Spike_L18F,N_P80R,Spike_T20N,NSP3_K977Q,NSP6_G107del,NSP6_F108del,NSP3_S370L,NS8_E92K,Spike_P26S,NSP12_P323L,Spike_D614G,Spike_V1176F,NS3_I118M,NSP13_E341D,NSP14_N395S)	2021-06-04		Europe / Belgium
[truncated: 15,145 more rows]
