# Supplementary material for: Transmission of SARS-CoV-2 from humans to animals and potential host adaptation
Source: Nat Commun. 2022 May 27;13:2988. doi: 10.1038/s41467-022-30698-6 (PMC9142586; doi:10.1038/s41467-022-30698-6)
Supplement: Supplementary file 4 — Supplementary Data 1-13 [file 41467_2022_30698_MOESM4_ESM.zip › supplementary_data/Supplementary_Data_7_deer_mink_final_clusters.csv]

accession_id	pango_lineage	host	raw_clusters	cluster
EPI_ISL_3050754	B.1.1.298	Neovison vison	mink_Denmark_5	mink_Denmark_1
EPI_ISL_3050756	B.1.1.298	Neovison vison	mink_Denmark_5	mink_Denmark_1
EPI_ISL_3050757	B.1.1.298	Neovison vison	mink_Denmark_5	mink_Denmark_1
EPI_ISL_3050764	B.1.1.298	Neovison vison	mink_Denmark_5	mink_Denmark_1
EPI_ISL_3218557	B.1.1.464	Neovison vison	mink_Poland_4	Unassigned
EPI_ISL_577791	B.1.22	Neovison vison	mink_Netherlands_4	mink_Netherlands_3
EPI_ISL_4548647	B.1.177.60	Neovison vison	mink_Latvia_2	mink_Latvia_2
EPI_ISL_4548648	B.1.177.60	Neovison vison	mink_Latvia_2	mink_Latvia_2
EPI_ISL_4548649	B.1.177.60	Neovison vison	mink_Latvia_2	mink_Latvia_2
EPI_ISL_4548650	B.1.177.60	Neovison vison	mink_Latvia_2	mink_Latvia_2
EPI_ISL_7721854	AY.43	Neovison vison	mink_Poland_2	mink_Poland_1
EPI_ISL_2834694	B.1	Neovison vison	mink_USA_2	mink_USA_2
EPI_ISL_2834939	B.1	Neovison vison	mink_USA_2	mink_USA_2
EPI_ISL_2834941	B.1	Neovison vison	mink_USA_2	mink_USA_2
EPI_ISL_8527347	B.1.177.60	Neovison vison	mink_Latvia_2	mink_Latvia_2
EPI_ISL_8527352	B.1.177.60	Neovison vison	mink_Latvia_2	mink_Latvia_2
EPI_ISL_8527349	B.1.177.60	Neovison vison	mink_Latvia_2	mink_Latvia_2
EPI_ISL_984305	B.1.1.464	Neovison vison	mink_Poland_4	mink_Poland_2
EPI_ISL_1392906	B.1.160	Neovison vison	mink_France_1	mink_France_1
EPI_ISL_683074	B.1.1.298	Neovison vison	mink_Denmark_5	mink_Denmark_1
EPI_ISL_683316	B.1.1.298	Neovison vison	mink_Denmark_5	mink_Denmark_1
EPI_ISL_683302	B.1.1.298	Neovison vison	mink_Denmark_5	mink_Denmark_1
EPI_ISL_683077	B.1.1.298	Neovison vison	mink_Denmark_5	mink_Denmark_1
EPI_ISL_683134	B.1.1.298	Neovison vison	mink_Denmark_5	mink_Denmark_1
EPI_ISL_683073	B.1.1.298	Neovison vison	mink_Denmark_5	mink_Denmark_1
EPI_ISL_683193	B.1.1.298	Neovison vison	mink_Denmark_5	mink_Denmark_1
EPI_ISL_683196	B.1.1.298	Neovison vison	mink_Denmark_5	mink_Denmark_1
EPI_ISL_683195	B.1.1.298	Neovison vison	mink_Denmark_5	mink_Denmark_1
EPI_ISL_683179	B.1.1.298	Neovison vison	mink_Denmark_5	mink_Denmark_1
EPI_ISL_683173	B.1.1.298	Neovison vison	mink_Denmark_5	mink_Denmark_1
EPI_ISL_683289	B.1.1.298	Neovison vison	mink_Denmark_5	mink_Denmark_1
EPI_ISL_683288	B.1.1.298	Neovison vison	mink_Denmark_5	mink_Denmark_1
EPI_ISL_683281	B.1.1.298	Neovison vison	mink_Denmark_5	mink_Denmark_1
EPI_ISL_683283	B.1.1.298	Neovison vison	mink_Denmark_5	mink_Denmark_1
EPI_ISL_683039	B.1.1.298	Neovison vison	mink_Denmark_5	mink_Denmark_1
EPI_ISL_683162	B.1.1.298	Neovison vison	mink_Denmark_5	mink_Denmark_1
EPI_ISL_683159	B.1.1.298	Neovison vison	mink_Denmark_5	mink_Denmark_1
EPI_ISL_683153	B.1.1.298	Neovison vison	mink_Denmark_5	mink_Denmark_1
EPI_ISL_683156	B.1.1.298	Neovison vison	mink_Denmark_5	mink_Denmark_1
EPI_ISL_683152	B.1.1.298	Neovison vison	mink_Denmark_5	mink_Denmark_1
EPI_ISL_683151	B.1.1.298	Neovison vison	mink_Denmark_5	mink_Denmark_1
EPI_ISL_683147	B.1.1.298	Neovison vison	mink_Denmark_5	mink_Denmark_1
EPI_ISL_683025	B.1.536	Neovison vison	mink_Denmark_7	mink_Denmark_5
EPI_ISL_683142	B.1.1.298	Neovison vison	mink_Denmark_5	mink_Denmark_1
EPI_ISL_683144	B.1.1.298	Neovison vison	mink_Denmark_5	mink_Denmark_1
EPI_ISL_683141	B.1.1.298	Neovison vison	mink_Denmark_5	mink_Denmark_1
EPI_ISL_683019	B.1.1.298	Neovison vison	mink_Denmark_5	mink_Denmark_1
EPI_ISL_683131	B.1.1.298	Neovison vison	mink_Denmark_5	mink_Denmark_1
EPI_ISL_683226	B.1.1.298	Neovison vison	mink_Denmark_5	mink_Denmark_1
EPI_ISL_1265359	B.1.8	Neovison vison	mink_Netherlands_5	mink_Netherlands_2
EPI_ISL_1265357	B.1.8	Neovison vison	mink_Netherlands_5	mink_Netherlands_2
EPI_ISL_8144460	B.1.1.464	Neovison vison	mink_Latvia_1	mink_Latvia_1
EPI_ISL_8175133	B.1.177.60	Neovison vison	mink_Latvia_2	mink_Latvia_2
EPI_ISL_8144462	B.1.1.464	Neovison vison	mink_Latvia_1	mink_Latvia_1
EPI_ISL_8174953	B.1.177.60	Neovison vison	mink_Latvia_2	mink_Latvia_2
EPI_ISL_8514997	B.1.177.60	Neovison vison	mink_Latvia_2	mink_Latvia_2
EPI_ISL_8514995	B.1.177.60	Neovison vison	mink_Latvia_2	mink_Latvia_2
EPI_ISL_8514994	B.1.177.60	Neovison vison	mink_Latvia_2	mink_Latvia_2
EPI_ISL_8514996	B.1.177.60	Neovison vison	mink_Latvia_2	mink_Latvia_2
EPI_ISL_8514993	B.1.177.60	Neovison vison	mink_Latvia_2	mink_Latvia_2
EPI_ISL_8693915	AY.43	Neovison vison	mink_Poland_2	mink_Poland_1
EPI_ISL_8693816	AY.43	Neovison vison	mink_Poland_2	mink_Poland_1
EPI_ISL_8693906	AY.43	Neovison vison	mink_Poland_2	mink_Poland_1
EPI_ISL_8693911	AY.43	Neovison vison	mink_Poland_2	mink_Poland_1
EPI_ISL_8693914	AY.43	Neovison vison	mink_Poland_2	mink_Poland_1
EPI_ISL_8693913	AY.43	Neovison vison	mink_Poland_2	mink_Poland_1
EPI_ISL_8693912	AY.43	Neovison vison	mink_Poland_2	mink_Poland_1
EPI_ISL_577750	B.11	Neovison vison	mink_Netherlands_6	mink_Netherlands_4
EPI_ISL_577752	B.11	Neovison vison	mink_Netherlands_6	mink_Netherlands_4
EPI_ISL_577753	B.11	Neovison vison	mink_Netherlands_6	mink_Netherlands_4
EPI_ISL_683087	B.1.1.298	Neovison vison	mink_Denmark_5	mink_Denmark_1
EPI_ISL_683119	B.1.1.298	Neovison vison	mink_Denmark_5	mink_Denmark_1
EPI_ISL_683138	B.1.1.298	Neovison vison	mink_Denmark_5	mink_Denmark_1
EPI_ISL_683188	B.1.1.298	Neovison vison	mink_Denmark_5	mink_Denmark_1
EPI_ISL_683189	B.1.1.298	Neovison vison	mink_Denmark_5	mink_Denmark_1
EPI_ISL_683246	B.1.1.298	Neovison vison	mink_Denmark_5	mink_Denmark_1
EPI_ISL_683248	B.1.1.298	Neovison vison	mink_Denmark_5	mink_Denmark_1
EPI_ISL_683270	B.1.1.298	Neovison vison	mink_Denmark_5	mink_Denmark_1
EPI_ISL_683272	B.1.1.298	Neovison vison	mink_Denmark_5	mink_Denmark_1
EPI_ISL_683273	B.1	Neovison vison	mink_Denmark_1	mink_Denmark_1
EPI_ISL_683280	B.1.1.298	Neovison vison	mink_Denmark_5	mink_Denmark_1
EPI_ISL_683298	B.1.1.298	Neovison vison	mink_Denmark_5	mink_Denmark_1
EPI_ISL_683299	B.1.1.298	Neovison vison	mink_Denmark_5	mink_Denmark_1
EPI_ISL_683309	B.1.1.298	Neovison vison	mink_Denmark_5	mink_Denmark_1
EPI_ISL_683319	B.1.1.298	Neovison vison	mink_Denmark_5	mink_Denmark_1
EPI_ISL_683320	B.1.1.298	Neovison vison	mink_Denmark_5	mink_Denmark_1
EPI_ISL_683321	B.1.1.298	Neovison vison	mink_Denmark_5	mink_Denmark_1
EPI_ISL_1527630	B.1.2	Neovison vison	mink_USA_3	mink_USA_6
EPI_ISL_1527631	B.1.2	Neovison vison	mink_USA_3	mink_USA_6
EPI_ISL_1527632	B.1.2	Neovison vison	mink_USA_3	mink_USA_6
EPI_ISL_1527633	B.1.2	Neovison vison	mink_USA_3	mink_USA_6
EPI_ISL_683243	B.1.1.298	Neovison vison	mink_Denmark_5	mink_Denmark_1
EPI_ISL_683085	B.1.1.298	Neovison vison	mink_Denmark_5	mink_Denmark_1
EPI_ISL_683271	B.1.1.298	Neovison vison	mink_Denmark_5	mink_Denmark_1
EPI_ISL_683172	B.1.1.298	Neovison vison	mink_Denmark_5	mink_Denmark_1
EPI_ISL_683307	B.1.1.298	Neovison vison	mink_Denmark_5	mink_Denmark_1
EPI_ISL_683306	B.1.1.298	Neovison vison	mink_Denmark_5	mink_Denmark_1
EPI_ISL_683247	B.1.1.298	Neovison vison	mink_Denmark_5	mink_Denmark_1
EPI_ISL_8564584	B.1.1.464	Neovison vison	mink_Latvia_1	mink_Latvia_1
EPI_ISL_8564587	B.1.177.60	Neovison vison	mink_Latvia_2	mink_Latvia_2
EPI_ISL_1265361	B.1.22	Neovison vison	mink_Netherlands_4	mink_Netherlands_3
EPI_ISL_1265363	B.1.22	Neovison vison	mink_Netherlands_4	mink_Netherlands_3
EPI_ISL_1265354	B.1.22	Neovison vison	mink_Netherlands_4	mink_Netherlands_3
EPI_ISL_1265367	B.11	Neovison vison	mink_Netherlands_6	mink_Netherlands_4
EPI_ISL_1265358	B.1.8	Neovison vison	mink_Netherlands_5	mink_Netherlands_2
EPI_ISL_1265356	B.1.8	Neovison vison	mink_Netherlands_5	mink_Netherlands_2
EPI_ISL_1265355	B.1.8	Neovison vison	mink_Netherlands_5	mink_Netherlands_2
EPI_ISL_1265366	B.11	Neovison vison	mink_Netherlands_6	mink_Netherlands_4
EPI_ISL_1265364	B.1.22	Neovison vison	mink_Netherlands_4	mink_Netherlands_3
EPI_ISL_1265360	B.1.22	Neovison vison	mink_Netherlands_4	mink_Netherlands_3
EPI_ISL_1265362	B.1.22	Neovison vison	mink_Netherlands_4	mink_Netherlands_3
EPI_ISL_1265365	B.11	Neovison vison	mink_Netherlands_6	mink_Netherlands_4
EPI_ISL_9640065	AY.122	Neovison vison	mink_Poland_1	mink_Poland_1
EPI_ISL_9640059	B.1.617.2	Neovison vison	mink_Poland_5	mink_Poland_1
EPI_ISL_431778	B.1.8	Neovison vison	mink_Netherlands_5	mink_Netherlands_2
EPI_ISL_447624	B.1.8	Neovison vison	mink_Netherlands_5	mink_Netherlands_2
EPI_ISL_447625	B.1.8	Neovison vison	mink_Netherlands_5	mink_Netherlands_2
EPI_ISL_447626	B.1.8	Neovison vison	mink_Netherlands_5	mink_Netherlands_2
EPI_ISL_447627	B.11	Neovison vison	mink_Netherlands_6	mink_Netherlands_4
EPI_ISL_447628	B.11	Neovison vison	mink_Netherlands_6	mink_Netherlands_4
EPI_ISL_447629	B.11	Neovison vison	mink_Netherlands_6	mink_Netherlands_4
EPI_ISL_447630	B.11	Neovison vison	mink_Netherlands_6	mink_Netherlands_4
EPI_ISL_447631	B.11	Neovison vison	mink_Netherlands_6	mink_Netherlands_4
EPI_ISL_447632	B.11	Neovison vison	mink_Netherlands_6	mink_Netherlands_4
EPI_ISL_447633	B.1.8	Neovison vison	mink_Netherlands_5	mink_Netherlands_2
EPI_ISL_447634	B.1.8	Neovison vison	mink_Netherlands_5	mink_Netherlands_2
EPI_ISL_522987	B.11	Neovison vison	mink_Netherlands_6	mink_Netherlands_4
EPI_ISL_522988	B.11	Neovison vison	mink_Netherlands_6	mink_Netherlands_4
EPI_ISL_522994	B.1.8	Neovison vison	mink_Netherlands_5	mink_Netherlands_2
EPI_ISL_522996	B.1	Neovison vison	mink_Netherlands_1	mink_Netherlands_1
EPI_ISL_522997	B.1.8	Neovison vison	mink_Netherlands_5	mink_Netherlands_2
EPI_ISL_522998	B.1	Neovison vison	mink_Netherlands_1	mink_Netherlands_1
EPI_ISL_523000	B.1.8	Neovison vison	mink_Netherlands_5	mink_Netherlands_2
EPI_ISL_523001	B.1.8	Neovison vison	mink_Netherlands_5	mink_Netherlands_2
EPI_ISL_523002	B.1.8	Neovison vison	mink_Netherlands_5	mink_Netherlands_2
EPI_ISL_523004	B.1.8	Neovison vison	mink_Netherlands_5	mink_Netherlands_2
EPI_ISL_523006	B.1.8	Neovison vison	mink_Netherlands_5	mink_Netherlands_2
EPI_ISL_523008	B.1.8	Neovison vison	mink_Netherlands_5	mink_Netherlands_2
EPI_ISL_523009	B.1.8	Neovison vison	mink_Netherlands_5	mink_Netherlands_2
EPI_ISL_523014	B.1.8	Neovison vison	mink_Netherlands_5	mink_Netherlands_2
EPI_ISL_523015	B.1.8	Neovison vison	mink_Netherlands_5	mink_Netherlands_2
EPI_ISL_523016	B.1.8	Neovison vison	mink_Netherlands_5	mink_Netherlands_2
EPI_ISL_523018	B.1.22	Neovison vison	mink_Netherlands_4	mink_Netherlands_3
EPI_ISL_523019	B.1.22	Neovison vison	mink_Netherlands_4	mink_Netherlands_3
EPI_ISL_523023	B.11	Neovison vison	mink_Netherlands_6	mink_Netherlands_4
EPI_ISL_523025	B.11	Neovison vison	mink_Netherlands_6	mink_Netherlands_4
EPI_ISL_523026	B.11	Neovison vison	mink_Netherlands_6	mink_Netherlands_4
EPI_ISL_523027	B.11	Neovison vison	mink_Netherlands_6	mink_Netherlands_4
EPI_ISL_523028	B.1.8	Neovison vison	mink_Netherlands_5	mink_Netherlands_2
EPI_ISL_523029	B.1.8	Neovison vison	mink_Netherlands_5	mink_Netherlands_2
EPI_ISL_523030	B.1.8	Neovison vison	mink_Netherlands_5	mink_Netherlands_2
EPI_ISL_523031	B.1.8	Neovison vison	mink_Netherlands_5	mink_Netherlands_2
EPI_ISL_523033	B.1.8	Neovison vison	mink_Netherlands_5	mink_Netherlands_2
EPI_ISL_523034	B.1.8	Neovison vison	mink_Netherlands_5	mink_Netherlands_2
EPI_ISL_523035	B.1.22	Neovison vison	mink_Netherlands_4	mink_Netherlands_3
EPI_ISL_523037	B.1.22	Neovison vison	mink_Netherlands_4	mink_Netherlands_3
EPI_ISL_523038	B.1.22	Neovison vison	mink_Netherlands_4	mink_Netherlands_3
EPI_ISL_523041	B.11	Neovison vison	mink_Netherlands_6	mink_Netherlands_4
EPI_ISL_523042	B.11	Neovison vison	mink_Netherlands_6	mink_Netherlands_4
EPI_ISL_523043	B.11	Neovison vison	mink_Netherlands_6	mink_Netherlands_4
EPI_ISL_523045	B.11	Neovison vison	mink_Netherlands_6	mink_Netherlands_4
EPI_ISL_523046	B.1.8	Neovison vison	mink_Netherlands_5	mink_Netherlands_2
EPI_ISL_523049	B.11	Neovison vison	mink_Netherlands_6	mink_Netherlands_4
EPI_ISL_523050	B.11	Neovison vison	mink_Netherlands_6	mink_Netherlands_4
EPI_ISL_523052	B.1.8	Neovison vison	mink_Netherlands_5	mink_Netherlands_2
EPI_ISL_523053	B.1.8	Neovison vison	mink_Netherlands_5	mink_Netherlands_2
EPI_ISL_523054	B.1.8	Neovison vison	mink_Netherlands_5	mink_Netherlands_2
EPI_ISL_523055	B.1.8	Neovison vison	mink_Netherlands_5	mink_Netherlands_2
EPI_ISL_523056	B.1.8	Neovison vison	mink_Netherlands_5	mink_Netherlands_2
EPI_ISL_523057	B.1.8	Neovison vison	mink_Netherlands_5	mink_Netherlands_2
EPI_ISL_523059	B.1.8	Neovison vison	mink_Netherlands_5	mink_Netherlands_2
EPI_ISL_523060	B.1.8	Neovison vison	mink_Netherlands_5	mink_Netherlands_2
EPI_ISL_523061	B.1.8	Neovison vison	mink_Netherlands_5	mink_Netherlands_2
EPI_ISL_523063	B.1.8	Neovison vison	mink_Netherlands_5	mink_Netherlands_2
EPI_ISL_523064	B.1.8	Neovison vison	mink_Netherlands_5	mink_Netherlands_2
EPI_ISL_523066	B.1.8	Neovison vison	mink_Netherlands_5	mink_Netherlands_2
EPI_ISL_523070	B.11	Neovison vison	mink_Netherlands_6	mink_Netherlands_4
EPI_ISL_523075	B.11	Neovison vison	mink_Netherlands_6	mink_Netherlands_4
EPI_ISL_523076	B.1.22	Neovison vison	mink_Netherlands_4	mink_Netherlands_3
EPI_ISL_523077	B.1.22	Neovison vison	mink_Netherlands_4	mink_Netherlands_3
EPI_ISL_523080	B.1.22	Neovison vison	mink_Netherlands_4	mink_Netherlands_3
EPI_ISL_523081	B.1.22	Neovison vison	mink_Netherlands_4	mink_Netherlands_3
EPI_ISL_523082	B.1.22	Neovison vison	mink_Netherlands_4	mink_Netherlands_3
EPI_ISL_523083	B.1.149	Neovison vison	mink_Netherlands_3	Unassigned
EPI_ISL_523084	B.11	Neovison vison	mink_Netherlands_6	mink_Netherlands_4
EPI_ISL_523085	B.11	Neovison vison	mink_Netherlands_6	mink_Netherlands_4
EPI_ISL_523086	B.1.22	Neovison vison	mink_Netherlands_4	mink_Netherlands_3
EPI_ISL_523091	B.1.8	Neovison vison	mink_Netherlands_5	mink_Netherlands_2
EPI_ISL_523092	B.1.8	Neovison vison	mink_Netherlands_5	mink_Netherlands_2
EPI_ISL_523093	B.1.8	Neovison vison	mink_Netherlands_5	mink_Netherlands_2
EPI_ISL_523094	B.1.8	Neovison vison	mink_Netherlands_5	mink_Netherlands_2
EPI_ISL_523095	B.1.8	Neovison vison	mink_Netherlands_5	mink_Netherlands_2
EPI_ISL_523096	B.1.8	Neovison vison	mink_Netherlands_5	mink_Netherlands_2
EPI_ISL_523097	B.11	Neovison vison	mink_Netherlands_6	mink_Netherlands_4
EPI_ISL_523098	B.1.22	Neovison vison	mink_Netherlands_4	mink_Netherlands_3
EPI_ISL_523100	B.1.22	Neovison vison	mink_Netherlands_4	mink_Netherlands_3
EPI_ISL_523101	B.1.22	Neovison vison	mink_Netherlands_4	mink_Netherlands_3
EPI_ISL_523103	B.1.22	Neovison vison	mink_Netherlands_4	mink_Netherlands_3
EPI_ISL_523104	B.1.22	Neovison vison	mink_Netherlands_4	mink_Netherlands_3
EPI_ISL_523105	B.1.22	Neovison vison	mink_Netherlands_4	mink_Netherlands_3
EPI_ISL_523108	B.1.22	Neovison vison	mink_Netherlands_4	mink_Netherlands_3
EPI_ISL_523109	B.1.22	Neovison vison	mink_Netherlands_4	mink_Netherlands_3
EPI_ISL_523110	B.1.22	Neovison vison	mink_Netherlands_4	mink_Netherlands_3
EPI_ISL_523111	B.1.22	Neovison vison	mink_Netherlands_4	mink_Netherlands_3
EPI_ISL_523112	B.1.22	Neovison vison	mink_Netherlands_4	mink_Netherlands_3
EPI_ISL_523114	B.1.8	Neovison vison	mink_Netherlands_5	mink_Netherlands_2
EPI_ISL_523115	B.1.8	Neovison vison	mink_Netherlands_5	mink_Netherlands_2
EPI_ISL_523116	B.11	Neovison vison	mink_Netherlands_6	mink_Netherlands_4
EPI_ISL_523117	B.1.8	Neovison vison	mink_Netherlands_5	mink_Netherlands_2
EPI_ISL_523118	B.1.8	Neovison vison	mink_Netherlands_5	mink_Netherlands_2
EPI_ISL_523119	B.1.22	Neovison vison	mink_Netherlands_4	mink_Netherlands_3
EPI_ISL_577749	B.1.8	Neovison vison	mink_Netherlands_5	mink_Netherlands_2
EPI_ISL_577754	B.11	Neovison vison	mink_Netherlands_6	mink_Netherlands_4
EPI_ISL_577755	B.1.22	Neovison vison	mink_Netherlands_4	mink_Netherlands_3
EPI_ISL_577758	B.1.22	Neovison vison	mink_Netherlands_4	mink_Netherlands_3
EPI_ISL_577764	B.1.8	Neovison vison	mink_Netherlands_5	mink_Netherlands_2
EPI_ISL_577767	B.1.8	Neovison vison	mink_Netherlands_5	mink_Netherlands_2
EPI_ISL_577768	B.1.22	Neovison vison	mink_Netherlands_4	mink_Netherlands_3
EPI_ISL_577771	B.1.22	Neovison vison	mink_Netherlands_4	mink_Netherlands_3
EPI_ISL_577772	B.1.8	Neovison vison	mink_Netherlands_5	mink_Netherlands_2
EPI_ISL_577773	B.1.8	Neovison vison	mink_Netherlands_5	mink_Netherlands_2
EPI_ISL_577774	B.1.8	Neovison vison	mink_Netherlands_5	mink_Netherlands_2
EPI_ISL_577775	B.1.8	Neovison vison	mink_Netherlands_5	mink_Netherlands_2
EPI_ISL_577776	B.1.8	Neovison vison	mink_Netherlands_5	mink_Netherlands_2
EPI_ISL_577781	B.1.8	Neovison vison	mink_Netherlands_5	mink_Netherlands_2
EPI_ISL_577785	B.1.22	Neovison vison	mink_Netherlands_4	mink_Netherlands_3
EPI_ISL_577786	B.1.22	Neovison vison	mink_Netherlands_4	mink_Netherlands_3
EPI_ISL_577787	B.1.8	Neovison vison	mink_Netherlands_5	mink_Netherlands_2
EPI_ISL_577797	B.1.8	Neovison vison	mink_Netherlands_5	mink_Netherlands_2
EPI_ISL_577798	B.1.8	Neovison vison	mink_Netherlands_5	mink_Netherlands_2
EPI_ISL_577799	B.1.8	Neovison vison	mink_Netherlands_5	mink_Netherlands_2
EPI_ISL_577800	B.1.8	Neovison vison	mink_Netherlands_5	mink_Netherlands_2
EPI_ISL_577801	B.1.8	Neovison vison	mink_Netherlands_5	mink_Netherlands_2
EPI_ISL_577802	B.1.22	Neovison vison	mink_Netherlands_4	mink_Netherlands_3
EPI_ISL_577803	B.1.22	Neovison vison	mink_Netherlands_4	mink_Netherlands_3
EPI_ISL_577805	B.1.8	Neovison vison	mink_Netherlands_5	mink_Netherlands_2
EPI_ISL_577808	B.1.8	Neovison vison	mink_Netherlands_5	mink_Netherlands_2
EPI_ISL_577810	B.1.8	Neovison vison	mink_Netherlands_5	mink_Netherlands_2
EPI_ISL_577813	B.1.8	Neovison vison	mink_Netherlands_5	mink_Netherlands_2
EPI_ISL_577825	B.1.8	Neovison vison	mink_Netherlands_5	mink_Netherlands_2
EPI_ISL_626340	B.1.1.298	Neovison vison	mink_Denmark_5	Unassigned
EPI_ISL_626341	B.1.1.298	Neovison vison	mink_Denmark_5	Unassigned
EPI_ISL_626342	B.1.1.298	Neovison vison	mink_Denmark_5	Unassigned
EPI_ISL_626343	B.1.1.298	Neovison vison	mink_Denmark_5	Unassigned
EPI_ISL_626344	B.1.1.298	Neovison vison	mink_Denmark_5	Unassigned
EPI_ISL_626345	B.1.1.298	Neovison vison	mink_Denmark_5	Unassigned
EPI_ISL_626346	B.1.1.298	Neovison vison	mink_Denmark_5	Unassigned
EPI_ISL_626347	B.1.1.298	Neovison vison	mink_Denmark_5	Unassigned
EPI_ISL_626348	B.1.1.298	Neovison vison	mink_Denmark_5	Unassigned
EPI_ISL_626349	B.1.1.298	Neovison vison	mink_Denmark_5	Unassigned
EPI_ISL_626350	B.1.1.298	Neovison vison	mink_Denmark_5	Unassigned
EPI_ISL_626351	B.1.1.298	Neovison vison	mink_Denmark_5	Unassigned
EPI_ISL_632428	B.1.8	Neovison vison	mink_Netherlands_5	mink_Netherlands_2
EPI_ISL_632429	B.1.8	Neovison vison	mink_Netherlands_5	mink_Netherlands_2
EPI_ISL_632430	B.1.8	Neovison vison	mink_Netherlands_5	mink_Netherlands_2
EPI_ISL_632434	B.1.8	Neovison vison	mink_Netherlands_5	mink_Netherlands_2
EPI_ISL_632435	B.1.8	Neovison vison	mink_Netherlands_5	mink_Netherlands_2
EPI_ISL_632436	B.1.8	Neovison vison	mink_Netherlands_5	mink_Netherlands_2
EPI_ISL_632437	B.1.8	Neovison vison	mink_Netherlands_5	mink_Netherlands_2
EPI_ISL_632438	B.1.8	Neovison vison	mink_Netherlands_5	mink_Netherlands_2
EPI_ISL_632439	B.1.8	Neovison vison	mink_Netherlands_5	mink_Netherlands_2
EPI_ISL_632450	B.1.8	Neovison vison	mink_Netherlands_5	mink_Netherlands_2
EPI_ISL_632451	B.1.8	Neovison vison	mink_Netherlands_5	mink_Netherlands_2
EPI_ISL_632452	B.1.8	Neovison vison	mink_Netherlands_5	mink_Netherlands_2
EPI_ISL_632453	B.1.8	Neovison vison	mink_Netherlands_5	mink_Netherlands_2
EPI_ISL_632454	B.1.8	Neovison vison	mink_Netherlands_5	mink_Netherlands_2
EPI_ISL_632455	B.1.8	Neovison vison	mink_Netherlands_5	mink_Netherlands_2
EPI_ISL_632456	B.1.8	Neovison vison	mink_Netherlands_5	mink_Netherlands_2
EPI_ISL_632457	B.1.8	Neovison vison	mink_Netherlands_5	mink_Netherlands_2
EPI_ISL_632458	B.1.8	Neovison vison	mink_Netherlands_5	mink_Netherlands_2
EPI_ISL_632459	B.1.8	Neovison vison	mink_Netherlands_5	mink_Netherlands_2
EPI_ISL_632462	B.1.8	Neovison vison	mink_Netherlands_5	mink_Netherlands_2
EPI_ISL_632463	B.1.8	Neovison vison	mink_Netherlands_5	mink_Netherlands_2
EPI_ISL_632464	B.1.8	Neovison vison	mink_Netherlands_5	mink_Netherlands_2
EPI_ISL_632465	B.1.8	Neovison vison	mink_Netherlands_5	mink_Netherlands_2
EPI_ISL_632466	B.1.8	Neovison vison	mink_Netherlands_5	mink_Netherlands_2
EPI_ISL_632467	B.1.8	Neovison vison	mink_Netherlands_5	mink_Netherlands_2
EPI_ISL_632469	B.1.8	Neovison vison	mink_Netherlands_5	mink_Netherlands_2
EPI_ISL_632470	B.1.8	Neovison vison	mink_Netherlands_5	mink_Netherlands_2
EPI_ISL_632471	B.1.8	Neovison vison	mink_Netherlands_5	mink_Netherlands_2
EPI_ISL_632472	B.1.8	Neovison vison	mink_Netherlands_5	mink_Netherlands_2
EPI_ISL_632473	B.1.8	Neovison vison	mink_Netherlands_5	mink_Netherlands_2
EPI_ISL_632474	B.1.8	Neovison vison	mink_Netherlands_5	mink_Netherlands_2
EPI_ISL_632475	B.1.8	Neovison vison	mink_Netherlands_5	mink_Netherlands_2
EPI_ISL_632476	B.1.8	Neovison vison	mink_Netherlands_5	mink_Netherlands_2
EPI_ISL_632477	B.1.8	Neovison vison	mink_Netherlands_5	mink_Netherlands_2
EPI_ISL_632478	B.1.8	Neovison vison	mink_Netherlands_5	mink_Netherlands_2
EPI_ISL_632483	B.1.8	Neovison vison	mink_Netherlands_5	mink_Netherlands_2
EPI_ISL_632484	B.1.8	Neovison vison	mink_Netherlands_5	mink_Netherlands_2
EPI_ISL_632485	B.1.8	Neovison vison	mink_Netherlands_5	mink_Netherlands_2
EPI_ISL_632486	B.1.8	Neovison vison	mink_Netherlands_5	mink_Netherlands_2
EPI_ISL_632487	B.1.8	Neovison vison	mink_Netherlands_5	mink_Netherlands_2
EPI_ISL_632488	B.1.8	Neovison vison	mink_Netherlands_5	mink_Netherlands_2
EPI_ISL_632489	B.1.8	Neovison vison	mink_Netherlands_5	mink_Netherlands_2
EPI_ISL_632490	B.1.8	Neovison vison	mink_Netherlands_5	mink_Netherlands_2
EPI_ISL_632491	B.1.8	Neovison vison	mink_Netherlands_5	mink_Netherlands_2
EPI_ISL_632492	B.1.8	Neovison vison	mink_Netherlands_5	mink_Netherlands_2
EPI_ISL_641398	B.1.1.298	Neovison vison	mink_Denmark_5	mink_Denmark_1
EPI_ISL_641399	B.1.1.170	Neovison vison	mink_Denmark_2	mink_Denmark_2
EPI_ISL_641401	B.1.1.298	Neovison vison	mink_Denmark_5	mink_Denmark_1
EPI_ISL_641403	B.1.1.298	Neovison vison	mink_Denmark_5	mink_Denmark_1
EPI_ISL_641404	B.1.1.298	Neovison vison	mink_Denmark_5	mink_Denmark_1
EPI_ISL_641406	B.1.1.298	Neovison vison	mink_Denmark_5	mink_Denmark_1
EPI_ISL_641407	B.1.1.298	Neovison vison	mink_Denmark_5	mink_Denmark_1
EPI_ISL_641408	B.1.1.298	Neovison vison	mink_Denmark_5	mink_Denmark_1
EPI_ISL_641410	B.1.1.298	Neovison vison	mink_Denmark_5	mink_Denmark_1
EPI_ISL_641411	B.1.1.298	Neovison vison	mink_Denmark_5	mink_Denmark_1
EPI_ISL_641412	B.1.1.298	Neovison vison	mink_Denmark_5	mink_Denmark_1
EPI_ISL_641413	B.1.1.298	Neovison vison	mink_Denmark_5	mink_Denmark_1
EPI_ISL_641414	B.1.1.170	Neovison vison	mink_Denmark_2	mink_Denmark_2
EPI_ISL_641415	B.1.1.298	Neovison vison	mink_Denmark_5	mink_Denmark_1
EPI_ISL_641416	B.1.1.298	Neovison vison	mink_Denmark_5	mink_Denmark_1
EPI_ISL_641419	B.1.1.219	Neovison vison	mink_Denmark_3	mink_Denmark_3
EPI_ISL_641420	B.1.1.219	Neovison vison	mink_Denmark_3	mink_Denmark_3
EPI_ISL_641421	B.1.536	Neovison vison	mink_Denmark_7	mink_Denmark_5
EPI_ISL_641422	B.1.536	Neovison vison	mink_Denmark_7	mink_Denmark_5
EPI_ISL_641423	B.1	Neovison vison	mink_Denmark_1	mink_Denmark_5
EPI_ISL_641428	B.1.1.298	Neovison vison	mink_Denmark_5	mink_Denmark_1
EPI_ISL_641433	B.1.1.298	Neovison vison	mink_Denmark_5	mink_Denmark_1
EPI_ISL_641435	B.1.1.298	Neovison vison	mink_Denmark_5	mink_Denmark_1
EPI_ISL_641438	B.1.1.298	Neovison vison	mink_Denmark_5	mink_Denmark_1
EPI_ISL_641439	B.1.1.298	Neovison vison	mink_Denmark_5	mink_Denmark_1
EPI_ISL_641441	B.1.1.298	Neovison vison	mink_Denmark_5	mink_Denmark_1
EPI_ISL_641442	B.1.1.298	Neovison vison	mink_Denmark_5	mink_Denmark_1
EPI_ISL_641444	B.1.1.298	Neovison vison	mink_Denmark_5	mink_Denmark_1
EPI_ISL_641445	B.1.1.298	Neovison vison	mink_Denmark_5	mink_Denmark_1
EPI_ISL_641446	B.1.1.298	Neovison vison	mink_Denmark_5	mink_Denmark_1
EPI_ISL_641447	B.1.1.298	Neovison vison	mink_Denmark_5	mink_Denmark_1
EPI_ISL_641449	B.1.1.298	Neovison vison	mink_Denmark_5	mink_Denmark_1
EPI_ISL_641450	B.1.1.298	Neovison vison	mink_Denmark_5	mink_Denmark_1
EPI_ISL_641451	B.1.1.298	Neovison vison	mink_Denmark_5	mink_Denmark_1
EPI_ISL_641452	B.1.1.298	Neovison vison	mink_Denmark_5	mink_Denmark_1
EPI_ISL_641454	B.1.1.298	Neovison vison	mink_Denmark_5	mink_Denmark_1
EPI_ISL_641455	B.1.1.298	Neovison vison	mink_Denmark_5	mink_Denmark_1
EPI_ISL_641457	B.1.1.298	Neovison vison	mink_Denmark_5	mink_Denmark_1
EPI_ISL_641458	B.1.1.298	Neovison vison	mink_Denmark_5	mink_Denmark_1
EPI_ISL_641459	B.1.1.298	Neovison vison	mink_Denmark_5	mink_Denmark_1
EPI_ISL_641460	B.1.1.298	Neovison vison	mink_Denmark_5	mink_Denmark_1
EPI_ISL_641462	B.1.1.298	Neovison vison	mink_Denmark_5	mink_Denmark_1
EPI_ISL_641463	B.1.1.298	Neovison vison	mink_Denmark_5	mink_Denmark_1
EPI_ISL_641464	B.1.1.298	Neovison vison	mink_Denmark_5	mink_Denmark_1
EPI_ISL_641465	B.1.1.298	Neovison vison	mink_Denmark_5	mink_Denmark_1
EPI_ISL_641466	B.1.1.298	Neovison vison	mink_Denmark_5	mink_Denmark_1
EPI_ISL_641467	B.1.1.298	Neovison vison	mink_Denmark_5	mink_Denmark_1
EPI_ISL_641468	B.1.1.298	Neovison vison	mink_Denmark_5	mink_Denmark_1
EPI_ISL_641470	B.1.1.298	Neovison vison	mink_Denmark_5	mink_Denmark_1
EPI_ISL_641471	B.1.1.298	Neovison vison	mink_Denmark_5	mink_Denmark_1
EPI_ISL_641472	B.1.1.298	Neovison vison	mink_Denmark_5	mink_Denmark_1
EPI_ISL_641473	B.1.1.298	Neovison vison	mink_Denmark_5	mink_Denmark_1
EPI_ISL_641474	B.1.1.298	Neovison vison	mink_Denmark_5	mink_Denmark_1
EPI_ISL_641475	B.1.1.298	Neovison vison	mink_Denmark_5	mink_Denmark_1
EPI_ISL_641476	B.1.1.298	Neovison vison	mink_Denmark_5	mink_Denmark_1
EPI_ISL_641477	B.1.1.298	Neovison vison	mink_Denmark_5	mink_Denmark_1
EPI_ISL_641479	B.1.1.298	Neovison vison	mink_Denmark_5	mink_Denmark_1
EPI_ISL_641480	B.1.1.298	Neovison vison	mink_Denmark_5	mink_Denmark_1
EPI_ISL_641481	B.1.1.298	Neovison vison	mink_Denmark_5	mink_Denmark_1
EPI_ISL_641482	B.1.1.298	Neovison vison	mink_Denmark_5	mink_Denmark_1
EPI_ISL_641483	B.1.1.298	Neovison vison	mink_Denmark_5	mink_Denmark_1
EPI_ISL_641484	B.1.1.298	Neovison vison	mink_Denmark_5	mink_Denmark_1
EPI_ISL_641485	B.1.1.298	Neovison vison	mink_Denmark_5	mink_Denmark_1
EPI_ISL_641486	B.1.1.298	Neovison vison	mink_Denmark_5	mink_Denmark_1
EPI_ISL_641487	B.1.1.298	Neovison vison	mink_Denmark_5	mink_Denmark_1
EPI_ISL_641488	B.1.1.298	Neovison vison	mink_Denmark_5	mink_Denmark_1
EPI_ISL_641489	B.1.1.298	Neovison vison	mink_Denmark_5	mink_Denmark_1
EPI_ISL_641490	B.1.1.298	Neovison vison	mink_Denmark_5	mink_Denmark_1
EPI_ISL_641491	B.1.1.298	Neovison vison	mink_Denmark_5	mink_Denmark_1
EPI_ISL_641493	B.1.1.298	Neovison vison	mink_Denmark_5	mink_Denmark_1
EPI_ISL_641494	B.1.1.298	Neovison vison	mink_Denmark_5	mink_Denmark_1
EPI_ISL_641495	B.1.1.298	Neovison vison	mink_Denmark_5	mink_Denmark_1
EPI_ISL_641496	B.1.1.298	Neovison vison	mink_Denmark_5	mink_Denmark_1
EPI_ISL_641497	B.1.1.298	Neovison vison	mink_Denmark_5	mink_Denmark_1
EPI_ISL_641498	B.1.1.298	Neovison vison	mink_Denmark_5	mink_Denmark_1
EPI_ISL_641500	B.1.1.298	Neovison vison	mink_Denmark_5	mink_Denmark_1
EPI_ISL_641501	B.1.1.298	Neovison vison	mink_Denmark_5	mink_Denmark_1
EPI_ISL_641502	B.1.1.298	Neovison vison	mink_Denmark_5	mink_Denmark_1
EPI_ISL_641503	B.1.1.298	Neovison vison	mink_Denmark_5	mink_Denmark_1
EPI_ISL_641504	B.1.1.298	Neovison vison	mink_Denmark_5	mink_Denmark_1
EPI_ISL_641505	B.1.1.298	Neovison vison	mink_Denmark_5	mink_Denmark_1
EPI_ISL_641506	B.1.1.298	Neovison vison	mink_Denmark_5	mink_Denmark_1
EPI_ISL_641507	B.1.1.298	Neovison vison	mink_Denmark_5	mink_Denmark_1
EPI_ISL_641508	B.1.1.298	Neovison vison	mink_Denmark_5	mink_Denmark_1
EPI_ISL_641509	B.1.1.298	Neovison vison	mink_Denmark_5	mink_Denmark_1
EPI_ISL_641510	B.1.1.298	Neovison vison	mink_Denmark_5	mink_Denmark_1
EPI_ISL_641511	B.1.1.298	Neovison vison	mink_Denmark_5	mink_Denmark_1
EPI_ISL_641512	B.1.1.298	Neovison vison	mink_Denmark_5	mink_Denmark_1
EPI_ISL_641516	B.1	Neovison vison	mink_Denmark_1	mink_Denmark_1
EPI_ISL_683005	B.1.536	Neovison vison	mink_Denmark_7	mink_Denmark_5
EPI_ISL_683009	B.1	Neovison vison	mink_Denmark_1	mink_Denmark_5
EPI_ISL_683010	B.1	Neovison vison	mink_Denmark_1	mink_Denmark_5
EPI_ISL_683014	B.1.1.298	Neovison vison	mink_Denmark_5	mink_Denmark_1
EPI_ISL_683015	B.1.1.298	Neovison vison	mink_Denmark_5	mink_Denmark_1
EPI_ISL_683016	B.1.1.298	Neovison vison	mink_Denmark_5	mink_Denmark_1
EPI_ISL_683017	B.1.1.298	Neovison vison	mink_Denmark_5	mink_Denmark_1
EPI_ISL_683018	B.1.1.298	Neovison vison	mink_Denmark_5	mink_Denmark_1
EPI_ISL_683020	B.1.1.298	Neovison vison	mink_Denmark_5	mink_Denmark_1
EPI_ISL_683021	B.1.1.298	Neovison vison	mink_Denmark_5	mink_Denmark_1
EPI_ISL_683022	B.1.1.298	Neovison vison	mink_Denmark_5	mink_Denmark_1
EPI_ISL_683023	B.1.536	Neovison vison	mink_Denmark_7	mink_Denmark_5
EPI_ISL_683024	B.1.536	Neovison vison	mink_Denmark_7	mink_Denmark_5
EPI_ISL_683026	B.1.1.298	Neovison vison	mink_Denmark_5	mink_Denmark_1
EPI_ISL_683027	B.1.1.298	Neovison vison	mink_Denmark_5	mink_Denmark_1
EPI_ISL_683028	B.1.1.298	Neovison vison	mink_Denmark_5	mink_Denmark_1
EPI_ISL_683029	B.1.1.298	Neovison vison	mink_Denmark_5	mink_Denmark_1
EPI_ISL_683031	B.1.1.298	Neovison vison	mink_Denmark_5	mink_Denmark_1
EPI_ISL_683032	B.1.1.298	Neovison vison	mink_Denmark_5	mink_Denmark_1
EPI_ISL_683033	B.1.1.298	Neovison vison	mink_Denmark_5	mink_Denmark_1
EPI_ISL_683034	B.1.1.298	Neovison vison	mink_Denmark_5	mink_Denmark_1
EPI_ISL_683036	B.1.1.298	Neovison vison	mink_Denmark_5	mink_Denmark_1
EPI_ISL_683037	B.1.1.298	Neovison vison	mink_Denmark_5	mink_Denmark_1
EPI_ISL_683041	B.1.258.9	Neovison vison	mink_Denmark_6	Unassigned
EPI_ISL_683044	B.1.1.298	Neovison vison	mink_Denmark_5	mink_Denmark_1
EPI_ISL_683045	B.1.1.298	Neovison vison	mink_Denmark_5	mink_Denmark_1
EPI_ISL_683047	B.1.1.298	Neovison vison	mink_Denmark_5	mink_Denmark_1
EPI_ISL_683048	B.1.1.298	Neovison vison	mink_Denmark_5	mink_Denmark_1
EPI_ISL_683049	B.1.1.298	Neovison vison	mink_Denmark_5	mink_Denmark_1
EPI_ISL_683050	B.1.1.298	Neovison vison	mink_Denmark_5	mink_Denmark_1
EPI_ISL_683051	B.1.1.298	Neovison vison	mink_Denmark_5	mink_Denmark_1
EPI_ISL_683052	B.1.1.298	Neovison vison	mink_Denmark_5	mink_Denmark_1
EPI_ISL_683053	B.1.1.298	Neovison vison	mink_Denmark_5	mink_Denmark_1
EPI_ISL_683054	B.1.1.298	Neovison vison	mink_Denmark_5	mink_Denmark_1
EPI_ISL_683055	B.1.1.298	Neovison vison	mink_Denmark_5	mink_Denmark_1
EPI_ISL_683056	B.1.1.298	Neovison vison	mink_Denmark_5	mink_Denmark_1
EPI_ISL_683057	B.1.1.298	Neovison vison	mink_Denmark_5	mink_Denmark_1
EPI_ISL_683059	B.1.1.298	Neovison vison	mink_Denmark_5	mink_Denmark_1
EPI_ISL_683061	B.1.1.298	Neovison vison	mink_Denmark_5	mink_Denmark_1
EPI_ISL_683062	B.1.1.298	Neovison vison	mink_Denmark_5	mink_Denmark_1
EPI_ISL_683063	B.1.1.298	Neovison vison	mink_Denmark_5	mink_Denmark_1
EPI_ISL_683064	B.1.1.298	Neovison vison	mink_Denmark_5	mink_Denmark_1
EPI_ISL_683065	B.1.1.298	Neovison vison	mink_Denmark_5	mink_Denmark_1
EPI_ISL_683067	B.1.1.298	Neovison vison	mink_Denmark_5	mink_Denmark_1
EPI_ISL_683068	B.1.1.298	Neovison vison	mink_Denmark_5	mink_Denmark_1
EPI_ISL_683075	B.1.1.298	Neovison vison	mink_Denmark_5	mink_Denmark_1
EPI_ISL_683076	B.1.1.298	Neovison vison	mink_Denmark_5	mink_Denmark_1
EPI_ISL_683084	B.1.1.298	Neovison vison	mink_Denmark_5	mink_Denmark_1
EPI_ISL_683088	B.1.1.298	Neovison vison	mink_Denmark_5	mink_Denmark_1
EPI_ISL_683091	B.1.1.298	Neovison vison	mink_Denmark_5	mink_Denmark_1
EPI_ISL_683092	B.1.1.298	Neovison vison	mink_Denmark_5	mink_Denmark_1
EPI_ISL_683093	B.1.1.298	Neovison vison	mink_Denmark_5	mink_Denmark_1
EPI_ISL_683094	B.1.1.298	Neovison vison	mink_Denmark_5	mink_Denmark_1
EPI_ISL_683095	B.1.1.298	Neovison vison	mink_Denmark_5	mink_Denmark_1
EPI_ISL_683096	B.1.1.298	Neovison vison	mink_Denmark_5	mink_Denmark_1
EPI_ISL_683098	B.1.1.298	Neovison vison	mink_Denmark_5	mink_Denmark_1
EPI_ISL_683099	B.1.1.298	Neovison vison	mink_Denmark_5	mink_Denmark_1
EPI_ISL_683101	B.1.1.298	Neovison vison	mink_Denmark_5	mink_Denmark_1
EPI_ISL_683102	B.1.1.298	Neovison vison	mink_Denmark_5	mink_Denmark_1
EPI_ISL_683103	B.1.1.298	Neovison vison	mink_Denmark_5	mink_Denmark_1
EPI_ISL_683104	B.1.1.298	Neovison vison	mink_Denmark_5	mink_Denmark_1
EPI_ISL_683105	B.1.1.298	Neovison vison	mink_Denmark_5	mink_Denmark_1
EPI_ISL_683108	B.1.1.298	Neovison vison	mink_Denmark_5	mink_Denmark_1
EPI_ISL_683109	B.1.1.298	Neovison vison	mink_Denmark_5	mink_Denmark_1
EPI_ISL_683110	B.1.1.298	Neovison vison	mink_Denmark_5	mink_Denmark_1
EPI_ISL_683111	B.1.1.298	Neovison vison	mink_Denmark_5	mink_Denmark_1
EPI_ISL_683112	B.1.1.298	Neovison vison	mink_Denmark_5	mink_Denmark_1
EPI_ISL_683113	B.1.1.298	Neovison vison	mink_Denmark_5	mink_Denmark_1
EPI_ISL_683114	B.1.1.298	Neovison vison	mink_Denmark_5	mink_Denmark_1
EPI_ISL_683115	B.1.1.298	Neovison vison	mink_Denmark_5	mink_Denmark_1
EPI_ISL_683116	B.1.1.298	Neovison vison	mink_Denmark_5	mink_Denmark_1
EPI_ISL_683117	B.1.1.298	Neovison vison	mink_Denmark_5	mink_Denmark_1
EPI_ISL_683120	B.1.1.298	Neovison vison	mink_Denmark_5	mink_Denmark_1
EPI_ISL_683122	B.1.1.298	Neovison vison	mink_Denmark_5	mink_Denmark_1
EPI_ISL_683123	B.1.1.298	Neovison vison	mink_Denmark_5	mink_Denmark_1
EPI_ISL_683124	B.1.1.298	Neovison vison	mink_Denmark_5	mink_Denmark_1
EPI_ISL_683125	B.1	Neovison vison	mink_Denmark_1	mink_Denmark_1
EPI_ISL_683126	B.1.1.298	Neovison vison	mink_Denmark_5	mink_Denmark_1
EPI_ISL_683130	B.1.1.298	Neovison vison	mink_Denmark_5	mink_Denmark_1
EPI_ISL_683133	B.1.1.298	Neovison vison	mink_Denmark_5	mink_Denmark_1
EPI_ISL_683139	B.1.1.298	Neovison vison	mink_Denmark_5	mink_Denmark_1
EPI_ISL_683140	B.1.1.298	Neovison vison	mink_Denmark_5	mink_Denmark_1
EPI_ISL_683143	B.1.1.298	Neovison vison	mink_Denmark_5	mink_Denmark_1
EPI_ISL_683145	B.1.1.298	Neovison vison	mink_Denmark_5	mink_Denmark_1
EPI_ISL_683146	B.1.1.298	Neovison vison	mink_Denmark_5	mink_Denmark_1
EPI_ISL_683148	B.1.1.298	Neovison vison	mink_Denmark_5	mink_Denmark_1
EPI_ISL_683154	B.1.1.298	Neovison vison	mink_Denmark_5	mink_Denmark_1
EPI_ISL_683155	B.1.1.298	Neovison vison	mink_Denmark_5	mink_Denmark_1
EPI_ISL_683157	B.1.1.298	Neovison vison	mink_Denmark_5	mink_Denmark_1
EPI_ISL_683160	B.1.1.298	Neovison vison	mink_Denmark_5	mink_Denmark_1
EPI_ISL_683161	B.1.1.298	Neovison vison	mink_Denmark_5	mink_Denmark_1
EPI_ISL_683163	B.1.1.298	Neovison vison	mink_Denmark_5	mink_Denmark_1
EPI_ISL_683167	B.1.1.298	Neovison vison	mink_Denmark_5	mink_Denmark_1
EPI_ISL_683168	B.1.1.298	Neovison vison	mink_Denmark_5	mink_Denmark_1
EPI_ISL_683169	B.1.1.298	Neovison vison	mink_Denmark_5	mink_Denmark_1
EPI_ISL_683170	B.1.1.298	Neovison vison	mink_Denmark_5	mink_Denmark_1
EPI_ISL_683174	B.1.1.298	Neovison vison	mink_Denmark_5	mink_Denmark_1
EPI_ISL_683175	B.1.1.219	Neovison vison	mink_Denmark_3	mink_Denmark_3
EPI_ISL_683176	B.1.1.219	Neovison vison	mink_Denmark_3	mink_Denmark_3
EPI_ISL_683178	B.1.1.298	Neovison vison	mink_Denmark_5	mink_Denmark_1
EPI_ISL_683180	B.1.1.298	Neovison vison	mink_Denmark_5	mink_Denmark_1
EPI_ISL_683192	B.1.1.298	Neovison vison	mink_Denmark_5	mink_Denmark_1
EPI_ISL_683194	B.1.1.298	Neovison vison	mink_Denmark_5	mink_Denmark_1
EPI_ISL_683200	B.1.1.298	Neovison vison	mink_Denmark_5	mink_Denmark_1
EPI_ISL_683201	B.1.1.298	Neovison vison	mink_Denmark_5	mink_Denmark_1
EPI_ISL_683207	B.1.1.298	Neovison vison	mink_Denmark_5	mink_Denmark_1
EPI_ISL_683211	B.1.1.298	Neovison vison	mink_Denmark_5	mink_Denmark_1
EPI_ISL_683215	B.1.1.170	Neovison vison	mink_Denmark_2	mink_Denmark_2
EPI_ISL_683216	B.1.1.294	Neovison vison	mink_Denmark_4	mink_Denmark_4
EPI_ISL_683217	B.1.1.294	Neovison vison	mink_Denmark_4	mink_Denmark_4
EPI_ISL_683218	B.1.1.294	Neovison vison	mink_Denmark_4	mink_Denmark_4
EPI_ISL_683221	B.1.1.298	Neovison vison	mink_Denmark_5	mink_Denmark_1
EPI_ISL_683222	B.1.1.298	Neovison vison	mink_Denmark_5	mink_Denmark_1
EPI_ISL_683231	B.1.1.298	Neovison vison	mink_Denmark_5	mink_Denmark_1
EPI_ISL_683237	B.1.1.298	Neovison vison	mink_Denmark_5	mink_Denmark_1
EPI_ISL_683239	B.1.1.298	Neovison vison	mink_Denmark_5	mink_Denmark_1
EPI_ISL_683249	B.1.1.298	Neovison vison	mink_Denmark_5	mink_Denmark_1
EPI_ISL_683268	B.1.1.298	Neovison vison	mink_Denmark_5	mink_Denmark_1
EPI_ISL_683276	B.1.1.298	Neovison vison	mink_Denmark_5	mink_Denmark_1
EPI_ISL_683279	B.1.1.298	Neovison vison	mink_Denmark_5	mink_Denmark_1
EPI_ISL_683300	B.1.1.298	Neovison vison	mink_Denmark_5	mink_Denmark_1
EPI_ISL_683301	B.1.1.298	Neovison vison	mink_Denmark_5	mink_Denmark_1
EPI_ISL_683303	B.1.1.298	Neovison vison	mink_Denmark_5	mink_Denmark_1
EPI_ISL_683308	B.1.1.298	Neovison vison	mink_Denmark_5	mink_Denmark_1
EPI_ISL_683310	B.1.1.298	Neovison vison	mink_Denmark_5	mink_Denmark_1
EPI_ISL_683311	B.1.1.298	Neovison vison	mink_Denmark_5	mink_Denmark_1
EPI_ISL_683312	B.1.1.298	Neovison vison	mink_Denmark_5	mink_Denmark_1
EPI_ISL_683313	B.1.1.298	Neovison vison	mink_Denmark_5	mink_Denmark_1
EPI_ISL_683317	B.1.1.298	Neovison vison	mink_Denmark_5	mink_Denmark_1
EPI_ISL_683322	B.1.1.298	Neovison vison	mink_Denmark_5	mink_Denmark_1
EPI_ISL_683324	B.1.1.298	Neovison vison	mink_Denmark_5	mink_Denmark_1
EPI_ISL_683326	B.1.1.298	Neovison vison	mink_Denmark_5	mink_Denmark_1
EPI_ISL_683208	B.1.1.298	Neovison vison	mink_Denmark_5	mink_Denmark_1
EPI_ISL_632468	B.1.8	Neovison vison	mink_Netherlands_5	mink_Netherlands_2
EPI_ISL_683097	B.1.1.298	Neovison vison	mink_Denmark_5	mink_Denmark_1
EPI_ISL_683100	B.1.1.298	Neovison vison	mink_Denmark_5	mink_Denmark_1
EPI_ISL_683210	B.1.1.298	Neovison vison	mink_Denmark_5	mink_Denmark_1
EPI_ISL_683323	B.1.1.298	Neovison vison	mink_Denmark_5	mink_Denmark_1
EPI_ISL_683325	B.1.1.298	Neovison vison	mink_Denmark_5	mink_Denmark_1
EPI_ISL_683318	B.1.1.298	Neovison vison	mink_Denmark_5	mink_Denmark_1
EPI_ISL_683090	B.1.1.298	Neovison vison	mink_Denmark_5	mink_Denmark_1
EPI_ISL_683066	B.1.1.298	Neovison vison	mink_Denmark_5	mink_Denmark_1
EPI_ISL_683182	B.1.1.298	Neovison vison	mink_Denmark_5	mink_Denmark_1
EPI_ISL_683181	B.1.1.298	Neovison vison	mink_Denmark_5	mink_Denmark_1
EPI_ISL_683297	B.1	Neovison vison	mink_Denmark_1	mink_Denmark_1
EPI_ISL_683177	B.1.1.219	Neovison vison	mink_Denmark_3	mink_Denmark_3
EPI_ISL_683171	B.1.1.298	Neovison vison	mink_Denmark_5	mink_Denmark_1
EPI_ISL_683043	B.1.1.298	Neovison vison	mink_Denmark_5	mink_Denmark_1
EPI_ISL_683282	B.1.1.298	Neovison vison	mink_Denmark_5	mink_Denmark_1
EPI_ISL_683030	B.1.1.298	Neovison vison	mink_Denmark_5	mink_Denmark_1
EPI_ISL_683149	B.1.1.298	Neovison vison	mink_Denmark_5	mink_Denmark_1
EPI_ISL_683136	B.1.1.298	Neovison vison	mink_Denmark_5	mink_Denmark_1
EPI_ISL_683135	B.1.1.298	Neovison vison	mink_Denmark_5	mink_Denmark_1
EPI_ISL_683137	B.1.1.298	Neovison vison	mink_Denmark_5	mink_Denmark_1
EPI_ISL_683132	B.1.1.298	Neovison vison	mink_Denmark_5	mink_Denmark_1
EPI_ISL_683251	B.1.1.298	Neovison vison	mink_Denmark_5	mink_Denmark_1
EPI_ISL_683250	B.1.1.298	Neovison vison	mink_Denmark_5	mink_Denmark_1
EPI_ISL_683129	B.1.1.298	Neovison vison	mink_Denmark_5	mink_Denmark_1
EPI_ISL_683128	B.1.1.298	Neovison vison	mink_Denmark_5	mink_Denmark_1
EPI_ISL_683127	B.1.1.298	Neovison vison	mink_Denmark_5	mink_Denmark_1
EPI_ISL_683241	B.1.1.298	Neovison vison	mink_Denmark_5	mink_Denmark_1
EPI_ISL_683118	B.1.1.298	Neovison vison	mink_Denmark_5	mink_Denmark_1
EPI_ISL_683230	B.1.1.298	Neovison vison	mink_Denmark_5	mink_Denmark_1
EPI_ISL_683227	B.1.1.298	Neovison vison	mink_Denmark_5	mink_Denmark_1
EPI_ISL_683106	B.1.1.298	Neovison vison	mink_Denmark_5	mink_Denmark_1
EPI_ISL_683229	B.1.1.298	Neovison vison	mink_Denmark_5	mink_Denmark_1
EPI_ISL_683225	B.1.1.298	Neovison vison	mink_Denmark_5	mink_Denmark_1
EPI_ISL_717714	AW.1	Neovison vison	mink_Canada_1	mink_Canada_1
EPI_ISL_717715	AW.1	Neovison vison	mink_Canada_1	mink_Canada_1
EPI_ISL_717716	AW.1	Neovison vison	mink_Canada_1	mink_Canada_1
EPI_ISL_717717	AW.1	Neovison vison	mink_Canada_1	mink_Canada_1
EPI_ISL_722414	B.1.8	Neovison vison	mink_Netherlands_5	mink_Netherlands_2
EPI_ISL_722415	B.1.8	Neovison vison	mink_Netherlands_5	mink_Netherlands_2
EPI_ISL_722416	B.1.8	Neovison vison	mink_Netherlands_5	mink_Netherlands_2
EPI_ISL_722417	B.1.8	Neovison vison	mink_Netherlands_5	mink_Netherlands_2
EPI_ISL_722418	B.1.8	Neovison vison	mink_Netherlands_5	mink_Netherlands_2
EPI_ISL_722448	B.1.8	Neovison vison	mink_Netherlands_5	mink_Netherlands_2
EPI_ISL_722449	B.1.8	Neovison vison	mink_Netherlands_5	mink_Netherlands_2
EPI_ISL_722450	B.1.8	Neovison vison	mink_Netherlands_5	mink_Netherlands_2
EPI_ISL_722451	B.1.8	Neovison vison	mink_Netherlands_5	mink_Netherlands_2
EPI_ISL_732949	B.1.1	Neovison vison	mink_Poland_3	mink_Poland_2
EPI_ISL_732951	B.1.1	Neovison vison	mink_Poland_3	mink_Poland_2
EPI_ISL_732952	B.1.1	Neovison vison	mink_Poland_3	mink_Poland_2
EPI_ISL_732953	B.1.1	Neovison vison	mink_Poland_3	mink_Poland_2
EPI_ISL_732954	B.1.1	Neovison vison	mink_Poland_3	mink_Poland_2
EPI_ISL_732955	B.1.1	Neovison vison	mink_Poland_3	mink_Poland_2
EPI_ISL_732956	B.1.1	Neovison vison	mink_Poland_3	mink_Poland_2
EPI_ISL_732957	B.1.1	Neovison vison	mink_Poland_3	mink_Poland_2
EPI_ISL_732958	B.1.1	Neovison vison	mink_Poland_3	mink_Poland_2
EPI_ISL_732959	B.1.1	Neovison vison	mink_Poland_3	mink_Poland_2
EPI_ISL_851055	B.1.1.464	Neovison vison	mink_Lithuania_2	mink_Lithuania_2
EPI_ISL_851056	B.1.1.464	Neovison vison	mink_Lithuania_2	mink_Lithuania_2
EPI_ISL_851057	B.1.1.464	Neovison vison	mink_Lithuania_2	mink_Lithuania_2
EPI_ISL_851058	B.1	Neovison vison	mink_Lithuania_1	mink_Lithuania_1
EPI_ISL_851059	B.1	Neovison vison	mink_Lithuania_1	mink_Lithuania_1
EPI_ISL_851061	B.1.1.464	Neovison vison	mink_Lithuania_2	mink_Lithuania_2
EPI_ISL_904320	B.1.1.298	Neovison vison	mink_Netherlands_2	mink_Netherlands_2
EPI_ISL_904321	B.1.1.298	Neovison vison	mink_Netherlands_2	mink_Netherlands_2
EPI_ISL_904322	B.1.8	Neovison vison	mink_Netherlands_5	mink_Netherlands_2
EPI_ISL_904323	B.1.1.298	Neovison vison	mink_Netherlands_2	mink_Netherlands_2
EPI_ISL_904324	B.1.8	Neovison vison	mink_Netherlands_5	mink_Netherlands_2
EPI_ISL_904325	B.1.8	Neovison vison	mink_Netherlands_5	mink_Netherlands_2
EPI_ISL_904326	B.1.8	Neovison vison	mink_Netherlands_5	mink_Netherlands_2
EPI_ISL_904327	B.1.1.298	Neovison vison	mink_Netherlands_2	mink_Netherlands_2
EPI_ISL_904328	B.1.1.298	Neovison vison	mink_Netherlands_2	mink_Netherlands_2
EPI_ISL_904329	B.1.1.298	Neovison vison	mink_Netherlands_2	mink_Netherlands_2
EPI_ISL_904330	B.1.1.298	Neovison vison	mink_Netherlands_2	mink_Netherlands_2
EPI_ISL_904331	B.1.1.298	Neovison vison	mink_Netherlands_2	mink_Netherlands_2
EPI_ISL_904332	B.1.8	Neovison vison	mink_Netherlands_5	mink_Netherlands_2
EPI_ISL_904333	B.1.1.298	Neovison vison	mink_Netherlands_2	mink_Netherlands_2
EPI_ISL_904334	B.1.8	Neovison vison	mink_Netherlands_5	mink_Netherlands_2
EPI_ISL_904335	B.1.8	Neovison vison	mink_Netherlands_5	mink_Netherlands_2
EPI_ISL_904336	B.1.8	Neovison vison	mink_Netherlands_5	mink_Netherlands_2
EPI_ISL_904337	B.1.8	Neovison vison	mink_Netherlands_5	mink_Netherlands_2
EPI_ISL_904338	B.1.1.298	Neovison vison	mink_Netherlands_2	mink_Netherlands_2
EPI_ISL_904339	B.1.1.298	Neovison vison	mink_Netherlands_2	mink_Netherlands_2
EPI_ISL_904340	B.1.8	Neovison vison	mink_Netherlands_5	mink_Netherlands_2
EPI_ISL_904341	B.1.1.298	Neovison vison	mink_Netherlands_2	mink_Netherlands_2
EPI_ISL_904342	B.1.1.298	Neovison vison	mink_Netherlands_2	mink_Netherlands_2
EPI_ISL_904343	B.1.1.298	Neovison vison	mink_Netherlands_2	mink_Netherlands_2
EPI_ISL_904344	B.1.1.298	Neovison vison	mink_Netherlands_2	mink_Netherlands_2
EPI_ISL_904345	B.1.1.298	Neovison vison	mink_Netherlands_2	mink_Netherlands_2
EPI_ISL_904346	B.1.8	Neovison vison	mink_Netherlands_5	mink_Netherlands_2
EPI_ISL_904347	B.1.1.298	Neovison vison	mink_Netherlands_2	mink_Netherlands_2
EPI_ISL_904348	B.1.8	Neovison vison	mink_Netherlands_5	mink_Netherlands_2
EPI_ISL_904349	B.1.8	Neovison vison	mink_Netherlands_5	mink_Netherlands_2
EPI_ISL_904350	B.1.1.298	Neovison vison	mink_Netherlands_2	mink_Netherlands_2
EPI_ISL_904351	B.1.8	Neovison vison	mink_Netherlands_5	mink_Netherlands_2
EPI_ISL_904352	B.1.8	Neovison vison	mink_Netherlands_5	mink_Netherlands_2
EPI_ISL_904353	B.1.1.298	Neovison vison	mink_Netherlands_2	mink_Netherlands_2
EPI_ISL_904354	B.1.8	Neovison vison	mink_Netherlands_5	mink_Netherlands_2
EPI_ISL_904355	B.1.1.298	Neovison vison	mink_Netherlands_2	mink_Netherlands_2
EPI_ISL_904356	B.1.1.298	Neovison vison	mink_Netherlands_2	mink_Netherlands_2
EPI_ISL_904357	B.1.1.298	Neovison vison	mink_Netherlands_2	mink_Netherlands_2
EPI_ISL_904358	B.1.1.298	Neovison vison	mink_Netherlands_2	mink_Netherlands_2
EPI_ISL_904359	B.1.1.298	Neovison vison	mink_Netherlands_2	mink_Netherlands_2
EPI_ISL_904360	B.1.8	Neovison vison	mink_Netherlands_5	mink_Netherlands_2
EPI_ISL_904625	B.1.8	Neovison vison	mink_Netherlands_5	mink_Netherlands_2
EPI_ISL_1014955	B.1	Neovison vison	mink_USA_2	mink_USA_3
EPI_ISL_1014953	B.1.2	Neovison vison	mink_USA_3	mink_USA_3
EPI_ISL_1014954	B.1	Neovison vison	mink_USA_2	mink_USA_3
EPI_ISL_1014970	B.1	Neovison vison	mink_USA_2	mink_USA_3
EPI_ISL_1014975	B.1	Neovison vison	mink_USA_2	mink_USA_3
EPI_ISL_1014984	B.1	Neovison vison	mink_USA_2	mink_USA_3
EPI_ISL_2141681	B.1.177.60	Neovison vison	mink_Latvia_2	mink_Latvia_2
EPI_ISL_2141684	B.1.177.60	Neovison vison	mink_Latvia_2	mink_Latvia_2
EPI_ISL_2141762	B.1.177.60	Neovison vison	mink_Latvia_2	mink_Latvia_2
EPI_ISL_2141909	B.1.177.60	Neovison vison	mink_Latvia_2	mink_Latvia_2
EPI_ISL_3050765	B.1.1.298	Neovison vison	mink_Denmark_5	mink_Denmark_1
EPI_ISL_3050753	B.1.1.298	Neovison vison	mink_Denmark_5	mink_Denmark_1
EPI_ISL_3050755	B.1.1.298	Neovison vison	mink_Denmark_5	mink_Denmark_1
EPI_ISL_3050761	B.1.1.298	Neovison vison	mink_Denmark_5	mink_Denmark_1
EPI_ISL_3050760	B.1.1.298	Neovison vison	mink_Denmark_5	mink_Denmark_1
EPI_ISL_3050762	B.1.1.298	Neovison vison	mink_Denmark_5	mink_Denmark_1
EPI_ISL_3050763	B.1.1.298	Neovison vison	mink_Denmark_5	mink_Denmark_1
EPI_ISL_2467943	B.1	Neovison vison	mink_Belarus_1	Unassigned
EPI_ISL_10036493	B.1.160	Neovison vison	mink_France_1	mink_France_1
EPI_ISL_10036491	B.1.160	Neovison vison	mink_France_1	mink_France_1
EPI_ISL_10036488	B.1.160	Neovison vison	mink_France_1	mink_France_1
EPI_ISL_10036490	B.1.160	Neovison vison	mink_France_1	mink_France_1
EPI_ISL_10036494	B.1.160	Neovison vison	mink_France_1	mink_France_1
EPI_ISL_10036487	B.1.160.18	Neovison vison	mink_France_2	mink_France_1
EPI_ISL_522989	B.11	Neovison vison	mink_Netherlands_6	mink_Netherlands_4
EPI_ISL_522990	B.11	Neovison vison	mink_Netherlands_6	mink_Netherlands_4
EPI_ISL_522992	B.1.8	Neovison vison	mink_Netherlands_5	mink_Netherlands_2
EPI_ISL_522995	B.1	Neovison vison	mink_Netherlands_1	mink_Netherlands_1
EPI_ISL_522999	B.1.8	Neovison vison	mink_Netherlands_5	mink_Netherlands_2
EPI_ISL_523003	B.1.8	Neovison vison	mink_Netherlands_5	mink_Netherlands_2
EPI_ISL_523005	B.1.8	Neovison vison	mink_Netherlands_5	mink_Netherlands_2
EPI_ISL_523007	B.1.8	Neovison vison	mink_Netherlands_5	mink_Netherlands_2
EPI_ISL_523010	B.1.8	Neovison vison	mink_Netherlands_5	mink_Netherlands_2
EPI_ISL_523012	B.1.8	Neovison vison	mink_Netherlands_5	mink_Netherlands_2
EPI_ISL_523017	B.1.22	Neovison vison	mink_Netherlands_4	mink_Netherlands_3
EPI_ISL_523020	B.1.22	Neovison vison	mink_Netherlands_4	mink_Netherlands_3
EPI_ISL_523022	B.1.8	Neovison vison	mink_Netherlands_5	mink_Netherlands_2
EPI_ISL_523024	B.11	Neovison vison	mink_Netherlands_6	mink_Netherlands_4
EPI_ISL_523032	B.1.8	Neovison vison	mink_Netherlands_5	mink_Netherlands_2
EPI_ISL_523036	B.1.22	Neovison vison	mink_Netherlands_4	mink_Netherlands_3
EPI_ISL_523039	B.1.22	Neovison vison	mink_Netherlands_4	mink_Netherlands_3
EPI_ISL_523044	B.11	Neovison vison	mink_Netherlands_6	mink_Netherlands_4
EPI_ISL_523048	B.11	Neovison vison	mink_Netherlands_6	mink_Netherlands_4
EPI_ISL_523051	B.11	Neovison vison	mink_Netherlands_6	mink_Netherlands_4
EPI_ISL_523058	B.1.8	Neovison vison	mink_Netherlands_5	mink_Netherlands_2
EPI_ISL_523062	B.1.8	Neovison vison	mink_Netherlands_5	mink_Netherlands_2
EPI_ISL_523065	B.1.8	Neovison vison	mink_Netherlands_5	mink_Netherlands_2
EPI_ISL_523067	B.1.8	Neovison vison	mink_Netherlands_5	mink_Netherlands_2
EPI_ISL_523069	B.1.8	Neovison vison	mink_Netherlands_5	mink_Netherlands_2
EPI_ISL_523071	B.1.8	Neovison vison	mink_Netherlands_5	mink_Netherlands_2
EPI_ISL_523074	B.1.22	Neovison vison	mink_Netherlands_4	mink_Netherlands_3
EPI_ISL_523079	B.1.22	Neovison vison	mink_Netherlands_4	mink_Netherlands_3
EPI_ISL_523087	B.1.22	Neovison vison	mink_Netherlands_4	mink_Netherlands_3
EPI_ISL_523099	B.1.22	Neovison vison	mink_Netherlands_4	mink_Netherlands_3
EPI_ISL_523106	B.1.22	Neovison vison	mink_Netherlands_4	mink_Netherlands_3
EPI_ISL_523113	B.1.8	Neovison vison	mink_Netherlands_5	mink_Netherlands_2
EPI_ISL_577756	B.1.22	Neovison vison	mink_Netherlands_4	mink_Netherlands_3
EPI_ISL_577770	B.1.22	Neovison vison	mink_Netherlands_4	mink_Netherlands_3
EPI_ISL_577783	B.1.22	Neovison vison	mink_Netherlands_4	mink_Netherlands_3
EPI_ISL_577784	B.1.22	Neovison vison	mink_Netherlands_4	mink_Netherlands_3
EPI_ISL_577809	B.1.8	Neovison vison	mink_Netherlands_5	mink_Netherlands_2
EPI_ISL_641396	B.1.1.298	Neovison vison	mink_Denmark_5	mink_Denmark_1
EPI_ISL_641397	B.1.1.298	Neovison vison	mink_Denmark_5	mink_Denmark_1
EPI_ISL_641400	B.1.1.298	Neovison vison	mink_Denmark_5	mink_Denmark_1
EPI_ISL_641402	B.1.1.298	Neovison vison	mink_Denmark_5	mink_Denmark_1
EPI_ISL_641405	B.1.1.298	Neovison vison	mink_Denmark_5	mink_Denmark_1
EPI_ISL_641409	B.1.1.298	Neovison vison	mink_Denmark_5	mink_Denmark_1
EPI_ISL_641440	B.1.1.298	Neovison vison	mink_Denmark_5	mink_Denmark_1
EPI_ISL_641478	B.1.1.298	Neovison vison	mink_Denmark_5	mink_Denmark_1
EPI_ISL_641492	B.1.1.298	Neovison vison	mink_Denmark_5	mink_Denmark_1
EPI_ISL_641513	B.1.1.298	Neovison vison	mink_Denmark_5	mink_Denmark_1
EPI_ISL_683069	B.1.1.298	Neovison vison	mink_Denmark_5	mink_Denmark_1
EPI_ISL_683086	B.1.1.298	Neovison vison	mink_Denmark_5	mink_Denmark_1
EPI_ISL_683121	B.1.1.298	Neovison vison	mink_Denmark_5	mink_Denmark_1
EPI_ISL_683275	B.1.1.298	Neovison vison	mink_Denmark_5	mink_Denmark_1
EPI_ISL_851060	B.1	Neovison vison	mink_Lithuania_1	mink_Lithuania_1
EPI_ISL_925309	B.1	Neovison vison	mink_USA_2	mink_USA_4
EPI_ISL_925310	B.1	Neovison vison	mink_USA_2	mink_USA_4
EPI_ISL_925311	B.1	Neovison vison	mink_USA_2	mink_USA_4
EPI_ISL_925312	B.1	Neovison vison	mink_USA_2	mink_USA_4
EPI_ISL_925313	B.1	Neovison vison	mink_USA_2	mink_USA_4
EPI_ISL_925314	B.1	Neovison vison	mink_USA_2	mink_USA_4
EPI_ISL_925315	B.1	Neovison vison	mink_USA_2	mink_USA_4
EPI_ISL_925316	B.1	Neovison vison	mink_USA_2	mink_USA_4
EPI_ISL_925317	B.1	Neovison vison	mink_USA_2	mink_USA_4
EPI_ISL_925318	B.1	Neovison vison	mink_USA_2	mink_USA_4
EPI_ISL_925319	B.1	Neovison vison	mink_USA_2	mink_USA_4
EPI_ISL_925320	B.1	Neovison vison	mink_USA_2	mink_USA_4
EPI_ISL_925321	B.1	Neovison vison	mink_USA_2	mink_USA_4
EPI_ISL_925322	B.1	Neovison vison	mink_USA_2	mink_USA_4
EPI_ISL_925323	B.1	Neovison vison	mink_USA_2	mink_USA_4
EPI_ISL_925324	B.1	Neovison vison	mink_USA_2	mink_USA_4
EPI_ISL_925325	B.1	Neovison vison	mink_USA_2	mink_USA_4
EPI_ISL_925326	B.1.505	Neovison vison	mink_USA_5	mink_USA_4
EPI_ISL_925327	B.1	Neovison vison	mink_USA_2	mink_USA_4
EPI_ISL_925328	B.1	Neovison vison	mink_USA_2	mink_USA_4
EPI_ISL_925329	B.1	Neovison vison	mink_USA_2	mink_USA_4
EPI_ISL_925330	B.1	Neovison vison	mink_USA_2	mink_USA_4
EPI_ISL_925331	B.1	Neovison vison	mink_USA_2	mink_USA_4
EPI_ISL_925332	B.1	Neovison vison	mink_USA_2	mink_USA_4
EPI_ISL_925333	B.1	Neovison vison	mink_USA_2	mink_USA_4
EPI_ISL_925334	B.1	Neovison vison	mink_USA_2	mink_USA_4
EPI_ISL_925335	B.1	Neovison vison	mink_USA_2	mink_USA_4
EPI_ISL_925336	B.1	Neovison vison	mink_USA_2	mink_USA_4
EPI_ISL_925337	B.1	Neovison vison	mink_USA_2	mink_USA_4
EPI_ISL_925338	B.1	Neovison vison	mink_USA_2	mink_USA_4
EPI_ISL_925339	B.1	Neovison vison	mink_USA_2	mink_USA_4
EPI_ISL_925340	B.1	Neovison vison	mink_USA_2	mink_USA_4
EPI_ISL_925341	B.1	Neovison vison	mink_USA_2	mink_USA_4
EPI_ISL_925342	B.1	Neovison vison	mink_USA_2	mink_USA_4
EPI_ISL_925343	B.1	Neovison vison	mink_USA_2	mink_USA_4
EPI_ISL_925344	B.1	Neovison vison	mink_USA_2	mink_USA_4
EPI_ISL_925345	B.1	Neovison vison	mink_USA_2	mink_USA_4
EPI_ISL_925346	B.1	Neovison vison	mink_USA_2	mink_USA_4
EPI_ISL_925347	B.1	Neovison vison	mink_USA_2	mink_USA_4
EPI_ISL_925348	B.1	Neovison vison	mink_USA_2	mink_USA_4
EPI_ISL_925349	B.1	Neovison vison	mink_USA_2	mink_USA_4
EPI_ISL_925350	B.1	Neovison vison	mink_USA_2	mink_USA_4
EPI_ISL_925351	B.1	Neovison vison	mink_USA_2	mink_USA_4
EPI_ISL_925352	B.1	Neovison vison	mink_USA_2	mink_USA_4
EPI_ISL_925353	B.1	Neovison vison	mink_USA_2	mink_USA_4
EPI_ISL_925354	B.1	Neovison vison	mink_USA_2	mink_USA_4
EPI_ISL_925355	B.1	Neovison vison	mink_USA_2	mink_USA_4
EPI_ISL_925356	B.1	Neovison vison	mink_USA_2	mink_USA_4
EPI_ISL_925357	B.1	Neovison vison	mink_USA_2	mink_USA_4
EPI_ISL_925358	B.1	Neovison vison	mink_USA_2	mink_USA_4
EPI_ISL_925359	B.1	Neovison vison	mink_USA_2	mink_USA_4
EPI_ISL_925360	B.1	Neovison vison	mink_USA_2	mink_USA_4
EPI_ISL_984307	B.1.1.464	Neovison vison	mink_Poland_4	mink_Poland_2
EPI_ISL_1014949	B.1	Neovison vison	mink_USA_2	mink_USA_3
EPI_ISL_1014950	B.1	Neovison vison	mink_USA_2	mink_USA_3
EPI_ISL_1014951	B.1	Neovison vison	mink_USA_2	mink_USA_3
EPI_ISL_1014952	B.1	Neovison vison	mink_USA_2	mink_USA_3
EPI_ISL_1014956	B.1	Neovison vison	mink_USA_2	mink_USA_3
EPI_ISL_1014957	B.1	Neovison vison	mink_USA_2	mink_USA_3
EPI_ISL_1014958	B.1	Neovison vison	mink_USA_2	mink_USA_3
EPI_ISL_1014959	B.1	Neovison vison	mink_USA_2	mink_USA_3
EPI_ISL_1014960	B.1	Neovison vison	mink_USA_2	mink_USA_3
EPI_ISL_1014961	B.1	Neovison vison	mink_USA_2	mink_USA_3
EPI_ISL_1014962	B.1	Neovison vison	mink_USA_2	mink_USA_3
EPI_ISL_1014963	B.1	Neovison vison	mink_USA_2	mink_USA_3
EPI_ISL_1014964	B.1	Neovison vison	mink_USA_2	mink_USA_3
EPI_ISL_1014965	B.1	Neovison vison	mink_USA_2	mink_USA_3
EPI_ISL_1014966	B.1	Neovison vison	mink_USA_2	mink_USA_3
EPI_ISL_1014967	B.1	Neovison vison	mink_USA_2	mink_USA_3
EPI_ISL_1014968	B.1	Neovison vison	mink_USA_2	mink_USA_3
EPI_ISL_1014969	B.1	Neovison vison	mink_USA_2	mink_USA_3
EPI_ISL_1014971	B.1	Neovison vison	mink_USA_2	mink_USA_3
EPI_ISL_1014972	B.1	Neovison vison	mink_USA_2	mink_USA_3
EPI_ISL_1014973	B.1	Neovison vison	mink_USA_2	mink_USA_3
EPI_ISL_1014974	B.1	Neovison vison	mink_USA_2	mink_USA_3
EPI_ISL_1014976	B.1	Neovison vison	mink_USA_2	mink_USA_3
EPI_ISL_1014977	B.1	Neovison vison	mink_USA_2	mink_USA_3
EPI_ISL_1014978	B.1	Neovison vison	mink_USA_2	mink_USA_3
EPI_ISL_1014979	B.1	Neovison vison	mink_USA_2	mink_USA_3
EPI_ISL_1014980	B.1	Neovison vison	mink_USA_2	mink_USA_3
EPI_ISL_1014981	B.1	Neovison vison	mink_USA_2	mink_USA_3
EPI_ISL_1014982	B.1	Neovison vison	mink_USA_2	mink_USA_3
EPI_ISL_1014983	B.1	Neovison vison	mink_USA_2	mink_USA_3
EPI_ISL_1014985	B.1	Neovison vison	mink_USA_2	mink_USA_3
EPI_ISL_1014986	B.1	Neovison vison	mink_USA_2	mink_USA_3
EPI_ISL_1014987	B.1	Neovison vison	mink_USA_2	mink_USA_3
EPI_ISL_9936846	B.1	Neovison vison	mink_USA_2	mink_USA_2
EPI_ISL_9936857	B.1	Neovison vison	mink_USA_2	mink_USA_1
EPI_ISL_9936871	B.1	Neovison vison	mink_USA_2	mink_USA_2
EPI_ISL_9936876	B.1	Neovison vison	mink_USA_2	mink_USA_2
EPI_ISL_9936877	B.1	Neovison vison	mink_USA_2	mink_USA_2
EPI_ISL_9936886	B.1	Neovison vison	mink_USA_2	mink_USA_2
EPI_ISL_9936894	B.1	Neovison vison	mink_USA_2	mink_USA_2
EPI_ISL_9936957	B.1	Neovison vison	mink_USA_2	mink_USA_1
EPI_ISL_9936961	B.1	Neovison vison	mink_USA_2	mink_USA_1
EPI_ISL_9936943	B.1	Neovison vison	mink_USA_2	mink_USA_1
EPI_ISL_9936913	B.1	Neovison vison	mink_USA_2	mink_USA_2
EPI_ISL_9936918	B.1	Neovison vison	mink_USA_2	mink_USA_2
EPI_ISL_9936911	B.1	Neovison vison	mink_USA_2	mink_USA_2
EPI_ISL_9936912	B.1	Neovison vison	mink_USA_2	mink_USA_2
EPI_ISL_9936916	B.1	Neovison vison	mink_USA_2	mink_USA_2
EPI_ISL_9936915	B.1	Neovison vison	mink_USA_2	mink_USA_2
EPI_ISL_9936928	B.1	Neovison vison	mink_USA_2	mink_USA_1
EPI_ISL_9936935	B.1	Neovison vison	mink_USA_2	mink_USA_1
EPI_ISL_9936937	B.1	Neovison vison	mink_USA_2	mink_USA_1
EPI_ISL_9936939	B.1	Neovison vison	mink_USA_2	mink_USA_1
EPI_ISL_9936948	AU.1	Neovison vison	mink_USA_1	mink_USA_1
EPI_ISL_9936955	B.1	Neovison vison	mink_USA_2	mink_USA_1
EPI_ISL_9936844	B.1	Neovison vison	mink_USA_2	mink_USA_1
EPI_ISL_9936866	B.1	Neovison vison	mink_USA_2	mink_USA_2
EPI_ISL_9936878	B.1	Neovison vison	mink_USA_2	mink_USA_2
EPI_ISL_9936898	B.1	Neovison vison	mink_USA_2	mink_USA_2
EPI_ISL_9936897	B.1	Neovison vison	mink_USA_2	mink_USA_2
EPI_ISL_9936893	B.1	Neovison vison	mink_USA_2	mink_USA_2
EPI_ISL_9936905	B.1	Neovison vison	mink_USA_2	mink_USA_2
EPI_ISL_9936888	B.1	Neovison vison	mink_USA_2	mink_USA_2
EPI_ISL_9936881	B.1	Neovison vison	mink_USA_2	mink_USA_2
EPI_ISL_9936909	B.1	Neovison vison	mink_USA_2	mink_USA_2
EPI_ISL_9936925	B.1	Neovison vison	mink_USA_2	mink_USA_1
EPI_ISL_9936883	B.1	Neovison vison	mink_USA_2	mink_USA_2
EPI_ISL_9936882	B.1	Neovison vison	mink_USA_2	mink_USA_2
EPI_ISL_9936921	B.1	Neovison vison	mink_USA_2	mink_USA_1
EPI_ISL_9936889	B.1	Neovison vison	mink_USA_2	mink_USA_2
EPI_ISL_9936887	B.1	Neovison vison	mink_USA_2	mink_USA_2
EPI_ISL_9936865	B.1	Neovison vison	mink_USA_2	mink_USA_1
EPI_ISL_9936932	B.1	Neovison vison	mink_USA_2	mink_USA_1
EPI_ISL_9936890	B.1	Neovison vison	mink_USA_2	mink_USA_2
EPI_ISL_9936847	B.1	Neovison vison	mink_USA_2	mink_USA_2
EPI_ISL_9936854	B.1	Neovison vison	mink_USA_2	mink_USA_1
EPI_ISL_9936864	B.1	Neovison vison	mink_USA_2	mink_USA_1
EPI_ISL_9936869	B.1	Neovison vison	mink_USA_2	mink_USA_2
EPI_ISL_9936900	B.1	Neovison vison	mink_USA_2	mink_USA_2
EPI_ISL_9936901	B.1	Neovison vison	mink_USA_2	mink_USA_2
EPI_ISL_9936875	B.1	Neovison vison	mink_USA_2	mink_USA_2
EPI_ISL_9936849	B.1	Neovison vison	mink_USA_2	mink_USA_1
EPI_ISL_9936910	B.1	Neovison vison	mink_USA_2	mink_USA_2
EPI_ISL_9936927	B.1	Neovison vison	mink_USA_2	mink_USA_1
EPI_ISL_9936926	B.1	Neovison vison	mink_USA_2	mink_USA_1
EPI_ISL_9936919	B.1	Neovison vison	mink_USA_2	mink_USA_2
EPI_ISL_9936922	B.1	Neovison vison	mink_USA_2	mink_USA_1
EPI_ISL_9936923	B.1	Neovison vison	mink_USA_2	mink_USA_1
EPI_ISL_9936931	B.1	Neovison vison	mink_USA_2	mink_USA_1
EPI_ISL_9936933	B.1	Neovison vison	mink_USA_2	mink_USA_1
EPI_ISL_9936930	B.1	Neovison vison	mink_USA_2	mink_USA_1
EPI_ISL_9936942	B.1	Neovison vison	mink_USA_2	mink_USA_1
EPI_ISL_9936944	B.1	Neovison vison	mink_USA_2	mink_USA_1
EPI_ISL_9936947	AU.1	Neovison vison	mink_USA_1	mink_USA_1
EPI_ISL_9936941	B.1	Neovison vison	mink_USA_2	mink_USA_1
EPI_ISL_9936949	B.1	Neovison vison	mink_USA_2	mink_USA_1
EPI_ISL_9936967	B.1	Neovison vison	mink_USA_2	mink_USA_2
EPI_ISL_9936954	B.1	Neovison vison	mink_USA_2	mink_USA_1
EPI_ISL_9936964	B.1	Neovison vison	mink_USA_2	mink_USA_2
EPI_ISL_9936850	B.1	Neovison vison	mink_USA_2	mink_USA_1
EPI_ISL_9936965	B.1	Neovison vison	mink_USA_2	mink_USA_2
EPI_ISL_9936848	B.1	Neovison vison	mink_USA_2	mink_USA_2
EPI_ISL_9936966	B.1	Neovison vison	mink_USA_2	mink_USA_2
EPI_ISL_9936859	B.1	Neovison vison	mink_USA_2	mink_USA_1
EPI_ISL_9936862	B.1	Neovison vison	mink_USA_2	mink_USA_1
EPI_ISL_9936856	B.1	Neovison vison	mink_USA_2	mink_USA_1
EPI_ISL_9936863	B.1	Neovison vison	mink_USA_2	mink_USA_1
EPI_ISL_9936867	B.1	Neovison vison	mink_USA_2	mink_USA_2
EPI_ISL_9936872	B.1	Neovison vison	mink_USA_2	mink_USA_2
EPI_ISL_9936868	B.1	Neovison vison	mink_USA_2	mink_USA_2
EPI_ISL_9936873	B.1	Neovison vison	mink_USA_2	mink_USA_2
EPI_ISL_8564593	B.1.177.60	Neovison vison	mink_Latvia_2	mink_Latvia_2
EPI_ISL_8564594	B.1.177.60	Neovison vison	mink_Latvia_2	mink_Latvia_2
EPI_ISL_8564592	B.1.177.60	Neovison vison	mink_Latvia_2	mink_Latvia_2
EPI_ISL_9936895	B.1	Neovison vison	mink_USA_2	mink_USA_2
EPI_ISL_9936874	B.1	Neovison vison	mink_USA_2	mink_USA_2
EPI_ISL_9936879	B.1	Neovison vison	mink_USA_2	mink_USA_2
EPI_ISL_9936884	B.1	Neovison vison	mink_USA_2	mink_USA_2
EPI_ISL_9936892	B.1	Neovison vison	mink_USA_2	mink_USA_2
EPI_ISL_9936880	B.1	Neovison vison	mink_USA_2	mink_USA_2
EPI_ISL_9936896	B.1	Neovison vison	mink_USA_2	mink_USA_2
EPI_ISL_9936891	B.1	Neovison vison	mink_USA_2	mink_USA_2
EPI_ISL_9936902	B.1	Neovison vison	mink_USA_2	mink_USA_2
EPI_ISL_9936906	B.1	Neovison vison	mink_USA_2	mink_USA_2
EPI_ISL_9936904	B.1.515	Neovison vison	mink_USA_6	mink_USA_2
EPI_ISL_9936907	B.1	Neovison vison	mink_USA_2	mink_USA_2
EPI_ISL_8564591	B.1.177.60	Neovison vison	mink_Latvia_2	mink_Latvia_2
EPI_ISL_2896213	B.1	Neovison vison	mink_USA_2	mink_USA_2
EPI_ISL_2141680	B.1.177.60	Neovison vison	mink_Latvia_2	mink_Latvia_2
EPI_ISL_2141682	B.1.177.60	Neovison vison	mink_Latvia_2	mink_Latvia_2
EPI_ISL_2141683	B.1.177.60	Neovison vison	mink_Latvia_2	mink_Latvia_2
EPI_ISL_2141685	B.1.177.60	Neovison vison	mink_Latvia_2	mink_Latvia_2
EPI_ISL_2141686	B.1.177.60	Neovison vison	mink_Latvia_2	mink_Latvia_2
EPI_ISL_2141761	B.1.177.60	Neovison vison	mink_Latvia_2	mink_Latvia_2
EPI_ISL_2141898	B.1.177.60	Neovison vison	mink_Latvia_2	mink_Latvia_2
EPI_ISL_2141899	B.1.177.60	Neovison vison	mink_Latvia_2	mink_Latvia_2
EPI_ISL_2141902	B.1.177.60	Neovison vison	mink_Latvia_2	mink_Latvia_2
EPI_ISL_2141903	B.1.177.60	Neovison vison	mink_Latvia_2	mink_Latvia_2
EPI_ISL_2141904	B.1.177.60	Neovison vison	mink_Latvia_2	mink_Latvia_2
EPI_ISL_2141905	B.1.177.60	Neovison vison	mink_Latvia_2	mink_Latvia_2
EPI_ISL_2141906	B.1.177.60	Neovison vison	mink_Latvia_2	mink_Latvia_2
EPI_ISL_2141907	B.1.177.60	Neovison vison	mink_Latvia_2	mink_Latvia_2
EPI_ISL_2141908	B.1.177.60	Neovison vison	mink_Latvia_2	mink_Latvia_2
EPI_ISL_2141910	B.1.177.60	Neovison vison	mink_Latvia_2	mink_Latvia_2
EPI_ISL_2834689	B.1	Neovison vison	mink_USA_2	mink_USA_2
EPI_ISL_2834690	B.1	Neovison vison	mink_USA_2	mink_USA_2
EPI_ISL_2834691	B.1	Neovison vison	mink_USA_2	mink_USA_2
EPI_ISL_2834692	B.1.234	Neovison vison	mink_USA_4	mink_USA_2
EPI_ISL_2834693	B.1	Neovison vison	mink_USA_2	mink_USA_2
EPI_ISL_2834695	B.1	Neovison vison	mink_USA_2	mink_USA_2
EPI_ISL_2834696	B.1	Neovison vison	mink_USA_2	mink_USA_4
EPI_ISL_2834697	B.1	Neovison vison	mink_USA_2	mink_USA_4
EPI_ISL_2834698	B.1	Neovison vison	mink_USA_2	mink_USA_3
EPI_ISL_2834699	B.1	Neovison vison	mink_USA_2	mink_USA_3
EPI_ISL_2834700	B.1	Neovison vison	mink_USA_2	mink_USA_3
EPI_ISL_2834701	B.1	Neovison vison	mink_USA_2	mink_USA_3
EPI_ISL_2834702	B.1	Neovison vison	mink_USA_2	mink_USA_3
EPI_ISL_2834937	B.1	Neovison vison	mink_USA_2	mink_USA_1
EPI_ISL_2834938	B.1	Neovison vison	mink_USA_2	mink_USA_1
EPI_ISL_2834940	B.1	Neovison vison	mink_USA_2	mink_USA_2
EPI_ISL_2834942	B.1	Neovison vison	mink_USA_2	mink_USA_2
EPI_ISL_2834943	B.1	Neovison vison	mink_USA_2	mink_USA_2
EPI_ISL_2834944	B.1	Neovison vison	mink_USA_2	mink_USA_2
EPI_ISL_2834945	B.1	Neovison vison	mink_USA_2	mink_USA_2
EPI_ISL_8175130	B.1.177.60	Neovison vison	mink_Latvia_2	mink_Latvia_2
EPI_ISL_2896203	B.1	Neovison vison	mink_USA_2	mink_USA_1
EPI_ISL_2896204	B.1	Neovison vison	mink_USA_2	mink_USA_1
EPI_ISL_2896205	B.1	Neovison vison	mink_USA_2	mink_USA_1
EPI_ISL_2896206	B.1	Neovison vison	mink_USA_2	mink_USA_1
EPI_ISL_2896207	B.1	Neovison vison	mink_USA_2	mink_USA_1
EPI_ISL_2896208	B.1	Neovison vison	mink_USA_2	mink_USA_1
EPI_ISL_2896209	B.1	Neovison vison	mink_USA_2	mink_USA_1
EPI_ISL_2896210	B.1	Neovison vison	mink_USA_2	mink_USA_1
EPI_ISL_2896211	B.1	Neovison vison	mink_USA_2	mink_USA_2
EPI_ISL_2896212	B.1	Neovison vison	mink_USA_2	mink_USA_2
EPI_ISL_6425287	B.1.311	Odocoileus virginianus	deer_USA_20	deer_USA_3
EPI_ISL_5804750	B.1.2	Odocoileus virginianus	deer_USA_17	deer_USA_2
EPI_ISL_4847029	B.1.582	Odocoileus virginianus	deer_USA_21	deer_USA_1
EPI_ISL_4847030	B.1.582	Odocoileus virginianus	deer_USA_21	deer_USA_1
EPI_ISL_9414678	BA.1	Odocoileus virginianus	deer_USA_22	deer_USA_7
EPI_ISL_5804716	B.1.311	Odocoileus virginianus	deer_USA_20	deer_USA_3
EPI_ISL_5804717	B.1.311	Odocoileus virginianus	deer_USA_20	deer_USA_3
EPI_ISL_5804718	B.1.311	Odocoileus virginianus	deer_USA_20	deer_USA_3
EPI_ISL_5804719	B.1.311	Odocoileus virginianus	deer_USA_20	deer_USA_3
EPI_ISL_5804720	B.1.311	Odocoileus virginianus	deer_USA_20	deer_USA_3
EPI_ISL_5804722	B.1.311	Odocoileus virginianus	deer_USA_20	deer_USA_3
EPI_ISL_5804723	B.1.311	Odocoileus virginianus	deer_USA_20	deer_USA_3
EPI_ISL_5804724	B.1.311	Odocoileus virginianus	deer_USA_20	deer_USA_3
EPI_ISL_5804725	B.1.311	Odocoileus virginianus	deer_USA_20	deer_USA_3
EPI_ISL_5804726	B.1.311	Odocoileus virginianus	deer_USA_20	deer_USA_3
EPI_ISL_5804728	B.1.311	Odocoileus virginianus	deer_USA_20	deer_USA_3
EPI_ISL_5804729	B.1	Odocoileus virginianus	deer_USA_16	Unassigned
EPI_ISL_5804730	B.1	Odocoileus virginianus	deer_USA_16	Unassigned
EPI_ISL_5804731	B.1.234	Odocoileus virginianus	deer_USA_18	deer_USA_4
EPI_ISL_5804732	B.1.234	Odocoileus virginianus	deer_USA_18	deer_USA_4
EPI_ISL_5804733	B.1.234	Odocoileus virginianus	deer_USA_18	deer_USA_4
EPI_ISL_5804734	B.1.234	Odocoileus virginianus	deer_USA_18	deer_USA_4
EPI_ISL_5804735	B.1.264	Odocoileus virginianus	deer_USA_19	Unassigned
EPI_ISL_5804736	B.1	Odocoileus virginianus	deer_USA_16	Unassigned
EPI_ISL_5804737	B.1	Odocoileus virginianus	deer_USA_16	deer_USA_5
EPI_ISL_5804738	B.1	Odocoileus virginianus	deer_USA_16	deer_USA_5
EPI_ISL_5804739	B.1	Odocoileus virginianus	deer_USA_16	deer_USA_5
EPI_ISL_5804740	B.1	Odocoileus virginianus	deer_USA_16	deer_USA_5
EPI_ISL_5804741	B.1.2	Odocoileus virginianus	deer_USA_17	deer_USA_5
EPI_ISL_5804742	B.1.2	Odocoileus virginianus	deer_USA_17	deer_USA_2
EPI_ISL_5804743	B.1.311	Odocoileus virginianus	deer_USA_20	deer_USA_3
EPI_ISL_5804744	None	Odocoileus virginianus	deer_USA_24	deer_USA_2
EPI_ISL_5804745	B.1.2	Odocoileus virginianus	deer_USA_17	deer_USA_2
EPI_ISL_5804746	B.1.2	Odocoileus virginianus	deer_USA_17	deer_USA_2
EPI_ISL_5804747	B.1.2	Odocoileus virginianus	deer_USA_17	deer_USA_2
EPI_ISL_5804748	B.1	Odocoileus virginianus	deer_USA_16	deer_USA_2
EPI_ISL_5804749	B.1.2	Odocoileus virginianus	deer_USA_17	deer_USA_2
EPI_ISL_5804751	B.1.311	Odocoileus virginianus	deer_USA_20	deer_USA_3
EPI_ISL_5804752	B.1.234	Odocoileus virginianus	deer_USA_18	deer_USA_4
EPI_ISL_5804753	B.1.234	Odocoileus virginianus	deer_USA_18	deer_USA_4
EPI_ISL_5804754	B.1.2	Odocoileus virginianus	deer_USA_17	deer_USA_2
EPI_ISL_5804755	B.1.2	Odocoileus virginianus	deer_USA_17	deer_USA_2
EPI_ISL_5804756	B.1.2	Odocoileus virginianus	deer_USA_17	deer_USA_2
EPI_ISL_5804757	B.1.2	Odocoileus virginianus	deer_USA_17	deer_USA_2
EPI_ISL_5804758	B.1.2	Odocoileus virginianus	deer_USA_17	deer_USA_2
EPI_ISL_5804759	B.1.2	Odocoileus virginianus	deer_USA_17	deer_USA_2
EPI_ISL_5804760	B.1.2	Odocoileus virginianus	deer_USA_17	deer_USA_2
EPI_ISL_5804761	B.1.2	Odocoileus virginianus	deer_USA_17	deer_USA_2
EPI_ISL_5804762	B.1.2	Odocoileus virginianus	deer_USA_17	deer_USA_2
EPI_ISL_5804763	None	Odocoileus virginianus	deer_USA_24	deer_USA_2
EPI_ISL_5804764	B.1.2	Odocoileus virginianus	deer_USA_17	deer_USA_2
EPI_ISL_5804765	B.1.311	Odocoileus virginianus	deer_USA_20	deer_USA_3
EPI_ISL_5804766	B.1.2	Odocoileus virginianus	deer_USA_17	deer_USA_2
EPI_ISL_5804767	B.1.2	Odocoileus virginianus	deer_USA_17	deer_USA_2
EPI_ISL_5804768	B.1.2	Odocoileus virginianus	deer_USA_17	deer_USA_2
EPI_ISL_5804769	B.1.2	Odocoileus virginianus	deer_USA_17	deer_USA_2
EPI_ISL_5804770	B.1.2	Odocoileus virginianus	deer_USA_17	deer_USA_2
EPI_ISL_5804771	B.1.2	Odocoileus virginianus	deer_USA_17	deer_USA_2
EPI_ISL_5804772	B.1.2	Odocoileus virginianus	deer_USA_17	deer_USA_2
EPI_ISL_5804773	B.1.2	Odocoileus virginianus	deer_USA_17	deer_USA_2
EPI_ISL_5804774	B.1.311	Odocoileus virginianus	deer_USA_20	deer_USA_3
EPI_ISL_5804775	B.1.2	Odocoileus virginianus	deer_USA_17	deer_USA_2
EPI_ISL_5804776	B.1.2	Odocoileus virginianus	deer_USA_17	deer_USA_2
EPI_ISL_5804777	B.1.2	Odocoileus virginianus	deer_USA_17	deer_USA_2
EPI_ISL_5804778	B.1.2	Odocoileus virginianus	deer_USA_17	deer_USA_2
EPI_ISL_5804779	B.1.2	Odocoileus virginianus	deer_USA_17	deer_USA_2
EPI_ISL_5804780	B.1.2	Odocoileus virginianus	deer_USA_17	deer_USA_2
EPI_ISL_5804781	B.1.2	Odocoileus virginianus	deer_USA_17	deer_USA_2
EPI_ISL_5804782	B.1.2	Odocoileus virginianus	deer_USA_17	deer_USA_2
EPI_ISL_5804783	B.1.2	Odocoileus virginianus	deer_USA_17	deer_USA_2
EPI_ISL_5804784	B.1.2	Odocoileus virginianus	deer_USA_17	deer_USA_2
EPI_ISL_5804785	B.1.2	Odocoileus virginianus	deer_USA_17	deer_USA_2
EPI_ISL_5804786	B.1.2	Odocoileus virginianus	deer_USA_17	deer_USA_2
EPI_ISL_5804787	B.1.2	Odocoileus virginianus	deer_USA_17	deer_USA_2
EPI_ISL_9428788	BA.1.1	Odocoileus virginianus	deer_USA_23	deer_USA_7
EPI_ISL_9414680	BA.1	Odocoileus virginianus	deer_USA_22	deer_USA_7
EPI_ISL_9414679	BA.1	Odocoileus virginianus	deer_USA_22	deer_USA_7
EPI_ISL_9347715	AY.3	Odocoileus virginianus	deer_USA_12	deer_USA_8
EPI_ISL_9347726	AY.44	Odocoileus virginianus	deer_USA_13	deer_USA_8
EPI_ISL_9347727	AY.25	Odocoileus virginianus	deer_USA_11	deer_USA_8
EPI_ISL_9347713	AY.54	Odocoileus virginianus	deer_USA_14	deer_USA_8
EPI_ISL_9347728	AY.103	Odocoileus virginianus	deer_USA_8	deer_USA_8
EPI_ISL_9347716	AY.119	Odocoileus virginianus	deer_USA_10	deer_USA_8
EPI_ISL_9347718	AY.107	Odocoileus virginianus	deer_USA_9	deer_USA_8
EPI_ISL_9347712	AY.100	Odocoileus virginianus	deer_USA_7	deer_USA_8
EPI_ISL_9347725	AY.103	Odocoileus virginianus	deer_USA_8	deer_USA_8
EPI_ISL_9388142	AY.25	Odocoileus virginianus	deer_USA_11	deer_USA_8
EPI_ISL_9388141	AY.3	Odocoileus virginianus	deer_USA_12	deer_USA_8
EPI_ISL_9388143	AY.25	Odocoileus virginianus	deer_USA_11	deer_USA_8
EPI_ISL_9388144	AY.100	Odocoileus virginianus	deer_USA_7	deer_USA_8
EPI_ISL_9654523	AY.88	Odocoileus virginianus	deer_USA_15	deer_USA_8
EPI_ISL_9651352	AY.103	Odocoileus virginianus	deer_USA_8	deer_USA_8
EPI_ISL_9650712	AY.103	Odocoileus virginianus	deer_USA_8	deer_USA_8
EPI_ISL_9654019	AY.88	Odocoileus virginianus	deer_USA_15	deer_USA_8
EPI_ISL_5804721	B.1.311	Odocoileus virginianus	deer_USA_20	deer_USA_3
