# Supplementary material for: Transmission of SARS-CoV-2 from humans to animals and potential host adaptation
Source: Nat Commun. 2022 May 27;13:2988. doi: 10.1038/s41467-022-30698-6 (PMC9142586; doi:10.1038/s41467-022-30698-6)
Supplement: Supplementary file 4 — Supplementary Data 1-13 [file 41467_2022_30698_MOESM4_ESM.zip › supplementary_data/Supplementary_Data_9_all_mink.n22381.background2.csv]

accession_id	collection_date	loc1	loc2	loc3	host	clade	pango_lineage	variant	aa_substitutions	submission_date	is_low_coverage?	location
EPI_ISL_3050754	2020-08-11	Europe	Denmark		Neovison vison	GR	B.1.1.298			2021-07-23		Europe / Denmark
EPI_ISL_3050756	2020-08-13	Europe	Denmark		Neovison vison	GR	B.1.1.298			2021-07-23		Europe / Denmark
EPI_ISL_3050757	2020-08-13	Europe	Denmark		Neovison vison	GR	B.1.1.298			2021-07-23		Europe / Denmark
EPI_ISL_3050764	2020-08-24	Europe	Denmark		Neovison vison	GR	B.1.1.298			2021-07-23		Europe / Denmark
EPI_ISL_3218557	2021-06-16	Europe	Poland		Neovison vison	GR	B.1.1.464			2021-08-03		Europe / Poland
EPI_ISL_577791	2020-08-27	Europe	Netherlands	Limburg	Neovison vison	GH	B.1.22			2020-10-13		Europe / Netherlands
EPI_ISL_4548647	2021-07-06	Europe	Latvia		Neovison vison	GV	B.1.177.60			2021-09-27		Europe / Latvia
EPI_ISL_4548648	2021-07-01	Europe	Latvia		Neovison vison	GV	B.1.177.60			2021-09-27		Europe / Latvia
EPI_ISL_4548649	2021-07-01	Europe	Latvia		Neovison vison	GV	B.1.177.60			2021-09-27		Europe / Latvia
EPI_ISL_4548650	2021-07-06	Europe	Latvia		Neovison vison	GV	B.1.177.60			2021-09-27		Europe / Latvia
EPI_ISL_7721854	2021-11-22	Europe	Poland	Kuyavian-Pomeranian	Neovison vison	GK	AY.43	VOC Delta GK (B.1.617.2+AY.*) first detected in India		2021-12-16		Europe / Poland
EPI_ISL_2834694	2020-10-29	North America	USA	Utah	Neovison vison	G	B.1			2021-07-06		North America / USA
EPI_ISL_2834939	2020-09-14	North America	USA	Utah	Neovison vison	G	B.1			2021-07-06		North America / USA
EPI_ISL_2834941	2020-09-14	North America	USA	Utah	Neovison vison	G	B.1			2021-07-06		North America / USA
EPI_ISL_8527347	2021-10-13	Europe	Latvia		Neovison vison	GV	B.1.177.60			2022-01-10		Europe / Latvia
EPI_ISL_8527352	2021-10-07	Europe	Latvia		Neovison vison	GV	B.1.177.60			2022-01-10		Europe / Latvia
EPI_ISL_8527349	2021-10-07	Europe	Latvia		Neovison vison	GV	B.1.177.60			2022-01-10		Europe / Latvia
EPI_ISL_984305	2021-01-27	Europe	Poland	Pomorskie	Neovison vison	GR	B.1.1.464			2021-02-13		Europe / Poland
EPI_ISL_1392906	2020-11-15	Europe	France	Ile de France	Neovison vison	GH	B.1.160			2021-03-29		Europe / France
EPI_ISL_683074	2020-11-02	Europe	Denmark		Neovison vison	GR	B.1.1.298			2020-12-09		Europe / Denmark
EPI_ISL_683316	2020-10-14	Europe	Denmark		Neovison vison	GR	B.1.1.298			2020-12-09		Europe / Denmark
EPI_ISL_683302	2020-10-15	Europe	Denmark		Neovison vison	GR	B.1.1.298			2020-12-09		Europe / Denmark
EPI_ISL_683077	2020-11-02	Europe	Denmark		Neovison vison	GR	B.1.1.298			2020-12-09		Europe / Denmark
EPI_ISL_683134	2020-11-10	Europe	Denmark		Neovison vison	GR	B.1.1.298			2020-12-09		Europe / Denmark
EPI_ISL_683073	2020-11-02	Europe	Denmark		Neovison vison	GR	B.1.1.298			2020-12-09		Europe / Denmark
EPI_ISL_683193	2020-10-28	Europe	Denmark		Neovison vison	GR	B.1.1.298			2020-12-09		Europe / Denmark
EPI_ISL_683196	2020-10-28	Europe	Denmark		Neovison vison	GR	B.1.1.298			2020-12-09		Europe / Denmark
EPI_ISL_683195	2020-10-28	Europe	Denmark		Neovison vison	GR	B.1.1.298			2020-12-09		Europe / Denmark
EPI_ISL_683179	2020-11-13	Europe	Denmark		Neovison vison	GR	B.1.1.298			2020-12-09		Europe / Denmark
EPI_ISL_683173	2020-11-14	Europe	Denmark		Neovison vison	GR	B.1.1.298			2020-12-09		Europe / Denmark
EPI_ISL_683289	2020-10-19	Europe	Denmark		Neovison vison	GR	B.1.1.298			2020-12-09		Europe / Denmark
EPI_ISL_683288	2020-10-19	Europe	Denmark		Neovison vison	GR	B.1.1.298			2020-12-09		Europe / Denmark
EPI_ISL_683281	2020-10-16	Europe	Denmark		Neovison vison	GR	B.1.1.298			2020-12-09		Europe / Denmark
EPI_ISL_683283	2020-10-16	Europe	Denmark		Neovison vison	GR	B.1.1.298			2020-12-09		Europe / Denmark
EPI_ISL_683039	2020-11-03	Europe	Denmark		Neovison vison	GR	B.1.1.298			2020-12-09		Europe / Denmark
EPI_ISL_683162	2020-11-16	Europe	Denmark		Neovison vison	GR	B.1.1.298			2020-12-09		Europe / Denmark
EPI_ISL_683159	2020-11-10	Europe	Denmark		Neovison vison	GR	B.1.1.298			2020-12-09		Europe / Denmark
EPI_ISL_683153	2020-11-10	Europe	Denmark		Neovison vison	GR	B.1.1.298			2020-12-09		Europe / Denmark
EPI_ISL_683156	2020-11-10	Europe	Denmark		Neovison vison	GR	B.1.1.298			2020-12-09		Europe / Denmark
EPI_ISL_683152	2020-11-10	Europe	Denmark		Neovison vison	GR	B.1.1.298			2020-12-09		Europe / Denmark
EPI_ISL_683151	2020-11-10	Europe	Denmark		Neovison vison	GR	B.1.1.298			2020-12-09		Europe / Denmark
EPI_ISL_683147	2020-11-10	Europe	Denmark		Neovison vison	GR	B.1.1.298			2020-12-09		Europe / Denmark
EPI_ISL_683025	2020-11-04	Europe	Denmark		Neovison vison	G	B.1.536			2020-12-09		Europe / Denmark
EPI_ISL_683142	2020-11-10	Europe	Denmark		Neovison vison	GR	B.1.1.298			2020-12-09		Europe / Denmark
EPI_ISL_683144	2020-11-10	Europe	Denmark		Neovison vison	GR	B.1.1.298			2020-12-09		Europe / Denmark
EPI_ISL_683141	2020-11-10	Europe	Denmark		Neovison vison	GR	B.1.1.298			2020-12-09		Europe / Denmark
EPI_ISL_683019	2020-11-05	Europe	Denmark		Neovison vison	GR	B.1.1.298			2020-12-09		Europe / Denmark
EPI_ISL_683131	2020-11-10	Europe	Denmark		Neovison vison	GR	B.1.1.298			2020-12-09		Europe / Denmark
EPI_ISL_683226	2020-10-22	Europe	Denmark		Neovison vison	GR	B.1.1.298			2020-12-09		Europe / Denmark
EPI_ISL_1265359	2020-06-02	Europe	Netherlands	Limburg	Neovison vison	G	B.1.8			2021-03-17		Europe / Netherlands
EPI_ISL_1265357	2020-06-02	Europe	Netherlands	Limburg	Neovison vison	G	B.1.8			2021-03-17		Europe / Netherlands
EPI_ISL_8144460		Europe	Latvia		Neovison vison	GR	B.1.1.464			2021-12-28		Europe / Latvia
EPI_ISL_8175133		Europe	Latvia		Neovison vison	GV	B.1.177.60			2021-12-29		Europe / Latvia
EPI_ISL_8144462		Europe	Latvia		Neovison vison	GR	B.1.1.464			2021-12-28		Europe / Latvia
EPI_ISL_8174953	2021-07-29	Europe	Latvia		Neovison vison	G	B.1.177.60			2021-12-29		Europe / Latvia
EPI_ISL_8514997	2021-09-23	Europe	Latvia		Neovison vison	GV	B.1.177.60			2022-01-09		Europe / Latvia
EPI_ISL_8514995	2021-09-29	Europe	Latvia		Neovison vison	GV	B.1.177.60			2022-01-09		Europe / Latvia
EPI_ISL_8514994	2021-09-29	Europe	Latvia		Neovison vison	GV	B.1.177.60			2022-01-09		Europe / Latvia
EPI_ISL_8514996	2021-09-29	Europe	Latvia		Neovison vison	GV	B.1.177.60			2022-01-09		Europe / Latvia
EPI_ISL_8514993	2021-09-29	Europe	Latvia		Neovison vison	GV	B.1.177.60			2022-01-09		Europe / Latvia
EPI_ISL_8693915	2021-12-01	Europe	Poland	Greater Poland Voivodeship	Neovison vison	GK	AY.43	VOC Delta GK (B.1.617.2+AY.*) first detected in India		2022-01-14		Europe / Poland
EPI_ISL_8693816	2021-11-30	Europe	Poland	West Pomeranian Voivodeship	Neovison vison	GK	AY.43	VOC Delta GK (B.1.617.2+AY.*) first detected in India		2022-01-14		Europe / Poland
EPI_ISL_8693906	2021-11-30	Europe	Poland	West Pomeranian Voivodeship	Neovison vison	GK	AY.43	VOC Delta GK (B.1.617.2+AY.*) first detected in India		2022-01-14		Europe / Poland
EPI_ISL_8693911	2021-11-30	Europe	Poland	West Pomeranian Voivodeship	Neovison vison	GK	AY.43	VOC Delta GK (B.1.617.2+AY.*) first detected in India		2022-01-14		Europe / Poland
EPI_ISL_8693914	2021-12-01	Europe	Poland	Greater Poland Voivodeship	Neovison vison	GK	AY.43	VOC Delta GK (B.1.617.2+AY.*) first detected in India		2022-01-14		Europe / Poland
EPI_ISL_8693913	2021-12-01	Europe	Poland	Greater Poland Voivodeship	Neovison vison	GK	AY.43	VOC Delta GK (B.1.617.2+AY.*) first detected in India		2022-01-14		Europe / Poland
EPI_ISL_8693912	2021-11-30	Europe	Poland	West Pomeranian Voivodeship	Neovison vison	GK	AY.43	VOC Delta GK (B.1.617.2+AY.*) first detected in India		2022-01-14		Europe / Poland
EPI_ISL_577750	2020-08-08	Europe	Netherlands	Noord-Brabant	Neovison vison	L	B.11			2020-10-13		Europe / Netherlands
EPI_ISL_577752	2020-08-08	Europe	Netherlands	Noord-Brabant	Neovison vison	L	B.11			2020-10-13		Europe / Netherlands
EPI_ISL_577753	2020-08-08	Europe	Netherlands	Noord-Brabant	Neovison vison	L	B.11			2020-10-13		Europe / Netherlands
EPI_ISL_683087	2020-10-30	Europe	Denmark		Neovison vison	GR	B.1.1.298			2020-12-09		Europe / Denmark
EPI_ISL_683119	2020-11-09	Europe	Denmark		Neovison vison	GR	B.1.1.298			2020-12-09		Europe / Denmark
EPI_ISL_683138	2020-11-10	Europe	Denmark		Neovison vison	GR	B.1.1.298			2020-12-09		Europe / Denmark
EPI_ISL_683188	2020-10-28	Europe	Denmark		Neovison vison	GR	B.1.1.298			2020-12-09		Europe / Denmark
EPI_ISL_683189	2020-10-28	Europe	Denmark		Neovison vison	GR	B.1.1.298			2020-12-09		Europe / Denmark
EPI_ISL_683246	2020-10-21	Europe	Denmark		Neovison vison	GR	B.1.1.298			2020-12-09		Europe / Denmark
EPI_ISL_683248	2020-10-21	Europe	Denmark		Neovison vison	GR	B.1.1.298			2020-12-09		Europe / Denmark
EPI_ISL_683270	2020-10-16	Europe	Denmark		Neovison vison	GR	B.1.1.298			2020-12-09		Europe / Denmark
EPI_ISL_683272	2020-10-19	Europe	Denmark		Neovison vison	GR	B.1.1.298			2020-12-09		Europe / Denmark
EPI_ISL_683273	2020-10-19	Europe	Denmark		Neovison vison	GV	B.1			2020-12-09		Europe / Denmark
EPI_ISL_683280	2020-10-16	Europe	Denmark		Neovison vison	GR	B.1.1.298			2020-12-09		Europe / Denmark
EPI_ISL_683298	2020-10-15	Europe	Denmark		Neovison vison	GR	B.1.1.298			2020-12-09		Europe / Denmark
EPI_ISL_683299	2020-10-15	Europe	Denmark		Neovison vison	GR	B.1.1.298			2020-12-09		Europe / Denmark
EPI_ISL_683309	2020-10-15	Europe	Denmark		Neovison vison	GR	B.1.1.298			2020-12-09		Europe / Denmark
EPI_ISL_683319	2020-10-14	Europe	Denmark		Neovison vison	GR	B.1.1.298			2020-12-09		Europe / Denmark
EPI_ISL_683320	2020-10-14	Europe	Denmark		Neovison vison	GR	B.1.1.298			2020-12-09		Europe / Denmark
EPI_ISL_683321	2020-10-14	Europe	Denmark		Neovison vison	GR	B.1.1.298			2020-12-09		Europe / Denmark
EPI_ISL_1527630	2020-11-24	North America	USA	Oregon	Neovison vison	GH	B.1.2			2021-04-09		North America / USA
EPI_ISL_1527631	2020-11-24	North America	USA	Oregon	Neovison vison	GH	B.1.2			2021-04-09		North America / USA
EPI_ISL_1527632	2020-11-24	North America	USA	Oregon	Neovison vison	GH	B.1.2			2021-04-09		North America / USA
EPI_ISL_1527633	2020-11-24	North America	USA	Oregon	Neovison vison	GH	B.1.2			2021-04-09		North America / USA
EPI_ISL_683243	2020-10-21	Europe	Denmark		Neovison vison	GR	B.1.1.298			2020-12-09		Europe / Denmark
EPI_ISL_683085	2020-11-02	Europe	Denmark		Neovison vison	GR	B.1.1.298			2020-12-09		Europe / Denmark
EPI_ISL_683271	2020-10-16	Europe	Denmark		Neovison vison	GR	B.1.1.298			2020-12-09		Europe / Denmark
EPI_ISL_683172	2020-11-14	Europe	Denmark		Neovison vison	GR	B.1.1.298			2020-12-09		Europe / Denmark
EPI_ISL_683307	2020-10-15	Europe	Denmark		Neovison vison	GR	B.1.1.298			2020-12-09		Europe / Denmark
EPI_ISL_683306	2020-10-15	Europe	Denmark		Neovison vison	GR	B.1.1.298			2020-12-09		Europe / Denmark
EPI_ISL_683247	2020-10-21	Europe	Denmark		Neovison vison	GR	B.1.1.298			2020-12-09		Europe / Denmark
EPI_ISL_8564584		Europe	Latvia		Neovison vison	GR	B.1.1.464			2022-01-11		Europe / Latvia
EPI_ISL_8564587	2021-07-15	Europe	Latvia		Neovison vison	GV	B.1.177.60			2022-01-11		Europe / Latvia
EPI_ISL_1265361	2020-05-30	Europe	Netherlands	Noord-Brabant	Neovison vison	GH	B.1.22			2021-03-17		Europe / Netherlands
EPI_ISL_1265363	2020-05-31	Europe	Netherlands	Noord-Brabant	Neovison vison	GH	B.1.22			2021-03-17		Europe / Netherlands
EPI_ISL_1265354	2020-05-30	Europe	Netherlands	Noord-Brabant	Neovison vison	GH	B.1.22			2021-03-17		Europe / Netherlands
EPI_ISL_1265367	2020-06-08	Europe	Netherlands	Noord-Brabant	Neovison vison	L	B.11			2021-03-17		Europe / Netherlands
EPI_ISL_1265358	2020-06-02	Europe	Netherlands	Limburg	Neovison vison	G	B.1.8			2021-03-17		Europe / Netherlands
EPI_ISL_1265356	2020-05-26	Europe	Netherlands	Noord-Brabant	Neovison vison	G	B.1.8			2021-03-17		Europe / Netherlands
EPI_ISL_1265355	2020-05-26	Europe	Netherlands	Noord-Brabant	Neovison vison	G	B.1.8			2021-03-17		Europe / Netherlands
EPI_ISL_1265366	2020-06-08	Europe	Netherlands	Noord-Brabant	Neovison vison	L	B.11			2021-03-17		Europe / Netherlands
EPI_ISL_1265364	2020-05-31	Europe	Netherlands	Noord-Brabant	Neovison vison	GH	B.1.22			2021-03-17		Europe / Netherlands
EPI_ISL_1265360	2020-05-30	Europe	Netherlands	Noord-Brabant	Neovison vison	GH	B.1.22			2021-03-17		Europe / Netherlands
EPI_ISL_1265362	2020-05-31	Europe	Netherlands	Noord-Brabant	Neovison vison	GH	B.1.22			2021-03-17		Europe / Netherlands
EPI_ISL_1265365	2020-06-08	Europe	Netherlands	Noord-Brabant	Neovison vison	L	B.11			2021-03-17		Europe / Netherlands
EPI_ISL_9640065	2021-12-20	Europe	Poland	Lubelskie Voivodeship	Neovison vison	GK	AY.122	VOC Delta GK (B.1.617.2+AY.*) first detected in India		2022-02-08		Europe / Poland
EPI_ISL_9640059	2021-12-20	Europe	Poland	Pomorskie Voivodeship	Neovison vison	GK	B.1.617.2	VOC Delta GK (B.1.617.2+AY.*) first detected in India		2022-02-08		Europe / Poland
EPI_ISL_431778	2020-04-24	Europe	Netherlands	Noord-Brabant	Neovison vison	G	B.1.8			2020-04-28		Europe / Netherlands
EPI_ISL_447624	2020-04-29	Europe	Netherlands	Noord-Brabant	Neovison vison	G	B.1.8			2020-05-12		Europe / Netherlands
EPI_ISL_447625	2020-04-29	Europe	Netherlands	Noord-Brabant	Neovison vison	G	B.1.8			2020-05-12		Europe / Netherlands
EPI_ISL_447626	2020-04-29	Europe	Netherlands	Noord-Brabant	Neovison vison	G	B.1.8			2020-05-12		Europe / Netherlands
EPI_ISL_447627	2020-04-29	Europe	Netherlands	Noord-Brabant	Neovison vison	L	B.11			2020-05-12		Europe / Netherlands
EPI_ISL_447628	2020-04-29	Europe	Netherlands	Noord-Brabant	Neovison vison	L	B.11			2020-05-12		Europe / Netherlands
EPI_ISL_447629	2020-04-29	Europe	Netherlands	Noord-Brabant	Neovison vison	L	B.11			2020-05-12		Europe / Netherlands
EPI_ISL_447630	2020-04-29	Europe	Netherlands	Noord-Brabant	Neovison vison	L	B.11			2020-05-12		Europe / Netherlands
EPI_ISL_447631	2020-04-25	Europe	Netherlands	Noord-Brabant	Neovison vison	L	B.11			2020-05-12		Europe / Netherlands
EPI_ISL_447632	2020-04-28	Europe	Netherlands	Noord-Brabant	Neovison vison	L	B.11			2020-05-12		Europe / Netherlands
EPI_ISL_447633	2020-05-06	Europe	Netherlands	Noord-Brabant	Neovison vison	G	B.1.8			2020-05-12		Europe / Netherlands
EPI_ISL_447634	2020-05-06	Europe	Netherlands	Noord-Brabant	Neovison vison	G	B.1.8			2020-05-12		Europe / Netherlands
EPI_ISL_522987	2020-06-07	Europe	Netherlands	Noord-Brabant	Neovison vison	L	B.11			2020-08-26		Europe / Netherlands
EPI_ISL_522988	2020-06-07	Europe	Netherlands	Noord-Brabant	Neovison vison	L	B.11			2020-08-26		Europe / Netherlands
EPI_ISL_522994	2020-04-28	Europe	Netherlands	Noord-Brabant	Neovison vison	G	B.1.8			2020-08-26		Europe / Netherlands
EPI_ISL_522996	2020-06-07	Europe	Netherlands	Noord-Brabant	Neovison vison	G	B.1			2020-08-26		Europe / Netherlands
EPI_ISL_522997	2020-04-28	Europe	Netherlands	Noord-Brabant	Neovison vison	G	B.1.8			2020-08-26		Europe / Netherlands
EPI_ISL_522998	2020-06-07	Europe	Netherlands	Noord-Brabant	Neovison vison	G	B.1			2020-08-26		Europe / Netherlands
EPI_ISL_523000	2020-04-28	Europe	Netherlands	Noord-Brabant	Neovison vison	G	B.1.8			2020-08-26		Europe / Netherlands
EPI_ISL_523001	2020-04-28	Europe	Netherlands	Noord-Brabant	Neovison vison	G	B.1.8			2020-08-26		Europe / Netherlands
EPI_ISL_523002	2020-04-28	Europe	Netherlands	Noord-Brabant	Neovison vison	G	B.1.8			2020-08-26		Europe / Netherlands
EPI_ISL_523004	2020-04-28	Europe	Netherlands	Noord-Brabant	Neovison vison	G	B.1.8			2020-08-26		Europe / Netherlands
EPI_ISL_523006	2020-06-07	Europe	Netherlands	Limburg	Neovison vison	G	B.1.8			2020-08-26		Europe / Netherlands
EPI_ISL_523008	2020-06-07	Europe	Netherlands	Limburg	Neovison vison	G	B.1.8			2020-08-26		Europe / Netherlands
EPI_ISL_523009	2020-06-07	Europe	Netherlands	Limburg	Neovison vison	G	B.1.8			2020-08-26		Europe / Netherlands
EPI_ISL_523014	2020-06-14	Europe	Netherlands	Noord-Brabant	Neovison vison	G	B.1.8			2020-08-26		Europe / Netherlands
EPI_ISL_523015	2020-06-14	Europe	Netherlands	Noord-Brabant	Neovison vison	G	B.1.8			2020-08-26		Europe / Netherlands
EPI_ISL_523016	2020-04-28	Europe	Netherlands	Noord-Brabant	Neovison vison	G	B.1.8			2020-08-26		Europe / Netherlands
EPI_ISL_523018	2020-06-14	Europe	Netherlands	Noord-Brabant	Neovison vison	GH	B.1.22			2020-08-26		Europe / Netherlands
EPI_ISL_523019	2020-06-14	Europe	Netherlands	Noord-Brabant	Neovison vison	GH	B.1.22			2020-08-26		Europe / Netherlands
EPI_ISL_523023	2020-06-21	Europe	Netherlands	Noord-Brabant	Neovison vison	L	B.11			2020-08-26		Europe / Netherlands
EPI_ISL_523025	2020-06-21	Europe	Netherlands	Noord-Brabant	Neovison vison	L	B.11			2020-08-26		Europe / Netherlands
EPI_ISL_523026	2020-06-21	Europe	Netherlands	Noord-Brabant	Neovison vison	L	B.11			2020-08-26		Europe / Netherlands
EPI_ISL_523027	2020-06-21	Europe	Netherlands	Noord-Brabant	Neovison vison	L	B.11			2020-08-26		Europe / Netherlands
EPI_ISL_523028	2020-04-28	Europe	Netherlands	Noord-Brabant	Neovison vison	G	B.1.8			2020-08-26		Europe / Netherlands
EPI_ISL_523029	2020-06-21	Europe	Netherlands	Noord-Brabant	Neovison vison	G	B.1.8			2020-08-26		Europe / Netherlands
EPI_ISL_523030	2020-06-21	Europe	Netherlands	Noord-Brabant	Neovison vison	G	B.1.8			2020-08-26		Europe / Netherlands
EPI_ISL_523031	2020-06-21	Europe	Netherlands	Noord-Brabant	Neovison vison	G	B.1.8			2020-08-26		Europe / Netherlands
EPI_ISL_523033	2020-06-21	Europe	Netherlands	Noord-Brabant	Neovison vison	G	B.1.8			2020-08-26		Europe / Netherlands
EPI_ISL_523034	2020-04-28	Europe	Netherlands	Noord-Brabant	Neovison vison	G	B.1.8			2020-08-26		Europe / Netherlands
EPI_ISL_523035	2020-07-02	Europe	Netherlands	Noord-Brabant	Neovison vison	GH	B.1.22			2020-08-26		Europe / Netherlands
EPI_ISL_523037	2020-07-02	Europe	Netherlands	Noord-Brabant	Neovison vison	GH	B.1.22			2020-08-26		Europe / Netherlands
EPI_ISL_523038	2020-07-02	Europe	Netherlands	Noord-Brabant	Neovison vison	GH	B.1.22			2020-08-26		Europe / Netherlands
EPI_ISL_523041	2020-07-04	Europe	Netherlands	Noord-Brabant	Neovison vison	L	B.11			2020-08-26		Europe / Netherlands
EPI_ISL_523042	2020-07-04	Europe	Netherlands	Noord-Brabant	Neovison vison	L	B.11			2020-08-26		Europe / Netherlands
EPI_ISL_523043	2020-07-04	Europe	Netherlands	Noord-Brabant	Neovison vison	L	B.11			2020-08-26		Europe / Netherlands
EPI_ISL_523045	2020-07-04	Europe	Netherlands	Noord-Brabant	Neovison vison	L	B.11			2020-08-26		Europe / Netherlands
EPI_ISL_523046	2020-04-28	Europe	Netherlands	Noord-Brabant	Neovison vison	G	B.1.8			2020-08-26		Europe / Netherlands
EPI_ISL_523049	2020-07-05	Europe	Netherlands	Noord-Brabant	Neovison vison	L	B.11			2020-08-26		Europe / Netherlands
EPI_ISL_523050	2020-07-05	Europe	Netherlands	Noord-Brabant	Neovison vison	L	B.11			2020-08-26		Europe / Netherlands
EPI_ISL_523052	2020-07-09	Europe	Netherlands	Noord-Brabant	Neovison vison	G	B.1.8			2020-08-26		Europe / Netherlands
EPI_ISL_523053	2020-07-09	Europe	Netherlands	Noord-Brabant	Neovison vison	G	B.1.8			2020-08-26		Europe / Netherlands
EPI_ISL_523054	2020-07-09	Europe	Netherlands	Limburg	Neovison vison	G	B.1.8			2020-08-26		Europe / Netherlands
EPI_ISL_523055	2020-07-09	Europe	Netherlands	Limburg	Neovison vison	G	B.1.8			2020-08-26		Europe / Netherlands
EPI_ISL_523056	2020-07-09	Europe	Netherlands	Limburg	Neovison vison	G	B.1.8			2020-08-26		Europe / Netherlands
EPI_ISL_523057	2020-07-09	Europe	Netherlands	Limburg	Neovison vison	G	B.1.8			2020-08-26		Europe / Netherlands
EPI_ISL_523059	2020-07-09	Europe	Netherlands	Limburg	Neovison vison	G	B.1.8			2020-08-26		Europe / Netherlands
EPI_ISL_523060	2020-07-09	Europe	Netherlands	Noord-Brabant	Neovison vison	G	B.1.8			2020-08-26		Europe / Netherlands
EPI_ISL_523061	2020-07-09	Europe	Netherlands	Noord-Brabant	Neovison vison	G	B.1.8			2020-08-26		Europe / Netherlands
EPI_ISL_523063	2020-07-09	Europe	Netherlands	Noord-Brabant	Neovison vison	G	B.1.8			2020-08-26		Europe / Netherlands
EPI_ISL_523064	2020-07-09	Europe	Netherlands	Limburg	Neovison vison	G	B.1.8			2020-08-26		Europe / Netherlands
EPI_ISL_523066	2020-07-09	Europe	Netherlands	Noord-Brabant	Neovison vison	G	B.1.8			2020-08-26		Europe / Netherlands
EPI_ISL_523070	2020-04-27	Europe	Netherlands	Noord-Brabant	Neovison vison	L	B.11			2020-08-26		Europe / Netherlands
EPI_ISL_523075	2020-04-27	Europe	Netherlands	Noord-Brabant	Neovison vison	L	B.11			2020-08-26		Europe / Netherlands
EPI_ISL_523076	2020-07-14	Europe	Netherlands	Noord-Brabant	Neovison vison	GH	B.1.22			2020-08-26		Europe / Netherlands
EPI_ISL_523077	2020-07-14	Europe	Netherlands	Noord-Brabant	Neovison vison	GH	B.1.22			2020-08-26		Europe / Netherlands
EPI_ISL_523080	2020-07-14	Europe	Netherlands	Noord-Brabant	Neovison vison	GH	B.1.22			2020-08-26		Europe / Netherlands
EPI_ISL_523081	2020-07-14	Europe	Netherlands	Noord-Brabant	Neovison vison	GH	B.1.22			2020-08-26		Europe / Netherlands
EPI_ISL_523082	2020-07-14	Europe	Netherlands	Noord-Brabant	Neovison vison	GH	B.1.22			2020-08-26		Europe / Netherlands
EPI_ISL_523083	2020-07-26	Europe	Netherlands	Noord-Brabant	Neovison vison	G	B.1.149			2020-08-26		Europe / Netherlands
EPI_ISL_523084	2020-07-26	Europe	Netherlands	Noord-Brabant	Neovison vison	L	B.11			2020-08-26		Europe / Netherlands
EPI_ISL_523085	2020-04-27	Europe	Netherlands	Noord-Brabant	Neovison vison	L	B.11			2020-08-26		Europe / Netherlands
EPI_ISL_523086	2020-07-29	Europe	Netherlands	Noord-Brabant	Neovison vison	GH	B.1.22			2020-08-26		Europe / Netherlands
EPI_ISL_523091	2020-05-06	Europe	Netherlands	Noord-Brabant	Neovison vison	G	B.1.8			2020-08-26		Europe / Netherlands
EPI_ISL_523092	2020-05-06	Europe	Netherlands	Noord-Brabant	Neovison vison	G	B.1.8			2020-08-26		Europe / Netherlands
EPI_ISL_523093	2020-05-06	Europe	Netherlands	Noord-Brabant	Neovison vison	G	B.1.8			2020-08-26		Europe / Netherlands
EPI_ISL_523094	2020-05-06	Europe	Netherlands	Noord-Brabant	Neovison vison	G	B.1.8			2020-08-26		Europe / Netherlands
EPI_ISL_523095	2020-05-06	Europe	Netherlands	Noord-Brabant	Neovison vison	G	B.1.8			2020-08-26		Europe / Netherlands
EPI_ISL_523096	2020-05-06	Europe	Netherlands	Noord-Brabant	Neovison vison	G	B.1.8			2020-08-26		Europe / Netherlands
EPI_ISL_523097	2020-05-30	Europe	Netherlands	Noord-Brabant	Neovison vison	L	B.11			2020-08-26		Europe / Netherlands
EPI_ISL_523098	2020-05-30	Europe	Netherlands	Noord-Brabant	Neovison vison	GH	B.1.22			2020-08-26		Europe / Netherlands
EPI_ISL_523100	2020-05-30	Europe	Netherlands	Noord-Brabant	Neovison vison	GH	B.1.22			2020-08-26		Europe / Netherlands
EPI_ISL_523101	2020-05-30	Europe	Netherlands	Noord-Brabant	Neovison vison	GH	B.1.22			2020-08-26		Europe / Netherlands
EPI_ISL_523103	2020-05-30	Europe	Netherlands	Noord-Brabant	Neovison vison	GH	B.1.22			2020-08-26		Europe / Netherlands
EPI_ISL_523104	2020-05-30	Europe	Netherlands	Noord-Brabant	Neovison vison	GH	B.1.22			2020-08-26		Europe / Netherlands
EPI_ISL_523105	2020-05-30	Europe	Netherlands	Noord-Brabant	Neovison vison	GH	B.1.22			2020-08-26		Europe / Netherlands
EPI_ISL_523108	2020-05-30	Europe	Netherlands	Noord-Brabant	Neovison vison	GH	B.1.22			2020-08-26		Europe / Netherlands
EPI_ISL_523109	2020-05-30	Europe	Netherlands	Noord-Brabant	Neovison vison	GH	B.1.22			2020-08-26		Europe / Netherlands
EPI_ISL_523110	2020-05-30	Europe	Netherlands	Noord-Brabant	Neovison vison	GH	B.1.22			2020-08-26		Europe / Netherlands
EPI_ISL_523111	2020-05-30	Europe	Netherlands	Noord-Brabant	Neovison vison	GH	B.1.22			2020-08-26		Europe / Netherlands
EPI_ISL_523112	2020-05-30	Europe	Netherlands	Noord-Brabant	Neovison vison	GH	B.1.22			2020-08-26		Europe / Netherlands
EPI_ISL_523114	2020-06-01	Europe	Netherlands	Limburg	Neovison vison	G	B.1.8			2020-08-26		Europe / Netherlands
EPI_ISL_523115	2020-06-01	Europe	Netherlands	Limburg	Neovison vison	G	B.1.8			2020-08-26		Europe / Netherlands
EPI_ISL_523116	2020-06-01	Europe	Netherlands	Limburg	Neovison vison	L	B.11			2020-08-26		Europe / Netherlands
EPI_ISL_523117	2020-06-01	Europe	Netherlands	Limburg	Neovison vison	G	B.1.8			2020-08-26		Europe / Netherlands
EPI_ISL_523118	2020-06-01	Europe	Netherlands	Limburg	Neovison vison	G	B.1.8			2020-08-26		Europe / Netherlands
EPI_ISL_523119	2020-06-03	Europe	Netherlands	Noord-Brabant	Neovison vison	GH	B.1.22			2020-08-26		Europe / Netherlands
EPI_ISL_577749	2020-08-08	Europe	Netherlands	Noord-Brabant	Neovison vison	G	B.1.8			2020-10-13		Europe / Netherlands
EPI_ISL_577754	2020-08-08	Europe	Netherlands	Noord-Brabant	Neovison vison	L	B.11			2020-10-13		Europe / Netherlands
EPI_ISL_577755	2020-08-12	Europe	Netherlands	Limburg	Neovison vison	GH	B.1.22			2020-10-13		Europe / Netherlands
EPI_ISL_577758	2020-08-12	Europe	Netherlands	Limburg	Neovison vison	GH	B.1.22			2020-10-13		Europe / Netherlands
EPI_ISL_577764	2020-08-17	Europe	Netherlands	Noord-Brabant	Neovison vison	G	B.1.8			2020-10-13		Europe / Netherlands
EPI_ISL_577767	2020-08-17	Europe	Netherlands	Noord-Brabant	Neovison vison	G	B.1.8			2020-10-13		Europe / Netherlands
EPI_ISL_577768	2020-08-18	Europe	Netherlands	Limburg	Neovison vison	GH	B.1.22			2020-10-13		Europe / Netherlands
EPI_ISL_577771	2020-08-18	Europe	Netherlands	Limburg	Neovison vison	GH	B.1.22			2020-10-13		Europe / Netherlands
EPI_ISL_577772	2020-08-18	Europe	Netherlands	Noord-Brabant	Neovison vison	G	B.1.8			2020-10-13		Europe / Netherlands
EPI_ISL_577773	2020-08-18	Europe	Netherlands	Noord-Brabant	Neovison vison	G	B.1.8			2020-10-13		Europe / Netherlands
EPI_ISL_577774	2020-08-18	Europe	Netherlands	Noord-Brabant	Neovison vison	G	B.1.8			2020-10-13		Europe / Netherlands
EPI_ISL_577775	2020-08-18	Europe	Netherlands	Noord-Brabant	Neovison vison	G	B.1.8			2020-10-13		Europe / Netherlands
EPI_ISL_577776	2020-08-18	Europe	Netherlands	Noord-Brabant	Neovison vison	G	B.1.8			2020-10-13		Europe / Netherlands
EPI_ISL_577781	2020-08-20	Europe	Netherlands	Noord-Brabant	Neovison vison	G	B.1.8			2020-10-13		Europe / Netherlands
EPI_ISL_577785	2020-08-24	Europe	Netherlands	Limburg	Neovison vison	GH	B.1.22			2020-10-13		Europe / Netherlands
EPI_ISL_577786	2020-08-24	Europe	Netherlands	Limburg	Neovison vison	GH	B.1.22			2020-10-13		Europe / Netherlands
EPI_ISL_577787	2020-08-25	Europe	Netherlands	Noord-Brabant	Neovison vison	G	B.1.8			2020-10-13		Europe / Netherlands
EPI_ISL_577797	2020-09-01	Europe	Netherlands	Noord-Brabant	Neovison vison	G	B.1.8			2020-10-13		Europe / Netherlands
EPI_ISL_577798	2020-09-01	Europe	Netherlands	Noord-Brabant	Neovison vison	G	B.1.8			2020-10-13		Europe / Netherlands
EPI_ISL_577799	2020-09-02	Europe	Netherlands	Noord-Brabant	Neovison vison	G	B.1.8			2020-10-13		Europe / Netherlands
EPI_ISL_577800	2020-09-02	Europe	Netherlands	Noord-Brabant	Neovison vison	G	B.1.8			2020-10-13		Europe / Netherlands
EPI_ISL_577801	2020-09-02	Europe	Netherlands	Noord-Brabant	Neovison vison	G	B.1.8			2020-10-13		Europe / Netherlands
EPI_ISL_577802	2020-09-02	Europe	Netherlands	Noord-Brabant	Neovison vison	GH	B.1.22			2020-10-13		Europe / Netherlands
EPI_ISL_577803	2020-09-02	Europe	Netherlands	Noord-Brabant	Neovison vison	GH	B.1.22			2020-10-13		Europe / Netherlands
EPI_ISL_577805	2020-09-02	Europe	Netherlands	Noord-Brabant	Neovison vison	G	B.1.8			2020-10-13		Europe / Netherlands
EPI_ISL_577808	2020-09-02	Europe	Netherlands	Noord-Brabant	Neovison vison	G	B.1.8			2020-10-13		Europe / Netherlands
EPI_ISL_577810	2020-09-04	Europe	Netherlands	Noord-Brabant	Neovison vison	G	B.1.8			2020-10-13		Europe / Netherlands
EPI_ISL_577813	2020-09-04	Europe	Netherlands	Noord-Brabant	Neovison vison	G	B.1.8			2020-10-13		Europe / Netherlands
EPI_ISL_577825	2020-09-15	Europe	Netherlands	Noord-Brabant	Neovison vison	G	B.1.8			2020-10-13		Europe / Netherlands
EPI_ISL_626340	2020-06-18	Europe	Denmark		Neovison vison	GR	B.1.1.298			2020-08-22		Europe / Denmark
EPI_ISL_626341	2020-06-29	Europe	Denmark		Neovison vison	GR	B.1.1.298			2020-08-22		Europe / Denmark
EPI_ISL_626342	2020-06-14	Europe	Denmark		Neovison vison	GR	B.1.1.298			2020-08-22		Europe / Denmark
EPI_ISL_626343	2020-06-14	Europe	Denmark		Neovison vison	GR	B.1.1.298			2020-08-22		Europe / Denmark
EPI_ISL_626344	2020-06-14	Europe	Denmark		Neovison vison	GR	B.1.1.298			2020-08-22		Europe / Denmark
EPI_ISL_626345	2020-06-14	Europe	Denmark		Neovison vison	GR	B.1.1.298			2020-08-22		Europe / Denmark
EPI_ISL_626346	2020-06-29	Europe	Denmark		Neovison vison	GR	B.1.1.298			2020-08-22		Europe / Denmark
EPI_ISL_626347	2020-06-14	Europe	Denmark		Neovison vison	GR	B.1.1.298			2020-08-22		Europe / Denmark
EPI_ISL_626348	2020-06-29	Europe	Denmark		Neovison vison	GR	B.1.1.298			2020-08-22		Europe / Denmark
EPI_ISL_626349	2020-06-17	Europe	Denmark		Neovison vison	GR	B.1.1.298			2020-08-22		Europe / Denmark
EPI_ISL_626350	2020-06-17	Europe	Denmark		Neovison vison	GR	B.1.1.298			2020-08-22		Europe / Denmark
EPI_ISL_626351	2020-06-17	Europe	Denmark		Neovison vison	GR	B.1.1.298			2020-08-22		Europe / Denmark
EPI_ISL_632428	2020-09-23	Europe	Netherlands	Noord-Brabant	Neovison vison	G	B.1.8			2020-11-11		Europe / Netherlands
EPI_ISL_632429	2020-09-23	Europe	Netherlands	Noord-Brabant	Neovison vison	G	B.1.8			2020-11-11		Europe / Netherlands
EPI_ISL_632430	2020-09-23	Europe	Netherlands	Noord-Brabant	Neovison vison	G	B.1.8			2020-11-11		Europe / Netherlands
EPI_ISL_632434	2020-10-05	Europe	Netherlands	Noord-Brabant	Neovison vison	G	B.1.8			2020-11-11		Europe / Netherlands
EPI_ISL_632435	2020-10-05	Europe	Netherlands	Noord-Brabant	Neovison vison	G	B.1.8			2020-11-11		Europe / Netherlands
EPI_ISL_632436	2020-10-05	Europe	Netherlands	Noord-Brabant	Neovison vison	G	B.1.8			2020-11-11		Europe / Netherlands
EPI_ISL_632437	2020-10-05	Europe	Netherlands	Noord-Brabant	Neovison vison	G	B.1.8			2020-11-11		Europe / Netherlands
EPI_ISL_632438	2020-10-05	Europe	Netherlands	Noord-Brabant	Neovison vison	G	B.1.8			2020-11-11		Europe / Netherlands
EPI_ISL_632439	2020-10-14	Europe	Netherlands	Noord-Brabant	Neovison vison	G	B.1.8			2020-11-11		Europe / Netherlands
EPI_ISL_632450	2020-09-22	Europe	Netherlands	Noord-Brabant	Neovison vison	G	B.1.8			2020-11-11		Europe / Netherlands
EPI_ISL_632451	2020-09-22	Europe	Netherlands	Noord-Brabant	Neovison vison	G	B.1.8			2020-11-11		Europe / Netherlands
EPI_ISL_632452	2020-09-23	Europe	Netherlands	Noord-Brabant	Neovison vison	G	B.1.8			2020-11-11		Europe / Netherlands
EPI_ISL_632453	2020-09-23	Europe	Netherlands	Noord-Brabant	Neovison vison	G	B.1.8			2020-11-11		Europe / Netherlands
EPI_ISL_632454	2020-09-23	Europe	Netherlands	Noord-Brabant	Neovison vison	G	B.1.8			2020-11-11		Europe / Netherlands
EPI_ISL_632455	2020-09-23	Europe	Netherlands	Noord-Brabant	Neovison vison	G	B.1.8			2020-11-11		Europe / Netherlands
EPI_ISL_632456	2020-09-28	Europe	Netherlands	Noord-Brabant	Neovison vison	G	B.1.8			2020-11-11		Europe / Netherlands
EPI_ISL_632457	2020-09-28	Europe	Netherlands	Noord-Brabant	Neovison vison	G	B.1.8			2020-11-11		Europe / Netherlands
EPI_ISL_632458	2020-09-28	Europe	Netherlands	Noord-Brabant	Neovison vison	G	B.1.8			2020-11-11		Europe / Netherlands
EPI_ISL_632459	2020-09-28	Europe	Netherlands	Noord-Brabant	Neovison vison	G	B.1.8			2020-11-11		Europe / Netherlands
EPI_ISL_632462		Europe	Netherlands	Noord-Brabant	Neovison vison	G	B.1.8			2020-11-11		Europe / Netherlands
EPI_ISL_632463		Europe	Netherlands	Noord-Brabant	Neovison vison	G	B.1.8			2020-11-11		Europe / Netherlands
EPI_ISL_632464		Europe	Netherlands	Noord-Brabant	Neovison vison	G	B.1.8			2020-11-11		Europe / Netherlands
EPI_ISL_632465		Europe	Netherlands	Noord-Brabant	Neovison vison	G	B.1.8			2020-11-11		Europe / Netherlands
EPI_ISL_632466		Europe	Netherlands	Noord-Brabant	Neovison vison	G	B.1.8			2020-11-11		Europe / Netherlands
EPI_ISL_632467		Europe	Netherlands	Noord-Brabant	Neovison vison	G	B.1.8			2020-11-11		Europe / Netherlands
EPI_ISL_632469		Europe	Netherlands	Noord-Brabant	Neovison vison	G	B.1.8			2020-11-11		Europe / Netherlands
EPI_ISL_632470		Europe	Netherlands	Noord-Brabant	Neovison vison	G	B.1.8			2020-11-11		Europe / Netherlands
EPI_ISL_632471		Europe	Netherlands	Noord-Brabant	Neovison vison	G	B.1.8			2020-11-11		Europe / Netherlands
EPI_ISL_632472		Europe	Netherlands	Noord-Brabant	Neovison vison	G	B.1.8			2020-11-11		Europe / Netherlands
EPI_ISL_632473		Europe	Netherlands	Noord-Brabant	Neovison vison	G	B.1.8			2020-11-11		Europe / Netherlands
EPI_ISL_632474		Europe	Netherlands	Noord-Brabant	Neovison vison	G	B.1.8			2020-11-11		Europe / Netherlands
EPI_ISL_632475		Europe	Netherlands	Noord-Brabant	Neovison vison	G	B.1.8			2020-11-11		Europe / Netherlands
EPI_ISL_632476		Europe	Netherlands	Noord-Brabant	Neovison vison	G	B.1.8			2020-11-11		Europe / Netherlands
EPI_ISL_632477		Europe	Netherlands	Noord-Brabant	Neovison vison	G	B.1.8			2020-11-11		Europe / Netherlands
EPI_ISL_632478		Europe	Netherlands	Noord-Brabant	Neovison vison	G	B.1.8			2020-11-11		Europe / Netherlands
EPI_ISL_632483	2020-10-06	Europe	Netherlands	Noord-Brabant	Neovison vison	G	B.1.8			2020-11-11		Europe / Netherlands
EPI_ISL_632484	2020-10-06	Europe	Netherlands	Noord-Brabant	Neovison vison	G	B.1.8			2020-11-11		Europe / Netherlands
EPI_ISL_632485	2020-10-06	Europe	Netherlands	Noord-Brabant	Neovison vison	G	B.1.8			2020-11-11		Europe / Netherlands
EPI_ISL_632486	2020-10-14	Europe	Netherlands	Noord-Brabant	Neovison vison	G	B.1.8			2020-11-11		Europe / Netherlands
EPI_ISL_632487	2020-10-14	Europe	Netherlands	Noord-Brabant	Neovison vison	G	B.1.8			2020-11-11		Europe / Netherlands
EPI_ISL_632488	2020-10-14	Europe	Netherlands	Noord-Brabant	Neovison vison	G	B.1.8			2020-11-11		Europe / Netherlands
EPI_ISL_632489	2020-10-14	Europe	Netherlands	Noord-Brabant	Neovison vison	G	B.1.8			2020-11-11		Europe / Netherlands
EPI_ISL_632490	2020-10-14	Europe	Netherlands	Noord-Brabant	Neovison vison	G	B.1.8			2020-11-11		Europe / Netherlands
EPI_ISL_632491	2020-10-14	Europe	Netherlands	Noord-Brabant	Neovison vison	G	B.1.8			2020-11-11		Europe / Netherlands
EPI_ISL_632492	2020-10-12	Europe	Netherlands	Noord-Brabant	Neovison vison	G	B.1.8			2020-11-11		Europe / Netherlands
EPI_ISL_641398	2020-10-29	Europe	Denmark		Neovison vison	GR	B.1.1.298			2020-11-18		Europe / Denmark
EPI_ISL_641399	2020-10-29	Europe	Denmark		Neovison vison	GR	B.1.1.170			2020-11-18		Europe / Denmark
EPI_ISL_641401	2020-10-29	Europe	Denmark		Neovison vison	GR	B.1.1.298			2020-11-18		Europe / Denmark
EPI_ISL_641403	2020-10-29	Europe	Denmark		Neovison vison	GR	B.1.1.298			2020-11-18		Europe / Denmark
EPI_ISL_641404	2020-10-20	Europe	Denmark		Neovison vison	GR	B.1.1.298			2020-11-18		Europe / Denmark
EPI_ISL_641406	2020-10-21	Europe	Denmark		Neovison vison	GR	B.1.1.298			2020-11-18		Europe / Denmark
EPI_ISL_641407	2020-10-21	Europe	Denmark		Neovison vison	GR	B.1.1.298			2020-11-18		Europe / Denmark
EPI_ISL_641408	2020-10-21	Europe	Denmark		Neovison vison	GR	B.1.1.298			2020-11-18		Europe / Denmark
EPI_ISL_641410	2020-10-22	Europe	Denmark		Neovison vison	GR	B.1.1.298			2020-11-18		Europe / Denmark
EPI_ISL_641411	2020-10-22	Europe	Denmark		Neovison vison	GR	B.1.1.298			2020-11-18		Europe / Denmark
EPI_ISL_641412	2020-10-22	Europe	Denmark		Neovison vison	GR	B.1.1.298			2020-11-18		Europe / Denmark
EPI_ISL_641413	2020-10-22	Europe	Denmark		Neovison vison	GR	B.1.1.298			2020-11-18		Europe / Denmark
EPI_ISL_641414	2020-10-26	Europe	Denmark		Neovison vison	GR	B.1.1.170			2020-11-18		Europe / Denmark
EPI_ISL_641415	2020-10-27	Europe	Denmark		Neovison vison	GR	B.1.1.298			2020-11-18		Europe / Denmark
EPI_ISL_641416	2020-10-27	Europe	Denmark		Neovison vison	GR	B.1.1.298			2020-11-18		Europe / Denmark
EPI_ISL_641419	2020-10-16	Europe	Denmark		Neovison vison	GR	B.1.1.219			2020-11-18		Europe / Denmark
EPI_ISL_641420	2020-10-16	Europe	Denmark		Neovison vison	GR	B.1.1.219			2020-11-18		Europe / Denmark
EPI_ISL_641421	2020-10-16	Europe	Denmark		Neovison vison	G	B.1.536			2020-11-18		Europe / Denmark
EPI_ISL_641422	2020-10-16	Europe	Denmark		Neovison vison	G	B.1.536			2020-11-18		Europe / Denmark
EPI_ISL_641423	2020-10-16	Europe	Denmark		Neovison vison	G	B.1			2020-11-18		Europe / Denmark
EPI_ISL_641428	2020-09-25	Europe	Denmark		Neovison vison	GR	B.1.1.298			2020-11-18		Europe / Denmark
EPI_ISL_641433	2020-09-28	Europe	Denmark		Neovison vison	GR	B.1.1.298			2020-11-18		Europe / Denmark
EPI_ISL_641435	2020-09-29	Europe	Denmark		Neovison vison	GR	B.1.1.298			2020-11-18		Europe / Denmark
EPI_ISL_641438	2020-09-30	Europe	Denmark		Neovison vison	GR	B.1.1.298			2020-11-18		Europe / Denmark
EPI_ISL_641439	2020-09-30	Europe	Denmark		Neovison vison	GR	B.1.1.298			2020-11-18		Europe / Denmark
EPI_ISL_641441	2020-10-01	Europe	Denmark		Neovison vison	GR	B.1.1.298			2020-11-18		Europe / Denmark
EPI_ISL_641442	2020-10-01	Europe	Denmark		Neovison vison	GR	B.1.1.298			2020-11-18		Europe / Denmark
EPI_ISL_641444	2020-10-02	Europe	Denmark		Neovison vison	GR	B.1.1.298			2020-11-18		Europe / Denmark
EPI_ISL_641445	2020-10-02	Europe	Denmark		Neovison vison	GR	B.1.1.298			2020-11-18		Europe / Denmark
EPI_ISL_641446	2020-10-07	Europe	Denmark		Neovison vison	GR	B.1.1.298			2020-11-18		Europe / Denmark
EPI_ISL_641447	2020-09-17	Europe	Denmark		Neovison vison	GR	B.1.1.298			2020-11-18		Europe / Denmark
EPI_ISL_641449	2020-09-22	Europe	Denmark		Neovison vison	GR	B.1.1.298			2020-11-18		Europe / Denmark
EPI_ISL_641450	2020-09-22	Europe	Denmark		Neovison vison	GR	B.1.1.298			2020-11-18		Europe / Denmark
EPI_ISL_641451	2020-09-22	Europe	Denmark		Neovison vison	GR	B.1.1.298			2020-11-18		Europe / Denmark
EPI_ISL_641452	2020-09-22	Europe	Denmark		Neovison vison	GR	B.1.1.298			2020-11-18		Europe / Denmark
EPI_ISL_641454	2020-09-22	Europe	Denmark		Neovison vison	GR	B.1.1.298			2020-11-18		Europe / Denmark
EPI_ISL_641455	2020-09-22	Europe	Denmark		Neovison vison	GR	B.1.1.298			2020-11-18		Europe / Denmark
EPI_ISL_641457	2020-09-22	Europe	Denmark		Neovison vison	GR	B.1.1.298			2020-11-18		Europe / Denmark
EPI_ISL_641458	2020-09-22	Europe	Denmark		Neovison vison	GR	B.1.1.298			2020-11-18		Europe / Denmark
EPI_ISL_641459	2020-09-22	Europe	Denmark		Neovison vison	GR	B.1.1.298			2020-11-18		Europe / Denmark
EPI_ISL_641460	2020-09-22	Europe	Denmark		Neovison vison	GR	B.1.1.298			2020-11-18		Europe / Denmark
EPI_ISL_641462	2020-09-23	Europe	Denmark		Neovison vison	GR	B.1.1.298			2020-11-18		Europe / Denmark
EPI_ISL_641463	2020-09-23	Europe	Denmark		Neovison vison	GR	B.1.1.298			2020-11-18		Europe / Denmark
EPI_ISL_641464	2020-09-24	Europe	Denmark		Neovison vison	GR	B.1.1.298			2020-11-18		Europe / Denmark
EPI_ISL_641465	2020-09-24	Europe	Denmark		Neovison vison	GR	B.1.1.298			2020-11-18		Europe / Denmark
EPI_ISL_641466	2020-09-24	Europe	Denmark		Neovison vison	GR	B.1.1.298			2020-11-18		Europe / Denmark
EPI_ISL_641467	2020-09-24	Europe	Denmark		Neovison vison	GR	B.1.1.298			2020-11-18		Europe / Denmark
EPI_ISL_641468	2020-09-24	Europe	Denmark		Neovison vison	GR	B.1.1.298			2020-11-18		Europe / Denmark
EPI_ISL_641470	2020-09-09	Europe	Denmark		Neovison vison	GR	B.1.1.298			2020-11-18		Europe / Denmark
EPI_ISL_641471	2020-09-09	Europe	Denmark		Neovison vison	GR	B.1.1.298			2020-11-18		Europe / Denmark
EPI_ISL_641472	2020-09-09	Europe	Denmark		Neovison vison	GR	B.1.1.298			2020-11-18		Europe / Denmark
EPI_ISL_641473	2020-09-09	Europe	Denmark		Neovison vison	GR	B.1.1.298			2020-11-18		Europe / Denmark
EPI_ISL_641474	2020-09-09	Europe	Denmark		Neovison vison	GR	B.1.1.298			2020-11-18		Europe / Denmark
EPI_ISL_641475	2020-09-09	Europe	Denmark		Neovison vison	GR	B.1.1.298			2020-11-18		Europe / Denmark
EPI_ISL_641476	2020-09-10	Europe	Denmark		Neovison vison	GR	B.1.1.298			2020-11-18		Europe / Denmark
EPI_ISL_641477	2020-09-10	Europe	Denmark		Neovison vison	GR	B.1.1.298			2020-11-18		Europe / Denmark
EPI_ISL_641479	2020-09-14	Europe	Denmark		Neovison vison	GR	B.1.1.298			2020-11-18		Europe / Denmark
EPI_ISL_641480	2020-09-14	Europe	Denmark		Neovison vison	GR	B.1.1.298			2020-11-18		Europe / Denmark
EPI_ISL_641481	2020-09-14	Europe	Denmark		Neovison vison	GR	B.1.1.298			2020-11-18		Europe / Denmark
EPI_ISL_641482	2020-09-14	Europe	Denmark		Neovison vison	GR	B.1.1.298			2020-11-18		Europe / Denmark
EPI_ISL_641483	2020-09-14	Europe	Denmark		Neovison vison	GR	B.1.1.298			2020-11-18		Europe / Denmark
EPI_ISL_641484	2020-09-14	Europe	Denmark		Neovison vison	GR	B.1.1.298			2020-11-18		Europe / Denmark
EPI_ISL_641485	2020-09-14	Europe	Denmark		Neovison vison	GR	B.1.1.298			2020-11-18		Europe / Denmark
EPI_ISL_641486	2020-09-14	Europe	Denmark		Neovison vison	GR	B.1.1.298			2020-11-18		Europe / Denmark
EPI_ISL_641487	2020-09-14	Europe	Denmark		Neovison vison	GR	B.1.1.298			2020-11-18		Europe / Denmark
EPI_ISL_641488	2020-09-14	Europe	Denmark		Neovison vison	GR	B.1.1.298			2020-11-18		Europe / Denmark
EPI_ISL_641489	2020-09-14	Europe	Denmark		Neovison vison	GR	B.1.1.298			2020-11-18		Europe / Denmark
EPI_ISL_641490	2020-09-14	Europe	Denmark		Neovison vison	GR	B.1.1.298			2020-11-18		Europe / Denmark
EPI_ISL_641491	2020-09-15	Europe	Denmark		Neovison vison	GR	B.1.1.298			2020-11-18		Europe / Denmark
EPI_ISL_641493	2020-09-15	Europe	Denmark		Neovison vison	GR	B.1.1.298			2020-11-18		Europe / Denmark
EPI_ISL_641494	2020-09-15	Europe	Denmark		Neovison vison	GR	B.1.1.298			2020-11-18		Europe / Denmark
EPI_ISL_641495	2020-09-15	Europe	Denmark		Neovison vison	GR	B.1.1.298			2020-11-18		Europe / Denmark
EPI_ISL_641496	2020-08-31	Europe	Denmark		Neovison vison	GR	B.1.1.298			2020-11-18		Europe / Denmark
EPI_ISL_641497	2020-08-31	Europe	Denmark		Neovison vison	GR	B.1.1.298			2020-11-18		Europe / Denmark
EPI_ISL_641498	2020-08-31	Europe	Denmark		Neovison vison	GR	B.1.1.298			2020-11-18		Europe / Denmark
EPI_ISL_641500	2020-10-05	Europe	Denmark		Neovison vison	GR	B.1.1.298			2020-11-18		Europe / Denmark
EPI_ISL_641501	2020-10-07	Europe	Denmark		Neovison vison	GR	B.1.1.298			2020-11-18		Europe / Denmark
EPI_ISL_641502	2020-10-06	Europe	Denmark		Neovison vison	GR	B.1.1.298			2020-11-18		Europe / Denmark
EPI_ISL_641503	2020-10-08	Europe	Denmark		Neovison vison	GR	B.1.1.298			2020-11-18		Europe / Denmark
EPI_ISL_641504	2020-10-08	Europe	Denmark		Neovison vison	GR	B.1.1.298			2020-11-18		Europe / Denmark
EPI_ISL_641505	2020-10-08	Europe	Denmark		Neovison vison	GR	B.1.1.298			2020-11-18		Europe / Denmark
EPI_ISL_641506	2020-08-13	Europe	Denmark		Neovison vison	GR	B.1.1.298			2020-11-18		Europe / Denmark
EPI_ISL_641507	2020-08-13	Europe	Denmark		Neovison vison	GR	B.1.1.298			2020-11-18		Europe / Denmark
EPI_ISL_641508	2020-08-13	Europe	Denmark		Neovison vison	GR	B.1.1.298			2020-11-18		Europe / Denmark
EPI_ISL_641509	2020-08-13	Europe	Denmark		Neovison vison	GR	B.1.1.298			2020-11-18		Europe / Denmark
EPI_ISL_641510	2020-08-13	Europe	Denmark		Neovison vison	GR	B.1.1.298			2020-11-18		Europe / Denmark
EPI_ISL_641511	2020-08-13	Europe	Denmark		Neovison vison	GR	B.1.1.298			2020-11-18		Europe / Denmark
EPI_ISL_641512	2020-08-13	Europe	Denmark		Neovison vison	GR	B.1.1.298			2020-11-18		Europe / Denmark
EPI_ISL_641516	2020-11-06	Europe	Denmark		Neovison vison	G	B.1			2020-11-18		Europe / Denmark
EPI_ISL_683005	2020-11-05	Europe	Denmark		Neovison vison	G	B.1.536			2020-12-09		Europe / Denmark
EPI_ISL_683009	2020-11-05	Europe	Denmark		Neovison vison	G	B.1			2020-12-09		Europe / Denmark
EPI_ISL_683010	2020-11-05	Europe	Denmark		Neovison vison	G	B.1			2020-12-09		Europe / Denmark
EPI_ISL_683014	2020-11-05	Europe	Denmark		Neovison vison	GR	B.1.1.298			2020-12-09		Europe / Denmark
EPI_ISL_683015	2020-11-05	Europe	Denmark		Neovison vison	GR	B.1.1.298			2020-12-09		Europe / Denmark
EPI_ISL_683016	2020-11-05	Europe	Denmark		Neovison vison	GR	B.1.1.298			2020-12-09		Europe / Denmark
EPI_ISL_683017	2020-11-05	Europe	Denmark		Neovison vison	GR	B.1.1.298			2020-12-09		Europe / Denmark
EPI_ISL_683018	2020-11-05	Europe	Denmark		Neovison vison	GR	B.1.1.298			2020-12-09		Europe / Denmark
EPI_ISL_683020	2020-11-07	Europe	Denmark		Neovison vison	GR	B.1.1.298			2020-12-09		Europe / Denmark
EPI_ISL_683021	2020-11-07	Europe	Denmark		Neovison vison	GR	B.1.1.298			2020-12-09		Europe / Denmark
EPI_ISL_683022	2020-11-07	Europe	Denmark		Neovison vison	GR	B.1.1.298			2020-12-09		Europe / Denmark
EPI_ISL_683023	2020-11-04	Europe	Denmark		Neovison vison	G	B.1.536			2020-12-09		Europe / Denmark
EPI_ISL_683024	2020-11-04	Europe	Denmark		Neovison vison	G	B.1.536			2020-12-09		Europe / Denmark
EPI_ISL_683026	2020-11-05	Europe	Denmark		Neovison vison	GR	B.1.1.298			2020-12-09		Europe / Denmark
EPI_ISL_683027	2020-11-05	Europe	Denmark		Neovison vison	GR	B.1.1.298			2020-12-09		Europe / Denmark
EPI_ISL_683028	2020-11-05	Europe	Denmark		Neovison vison	GR	B.1.1.298			2020-12-09		Europe / Denmark
EPI_ISL_683029	2020-11-04	Europe	Denmark		Neovison vison	GR	B.1.1.298			2020-12-09		Europe / Denmark
EPI_ISL_683031	2020-11-04	Europe	Denmark		Neovison vison	GR	B.1.1.298			2020-12-09		Europe / Denmark
EPI_ISL_683032	2020-11-04	Europe	Denmark		Neovison vison	GR	B.1.1.298			2020-12-09		Europe / Denmark
EPI_ISL_683033	2020-11-04	Europe	Denmark		Neovison vison	GR	B.1.1.298			2020-12-09		Europe / Denmark
EPI_ISL_683034	2020-11-04	Europe	Denmark		Neovison vison	GR	B.1.1.298			2020-12-09		Europe / Denmark
EPI_ISL_683036	2020-11-07	Europe	Denmark		Neovison vison	GR	B.1.1.298			2020-12-09		Europe / Denmark
EPI_ISL_683037	2020-11-07	Europe	Denmark		Neovison vison	GR	B.1.1.298			2020-12-09		Europe / Denmark
EPI_ISL_683041	2020-11-03	Europe	Denmark		Neovison vison	G	B.1.258.9			2020-12-09		Europe / Denmark
EPI_ISL_683044	2020-11-03	Europe	Denmark		Neovison vison	GR	B.1.1.298			2020-12-09		Europe / Denmark
EPI_ISL_683045	2020-11-03	Europe	Denmark		Neovison vison	GR	B.1.1.298			2020-12-09		Europe / Denmark
EPI_ISL_683047	2020-11-03	Europe	Denmark		Neovison vison	GR	B.1.1.298			2020-12-09		Europe / Denmark
EPI_ISL_683048	2020-11-03	Europe	Denmark		Neovison vison	GR	B.1.1.298			2020-12-09		Europe / Denmark
EPI_ISL_683049	2020-11-03	Europe	Denmark		Neovison vison	GR	B.1.1.298			2020-12-09		Europe / Denmark
EPI_ISL_683050	2020-11-03	Europe	Denmark		Neovison vison	GR	B.1.1.298			2020-12-09		Europe / Denmark
EPI_ISL_683051	2020-11-03	Europe	Denmark		Neovison vison	GR	B.1.1.298			2020-12-09		Europe / Denmark
EPI_ISL_683052	2020-11-03	Europe	Denmark		Neovison vison	GR	B.1.1.298			2020-12-09		Europe / Denmark
EPI_ISL_683053	2020-11-03	Europe	Denmark		Neovison vison	GR	B.1.1.298			2020-12-09		Europe / Denmark
EPI_ISL_683054	2020-11-03	Europe	Denmark		Neovison vison	GR	B.1.1.298			2020-12-09		Europe / Denmark
EPI_ISL_683055	2020-11-03	Europe	Denmark		Neovison vison	GR	B.1.1.298			2020-12-09		Europe / Denmark
EPI_ISL_683056	2020-11-03	Europe	Denmark		Neovison vison	GR	B.1.1.298			2020-12-09		Europe / Denmark
EPI_ISL_683057	2020-11-03	Europe	Denmark		Neovison vison	GR	B.1.1.298			2020-12-09		Europe / Denmark
EPI_ISL_683059	2020-11-03	Europe	Denmark		Neovison vison	GR	B.1.1.298			2020-12-09		Europe / Denmark
EPI_ISL_683061	2020-11-02	Europe	Denmark		Neovison vison	GR	B.1.1.298			2020-12-09		Europe / Denmark
EPI_ISL_683062	2020-11-02	Europe	Denmark		Neovison vison	GR	B.1.1.298			2020-12-09		Europe / Denmark
EPI_ISL_683063	2020-11-02	Europe	Denmark		Neovison vison	GR	B.1.1.298			2020-12-09		Europe / Denmark
EPI_ISL_683064	2020-11-02	Europe	Denmark		Neovison vison	GR	B.1.1.298			2020-12-09		Europe / Denmark
EPI_ISL_683065	2020-11-02	Europe	Denmark		Neovison vison	GR	B.1.1.298			2020-12-09		Europe / Denmark
EPI_ISL_683067	2020-11-02	Europe	Denmark		Neovison vison	GR	B.1.1.298			2020-12-09		Europe / Denmark
EPI_ISL_683068	2020-11-02	Europe	Denmark		Neovison vison	GR	B.1.1.298			2020-12-09		Europe / Denmark
EPI_ISL_683075	2020-11-02	Europe	Denmark		Neovison vison	GR	B.1.1.298			2020-12-09		Europe / Denmark
EPI_ISL_683076	2020-11-02	Europe	Denmark		Neovison vison	GR	B.1.1.298			2020-12-09		Europe / Denmark
EPI_ISL_683084	2020-11-02	Europe	Denmark		Neovison vison	GR	B.1.1.298			2020-12-09		Europe / Denmark
EPI_ISL_683088	2020-10-30	Europe	Denmark		Neovison vison	GR	B.1.1.298			2020-12-09		Europe / Denmark
EPI_ISL_683091	2020-10-30	Europe	Denmark		Neovison vison	GR	B.1.1.298			2020-12-09		Europe / Denmark
EPI_ISL_683092	2020-08-26	Europe	Denmark		Neovison vison	GR	B.1.1.298			2020-12-09		Europe / Denmark
EPI_ISL_683093	2020-08-26	Europe	Denmark		Neovison vison	GR	B.1.1.298			2020-12-09		Europe / Denmark
EPI_ISL_683094	2020-08-26	Europe	Denmark		Neovison vison	GR	B.1.1.298			2020-12-09		Europe / Denmark
EPI_ISL_683095	2020-09-01	Europe	Denmark		Neovison vison	GR	B.1.1.298			2020-12-09		Europe / Denmark
EPI_ISL_683096	2020-11-06	Europe	Denmark		Neovison vison	GR	B.1.1.298			2020-12-09		Europe / Denmark
EPI_ISL_683098	2020-11-06	Europe	Denmark		Neovison vison	GR	B.1.1.298			2020-12-09		Europe / Denmark
EPI_ISL_683099	2020-11-06	Europe	Denmark		Neovison vison	GR	B.1.1.298			2020-12-09		Europe / Denmark
EPI_ISL_683101	2020-11-06	Europe	Denmark		Neovison vison	GR	B.1.1.298			2020-12-09		Europe / Denmark
EPI_ISL_683102	2020-11-06	Europe	Denmark		Neovison vison	GR	B.1.1.298			2020-12-09		Europe / Denmark
EPI_ISL_683103	2020-11-06	Europe	Denmark		Neovison vison	GR	B.1.1.298			2020-12-09		Europe / Denmark
EPI_ISL_683104	2020-11-06	Europe	Denmark		Neovison vison	GR	B.1.1.298			2020-12-09		Europe / Denmark
EPI_ISL_683105	2020-11-06	Europe	Denmark		Neovison vison	GR	B.1.1.298			2020-12-09		Europe / Denmark
EPI_ISL_683108	2020-11-06	Europe	Denmark		Neovison vison	GR	B.1.1.298			2020-12-09		Europe / Denmark
EPI_ISL_683109	2020-11-06	Europe	Denmark		Neovison vison	GR	B.1.1.298			2020-12-09		Europe / Denmark
EPI_ISL_683110	2020-11-06	Europe	Denmark		Neovison vison	GR	B.1.1.298			2020-12-09		Europe / Denmark
EPI_ISL_683111	2020-11-09	Europe	Denmark		Neovison vison	GR	B.1.1.298			2020-12-09		Europe / Denmark
EPI_ISL_683112	2020-11-09	Europe	Denmark		Neovison vison	GR	B.1.1.298			2020-12-09		Europe / Denmark
EPI_ISL_683113	2020-11-09	Europe	Denmark		Neovison vison	GR	B.1.1.298			2020-12-09		Europe / Denmark
EPI_ISL_683114	2020-11-09	Europe	Denmark		Neovison vison	GR	B.1.1.298			2020-12-09		Europe / Denmark
EPI_ISL_683115	2020-11-09	Europe	Denmark		Neovison vison	GR	B.1.1.298			2020-12-09		Europe / Denmark
EPI_ISL_683116	2020-11-09	Europe	Denmark		Neovison vison	GR	B.1.1.298			2020-12-09		Europe / Denmark
EPI_ISL_683117	2020-11-09	Europe	Denmark		Neovison vison	GR	B.1.1.298			2020-12-09		Europe / Denmark
EPI_ISL_683120	2020-11-09	Europe	Denmark		Neovison vison	GR	B.1.1.298			2020-12-09		Europe / Denmark
EPI_ISL_683122	2020-11-09	Europe	Denmark		Neovison vison	GR	B.1.1.298			2020-12-09		Europe / Denmark
EPI_ISL_683123	2020-11-09	Europe	Denmark		Neovison vison	GR	B.1.1.298			2020-12-09		Europe / Denmark
EPI_ISL_683124	2020-11-09	Europe	Denmark		Neovison vison	GR	B.1.1.298			2020-12-09		Europe / Denmark
EPI_ISL_683125	2020-11-09	Europe	Denmark		Neovison vison	G	B.1			2020-12-09		Europe / Denmark
EPI_ISL_683126	2020-11-09	Europe	Denmark		Neovison vison	GR	B.1.1.298			2020-12-09		Europe / Denmark
EPI_ISL_683130	2020-11-10	Europe	Denmark		Neovison vison	GR	B.1.1.298			2020-12-09		Europe / Denmark
EPI_ISL_683133	2020-11-10	Europe	Denmark		Neovison vison	GR	B.1.1.298			2020-12-09		Europe / Denmark
EPI_ISL_683139	2020-11-10	Europe	Denmark		Neovison vison	GR	B.1.1.298			2020-12-09		Europe / Denmark
EPI_ISL_683140	2020-11-10	Europe	Denmark		Neovison vison	GR	B.1.1.298			2020-12-09		Europe / Denmark
EPI_ISL_683143	2020-11-10	Europe	Denmark		Neovison vison	GR	B.1.1.298			2020-12-09		Europe / Denmark
EPI_ISL_683145	2020-11-10	Europe	Denmark		Neovison vison	GR	B.1.1.298			2020-12-09		Europe / Denmark
EPI_ISL_683146	2020-11-10	Europe	Denmark		Neovison vison	GR	B.1.1.298			2020-12-09		Europe / Denmark
EPI_ISL_683148	2020-11-10	Europe	Denmark		Neovison vison	GR	B.1.1.298			2020-12-09		Europe / Denmark
EPI_ISL_683154	2020-11-10	Europe	Denmark		Neovison vison	GR	B.1.1.298			2020-12-09		Europe / Denmark
EPI_ISL_683155	2020-11-10	Europe	Denmark		Neovison vison	GR	B.1.1.298			2020-12-09		Europe / Denmark
EPI_ISL_683157	2020-11-10	Europe	Denmark		Neovison vison	GR	B.1.1.298			2020-12-09		Europe / Denmark
EPI_ISL_683160	2020-11-10	Europe	Denmark		Neovison vison	GR	B.1.1.298			2020-12-09		Europe / Denmark
EPI_ISL_683161	2020-11-16	Europe	Denmark		Neovison vison	GR	B.1.1.298			2020-12-09		Europe / Denmark
EPI_ISL_683163	2020-11-16	Europe	Denmark		Neovison vison	GR	B.1.1.298			2020-12-09		Europe / Denmark
EPI_ISL_683167	2020-11-15	Europe	Denmark		Neovison vison	GR	B.1.1.298			2020-12-09		Europe / Denmark
EPI_ISL_683168	2020-11-15	Europe	Denmark		Neovison vison	GR	B.1.1.298			2020-12-09		Europe / Denmark
EPI_ISL_683169	2020-11-14	Europe	Denmark		Neovison vison	GR	B.1.1.298			2020-12-09		Europe / Denmark
EPI_ISL_683170	2020-11-14	Europe	Denmark		Neovison vison	GR	B.1.1.298			2020-12-09		Europe / Denmark
EPI_ISL_683174	2020-11-14	Europe	Denmark		Neovison vison	GR	B.1.1.298			2020-12-09		Europe / Denmark
EPI_ISL_683175	2020-11-13	Europe	Denmark		Neovison vison	GR	B.1.1.219			2020-12-09		Europe / Denmark
EPI_ISL_683176	2020-11-13	Europe	Denmark		Neovison vison	GR	B.1.1.219			2020-12-09		Europe / Denmark
EPI_ISL_683178	2020-11-13	Europe	Denmark		Neovison vison	GR	B.1.1.298			2020-12-09		Europe / Denmark
EPI_ISL_683180	2020-11-13	Europe	Denmark		Neovison vison	GR	B.1.1.298			2020-12-09		Europe / Denmark
EPI_ISL_683192	2020-10-28	Europe	Denmark		Neovison vison	GR	B.1.1.298			2020-12-09		Europe / Denmark
EPI_ISL_683194	2020-10-28	Europe	Denmark		Neovison vison	GR	B.1.1.298			2020-12-09		Europe / Denmark
EPI_ISL_683200	2020-10-28	Europe	Denmark		Neovison vison	GR	B.1.1.298			2020-12-09		Europe / Denmark
EPI_ISL_683201	2020-10-28	Europe	Denmark		Neovison vison	GR	B.1.1.298			2020-12-09		Europe / Denmark
EPI_ISL_683207	2020-10-20	Europe	Denmark		Neovison vison	GR	B.1.1.298			2020-12-09		Europe / Denmark
EPI_ISL_683211	2020-10-20	Europe	Denmark		Neovison vison	GR	B.1.1.298			2020-12-09		Europe / Denmark
EPI_ISL_683215	2020-10-23	Europe	Denmark		Neovison vison	GR	B.1.1.170			2020-12-09		Europe / Denmark
EPI_ISL_683216	2020-10-23	Europe	Denmark		Neovison vison	GR	B.1.1.294			2020-12-09		Europe / Denmark
EPI_ISL_683217	2020-10-23	Europe	Denmark		Neovison vison	GR	B.1.1.294			2020-12-09		Europe / Denmark
EPI_ISL_683218	2020-10-23	Europe	Denmark		Neovison vison	GR	B.1.1.294			2020-12-09		Europe / Denmark
EPI_ISL_683221	2020-10-22	Europe	Denmark		Neovison vison	GR	B.1.1.298			2020-12-09		Europe / Denmark
EPI_ISL_683222	2020-10-22	Europe	Denmark		Neovison vison	GR	B.1.1.298			2020-12-09		Europe / Denmark
EPI_ISL_683231	2020-10-22	Europe	Denmark		Neovison vison	GR	B.1.1.298			2020-12-09		Europe / Denmark
EPI_ISL_683237	2020-10-21	Europe	Denmark		Neovison vison	GR	B.1.1.298			2020-12-09		Europe / Denmark
EPI_ISL_683239	2020-10-21	Europe	Denmark		Neovison vison	GR	B.1.1.298			2020-12-09		Europe / Denmark
EPI_ISL_683249	2020-10-21	Europe	Denmark		Neovison vison	GR	B.1.1.298			2020-12-09		Europe / Denmark
EPI_ISL_683268	2020-10-16	Europe	Denmark		Neovison vison	GR	B.1.1.298			2020-12-09		Europe / Denmark
EPI_ISL_683276	2020-10-16	Europe	Denmark		Neovison vison	GR	B.1.1.298			2020-12-09		Europe / Denmark
EPI_ISL_683279	2020-10-16	Europe	Denmark		Neovison vison	GR	B.1.1.298			2020-12-09		Europe / Denmark
EPI_ISL_683300	2020-10-15	Europe	Denmark		Neovison vison	GR	B.1.1.298			2020-12-09		Europe / Denmark
EPI_ISL_683301	2020-10-15	Europe	Denmark		Neovison vison	GR	B.1.1.298			2020-12-09		Europe / Denmark
EPI_ISL_683303	2020-10-15	Europe	Denmark		Neovison vison	GR	B.1.1.298			2020-12-09		Europe / Denmark
EPI_ISL_683308	2020-10-15	Europe	Denmark		Neovison vison	GR	B.1.1.298			2020-12-09		Europe / Denmark
EPI_ISL_683310	2020-10-14	Europe	Denmark		Neovison vison	GR	B.1.1.298			2020-12-09		Europe / Denmark
EPI_ISL_683311	2020-10-14	Europe	Denmark		Neovison vison	GR	B.1.1.298			2020-12-09		Europe / Denmark
EPI_ISL_683312	2020-10-14	Europe	Denmark		Neovison vison	GR	B.1.1.298			2020-12-09		Europe / Denmark
EPI_ISL_683313	2020-10-14	Europe	Denmark		Neovison vison	GR	B.1.1.298			2020-12-09		Europe / Denmark
EPI_ISL_683317	2020-10-14	Europe	Denmark		Neovison vison	GR	B.1.1.298			2020-12-09		Europe / Denmark
EPI_ISL_683322	2020-10-13	Europe	Denmark		Neovison vison	GR	B.1.1.298			2020-12-09		Europe / Denmark
EPI_ISL_683324	2020-10-13	Europe	Denmark		Neovison vison	GR	B.1.1.298			2020-12-09		Europe / Denmark
EPI_ISL_683326	2020-10-13	Europe	Denmark		Neovison vison	GR	B.1.1.298			2020-12-09		Europe / Denmark
EPI_ISL_683208	2020-10-20	Europe	Denmark		Neovison vison	G	B.1.1.298			2020-12-09		Europe / Denmark
EPI_ISL_632468		Europe	Netherlands	Noord-Brabant	Neovison vison	G	B.1.8			2020-11-11		Europe / Netherlands
EPI_ISL_683097	2020-11-06	Europe	Denmark		Neovison vison	GR	B.1.1.298			2020-12-09		Europe / Denmark
EPI_ISL_683100	2020-11-06	Europe	Denmark		Neovison vison	GR	B.1.1.298			2020-12-09		Europe / Denmark
EPI_ISL_683210	2020-10-20	Europe	Denmark		Neovison vison	GR	B.1.1.298			2020-12-09		Europe / Denmark
EPI_ISL_683323	2020-10-13	Europe	Denmark		Neovison vison	GR	B.1.1.298			2020-12-09		Europe / Denmark
EPI_ISL_683325	2020-10-13	Europe	Denmark		Neovison vison	GR	B.1.1.298			2020-12-09		Europe / Denmark
EPI_ISL_683318	2020-10-14	Europe	Denmark		Neovison vison	GR	B.1.1.298			2020-12-09		Europe / Denmark
EPI_ISL_683090	2020-10-30	Europe	Denmark		Neovison vison	G	B.1.1.298			2020-12-09		Europe / Denmark
EPI_ISL_683066	2020-11-02	Europe	Denmark		Neovison vison	GR	B.1.1.298			2020-12-09		Europe / Denmark
EPI_ISL_683182	2020-10-27	Europe	Denmark		Neovison vison	GR	B.1.1.298			2020-12-09		Europe / Denmark
EPI_ISL_683181	2020-10-27	Europe	Denmark		Neovison vison	GR	B.1.1.298			2020-12-09		Europe / Denmark
EPI_ISL_683297	2020-10-19	Europe	Denmark		Neovison vison	G	B.1			2020-12-09		Europe / Denmark
EPI_ISL_683177	2020-11-13	Europe	Denmark		Neovison vison	GR	B.1.1.219			2020-12-09		Europe / Denmark
EPI_ISL_683171	2020-11-14	Europe	Denmark		Neovison vison	GR	B.1.1.298			2020-12-09		Europe / Denmark
EPI_ISL_683043	2020-11-03	Europe	Denmark		Neovison vison	GR	B.1.1.298			2020-12-09		Europe / Denmark
EPI_ISL_683282	2020-10-16	Europe	Denmark		Neovison vison	GR	B.1.1.298			2020-12-09		Europe / Denmark
EPI_ISL_683030	2020-11-04	Europe	Denmark		Neovison vison	GR	B.1.1.298			2020-12-09		Europe / Denmark
EPI_ISL_683149	2020-11-10	Europe	Denmark		Neovison vison	GR	B.1.1.298			2020-12-09		Europe / Denmark
EPI_ISL_683136	2020-11-10	Europe	Denmark		Neovison vison	GR	B.1.1.298			2020-12-09		Europe / Denmark
EPI_ISL_683135	2020-11-10	Europe	Denmark		Neovison vison	GR	B.1.1.298			2020-12-09		Europe / Denmark
EPI_ISL_683137	2020-11-10	Europe	Denmark		Neovison vison	GR	B.1.1.298			2020-12-09		Europe / Denmark
EPI_ISL_683132	2020-11-10	Europe	Denmark		Neovison vison	GR	B.1.1.298			2020-12-09		Europe / Denmark
EPI_ISL_683251	2020-10-21	Europe	Denmark		Neovison vison	GR	B.1.1.298			2020-12-09		Europe / Denmark
EPI_ISL_683250	2020-10-21	Europe	Denmark		Neovison vison	GR	B.1.1.298			2020-12-09		Europe / Denmark
EPI_ISL_683129	2020-11-10	Europe	Denmark		Neovison vison	GR	B.1.1.298			2020-12-09		Europe / Denmark
EPI_ISL_683128	2020-11-10	Europe	Denmark		Neovison vison	GR	B.1.1.298			2020-12-09		Europe / Denmark
EPI_ISL_683127	2020-11-10	Europe	Denmark		Neovison vison	GR	B.1.1.298			2020-12-09		Europe / Denmark
EPI_ISL_683241	2020-10-21	Europe	Denmark		Neovison vison	GR	B.1.1.298			2020-12-09		Europe / Denmark
EPI_ISL_683118	2020-11-09	Europe	Denmark		Neovison vison	GR	B.1.1.298			2020-12-09		Europe / Denmark
EPI_ISL_683230	2020-10-22	Europe	Denmark		Neovison vison	GR	B.1.1.298			2020-12-09		Europe / Denmark
EPI_ISL_683227	2020-10-22	Europe	Denmark		Neovison vison	GR	B.1.1.298			2020-12-09		Europe / Denmark
EPI_ISL_683106	2020-11-06	Europe	Denmark		Neovison vison	GR	B.1.1.298			2020-12-09		Europe / Denmark
EPI_ISL_683229	2020-10-22	Europe	Denmark		Neovison vison	GR	B.1.1.298			2020-12-09		Europe / Denmark
EPI_ISL_683225	2020-10-22	Europe	Denmark		Neovison vison	GR	B.1.1.298			2020-12-09		Europe / Denmark
EPI_ISL_717714	2020-12-04	North America	Canada	British Columbia	Neovison vison	GR	AW.1			2020-12-18		North America / Canada
EPI_ISL_717715	2020-12-04	North America	Canada	British Columbia	Neovison vison	GR	AW.1			2020-12-18		North America / Canada
EPI_ISL_717716	2020-12-04	North America	Canada	British Columbia	Neovison vison	GR	AW.1			2020-12-18		North America / Canada
EPI_ISL_717717	2020-12-04	North America	Canada	British Columbia	Neovison vison	GR	AW.1			2020-12-18		North America / Canada
EPI_ISL_722414	2020-10-21	Europe	Netherlands	Limburg	Neovison vison	G	B.1.8			2020-12-21		Europe / Netherlands
EPI_ISL_722415	2020-10-21	Europe	Netherlands	Limburg	Neovison vison	G	B.1.8			2020-12-21		Europe / Netherlands
EPI_ISL_722416	2020-10-21	Europe	Netherlands	Limburg	Neovison vison	G	B.1.8			2020-12-21		Europe / Netherlands
EPI_ISL_722417	2020-10-21	Europe	Netherlands	Limburg	Neovison vison	G	B.1.8			2020-12-21		Europe / Netherlands
EPI_ISL_722418	2020-10-21	Europe	Netherlands	Limburg	Neovison vison	G	B.1.8			2020-12-21		Europe / Netherlands
EPI_ISL_722448	2020-11-03	Europe	Netherlands	Limburg	Neovison vison	G	B.1.8			2020-12-21		Europe / Netherlands
EPI_ISL_722449	2020-11-03	Europe	Netherlands	Limburg	Neovison vison	G	B.1.8			2020-12-21		Europe / Netherlands
EPI_ISL_722450	2020-11-03	Europe	Netherlands	Limburg	Neovison vison	G	B.1.8			2020-12-21		Europe / Netherlands
EPI_ISL_722451	2020-11-03	Europe	Netherlands	Limburg	Neovison vison	G	B.1.8			2020-12-21		Europe / Netherlands
EPI_ISL_732949	2020-11-17	Europe	Poland	Pomorskie	Neovison vison	GR	B.1.1			2020-12-24		Europe / Poland
EPI_ISL_732951	2020-11-17	Europe	Poland	Pomorskie	Neovison vison	GR	B.1.1			2020-12-24		Europe / Poland
EPI_ISL_732952	2020-11-17	Europe	Poland	Pomorskie	Neovison vison	GR	B.1.1			2020-12-24		Europe / Poland
EPI_ISL_732953	2020-11-17	Europe	Poland	Pomorskie	Neovison vison	GR	B.1.1			2020-12-24		Europe / Poland
EPI_ISL_732954	2020-11-17	Europe	Poland	Pomorskie	Neovison vison	GR	B.1.1			2020-12-24		Europe / Poland
EPI_ISL_732955	2020-11-17	Europe	Poland	Pomorskie	Neovison vison	GR	B.1.1			2020-12-24		Europe / Poland
EPI_ISL_732956	2020-11-17	Europe	Poland	Pomorskie	Neovison vison	GR	B.1.1			2020-12-24		Europe / Poland
EPI_ISL_732957	2020-11-17	Europe	Poland	Pomorskie	Neovison vison	GR	B.1.1			2020-12-24		Europe / Poland
EPI_ISL_732958	2020-11-17	Europe	Poland	Pomorskie	Neovison vison	GR	B.1.1			2020-12-24		Europe / Poland
EPI_ISL_732959	2020-11-17	Europe	Poland	Pomorskie	Neovison vison	GR	B.1.1			2020-12-24		Europe / Poland
EPI_ISL_851055		Europe	Lithuania	Kauno apskritis	Neovison vison	GR	B.1.1.464			2021-01-20		Europe / Lithuania
EPI_ISL_851056		Europe	Lithuania	Kauno apskritis	Neovison vison	GR	B.1.1.464			2021-01-20		Europe / Lithuania
EPI_ISL_851057		Europe	Lithuania	Kauno apskritis	Neovison vison	GR	B.1.1.464			2021-01-20		Europe / Lithuania
EPI_ISL_851058		Europe	Lithuania	Radviliskio apskritis	Neovison vison	GH	B.1			2021-01-20		Europe / Lithuania
EPI_ISL_851059		Europe	Lithuania	Radviliskio apskritis	Neovison vison	GH	B.1			2021-01-20		Europe / Lithuania
EPI_ISL_851061		Europe	Lithuania	Kauno apskritis	Neovison vison	GR	B.1.1.464			2021-01-20		Europe / Lithuania
EPI_ISL_904320		Europe	Netherlands	Noord-Brabant	Neovison vison	G	B.1.1.298			2021-01-30		Europe / Netherlands
EPI_ISL_904321		Europe	Netherlands	Noord-Brabant	Neovison vison	G	B.1.1.298			2021-01-30		Europe / Netherlands
EPI_ISL_904322		Europe	Netherlands	Noord-Brabant	Neovison vison	G	B.1.8			2021-01-30		Europe / Netherlands
EPI_ISL_904323		Europe	Netherlands	Noord-Brabant	Neovison vison	G	B.1.1.298			2021-01-30		Europe / Netherlands
EPI_ISL_904324		Europe	Netherlands	Noord-Brabant	Neovison vison	G	B.1.8			2021-01-30		Europe / Netherlands
EPI_ISL_904325		Europe	Netherlands	Noord-Brabant	Neovison vison	G	B.1.8			2021-01-30		Europe / Netherlands
EPI_ISL_904326		Europe	Netherlands	Noord-Brabant	Neovison vison	G	B.1.8			2021-01-30		Europe / Netherlands
EPI_ISL_904327		Europe	Netherlands	Noord-Brabant	Neovison vison	G	B.1.1.298			2021-01-30		Europe / Netherlands
EPI_ISL_904328		Europe	Netherlands	Noord-Brabant	Neovison vison	G	B.1.1.298			2021-01-30		Europe / Netherlands
EPI_ISL_904329		Europe	Netherlands	Noord-Brabant	Neovison vison	G	B.1.1.298			2021-01-30		Europe / Netherlands
EPI_ISL_904330		Europe	Netherlands	Noord-Brabant	Neovison vison	G	B.1.1.298			2021-01-30		Europe / Netherlands
EPI_ISL_904331		Europe	Netherlands	Noord-Brabant	Neovison vison	G	B.1.1.298			2021-01-30		Europe / Netherlands
EPI_ISL_904332		Europe	Netherlands	Noord-Brabant	Neovison vison	G	B.1.8			2021-01-30		Europe / Netherlands
EPI_ISL_904333		Europe	Netherlands	Noord-Brabant	Neovison vison	G	B.1.1.298			2021-01-30		Europe / Netherlands
EPI_ISL_904334		Europe	Netherlands	Noord-Brabant	Neovison vison	G	B.1.8			2021-01-30		Europe / Netherlands
EPI_ISL_904335		Europe	Netherlands	Noord-Brabant	Neovison vison	G	B.1.8			2021-01-30		Europe / Netherlands
EPI_ISL_904336		Europe	Netherlands	Noord-Brabant	Neovison vison	G	B.1.8			2021-01-30		Europe / Netherlands
EPI_ISL_904337		Europe	Netherlands	Noord-Brabant	Neovison vison	G	B.1.8			2021-01-30		Europe / Netherlands
EPI_ISL_904338		Europe	Netherlands	Noord-Brabant	Neovison vison	G	B.1.1.298			2021-01-30		Europe / Netherlands
EPI_ISL_904339		Europe	Netherlands	Noord-Brabant	Neovison vison	G	B.1.1.298			2021-01-30		Europe / Netherlands
EPI_ISL_904340		Europe	Netherlands	Noord-Brabant	Neovison vison	G	B.1.8			2021-01-30		Europe / Netherlands
EPI_ISL_904341		Europe	Netherlands	Noord-Brabant	Neovison vison	G	B.1.1.298			2021-01-30		Europe / Netherlands
EPI_ISL_904342		Europe	Netherlands	Limburg	Neovison vison	G	B.1.1.298			2021-01-30		Europe / Netherlands
EPI_ISL_904343		Europe	Netherlands	Limburg	Neovison vison	G	B.1.1.298			2021-01-30		Europe / Netherlands
EPI_ISL_904344		Europe	Netherlands	Limburg	Neovison vison	G	B.1.1.298			2021-01-30		Europe / Netherlands
EPI_ISL_904345		Europe	Netherlands	Limburg	Neovison vison	G	B.1.1.298			2021-01-30		Europe / Netherlands
EPI_ISL_904346		Europe	Netherlands	Limburg	Neovison vison	G	B.1.8			2021-01-30		Europe / Netherlands
EPI_ISL_904347		Europe	Netherlands	Limburg	Neovison vison	G	B.1.1.298			2021-01-30		Europe / Netherlands
EPI_ISL_904348		Europe	Netherlands	Limburg	Neovison vison	G	B.1.8			2021-01-30		Europe / Netherlands
EPI_ISL_904349		Europe	Netherlands	Limburg	Neovison vison	G	B.1.8			2021-01-30		Europe / Netherlands
EPI_ISL_904350		Europe	Netherlands	Limburg	Neovison vison	G	B.1.1.298			2021-01-30		Europe / Netherlands
EPI_ISL_904351		Europe	Netherlands	Limburg	Neovison vison	G	B.1.8			2021-01-30		Europe / Netherlands
EPI_ISL_904352		Europe	Netherlands	Limburg	Neovison vison	G	B.1.8			2021-01-30		Europe / Netherlands
EPI_ISL_904353		Europe	Netherlands	Limburg	Neovison vison	G	B.1.1.298			2021-01-30		Europe / Netherlands
EPI_ISL_904354		Europe	Netherlands	Limburg	Neovison vison	G	B.1.8			2021-01-30		Europe / Netherlands
EPI_ISL_904355		Europe	Netherlands	Limburg	Neovison vison	G	B.1.1.298			2021-01-30		Europe / Netherlands
EPI_ISL_904356		Europe	Netherlands	Limburg	Neovison vison	G	B.1.1.298			2021-01-30		Europe / Netherlands
EPI_ISL_904357		Europe	Netherlands	Limburg	Neovison vison	G	B.1.1.298			2021-01-30		Europe / Netherlands
EPI_ISL_904358		Europe	Netherlands	Limburg	Neovison vison	G	B.1.1.298			2021-01-30		Europe / Netherlands
EPI_ISL_904359		Europe	Netherlands	Limburg	Neovison vison	G	B.1.1.298			2021-01-30		Europe / Netherlands
EPI_ISL_904360		Europe	Netherlands		Neovison vison	G	B.1.8			2021-01-30		Europe / Netherlands
EPI_ISL_904625		Europe	Netherlands	Noord-Brabant	Neovison vison	G	B.1.8			2021-01-30		Europe / Netherlands
EPI_ISL_1014955	2020-10-15	North America	USA	Wisconsin	Neovison vison	GH	B.1			2021-02-17		North America / USA
EPI_ISL_1014953	2020-10-15	North America	USA	Wisconsin	Neovison vison	GH	B.1.2			2021-02-17		North America / USA
EPI_ISL_1014954	2020-10-15	North America	USA	Wisconsin	Neovison vison	GH	B.1			2021-02-17		North America / USA
EPI_ISL_1014970	2020-10-13	North America	USA	Wisconsin	Neovison vison	GH	B.1			2021-02-17		North America / USA
EPI_ISL_1014975	2020-10-15	North America	USA	Wisconsin	Neovison vison	GH	B.1			2021-02-17		North America / USA
EPI_ISL_1014984	2020-10-13	North America	USA	Wisconsin	Neovison vison	GH	B.1			2021-02-17		North America / USA
EPI_ISL_2141681	2021-04-12	Europe	Latvia		Neovison vison	GV	B.1.177.60			2021-05-18		Europe / Latvia
EPI_ISL_2141684	2021-04-09	Europe	Latvia		Neovison vison	GV	B.1.177.60			2021-05-18		Europe / Latvia
EPI_ISL_2141762	2021-04-14	Europe	Latvia		Neovison vison	GV	B.1.177.60			2021-05-18		Europe / Latvia
EPI_ISL_2141909	2021-04-27	Europe	Latvia		Neovison vison	GV	B.1.177.60			2021-05-18		Europe / Latvia
EPI_ISL_3050765	2020-08-24	Europe	Denmark		Neovison vison	GR	B.1.1.298			2021-07-23		Europe / Denmark
EPI_ISL_3050753	2020-08-11	Europe	Denmark		Neovison vison	GR	B.1.1.298			2021-07-23		Europe / Denmark
EPI_ISL_3050755	2020-08-13	Europe	Denmark		Neovison vison	GR	B.1.1.298			2021-07-23		Europe / Denmark
EPI_ISL_3050761	2020-08-24	Europe	Denmark		Neovison vison	GR	B.1.1.298			2021-07-23		Europe / Denmark
EPI_ISL_3050760	2020-08-24	Europe	Denmark		Neovison vison	GR	B.1.1.298			2021-07-23		Europe / Denmark
EPI_ISL_3050762	2020-08-24	Europe	Denmark		Neovison vison	GR	B.1.1.298			2021-07-23		Europe / Denmark
EPI_ISL_3050763	2020-08-24	Europe	Denmark		Neovison vison	GR	B.1.1.298			2021-07-23		Europe / Denmark
EPI_ISL_2467943	2020-06-22	Europe	Belarus		Neovison vison	GH	B.1			2021-06-10		Europe / Belarus
EPI_ISL_10036493	2020-11-20	Europe	France	Centre-Val de Loire	Neovison vison	GH	B.1.160			2022-02-17		Europe / France
EPI_ISL_10036491	2020-11-21	Europe	France	Centre-Val de Loire	Neovison vison	GH	B.1.160			2022-02-17		Europe / France
EPI_ISL_10036488	2020-11-20	Europe	France	Centre-Val de Loire	Neovison vison	GH	B.1.160			2022-02-17		Europe / France
EPI_ISL_10036490	2020-11-20	Europe	France	Centre-Val de Loire	Neovison vison	GH	B.1.160			2022-02-17		Europe / France
EPI_ISL_10036494	2020-11-20	Europe	France	Centre-Val de Loire	Neovison vison	GH	B.1.160			2022-02-17		Europe / France
EPI_ISL_10036487	2020-11-20	Europe	France	Centre-Val de Loire	Neovison vison	GH	B.1.160.18			2022-02-17		Europe / France
EPI_ISL_522989	2020-06-07	Europe	Netherlands	Noord-Brabant	Neovison vison	L	B.11			2020-08-26		Europe / Netherlands
EPI_ISL_522990	2020-06-07	Europe	Netherlands	Noord-Brabant	Neovison vison	L	B.11			2020-08-26		Europe / Netherlands
EPI_ISL_522992	2020-04-28	Europe	Netherlands	Noord-Brabant	Neovison vison	G	B.1.8			2020-08-26		Europe / Netherlands
EPI_ISL_522995	2020-06-07	Europe	Netherlands	Noord-Brabant	Neovison vison	G	B.1			2020-08-26		Europe / Netherlands
EPI_ISL_522999	2020-04-28	Europe	Netherlands	Noord-Brabant	Neovison vison	G	B.1.8			2020-08-26		Europe / Netherlands
EPI_ISL_523003	2020-04-28	Europe	Netherlands	Noord-Brabant	Neovison vison	G	B.1.8			2020-08-26		Europe / Netherlands
EPI_ISL_523005	2020-06-07	Europe	Netherlands	Limburg	Neovison vison	G	B.1.8			2020-08-26		Europe / Netherlands
EPI_ISL_523007	2020-06-07	Europe	Netherlands	Limburg	Neovison vison	G	B.1.8			2020-08-26		Europe / Netherlands
EPI_ISL_523010	2020-04-28	Europe	Netherlands	Noord-Brabant	Neovison vison	G	B.1.8			2020-08-26		Europe / Netherlands
EPI_ISL_523012	2020-06-14	Europe	Netherlands	Noord-Brabant	Neovison vison	G	B.1.8			2020-08-26		Europe / Netherlands
EPI_ISL_523017	2020-06-14	Europe	Netherlands	Noord-Brabant	Neovison vison	GH	B.1.22			2020-08-26		Europe / Netherlands
EPI_ISL_523020	2020-06-14	Europe	Netherlands	Noord-Brabant	Neovison vison	GH	B.1.22			2020-08-26		Europe / Netherlands
EPI_ISL_523022	2020-04-28	Europe	Netherlands	Noord-Brabant	Neovison vison	G	B.1.8			2020-08-26		Europe / Netherlands
EPI_ISL_523024	2020-06-21	Europe	Netherlands	Noord-Brabant	Neovison vison	L	B.11			2020-08-26		Europe / Netherlands
EPI_ISL_523032	2020-06-21	Europe	Netherlands	Noord-Brabant	Neovison vison	G	B.1.8			2020-08-26		Europe / Netherlands
EPI_ISL_523036	2020-07-02	Europe	Netherlands	Noord-Brabant	Neovison vison	GH	B.1.22			2020-08-26		Europe / Netherlands
EPI_ISL_523039	2020-07-02	Europe	Netherlands	Noord-Brabant	Neovison vison	GH	B.1.22			2020-08-26		Europe / Netherlands
EPI_ISL_523044	2020-07-04	Europe	Netherlands	Noord-Brabant	Neovison vison	L	B.11			2020-08-26		Europe / Netherlands
EPI_ISL_523048	2020-07-05	Europe	Netherlands	Noord-Brabant	Neovison vison	L	B.11			2020-08-26		Europe / Netherlands
EPI_ISL_523051	2020-07-05	Europe	Netherlands	Noord-Brabant	Neovison vison	L	B.11			2020-08-26		Europe / Netherlands
EPI_ISL_523058	2020-07-09	Europe	Netherlands	Noord-Brabant	Neovison vison	G	B.1.8			2020-08-26		Europe / Netherlands
EPI_ISL_523062	2020-07-09	Europe	Netherlands	Limburg	Neovison vison	G	B.1.8			2020-08-26		Europe / Netherlands
EPI_ISL_523065	2020-07-09	Europe	Netherlands	Limburg	Neovison vison	G	B.1.8			2020-08-26		Europe / Netherlands
EPI_ISL_523067	2020-07-09	Europe	Netherlands	Limburg	Neovison vison	G	B.1.8			2020-08-26		Europe / Netherlands
EPI_ISL_523069	2020-07-09	Europe	Netherlands	Noord-Brabant	Neovison vison	G	B.1.8			2020-08-26		Europe / Netherlands
EPI_ISL_523071	2020-07-09	Europe	Netherlands	Noord-Brabant	Neovison vison	G	B.1.8			2020-08-26		Europe / Netherlands
EPI_ISL_523074	2020-07-12	Europe	Netherlands	Noord-Brabant	Neovison vison	GH	B.1.22			2020-08-26		Europe / Netherlands
EPI_ISL_523079	2020-07-14	Europe	Netherlands	Noord-Brabant	Neovison vison	GH	B.1.22			2020-08-26		Europe / Netherlands
EPI_ISL_523087	2020-07-29	Europe	Netherlands	Noord-Brabant	Neovison vison	GH	B.1.22			2020-08-26		Europe / Netherlands
EPI_ISL_523099	2020-05-30	Europe	Netherlands	Noord-Brabant	Neovison vison	GH	B.1.22			2020-08-26		Europe / Netherlands
EPI_ISL_523106	2020-05-30	Europe	Netherlands	Noord-Brabant	Neovison vison	GH	B.1.22			2020-08-26		Europe / Netherlands
EPI_ISL_523113	2020-06-01	Europe	Netherlands	Limburg	Neovison vison	G	B.1.8			2020-08-26		Europe / Netherlands
EPI_ISL_577756	2020-08-12	Europe	Netherlands	Limburg	Neovison vison	GH	B.1.22			2020-10-13		Europe / Netherlands
EPI_ISL_577770	2020-08-18	Europe	Netherlands	Limburg	Neovison vison	GH	B.1.22			2020-10-13		Europe / Netherlands
EPI_ISL_577783	2020-08-24	Europe	Netherlands	Limburg	Neovison vison	GH	B.1.22			2020-10-13		Europe / Netherlands
EPI_ISL_577784	2020-08-24	Europe	Netherlands	Limburg	Neovison vison	GH	B.1.22			2020-10-13		Europe / Netherlands
EPI_ISL_577809	2020-09-04	Europe	Netherlands	Noord-Brabant	Neovison vison	G	B.1.8			2020-10-13		Europe / Netherlands
EPI_ISL_641396	2020-10-30	Europe	Denmark		Neovison vison	GR	B.1.1.298			2020-11-18		Europe / Denmark
EPI_ISL_641397	2020-10-29	Europe	Denmark		Neovison vison	GR	B.1.1.298			2020-11-18		Europe / Denmark
EPI_ISL_641400	2020-10-29	Europe	Denmark		Neovison vison	GR	B.1.1.298			2020-11-18		Europe / Denmark
EPI_ISL_641402	2020-10-29	Europe	Denmark		Neovison vison	GR	B.1.1.298			2020-11-18		Europe / Denmark
EPI_ISL_641405	2020-10-21	Europe	Denmark		Neovison vison	GR	B.1.1.298			2020-11-18		Europe / Denmark
EPI_ISL_641409	2020-10-22	Europe	Denmark		Neovison vison	GR	B.1.1.298			2020-11-18		Europe / Denmark
EPI_ISL_641440	2020-10-01	Europe	Denmark		Neovison vison	GR	B.1.1.298			2020-11-18		Europe / Denmark
EPI_ISL_641478	2020-09-10	Europe	Denmark		Neovison vison	GR	B.1.1.298			2020-11-18		Europe / Denmark
EPI_ISL_641492	2020-09-15	Europe	Denmark		Neovison vison	GR	B.1.1.298			2020-11-18		Europe / Denmark
EPI_ISL_641513	2020-08-13	Europe	Denmark		Neovison vison	GR	B.1.1.298			2020-11-18		Europe / Denmark
EPI_ISL_683069	2020-11-02	Europe	Denmark		Neovison vison	GR	B.1.1.298			2020-12-09		Europe / Denmark
EPI_ISL_683086	2020-11-02	Europe	Denmark		Neovison vison	GR	B.1.1.298			2020-12-09		Europe / Denmark
EPI_ISL_683121	2020-11-09	Europe	Denmark		Neovison vison	GR	B.1.1.298			2020-12-09		Europe / Denmark
EPI_ISL_683275	2020-10-16	Europe	Denmark		Neovison vison	GR	B.1.1.298			2020-12-09		Europe / Denmark
EPI_ISL_851060		Europe	Lithuania	Radviliskio apskritis	Neovison vison	GH	B.1			2021-01-20		Europe / Lithuania
EPI_ISL_925309	2020-10-15	North America	USA	Michigan	Neovison vison	GH	B.1			2021-02-03		North America / USA
EPI_ISL_925310	2020-10-17	North America	USA	Michigan	Neovison vison	GH	B.1			2021-02-03		North America / USA
EPI_ISL_925311	2020-10-18	North America	USA	Michigan	Neovison vison	GH	B.1			2021-02-03		North America / USA
EPI_ISL_925312	2020-10-16	North America	USA	Michigan	Neovison vison	GH	B.1			2021-02-03		North America / USA
EPI_ISL_925313	2020-10-18	North America	USA	Michigan	Neovison vison	GH	B.1			2021-02-03		North America / USA
EPI_ISL_925314	2020-10-13	North America	USA	Michigan	Neovison vison	GH	B.1			2021-02-03		North America / USA
EPI_ISL_925315	2020-10-14	North America	USA	Michigan	Neovison vison	GH	B.1			2021-02-03		North America / USA
EPI_ISL_925316	2020-10-15	North America	USA	Michigan	Neovison vison	GH	B.1			2021-02-03		North America / USA
EPI_ISL_925317	2020-10-16	North America	USA	Michigan	Neovison vison	GH	B.1			2021-02-03		North America / USA
EPI_ISL_925318	2020-10-15	North America	USA	Michigan	Neovison vison	GH	B.1			2021-02-03		North America / USA
EPI_ISL_925319	2020-10-15	North America	USA	Michigan	Neovison vison	GH	B.1			2021-02-03		North America / USA
EPI_ISL_925320	2020-10-15	North America	USA	Michigan	Neovison vison	GH	B.1			2021-02-03		North America / USA
EPI_ISL_925321	2020-10-16	North America	USA	Michigan	Neovison vison	GH	B.1			2021-02-03		North America / USA
EPI_ISL_925322	2020-10-15	North America	USA	Michigan	Neovison vison	GH	B.1			2021-02-03		North America / USA
EPI_ISL_925323	2020-10-15	North America	USA	Michigan	Neovison vison	GH	B.1			2021-02-03		North America / USA
EPI_ISL_925324	2020-10-15	North America	USA	Michigan	Neovison vison	GH	B.1			2021-02-03		North America / USA
EPI_ISL_925325	2020-10-15	North America	USA	Michigan	Neovison vison	GH	B.1			2021-02-03		North America / USA
EPI_ISL_925326	2020-10-16	North America	USA	Michigan	Neovison vison	GH	B.1.505			2021-02-03		North America / USA
EPI_ISL_925327	2020-10-16	North America	USA	Michigan	Neovison vison	GH	B.1			2021-02-03		North America / USA
EPI_ISL_925328	2020-10-16	North America	USA	Michigan	Neovison vison	GH	B.1			2021-02-03		North America / USA
EPI_ISL_925329	2020-10-16	North America	USA	Michigan	Neovison vison	GH	B.1			2021-02-03		North America / USA
EPI_ISL_925330	2020-10-15	North America	USA	Michigan	Neovison vison	GH	B.1			2021-02-03		North America / USA
EPI_ISL_925331	2020-10-16	North America	USA	Michigan	Neovison vison	GH	B.1			2021-02-03		North America / USA
EPI_ISL_925332	2020-10-16	North America	USA	Michigan	Neovison vison	GH	B.1			2021-02-03		North America / USA
EPI_ISL_925333	2020-10-16	North America	USA	Michigan	Neovison vison	GH	B.1			2021-02-03		North America / USA
EPI_ISL_925334	2020-10-14	North America	USA	Michigan	Neovison vison	GH	B.1			2021-02-03		North America / USA
EPI_ISL_925335	2020-10-14	North America	USA	Michigan	Neovison vison	GH	B.1			2021-02-03		North America / USA
EPI_ISL_925336	2020-10-13	North America	USA	Michigan	Neovison vison	GH	B.1			2021-02-03		North America / USA
EPI_ISL_925337	2020-10-13	North America	USA	Michigan	Neovison vison	GH	B.1			2021-02-03		North America / USA
EPI_ISL_925338	2020-10-14	North America	USA	Michigan	Neovison vison	GH	B.1			2021-02-03		North America / USA
EPI_ISL_925339	2020-10-15	North America	USA	Michigan	Neovison vison	GH	B.1			2021-02-03		North America / USA
EPI_ISL_925340	2020-10-16	North America	USA	Michigan	Neovison vison	GH	B.1			2021-02-03		North America / USA
EPI_ISL_925341	2020-10-13	North America	USA	Michigan	Neovison vison	GH	B.1			2021-02-03		North America / USA
EPI_ISL_925342	2020-10-13	North America	USA	Michigan	Neovison vison	GH	B.1			2021-02-03		North America / USA
EPI_ISL_925343	2020-10-13	North America	USA	Michigan	Neovison vison	GH	B.1			2021-02-03		North America / USA
EPI_ISL_925344	2020-10-13	North America	USA	Michigan	Neovison vison	GH	B.1			2021-02-03		North America / USA
EPI_ISL_925345	2020-10-14	North America	USA	Michigan	Neovison vison	GH	B.1			2021-02-03		North America / USA
EPI_ISL_925346	2020-10-14	North America	USA	Michigan	Neovison vison	GH	B.1			2021-02-03		North America / USA
EPI_ISL_925347	2020-10-14	North America	USA	Michigan	Neovison vison	GH	B.1			2021-02-03		North America / USA
EPI_ISL_925348	2020-10-14	North America	USA	Michigan	Neovison vison	GH	B.1			2021-02-03		North America / USA
EPI_ISL_925349	2020-10-14	North America	USA	Michigan	Neovison vison	GH	B.1			2021-02-03		North America / USA
EPI_ISL_925350	2020-10-14	North America	USA	Michigan	Neovison vison	GH	B.1			2021-02-03		North America / USA
EPI_ISL_925351	2020-10-14	North America	USA	Michigan	Neovison vison	GH	B.1			2021-02-03		North America / USA
EPI_ISL_925352	2020-10-15	North America	USA	Michigan	Neovison vison	GH	B.1			2021-02-03		North America / USA
EPI_ISL_925353	2020-10-13	North America	USA	Michigan	Neovison vison	GH	B.1			2021-02-03		North America / USA
EPI_ISL_925354	2020-10-13	North America	USA	Michigan	Neovison vison	GH	B.1			2021-02-03		North America / USA
EPI_ISL_925355	2020-10-13	North America	USA	Michigan	Neovison vison	GH	B.1			2021-02-03		North America / USA
EPI_ISL_925356	2020-10-14	North America	USA	Michigan	Neovison vison	GH	B.1			2021-02-03		North America / USA
EPI_ISL_925357	2020-10-14	North America	USA	Michigan	Neovison vison	GH	B.1			2021-02-03		North America / USA
EPI_ISL_925358	2020-10-14	North America	USA	Michigan	Neovison vison	GH	B.1			2021-02-03		North America / USA
EPI_ISL_925359	2020-10-14	North America	USA	Michigan	Neovison vison	GH	B.1			2021-02-03		North America / USA
EPI_ISL_925360	2020-10-14	North America	USA	Michigan	Neovison vison	GH	B.1			2021-02-03		North America / USA
EPI_ISL_984307	2021-01-27	Europe	Poland	Pomorskie	Neovison vison	O	B.1.1.464			2021-02-13		Europe / Poland
EPI_ISL_1014949	2020-10-13	North America	USA	Wisconsin	Neovison vison	GH	B.1			2021-02-17		North America / USA
EPI_ISL_1014950	2020-10-15	North America	USA	Wisconsin	Neovison vison	GH	B.1			2021-02-17		North America / USA
EPI_ISL_1014951	2020-10-15	North America	USA	Wisconsin	Neovison vison	GH	B.1			2021-02-17		North America / USA
EPI_ISL_1014952	2020-10-15	North America	USA	Wisconsin	Neovison vison	GH	B.1			2021-02-17		North America / USA
EPI_ISL_1014956	2020-10-15	North America	USA	Wisconsin	Neovison vison	GH	B.1			2021-02-17		North America / USA
EPI_ISL_1014957	2020-10-15	North America	USA	Wisconsin	Neovison vison	GH	B.1			2021-02-17		North America / USA
EPI_ISL_1014958	2020-10-15	North America	USA	Wisconsin	Neovison vison	GH	B.1			2021-02-17		North America / USA
EPI_ISL_1014959	2020-10-14	North America	USA	Wisconsin	Neovison vison	GH	B.1			2021-02-17		North America / USA
EPI_ISL_1014960	2020-10-13	North America	USA	Wisconsin	Neovison vison	GH	B.1			2021-02-17		North America / USA
EPI_ISL_1014961	2020-10-13	North America	USA	Wisconsin	Neovison vison	GH	B.1			2021-02-17		North America / USA
EPI_ISL_1014962	2020-10-13	North America	USA	Wisconsin	Neovison vison	GH	B.1			2021-02-17		North America / USA
EPI_ISL_1014963	2020-10-13	North America	USA	Wisconsin	Neovison vison	GH	B.1			2021-02-17		North America / USA
EPI_ISL_1014964	2020-10-13	North America	USA	Wisconsin	Neovison vison	GH	B.1			2021-02-17		North America / USA
EPI_ISL_1014965	2020-10-15	North America	USA	Wisconsin	Neovison vison	GH	B.1			2021-02-17		North America / USA
EPI_ISL_1014966	2020-10-15	North America	USA	Wisconsin	Neovison vison	GH	B.1			2021-02-17		North America / USA
EPI_ISL_1014967	2020-10-15	North America	USA	Wisconsin	Neovison vison	GH	B.1			2021-02-17		North America / USA
EPI_ISL_1014968	2020-10-14	North America	USA	Wisconsin	Neovison vison	GH	B.1			2021-02-17		North America / USA
EPI_ISL_1014969	2020-10-14	North America	USA	Wisconsin	Neovison vison	GH	B.1			2021-02-17		North America / USA
EPI_ISL_1014971	2020-10-13	North America	USA	Wisconsin	Neovison vison	GH	B.1			2021-02-17		North America / USA
EPI_ISL_1014972	2020-10-13	North America	USA	Wisconsin	Neovison vison	GH	B.1			2021-02-17		North America / USA
EPI_ISL_1014973	2020-10-13	North America	USA	Wisconsin	Neovison vison	GH	B.1			2021-02-17		North America / USA
EPI_ISL_1014974	2020-10-15	North America	USA	Wisconsin	Neovison vison	GH	B.1			2021-02-17		North America / USA
EPI_ISL_1014976	2020-10-13	North America	USA	Wisconsin	Neovison vison	GH	B.1			2021-02-17		North America / USA
EPI_ISL_1014977	2020-10-13	North America	USA	Wisconsin	Neovison vison	GH	B.1			2021-02-17		North America / USA
EPI_ISL_1014978	2020-10-13	North America	USA	Wisconsin	Neovison vison	GH	B.1			2021-02-17		North America / USA
EPI_ISL_1014979	2020-10-13	North America	USA	Wisconsin	Neovison vison	GH	B.1			2021-02-17		North America / USA
EPI_ISL_1014980	2020-10-13	North America	USA	Wisconsin	Neovison vison	GH	B.1			2021-02-17		North America / USA
EPI_ISL_1014981	2020-10-13	North America	USA	Wisconsin	Neovison vison	GH	B.1			2021-02-17		North America / USA
EPI_ISL_1014982	2020-10-13	North America	USA	Wisconsin	Neovison vison	GH	B.1			2021-02-17		North America / USA
EPI_ISL_1014983	2020-10-13	North America	USA	Wisconsin	Neovison vison	GH	B.1			2021-02-17		North America / USA
EPI_ISL_1014985	2020-10-13	North America	USA	Wisconsin	Neovison vison	GH	B.1			2021-02-17		North America / USA
EPI_ISL_1014986	2020-10-13	North America	USA	Wisconsin	Neovison vison	GH	B.1			2021-02-17		North America / USA
EPI_ISL_1014987	2020-10-13	North America	USA	Wisconsin	Neovison vison	GH	B.1			2021-02-17		North America / USA
EPI_ISL_9936846	2020-10-02	North America	USA	Utah	Neovison vison	G	B.1			2022-02-16		North America / USA
EPI_ISL_9936857	2020-08-24	North America	USA	Utah	Neovison vison	GH	B.1			2022-02-16		North America / USA
EPI_ISL_9936871	2021-10-02	North America	USA	Utah	Neovison vison	G	B.1			2022-02-16		North America / USA
EPI_ISL_9936876	2021-10-02	North America	USA	Utah	Neovison vison	G	B.1			2022-02-16		North America / USA
EPI_ISL_9936877	2021-10-02	North America	USA	Utah	Neovison vison	G	B.1			2022-02-16		North America / USA
EPI_ISL_9936886	2021-10-03	North America	USA	Utah	Neovison vison	G	B.1			2022-02-16		North America / USA
EPI_ISL_9936894	2021-10-03	North America	USA	Utah	Neovison vison	G	B.1			2022-02-16		North America / USA
EPI_ISL_9936957	2020-10-12	North America	USA	Utah	Neovison vison	GH	B.1			2022-02-16		North America / USA
EPI_ISL_9936961	2021-10-13	North America	USA	Utah	Neovison vison	GH	B.1			2022-02-16		North America / USA
EPI_ISL_9936943	2021-10-10	North America	USA	Utah	Neovison vison	GH	B.1			2022-02-16		North America / USA
EPI_ISL_9936913	2021-10-06	North America	USA	Utah	Neovison vison	G	B.1			2022-02-16		North America / USA
EPI_ISL_9936918	2021-10-08	North America	USA	Utah	Neovison vison	G	B.1			2022-02-16		North America / USA
EPI_ISL_9936911	2021-10-06	North America	USA	Utah	Neovison vison	G	B.1			2022-02-16		North America / USA
EPI_ISL_9936912	2021-10-06	North America	USA	Utah	Neovison vison	G	B.1			2022-02-16		North America / USA
EPI_ISL_9936916	2021-10-08	North America	USA	Utah	Neovison vison	G	B.1			2022-02-16		North America / USA
EPI_ISL_9936915	2021-10-08	North America	USA	Utah	Neovison vison	G	B.1			2022-02-16		North America / USA
EPI_ISL_9936928	2021-10-09	North America	USA	Utah	Neovison vison	GH	B.1			2022-02-16		North America / USA
EPI_ISL_9936935	2020-10-09	North America	USA	Utah	Neovison vison	GH	B.1			2022-02-16		North America / USA
EPI_ISL_9936937	2020-10-09	North America	USA	Utah	Neovison vison	GH	B.1			2022-02-16		North America / USA
EPI_ISL_9936939	2021-10-09	North America	USA	Utah	Neovison vison	GH	B.1			2022-02-16		North America / USA
EPI_ISL_9936948	2021-10-11	North America	USA	Utah	Neovison vison	GH	AU.1			2022-02-16		North America / USA
EPI_ISL_9936955	2021-10-12	North America	USA	Utah	Neovison vison	GH	B.1			2022-02-16		North America / USA
EPI_ISL_9936844	2020-08-20	North America	USA	Utah	Neovison vison	GH	B.1			2022-02-16		North America / USA
EPI_ISL_9936866	2021-10-02	North America	USA	Utah	Neovison vison	G	B.1			2022-02-16		North America / USA
EPI_ISL_9936878	2021-10-02	North America	USA	Utah	Neovison vison	G	B.1			2022-02-16		North America / USA
EPI_ISL_9936898	2021-10-03	North America	USA	Utah	Neovison vison	G	B.1			2022-02-16		North America / USA
EPI_ISL_9936897	2021-10-03	North America	USA	Utah	Neovison vison	G	B.1			2022-02-16		North America / USA
EPI_ISL_9936893	2021-10-03	North America	USA	Utah	Neovison vison	G	B.1			2022-02-16		North America / USA
EPI_ISL_9936905	2021-10-04	North America	USA	Utah	Neovison vison	G	B.1			2022-02-16		North America / USA
EPI_ISL_9936888	2021-10-03	North America	USA	Utah	Neovison vison	G	B.1			2022-02-16		North America / USA
EPI_ISL_9936881	2021-10-02	North America	USA	Utah	Neovison vison	G	B.1			2022-02-16		North America / USA
EPI_ISL_9936909	2021-10-06	North America	USA	Utah	Neovison vison	O	B.1			2022-02-16		North America / USA
EPI_ISL_9936925	2021-10-09	North America	USA	Utah	Neovison vison	GH	B.1			2022-02-16		North America / USA
EPI_ISL_9936883	2021-10-03	North America	USA	Utah	Neovison vison	G	B.1			2022-02-16		North America / USA
EPI_ISL_9936882	2021-10-02	North America	USA	Utah	Neovison vison	G	B.1			2022-02-16		North America / USA
EPI_ISL_9936921	2021-10-09	North America	USA	Utah	Neovison vison	GH	B.1			2022-02-16		North America / USA
EPI_ISL_9936889	2021-10-03	North America	USA	Utah	Neovison vison	G	B.1			2022-02-16		North America / USA
EPI_ISL_9936887	2021-10-03	North America	USA	Utah	Neovison vison	G	B.1			2022-02-16		North America / USA
EPI_ISL_9936865	2021-08-29	North America	USA	Utah	Neovison vison	GH	B.1			2022-02-16		North America / USA
EPI_ISL_9936932	2021-10-09	North America	USA	Utah	Neovison vison	GH	B.1			2022-02-16		North America / USA
EPI_ISL_9936890	2021-10-03	North America	USA	Utah	Neovison vison	G	B.1			2022-02-16		North America / USA
EPI_ISL_9936847	2020-10-04	North America	USA	Utah	Neovison vison	G	B.1			2022-02-16		North America / USA
EPI_ISL_9936854	2020-08-22	North America	USA	Utah	Neovison vison	GH	B.1			2022-02-16		North America / USA
EPI_ISL_9936864	2021-08-24	North America	USA	Utah	Neovison vison	GH	B.1			2022-02-16		North America / USA
EPI_ISL_9936869	2021-10-02	North America	USA	Utah	Neovison vison	G	B.1			2022-02-16		North America / USA
EPI_ISL_9936900	2021-10-03	North America	USA	Utah	Neovison vison	G	B.1			2022-02-16		North America / USA
EPI_ISL_9936901	2021-10-03	North America	USA	Utah	Neovison vison	G	B.1			2022-02-16		North America / USA
EPI_ISL_9936875	2021-10-02	North America	USA	Utah	Neovison vison	G	B.1			2022-02-16		North America / USA
EPI_ISL_9936849	2020-08-25	North America	USA	Utah	Neovison vison	GH	B.1			2022-02-16		North America / USA
EPI_ISL_9936910	2021-10-06	North America	USA	Utah	Neovison vison	G	B.1			2022-02-16		North America / USA
EPI_ISL_9936927	2021-10-09	North America	USA	Utah	Neovison vison	GH	B.1			2022-02-16		North America / USA
EPI_ISL_9936926	2021-10-09	North America	USA	Utah	Neovison vison	GH	B.1			2022-02-16		North America / USA
EPI_ISL_9936919	2021-10-08	North America	USA	Utah	Neovison vison	G	B.1			2022-02-16		North America / USA
EPI_ISL_9936922	2021-10-09	North America	USA	Utah	Neovison vison	GH	B.1			2022-02-16		North America / USA
EPI_ISL_9936923	2021-10-09	North America	USA	Utah	Neovison vison	GH	B.1			2022-02-16		North America / USA
EPI_ISL_9936931	2021-10-09	North America	USA	Utah	Neovison vison	GH	B.1			2022-02-16		North America / USA
EPI_ISL_9936933	2021-10-09	North America	USA	Utah	Neovison vison	GH	B.1			2022-02-16		North America / USA
EPI_ISL_9936930	2021-10-09	North America	USA	Utah	Neovison vison	GH	B.1			2022-02-16		North America / USA
EPI_ISL_9936942	2021-10-10	North America	USA	Utah	Neovison vison	GH	B.1			2022-02-16		North America / USA
EPI_ISL_9936944	2021-10-10	North America	USA	Utah	Neovison vison	GH	B.1			2022-02-16		North America / USA
EPI_ISL_9936947	2021-10-11	North America	USA	Utah	Neovison vison	GH	AU.1			2022-02-16		North America / USA
EPI_ISL_9936941	2021-10-09	North America	USA	Utah	Neovison vison	GH	B.1			2022-02-16		North America / USA
EPI_ISL_9936949	2021-10-11	North America	USA	Utah	Neovison vison	GH	B.1			2022-02-16		North America / USA
EPI_ISL_9936967	2021-10-06	North America	USA	Utah	Neovison vison	G	B.1			2022-02-16		North America / USA
EPI_ISL_9936954	2021-10-12	North America	USA	Utah	Neovison vison	GH	B.1			2022-02-16		North America / USA
EPI_ISL_9936964	2021-10-02	North America	USA	Utah	Neovison vison	G	B.1			2022-02-16		North America / USA
EPI_ISL_9936850	2020-08-25	North America	USA	Utah	Neovison vison	GH	B.1			2022-02-16		North America / USA
EPI_ISL_9936965	2021-10-03	North America	USA	Utah	Neovison vison	G	B.1			2022-02-16		North America / USA
EPI_ISL_9936848	2020-10-04	North America	USA	Utah	Neovison vison	G	B.1			2022-02-16		North America / USA
EPI_ISL_9936966	2021-10-03	North America	USA	Utah	Neovison vison	G	B.1			2022-02-16		North America / USA
EPI_ISL_9936859	2021-08-23	North America	USA	Utah	Neovison vison	GH	B.1			2022-02-16		North America / USA
EPI_ISL_9936862	2021-08-24	North America	USA	Utah	Neovison vison	GH	B.1			2022-02-16		North America / USA
EPI_ISL_9936856	2020-08-23	North America	USA	Utah	Neovison vison	GH	B.1			2022-02-16		North America / USA
EPI_ISL_9936863	2021-08-24	North America	USA	Utah	Neovison vison	GH	B.1			2022-02-16		North America / USA
EPI_ISL_9936867	2021-10-02	North America	USA	Utah	Neovison vison	G	B.1			2022-02-16		North America / USA
EPI_ISL_9936872	2021-10-02	North America	USA	Utah	Neovison vison	G	B.1			2022-02-16		North America / USA
EPI_ISL_9936868	2021-10-02	North America	USA	Utah	Neovison vison	G	B.1			2022-02-16		North America / USA
EPI_ISL_9936873	2021-10-02	North America	USA	Utah	Neovison vison	G	B.1			2022-02-16		North America / USA
EPI_ISL_8564593	2021-09-29	Europe	Latvia		Neovison vison	GV	B.1.177.60			2022-01-11		Europe / Latvia
EPI_ISL_8564594	2021-09-23	Europe	Latvia		Neovison vison	GV	B.1.177.60			2022-01-11		Europe / Latvia
EPI_ISL_8564592	2021-09-29	Europe	Latvia		Neovison vison	GV	B.1.177.60			2022-01-11		Europe / Latvia
EPI_ISL_9936895	2021-10-03	North America	USA	Utah	Neovison vison	G	B.1			2022-02-16		North America / USA
EPI_ISL_9936874	2021-10-02	North America	USA	Utah	Neovison vison	G	B.1			2022-02-16		North America / USA
EPI_ISL_9936879	2021-10-02	North America	USA	Utah	Neovison vison	G	B.1			2022-02-16		North America / USA
EPI_ISL_9936884	2021-10-03	North America	USA	Utah	Neovison vison	G	B.1			2022-02-16		North America / USA
EPI_ISL_9936892	2021-10-03	North America	USA	Utah	Neovison vison	G	B.1			2022-02-16		North America / USA
EPI_ISL_9936880	2021-10-02	North America	USA	Utah	Neovison vison	G	B.1			2022-02-16		North America / USA
EPI_ISL_9936896	2021-10-03	North America	USA	Utah	Neovison vison	G	B.1			2022-02-16		North America / USA
EPI_ISL_9936891	2021-10-03	North America	USA	Utah	Neovison vison	G	B.1			2022-02-16		North America / USA
EPI_ISL_9936902	2021-10-03	North America	USA	Utah	Neovison vison	G	B.1			2022-02-16		North America / USA
EPI_ISL_9936906	2021-10-04	North America	USA	Utah	Neovison vison	G	B.1			2022-02-16		North America / USA
EPI_ISL_9936904	2021-10-04	North America	USA	Utah	Neovison vison	G	B.1.515			2022-02-16		North America / USA
EPI_ISL_9936907	2021-10-04	North America	USA	Utah	Neovison vison	G	B.1			2022-02-16		North America / USA
EPI_ISL_8564591	2021-09-29	Europe	Latvia		Neovison vison	GV	B.1.177.60			2022-01-11		Europe / Latvia
EPI_ISL_2896213	2020-10-29	North America	USA	Utah	Neovison vison	G	B.1			2021-07-11		North America / USA
EPI_ISL_2141680	2021-04-08	Europe	Latvia		Neovison vison	GV	B.1.177.60			2021-05-18		Europe / Latvia
EPI_ISL_2141682	2021-04-12	Europe	Latvia		Neovison vison	GV	B.1.177.60			2021-05-18		Europe / Latvia
EPI_ISL_2141683	2021-04-09	Europe	Latvia		Neovison vison	GV	B.1.177.60			2021-05-18		Europe / Latvia
EPI_ISL_2141685	2021-04-09	Europe	Latvia		Neovison vison	GV	B.1.177.60			2021-05-18		Europe / Latvia
EPI_ISL_2141686	2021-04-09	Europe	Latvia		Neovison vison	GV	B.1.177.60			2021-05-18		Europe / Latvia
EPI_ISL_2141761	2021-04-14	Europe	Latvia		Neovison vison	GV	B.1.177.60			2021-05-18		Europe / Latvia
EPI_ISL_2141898	2021-04-28	Europe	Latvia		Neovison vison	GV	B.1.177.60			2021-05-18		Europe / Latvia
EPI_ISL_2141899	2021-04-28	Europe	Latvia		Neovison vison	GV	B.1.177.60			2021-05-18		Europe / Latvia
EPI_ISL_2141902	2021-04-28	Europe	Latvia		Neovison vison	GV	B.1.177.60			2021-05-18		Europe / Latvia
EPI_ISL_2141903	2021-04-28	Europe	Latvia		Neovison vison	GV	B.1.177.60			2021-05-18		Europe / Latvia
EPI_ISL_2141904	2021-04-23	Europe	Latvia		Neovison vison	GV	B.1.177.60			2021-05-18		Europe / Latvia
EPI_ISL_2141905	2021-04-23	Europe	Latvia		Neovison vison	GV	B.1.177.60			2021-05-18		Europe / Latvia
EPI_ISL_2141906	2021-04-27	Europe	Latvia		Neovison vison	GV	B.1.177.60			2021-05-18		Europe / Latvia
EPI_ISL_2141907	2021-04-27	Europe	Latvia		Neovison vison	GV	B.1.177.60			2021-05-18		Europe / Latvia
EPI_ISL_2141908	2021-04-27	Europe	Latvia		Neovison vison	GV	B.1.177.60			2021-05-18		Europe / Latvia
EPI_ISL_2141910	2021-04-28	Europe	Latvia		Neovison vison	GV	B.1.177.60			2021-05-18		Europe / Latvia
EPI_ISL_2834689	2020-10-01	North America	USA	Utah	Neovison vison	G	B.1			2021-07-06		North America / USA
EPI_ISL_2834690	2020-10-01	North America	USA	Utah	Neovison vison	G	B.1			2021-07-06		North America / USA
EPI_ISL_2834691	2020-10-29	North America	USA	Utah	Neovison vison	G	B.1			2021-07-06		North America / USA
EPI_ISL_2834692	2020-10-29	North America	USA	Utah	Neovison vison	G	B.1.234			2021-07-06		North America / USA
EPI_ISL_2834693	2020-10-29	North America	USA	Utah	Neovison vison	G	B.1			2021-07-06		North America / USA
EPI_ISL_2834695	2020-10-29	North America	USA	Utah	Neovison vison	G	B.1			2021-07-06		North America / USA
EPI_ISL_2834696	2020-09-28	North America	USA	Michigan	Neovison vison	GH	B.1			2021-07-06		North America / USA
EPI_ISL_2834697	2020-09-28	North America	USA	Michigan	Neovison vison	GH	B.1			2021-07-06		North America / USA
EPI_ISL_2834698	2020-10-02	North America	USA	Wisconsin	Neovison vison	GH	B.1			2021-07-06		North America / USA
EPI_ISL_2834699	2020-10-02	North America	USA	Wisconsin	Neovison vison	GH	B.1			2021-07-06		North America / USA
EPI_ISL_2834700	2020-10-02	North America	USA	Wisconsin	Neovison vison	GH	B.1			2021-07-06		North America / USA
EPI_ISL_2834701	2020-10-28	North America	USA	Wisconsin	Neovison vison	GH	B.1			2021-07-06		North America / USA
EPI_ISL_2834702	2020-10-28	North America	USA	Wisconsin	Neovison vison	GH	B.1			2021-07-06		North America / USA
EPI_ISL_2834937	2020-08-21	North America	USA	Utah	Neovison vison	GH	B.1			2021-07-06		North America / USA
EPI_ISL_2834938	2020-08-21	North America	USA	Utah	Neovison vison	GH	B.1			2021-07-06		North America / USA
EPI_ISL_2834940	2020-09-14	North America	USA	Utah	Neovison vison	G	B.1			2021-07-06		North America / USA
EPI_ISL_2834942	2020-09-22	North America	USA	Utah	Neovison vison	G	B.1			2021-07-06		North America / USA
EPI_ISL_2834943	2020-09-22	North America	USA	Utah	Neovison vison	G	B.1			2021-07-06		North America / USA
EPI_ISL_2834944	2020-09-22	North America	USA	Utah	Neovison vison	G	B.1			2021-07-06		North America / USA
EPI_ISL_2834945	2020-09-22	North America	USA	Utah	Neovison vison	G	B.1			2021-07-06		North America / USA
EPI_ISL_8175130		Europe	Latvia		Neovison vison	GV	B.1.177.60			2021-12-29		Europe / Latvia
EPI_ISL_2896203	2020-08-10	North America	USA	Utah	Neovison vison	GH	B.1			2021-07-11		North America / USA
EPI_ISL_2896204	2020-08-10	North America	USA	Utah	Neovison vison	GH	B.1			2021-07-11		North America / USA
EPI_ISL_2896205	2020-08-10	North America	USA	Utah	Neovison vison	GH	B.1			2021-07-11		North America / USA
EPI_ISL_2896206	2020-08-10	North America	USA	Utah	Neovison vison	GH	B.1			2021-07-11		North America / USA
EPI_ISL_2896207	2020-08-14	North America	USA	Utah	Neovison vison	GH	B.1			2021-07-11		North America / USA
EPI_ISL_2896208	2020-08-14	North America	USA	Utah	Neovison vison	GH	B.1			2021-07-11		North America / USA
EPI_ISL_2896209	2020-08-14	North America	USA	Utah	Neovison vison	GH	B.1			2021-07-11		North America / USA
EPI_ISL_2896210	2020-08-14	North America	USA	Utah	Neovison vison	GH	B.1			2021-07-11		North America / USA
EPI_ISL_2896211	2020-10-29	North America	USA	Utah	Neovison vison	G	B.1			2021-07-11		North America / USA
EPI_ISL_2896212	2020-10-29	North America	USA	Utah	Neovison vison	G	B.1			2021-07-11		North America / USA
EPI_ISL_9318154	2021-08-31	Europe	Belarus	Borisov	Human	GK	AY.122	VOC Delta GK (B.1.617.2+AY.*) first detected in India	(N_G215C,N_D63G,N_R203M,NSP12_G671S,Spike_G142D,NS3_S26L,Spike_P681R,Spike_R158del,NSP3_P1228L,NS7a_V82A,NSP3_A488S,Spike_F157del,NSP4_T492I,NSP14_A394V,Spike_T19R,NS7a_T120I,NSP2_K81N,N_D377Y,M_I82T,Spike_D950N,NS7b_T40I,NSP13_P77L,Spike_E156G,NSP3_P1469S,Spike_T478K,NS7a_P45L,NSP6_T77A,NSP12_P323L,Spike_D614G,NSP4_V167L,Spike_L452R)	2022-01-31		Europe / Belarus
EPI_ISL_9318167	2021-08-26	Europe	Belarus	Gomel Region	Human	GK	AY.122	VOC Delta GK (B.1.617.2+AY.*) first detected in India	(N_G215C,NSP13_V193L,N_D63G,N_R203M,NSP12_G671S,Spike_G142D,Spike_D1139H,NS3_S26L,Spike_P681R,Spike_R158del,NSP3_P1228L,NSP14_A435V,NS7a_V82A,NSP3_A488S,Spike_F157del,NSP4_T492I,NSP14_A394V,Spike_T19R,NS7a_T120I,NSP2_K81N,N_D377Y,M_I82T,Spike_D950N,NS7b_T40I,NSP13_P77L,Spike_E156G,NSP3_P1469S,NSP12_T870I,Spike_T478K,NS7a_P45L,NSP6_T77A,NSP12_P323L,N_G321V,Spike_D614G,NSP4_V167L,Spike_L452R,NSP2_G…	2022-01-31		Europe / Belarus
EPI_ISL_9318149	2021-09-01	Europe	Belarus	Mogilev Region	Human	GK	AY.122	VOC Delta GK (B.1.617.2+AY.*) first detected in India	(N_G215C,N_D63G,N_R203M,NSP12_G671S,NSP14_F326I,Spike_G142D,NS3_S26L,Spike_P681R,Spike_R158del,NSP3_P1228L,NS7a_V82A,NSP3_A488S,Spike_F157del,NSP4_T492I,NSP14_A394V,Spike_T19R,NS7a_T120I,NSP2_K81N,NSP6_T10I,N_D377Y,M_I82T,Spike_D950N,NS7b_T40I,NSP13_P77L,Spike_E156G,NSP3_P1469S,Spike_T478K,NS7a_P45L,NSP6_T77A,NSP12_P323L,Spike_D614G,NSP4_V167L,Spike_L452R)	2022-01-31		Europe / Belarus
EPI_ISL_9318130	2021-09-02	Europe	Belarus	Bobruisk	Human	GK	AY.122	VOC Delta GK (B.1.617.2+AY.*) first detected in India	(N_G215C,N_D63G,N_R203M,NSP12_G671S,NSP12_H613Y,Spike_G142D,NS3_S26L,Spike_P681R,Spike_R158del,NSP3_P1228L,NS7a_V82A,NSP3_A488S,Spike_F157del,NSP4_T492I,Spike_T19R,NSP14_A394V,NS7a_T120I,NSP2_K81N,N_D377Y,M_I82T,Spike_D950N,NS7b_T40I,NSP13_P77L,Spike_E156G,NSP3_P1469S,NS3_A103T,Spike_T478K,NS7a_P45L,NSP6_T77A,NSP12_P323L,Spike_D614G,NSP4_V167L,Spike_L452R,Spike_V1122L)	2022-01-31		Europe / Belarus
EPI_ISL_9318171	2021-08-23	Europe	Belarus	Mogilev Region	Human	GK	AY.122	VOC Delta GK (B.1.617.2+AY.*) first detected in India	(NSP6_Y153C,N_G215C,N_D63G,N_R203M,NSP12_G671S,Spike_G142D,NS3_S26L,E_R69I,Spike_P681R,Spike_R158del,NSP3_P1228L,NSP10_P136S,NSP14_V125F,NS7a_V82A,NSP3_A488S,Spike_F157del,NSP4_T492I,NSP14_A394V,Spike_T19R,NS7a_T120I,NSP2_K81N,N_D377Y,M_I82T,Spike_D950N,NS7b_T40I,NSP13_P77L,Spike_E156G,NSP3_P1469S,Spike_T478K,NS7a_P45L,NSP6_T77A,NSP12_P323L,Spike_D614G,NSP4_V167L,Spike_L452R)	2022-01-31		Europe / Belarus
EPI_ISL_8038504	2021-05-24	Europe	Belarus	Minsk	Human	GK	AY.122	VOC Delta GK (B.1.617.2+AY.*) first detected in India	(N_G215C,N_D63G,N_R203M,NSP12_G671S,Spike_G142D,NS3_S26L,Spike_P681R,Spike_R158del,NSP3_P1228L,NS7a_V82A,NSP3_A488S,Spike_F157del,NSP4_T492I,NSP14_A394V,Spike_T19R,NS7a_T120I,NSP2_K81N,N_D377Y,M_I82T,Spike_D950N,NS7b_T40I,NSP13_P77L,Spike_E156G,Spike_N657D,NSP3_P1469S,Spike_T478K,NS7a_P45L,NSP6_T77A,NSP12_P323L,Spike_D614G,NSP4_V167L,Spike_L452R)	2021-12-24		Europe / Belarus
EPI_ISL_6775921	2021-10-27	Europe	Belarus	Mogilev	Human	GK	AY.122	VOC Delta GK (B.1.617.2+AY.*) first detected in India	(N_G215C,N_D63G,N_R203M,NSP12_G671S,Spike_G142D,NS3_S26L,NSP3_S1206L,Spike_P681R,Spike_R158del,NSP3_P1228L,NS7a_V82A,NSP3_A488S,Spike_F157del,NSP4_T492I,NSP13_T307I,NSP14_A394V,Spike_T19R,NS7a_T120I,NSP2_K81N,N_D377Y,Spike_V70F,M_I82T,Spike_D950N,NS7b_T40I,NSP13_P77L,Spike_E156G,NSP3_P1469S,Spike_T478K,NS7a_P45L,NSP6_T77A,NSP12_P323L,Spike_D614G,NSP4_V167L,Spike_L452R,NSP6_V149F)	2021-11-26		Europe / Belarus
EPI_ISL_9318139	2021-09-01	Europe	Belarus	Gomel Region	Human	GK	AY.122	VOC Delta GK (B.1.617.2+AY.*) first detected in India	(N_G215C,N_D63G,N_R203M,NSP12_G671S,Spike_G142D,NS3_S26L,Spike_P681R,Spike_R158del,NSP3_P1228L,NS7a_V82A,NSP3_A488S,Spike_F157del,NSP4_T492I,NSP14_A394V,Spike_T19R,NS7a_T120I,NSP2_K81N,N_D377Y,M_I82T,Spike_D950N,NS7b_T40I,NSP13_P77L,Spike_E156G,Spike_T478K,NSP6_T77A,NSP12_P323L,Spike_D614G,Spike_L452R,NSP4_V167L)	2022-01-31		Europe / Belarus
EPI_ISL_9318184	2021-08-11	Europe	Belarus	Vitebsk	Human	GK	AY.122	VOC Delta GK (B.1.617.2+AY.*) first detected in India	(N_G215C,N_D63G,N_R203M,NSP16_A188V,NSP14_V4A,NSP12_G671S,Spike_G142D,NS3_S26L,Spike_P681R,Spike_R158del,NSP3_P1228L,NS7a_V82A,NSP3_A488S,Spike_F157del,NSP4_T492I,NSP14_A394V,Spike_T19R,NS7a_T120I,NSP2_K81N,NSP4_V293I,N_D377Y,M_I82T,Spike_D950N,NS7b_T40I,NSP13_P77L,Spike_E156G,NSP3_P1469S,NSP13_A598V,Spike_T478K,NS7a_P45L,NSP6_T77A,NSP12_P323L,Spike_D614G,NSP4_V167L,Spike_L452R)	2022-01-31		Europe / Belarus
EPI_ISL_9318163	2021-08-25	Europe	Belarus	Brest region	Human	GK	AY.122	VOC Delta GK (B.1.617.2+AY.*) first detected in India	(N_G215C,N_D63G,N_R203M,NSP12_G671S,Spike_G142D,NSP13_D328N,NS3_S26L,Spike_P681R,Spike_R158del,NSP3_P1228L,NS7a_V82A,NSP3_A488S,Spike_F157del,NSP4_T492I,NSP14_A394V,Spike_T19R,NS7a_T120I,NSP2_K81N,N_D377Y,M_I82T,Spike_D950N,NS7b_T40I,NSP3_N1713S,Spike_G446V,NSP13_P77L,Spike_E156G,NSP3_P1469S,Spike_T478K,NS7a_P45L,NSP6_T77A,NSP12_P323L,Spike_D614G,NSP4_V167L,Spike_L452R)	2022-01-31		Europe / Belarus
EPI_ISL_754233	2020-11-23	Europe	Belarus	Minsk region	Human	G	B.1		(NSP3_T1269I,NSP16_M270I,N_S194L,NSP12_P323L,Spike_D614G,NSP12_R173C,NS7a_V93F,NSP8_T141M)	2020-12-31		Europe / Belarus
EPI_ISL_754235	2020-10-11	Europe	Belarus	Mogilev region	Human	G	B.1		(NSP2_E457K,NSP12_T803I,N_S194L,NS6_D6G,NSP16_S33N,NS3_K21N,Spike_Y453F,NSP12_N9K,NSP12_P323L,Spike_D614G,NSP2_G212C,NSP16_P236L,NSP12_L8F,NS3_T229I)	2020-12-31		Europe / Belarus
EPI_ISL_861457	2020-10-21	Europe	Belarus		Human	G	B.1		(NSP2_E457K,NSP13_S80G,NSP12_T803I,Spike_T259S,N_S194L,Spike_Y453F,Spike_V367F,E_S67F,NSP3_N1329D,NSP12_N9K,NSP5_A193V,NSP12_P323L,Spike_D614G,NSP2_G212C,NSP12_L8F)	2021-01-23		Europe / Belarus
EPI_ISL_1138983	2021-01-26	Europe	Belarus	Minsk	Human	GH	B.1		(NSP6_A119S,Spike_T20I,NSP13_S100N,N_P13S,NSP2_N133D,NSP6_I189V,NS3_Q57H,NS7b_D8E,N_S187L,NSP4_E141D,NSP12_P323L,Spike_D614G,NS3_G100C)	2021-03-04		Europe / Belarus
EPI_ISL_860802	2020-11-07	Europe	Belarus		Human	GR	B.1		(NSP3_V521I,N_R203K,NSP12_Q822H,N_G204R,NSP5_A260V,NS3_L52I,NSP12_P323L,Spike_D614G)	2021-01-22		Europe / Belarus
EPI_ISL_419693		Europe	Belarus		Human	G	B.1		(NSP12_P323L,Spike_D614G,NSP15_D212G)	2020-04-03		Europe / Belarus
EPI_ISL_861458	2020-10-23	Europe	Belarus		Human	GH	B.1		(NS3_Q57H,NSP12_P323L,Spike_D614G,N_Q239L)	2021-01-23		Europe / Belarus
EPI_ISL_860800	2020-10-26	Europe	Belarus		Human	G	B.1		(N_S194L,NSP14_A214V,NSP12_P323L,NS7b_L6M,Spike_D614G,NSP2_A360V,NS7a_V93F,NSP12_D194Y,N_P151L,NSP8_T141M)	2021-01-22		Europe / Belarus
EPI_ISL_933533	2020-12-08	Europe	Belarus	Homel region	Human	G	B.1		(NSP2_A355V,N_S194L,Spike_T676I,Spike_L5F,NSP12_P323L,Spike_D614G,NS7a_V93F,NSP8_T141M)	2021-02-04		Europe / Belarus
EPI_ISL_754232	2020-11-24	Europe	Belarus	Gomel region	Human	G	B.1		(NSP3_T1269I,NSP16_M270I,N_S194L,NSP12_P323L,Spike_D614G,NSP12_R173C,NS7a_V93F,NSP8_T141M)	2020-12-31		Europe / Belarus
EPI_ISL_860805	2020-11-03	Europe	Belarus		Human	GR	B.1.1		(NSP3_E1799G,NSP3_T1379I,N_R203K,N_G204R,NSP3_L1035F,NSP12_P323L,Spike_D614G,NSP3_N844S)	2021-01-22		Europe / Belarus
EPI_ISL_860816	2020-10-26	Europe	Belarus		Human	GR	B.1.1		(N_R203K,NS8_A51V,N_G204R,NSP14_H188Y,NSP12_P323L,Spike_D614G,N_A134V,Spike_D80Y)	2021-01-22		Europe / Belarus
EPI_ISL_7999577	2020-12-01	Europe	Belarus	Minsk	Human	GR	B.1.1		(Spike_R682del,Spike_H69del,Spike_R685del,Spike_R683del,NSP3_D218E,NSP3_G145C,Spike_A684del,N_R203K,Spike_S680del,N_G204R,Spike_V70del,Spike_P681del,NSP12_P323L,Spike_N679del,Spike_D614G,NSP5_G23S)	2021-12-23		Europe / Belarus
EPI_ISL_860813	2020-10-28	Europe	Belarus		Human	GR	B.1.1.294		(NSP5_I78S,NSP3_D218E,N_P67S,N_R203K,N_G204R,NSP1_H110Y,NSP4_I363V,NS7b_H42R,N_A251V,NSP12_P323L,Spike_D614G,NSP2_E359D,NSP3_P200T)	2021-01-22		Europe / Belarus
EPI_ISL_860806	2020-11-03	Europe	Belarus		Human	GR	B.1.1.317		(NSP3_K1715R,Spike_Q675R,Spike_S477N,N_R203K,NSP4_S336L,NSP2_D409G,N_G204R,NSP3_S1578I,Spike_D138Y,Spike_A522S,Spike_A845S,NSP12_P323L,Spike_D614G,N_A211V,NSP2_D23N)	2021-01-22		Europe / Belarus
EPI_ISL_1138899	2021-01-18	Europe	Belarus	Minsk	Human	GR	B.1.1.374		(NSP4_T14I,N_R203K,NS3_L219V,N_G204R,NSP1_L27I,NSP12_P323L,Spike_D614G,Spike_L452Q,NSP6_V84F)	2021-03-04		Europe / Belarus
EPI_ISL_860817	2020-10-26	Europe	Belarus		Human	GR	B.1.1.422		(NSP3_A1526V,N_R203K,NS3_V13L,NS8_T87I,N_G204R,NSP12_P323L,NSP15_K12R,Spike_D614G,N_S327L,NSP6_L37F,NSP1_E148K)	2021-01-22		Europe / Belarus
EPI_ISL_2467938	2021-04-13	Europe	Belarus		Human	GR	B.1.1.437		(NSP4_T14I,N_R203K,NS3_L219V,N_G204R,NS3_T151I,Spike_M177L,Spike_L176del,NSP1_L27I,NSP12_P323L,Spike_D614G,Spike_L452Q,Spike_F175del,NSP6_V84F)	2021-06-10		Europe / Belarus
EPI_ISL_1508895	2021-02-24	Europe	Belarus	Rrcem	Human	GRY	B.1.1.7	VOC Alpha GRY (B.1.1.7+Q.*) first detected in the UK	(Spike_H69del,NS8_Q27stop,NSP3_T183I,Spike_T716I,NSP6_S106del,N_R203K,Spike_A570D,Spike_N501Y,NSP3_I1412T,NS8_R52I,Spike_P681H,Spike_Y144del,NSP3_G1217R,NSP6_G107del,NSP3_A890D,Spike_D1118H,NSP6_F108del,NS8_Y73C,N_G204R,Spike_V70del,NSP12_P323L,Spike_D614G,NSP6_L37F,N_D3L,Spike_S982A,M_C33S,N_S235F)	2021-04-08		Europe / Belarus
EPI_ISL_9318097	2021-03-23	Europe	Belarus	Minsk	Human	GRY	B.1.1.7	VOC Alpha GRY (B.1.1.7+Q.*) first detected in the UK	(Spike_H69del,NS8_Q27stop,NSP3_T183I,Spike_T716I,NS8_K68stop,NSP6_S106del,N_R203K,Spike_A570D,NSP4_F393L,Spike_N501Y,NS8_R115H,NSP3_I1412T,NS8_R52I,Spike_P681H,Spike_Y144del,NSP12_P227L,NSP6_G107del,NSP3_A890D,Spike_D1118H,NSP6_F108del,NS8_Y73C,N_G204R,Spike_V70del,NSP12_P323L,NSP14_P451S,Spike_D614G,N_D3L,Spike_S982A,Spike_A653V,N_S235F)	2022-01-31		Europe / Belarus
EPI_ISL_1209407	2021-02-23	Europe	Belarus	Minsk	Human	GRY	B.1.1.7	VOC Alpha GRY (B.1.1.7+Q.*) first detected in the UK	(Spike_H69del,NS8_Q27stop,NSP3_T183I,Spike_T716I,NS8_K68stop,NSP6_S106del,N_R203K,Spike_A570D,Spike_N501Y,NSP3_I1412T,NS8_R52I,Spike_P681H,Spike_Y144del,NSP12_P227L,NSP6_G107del,NSP3_A890D,Spike_D1118H,NSP6_F108del,NS8_Y73C,N_G204R,Spike_V70del,NSP12_P323L,NSP14_P451S,Spike_D614G,N_D3L,Spike_S982A,Spike_A653V,N_S235F)	2021-03-11		Europe / Belarus
EPI_ISL_2080973	2021-02-23	Europe	Belarus		Human	GRY	B.1.1.7	VOC Alpha GRY (B.1.1.7+Q.*) first detected in the UK	(Spike_H69del,NS8_Q27stop,NSP3_T183I,Spike_T716I,NS8_K68stop,NSP6_S106del,N_R203K,Spike_A570D,Spike_N501Y,NSP3_I1412T,NS8_R52I,Spike_P681H,Spike_Y144del,NSP12_P227L,NSP6_G107del,NSP3_A890D,Spike_D1118H,NSP6_F108del,NS8_Y73C,N_G204R,Spike_V70del,NSP12_P323L,NSP14_P451S,Spike_D614G,N_D3L,Spike_S982A,Spike_A653V,N_S235F)	2021-05-13		Europe / Belarus
EPI_ISL_861456	2020-11-07	Europe	Belarus		Human	GH	B.1.164		(N_A414S,N_R203K,NSP2_N133D,NS3_Q57H,NSP14_K13R,NS3_D155Y,NSP12_I494V,NSP12_P323L,Spike_D614G,NSP8_T141M)	2021-01-23		Europe / Belarus
EPI_ISL_860803	2020-11-07	Europe	Belarus		Human	GH	B.1.164		(NSP3_S1807F,N_S194L,Spike_T307I,NSP8_P10S,NSP2_N133D,NS3_Q57H,NSP6_A2V,NSP12_P323L,Spike_D614G,NSP4_I289V)	2021-01-22		Europe / Belarus
EPI_ISL_860804	2020-11-30	Europe	Belarus		Human	GH	B.1.164		(N_D22G,N_R203S,Spike_D950N,NSP3_T1036I,NSP2_N133D,NS3_Q57H,NSP12_P323L,Spike_D614G,Spike_A522V,NSP8_V34F)	2021-01-22		Europe / Belarus
EPI_ISL_860807	2020-11-06	Europe	Belarus		Human	GH	B.1.164		(Spike_A67T,NSP14_A323S,N_R203K,NSP2_N133D,NS3_Q57H,NSP13_S555A,NSP12_P323L,Spike_S721G,NSP16_T191K,Spike_D614G,NSP8_T141M,NSP13_V356G,Spike_C1235F)	2021-01-22		Europe / Belarus
EPI_ISL_860808	2020-11-04	Europe	Belarus		Human	GH	B.1.164		(NS6_A12S,NSP6_A136V,N_R203K,NSP2_N133D,NS3_Q57H,NSP3_P1469S,Spike_A522S,NSP12_P323L,Spike_D614G)	2021-01-22		Europe / Belarus
EPI_ISL_860811	2020-11-04	Europe	Belarus		Human	GH	B.1.164		(Spike_A67T,NSP14_A323S,N_R203K,NSP2_N133D,NS3_Q57H,NSP13_S555A,NSP12_P323L,Spike_S721G,NSP16_T191K,Spike_D614G,NSP8_T141M,NSP13_V356G,Spike_C1235F)	2021-01-22		Europe / Belarus
EPI_ISL_860814	2020-10-30	Europe	Belarus		Human	GH	B.1.164		(NSP2_A476V,N_R203K,NSP3_K1211N,NSP2_N133D,NS3_Q57H,NSP12_P323L,Spike_D614G,Spike_L752I,N_A90S)	2021-01-22		Europe / Belarus
EPI_ISL_860818	2020-10-26	Europe	Belarus		Human	GH	B.1.164		(Spike_A67T,NSP14_A323S,N_R203K,NSP2_N133D,NS3_Q57H,NSP3_S1230F,NSP12_P323L,Spike_S721G,Spike_D614G,NSP8_T141M)	2021-01-22		Europe / Belarus
EPI_ISL_860799	2020-10-26	Europe	Belarus		Human	GH	B.1.36		(NSP12_D29E,NSP2_E592D,NS8_K68E,N_S194L,NSP15_T112I,NS8_G66del,NS3_Q57H,NS6_I26V,NS8_S67del,NSP12_P323L,NS8_D63G,Spike_D614G)	2021-01-22		Europe / Belarus
EPI_ISL_860801	2020-10-26	Europe	Belarus		Human	GH	B.1.36		(N_S194L,NSP15_T112I,NS3_Q57H,NS6_I26V,NSP12_P323L,NS8_D63G,Spike_D614G)	2021-01-22		Europe / Belarus
EPI_ISL_860810	2020-11-04	Europe	Belarus		Human	GH	B.1.36		(N_S194L,NSP15_T112I,NSP16_P7S,NS3_G224V,NSP1_P80T,NS3_Q57H,NS6_I26V,NSP2_G265V,NSP12_P323L,NS8_D63G,NSP4_R249K,Spike_D614G)	2021-01-22		Europe / Belarus
EPI_ISL_860812	2020-11-03	Europe	Belarus		Human	GH	B.1.36		(N_S194L,NSP15_T112I,NSP3_N22T,NS3_Q57H,NS6_I26V,Spike_V622A,NSP12_P323L,NS8_D63G,Spike_D614G)	2021-01-22		Europe / Belarus
EPI_ISL_860815	2020-10-29	Europe	Belarus		Human	GH	B.1.36		(N_S194L,NS3_Q57H,Spike_L5F,NSP2_E563D,NSP12_P323L,Spike_D614G)	2021-01-22		Europe / Belarus
EPI_ISL_3102583	2021-03-05	Europe	Belarus	Minsk	Human	GH	B.1.466		(NSP3_A1878V,NSP13_A509V,N_T205I,NSP6_T181I,NS3_Q57H,NSP13_A598V,Spike_T19I,N_A35V,NSP12_P323L,Spike_D614G,Spike_L452R,NS7b_I7T,NSP2_D155N)	2021-07-28		Europe / Belarus
EPI_ISL_2462401	2021-03-05	Europe	Belarus		Human	GH	B.1.466		(NSP3_A1878V,NSP13_A509V,N_T205I,NSP6_T181I,NS3_Q57H,NSP13_A598V,Spike_T19I,N_A35V,NSP12_P323L,Spike_D614G,Spike_L452R,NS7b_I7T,NSP2_D155N)	2021-06-09		Europe / Belarus
EPI_ISL_2032231	2021-03-22	Europe	Belarus		Human	G	B.1.525	VOI Eta G/484K.V3 (B.1.525) first detected in UK/Nigeria	(Spike_H69del,NSP12_P323F,M_I82T,Spike_A67V,N_A12G,NSP3_T1189I,NSP6_G107del,E_L21F,NSP6_S106del,Spike_E484K,N_T205I,NSP6_F108del,Spike_Q52R,Spike_V70del,NS3_S92L,Spike_D614G,NSP14_S255I,Spike_Y144del,Spike_F888L,Spike_Q677H,N_P344S)	2021-05-12		Europe / Belarus
EPI_ISL_419692		Europe	Belarus		Human	O	B.4		(NSP2_V198I,N_N192K,NSP6_L37F,NSP14_T16I,NSP13_F475V)	2020-04-03		Europe / Belarus
EPI_ISL_451948		Europe	Belarus		Human	O	B.4		(NSP2_V198I,N_N192K,NSP6_L37F,NSP14_T16I,NSP13_F475V)	2020-05-25		Europe / Belarus
EPI_ISL_1653933	2021-03-25	Europe	Belarus		Human	GR	C.36.3		(NSP4_D217N,NSP4_D459N,Spike_H69del,NS7b_A43S,NSP1_P153T,N_R203K,Spike_W152R,NS7a_S83L,Spike_S12F,NSP6_L122S,NSP1_E102K,Spike_Q677H,NSP3_A41V,M_I82T,NSP3_D821N,NSP5_G15S,NSP8_T148I,NSP3_T428I,NSP3_L1328F,NSP3_P1469S,N_G204R,Spike_V70del,Spike_R346S,Spike_A899S,NSP6_S118L,NSP12_P323L,Spike_D614G,Spike_L452R,N_G212V,NSP13_D105Y)	2021-04-20		Europe / Belarus
EPI_ISL_617946	2020-05-11	Europe	Denmark	Syddanmark	Human	S	A		(NSP6_M86I,NS8_E92K,N_S202N,NS8_L84S,NSP3_P841S)	2020-11-05		Europe / Denmark
EPI_ISL_614812	2020-05-11	Europe	Denmark	Syddanmark	Human	S	A		(NSP6_M86I,NS8_E92K,N_S202N,NS8_L84S,NSP3_P841S)	2020-11-05		Europe / Denmark
EPI_ISL_622528	2020-04-27	Europe	Denmark		Human	S	A		(NSP6_M86I,NS8_E92K,N_S202N,NS8_L84S,NSP3_P841S)	2020-11-06		Europe / Denmark
EPI_ISL_614826	2020-05-18	Europe	Denmark	Hovedstaden	Human	S	A		(NSP6_M86I,NS8_E92K,N_S202N,NS8_L84S,NSP3_P841S)	2020-11-05		Europe / Denmark
EPI_ISL_617945	2020-05-11	Europe	Denmark	Syddanmark	Human	S	A		(NSP6_M86I,NS8_E92K,N_S202N,NS8_L84S,NSP3_P841S)	2020-11-05		Europe / Denmark
EPI_ISL_614793	2020-05-04	Europe	Denmark	Hovedstaden	Human	S	A		(NSP6_M86I,NS8_E92K,N_S202N,NS8_L84S,NSP3_P841S)	2020-11-05		Europe / Denmark
EPI_ISL_617982	2020-06-01	Europe	Denmark	Hovedstaden	Human	S	A		(NSP6_M86I,NSP3_D1121G,NS8_E92K,N_S202N,NS8_L84S,NSP2_H208Y)	2020-11-05		Europe / Denmark
EPI_ISL_614829	2020-05-11	Europe	Denmark	Syddanmark	Human	S	A		(NSP6_M86I,NS8_E92K,N_S202N,NS8_L84S,NSP3_P841S)	2020-11-05		Europe / Denmark
EPI_ISL_614815	2020-05-04	Europe	Denmark	Syddanmark	Human	S	A		(NSP6_M86I,NSP14_L157F,NS8_E92K,N_S202N,NS8_L84S,NSP3_P841S)	2020-11-05		Europe / Denmark
EPI_ISL_614802	2020-05-11	Europe	Denmark	Syddanmark	Human	S	A		(NSP6_M86I,NS8_E92K,N_S202N,NS8_L84S,NSP3_P841S)	2020-11-05		Europe / Denmark
EPI_ISL_618232	2020-07-20	Europe	Denmark	Hovedstaden	Human	S	A.15		(NSP6_M86I,NSP15_D128Y,Spike_D1084Y,NSP2_P568L,NSP14_P203L,NS8_E92K,N_S202N,NS8_L84S)	2020-11-05		Europe / Denmark
EPI_ISL_618259	2020-07-13	Europe	Denmark	Hovedstaden	Human	S	A.15		(NSP6_M86I,NSP15_D128Y,NSP1_M85del,Spike_D1084Y,NSP1_V86del,NSP2_P568L,NSP14_P203L,NS8_E92K,N_S202N,NSP3_P141S,NS8_L84S,M_L124V)	2020-11-05		Europe / Denmark
EPI_ISL_618275	2020-07-20	Europe	Denmark	Hovedstaden	Human	S	A.15		(NSP6_M86I,NSP15_D128Y,Spike_D1084Y,NSP2_P568L,NSP14_P203L,NSP16_N101K,NS8_E92K,N_S202N,NS8_L84S)	2020-11-05		Europe / Denmark
EPI_ISL_618202	2020-07-13	Europe	Denmark	Hovedstaden	Human	S	A.15		(NSP6_M86I,NSP15_D128Y,NSP1_M85del,Spike_D1084Y,NSP1_V86del,NSP2_P568L,NSP14_P203L,NS8_E92K,N_S202N,NSP3_P141S,NS8_L84S,M_L124V)	2020-11-05		Europe / Denmark
EPI_ISL_618215	2020-07-20	Europe	Denmark	Hovedstaden	Human	S	A.15		(NSP6_M86I,NSP15_D128Y,Spike_D1084Y,NSP2_P568L,NSP14_P203L,N_P67H,NSP12_V405F,NS8_E92K,N_S202N,NS8_L84S)	2020-11-05		Europe / Denmark
EPI_ISL_618372	2020-07-20	Europe	Denmark	Hovedstaden	Human	S	A.15		(NSP6_M86I,NSP15_D128Y,Spike_S750N,Spike_D1084Y,NSP13_A469T,NSP2_P568L,NSP14_P203L,NS8_E92K,N_S202N,NS8_L84S)	2020-11-05		Europe / Denmark
EPI_ISL_618224	2020-07-20	Europe	Denmark	Hovedstaden	Human	S	A.15		(NSP6_M86I,NSP15_D128Y,Spike_D1084Y,NSP2_P568L,NSP14_P203L,NS8_E92K,N_S202N,NS8_L84S)	2020-11-05		Europe / Denmark
EPI_ISL_618218	2020-07-20	Europe	Denmark	Hovedstaden	Human	S	A.15		(NSP6_M86I,NSP15_D128Y,Spike_D1084Y,NSP2_P568L,NSP14_P203L,NS8_E92K,N_S202N,NS8_L84S)	2020-11-05		Europe / Denmark
EPI_ISL_618328	2020-07-20	Europe	Denmark	Hovedstaden	Human	S	A.15		(NSP6_M86I,NSP15_D128Y,Spike_S750N,Spike_D1084Y,NSP2_P568L,NSP14_P203L,NS8_E92K,N_S202N,NS8_L84S)	2020-11-05		Europe / Denmark
EPI_ISL_618210	2020-07-13	Europe	Denmark	Hovedstaden	Human	S	A.15		(NSP6_M86I,NSP15_D128Y,Spike_D1084Y,NSP2_P568L,NSP14_P203L,NS8_E92K,N_S202N,NS8_L84S)	2020-11-05		Europe / Denmark
EPI_ISL_444925	2020-03-28	Europe	Denmark		Human	S	A.2		(NS3_G196V,NSP4_F308Y,N_S197L,NS8_L84S)	2020-05-14		Europe / Denmark
EPI_ISL_614476	2020-03-30	Europe	Denmark	Hovedstaden	Human	S	A.2		(NS3_R134C,NSP4_A472V,NS3_G196V,NSP4_F308Y,Spike_I197V,N_S197L,NS8_L84S)	2020-11-05		Europe / Denmark
EPI_ISL_614477	2020-03-30	Europe	Denmark	Hovedstaden	Human	S	A.2		(NS3_R134C,NSP4_A472V,NS3_G196V,NSP4_F308Y,Spike_I197V,N_S197L,NS8_L84S)	2020-11-05		Europe / Denmark
EPI_ISL_619318	2020-04-06	Europe	Denmark	Hovedstaden	Human	S	A.2		(NS3_G196V,NSP4_F308Y,NSP5_R60C,Spike_I197V,N_S197L,NS8_L84S,NS3_S171L)	2020-11-05		Europe / Denmark
EPI_ISL_619321	2020-04-13	Europe	Denmark	Nordjylland	Human	S	A.2		(NS3_G196V,NSP4_F308Y,NSP5_R60C,Spike_I197V,N_S197L,NS8_L84S,NS3_S171L)	2020-11-05		Europe / Denmark
EPI_ISL_2684722	2021-06-07	Europe	Denmark	Sjaelland	Human	S	A.2.5.2		(N_P365S,Spike_G142del,NS3_G196V,NS3_S74F,N_S197L,NS8_L84S,NS7a_A105S,NSP4_T492I,NSP2_R27C,N_M234I,NSP1_L4F,NSP13_P77L,Spike_D215A,NSP4_F308Y,Spike_ins215AGY,NSP6_H11Q,NSP2_T634I,Spike_V143del,NSP12_M629T,NSP3_K839E,Spike_D614G,Spike_L452R,N_P383L,Spike_L141del)	2021-06-25		Europe / Denmark
EPI_ISL_870035	2021-01-11	Europe	Denmark	Midtjylland	Human	S	A.21		(NSP15_D282N,Spike_D614N,NSP14_D48N,NS3_A99S,NSP6_D99Y,Spike_R190S,NS8_I121L,NS8_Q18stop,NS3_G224C,N_S202N,NS8_L84S,Spike_L452R,N_Q389H,NSP3_T1063I,NSP6_V149F)	2021-01-25		Europe / Denmark
EPI_ISL_871394	2021-01-04	Europe	Denmark	Midtjylland	Human	S	A.21		(NSP15_D282N,Spike_D614N,NSP14_D48N,NS3_A99S,NSP6_D99Y,Spike_R190S,NS8_I121L,NS3_G224C,N_S202N,NS8_L84S,Spike_L452R,N_Q389H,NSP3_T1063I,NSP6_V149F)	2021-01-25		Europe / Denmark
EPI_ISL_928193	2021-01-18	Europe	Denmark	Midtjylland	Human	S	A.21		(NSP15_D282N,Spike_D614N,NSP14_D48N,NS3_A99S,NSP6_D99Y,Spike_R190S,NS8_I121L,NS8_Q18stop,NS3_G224C,N_S202N,NS8_L84S,Spike_L452R,N_Q389H,NSP3_T1063I,NSP6_V149F)	2021-02-03		Europe / Denmark
EPI_ISL_928238	2021-01-18	Europe	Denmark	Midtjylland	Human	S	A.21		(NSP15_D282N,Spike_D614N,NSP14_D48N,NS3_A99S,NSP6_D99Y,Spike_R190S,NS8_I121L,NS8_Q18stop,NS3_G224C,N_S202N,NS8_L84S,Spike_L452R,N_Q389H,NSP3_T1063I,NSP6_V149F)	2021-02-03		Europe / Denmark
EPI_ISL_1858817	2021-01-11	Europe	Denmark	Midtjylland	Human	S	A.21		(NSP15_D282N,Spike_D614N,NSP14_D48N,NS3_A99S,NSP6_D99Y,Spike_R190S,NS8_I121L,NS8_Q18stop,NS3_G224C,N_S202N,NS8_L84S,Spike_L452R,N_Q389H,NSP3_T1063I,NSP6_V149F)	2021-05-04		Europe / Denmark
EPI_ISL_1881040	2021-01-04	Europe	Denmark	Midtjylland	Human	S	A.21		(NSP15_D282N,Spike_D614N,NSP14_D48N,NS3_A99S,NSP6_D99Y,Spike_R190S,NS8_I121L,NS3_G224C,N_S202N,NS8_L84S,Spike_L452R,N_Q389H,NSP3_T1063I,NSP6_V149F)	2021-05-04		Europe / Denmark
EPI_ISL_817616	2021-01-04	Europe	Denmark	Hovedstaden	Human	S	A.23.1		(NSP6_M86I,N_R203K,NSP14_M241V,NSP12_T248I,NS8_E92K,Spike_P681R,Spike_V367F,N_S202N,NSP2_T170N,NSP6_M183I,NS8_L84S,NSP4_T83I,Spike_P812S,NSP6_L98F,N_S2Y,Spike_Q613H,Spike_F157L)	2021-01-14		Europe / Denmark
EPI_ISL_856071	2021-01-11	Europe	Denmark	Hovedstaden	Human	S	A.23.1		(NSP6_M86I,Spike_R102I,Spike_E1202Q,NS7a_R89K,NS8_E92K,Spike_P681R,Spike_V367F,NSP3_G116C,N_S202N,NSP6_M183I,NS8_L84S,NSP3_L1794I,NSP6_L98F,Spike_Q613H,Spike_F157L)	2021-01-21		Europe / Denmark
EPI_ISL_870297	2021-01-11	Europe	Denmark	Hovedstaden	Human	S	A.23.1		(NSP6_M86I,N_R195I,NSP2_A336V,Spike_R102I,NS8_E92K,Spike_P681R,Spike_V367F,NSP2_F95V,N_S202N,NSP6_M183I,NS8_L84S,NSP6_L98F,Spike_Q613H,Spike_F157L)	2021-01-25		Europe / Denmark
EPI_ISL_970848	2021-01-25	Europe	Denmark		Human	S	A.23.1		(NSP6_M86I,Spike_A348T,NS8_E92K,Spike_P681R,Spike_V367F,NS8_G50stop,N_S202N,NSP6_M183I,NS8_L84S,NSP6_L98F,Spike_Q613H,Spike_F157L,NS3_T229I)	2021-02-11		Europe / Denmark
EPI_ISL_2026216	2021-04-26	Europe	Denmark	Nordjylland	Human	S	A.23.1		(NSP6_M86I,NSP2_S378F,N_Q70K,N_R203K,NS8_E92K,Spike_P681R,Spike_V367F,N_S202N,NSP6_M183I,NS8_L84S,NS8_K53Q,NSP3_V1248M,NSP6_L98F,N_S2Y,Spike_Q613H,Spike_F157L)	2021-05-12		Europe / Denmark
EPI_ISL_714808	2020-11-16	Europe	Denmark	Hovedstaden	Human	GV	AA.1		(Spike_C1236S,NSP6_A54S,NSP12_P323L,Spike_D614G,N_A220V,NSP6_V149F,Spike_Q677H,Spike_A222V)	2020-12-18		Europe / Denmark
EPI_ISL_928127	2021-01-18	Europe	Denmark	Nordjylland	Human	GH	AB.1		(Spike_V1264L,NS8_L60F,NSP3_T183I,N_M234I,Spike_S477N,NSP4_M324I,NSP12_A185S,NS3_Q57H,NSP13_E261D,Spike_P251L,NS7a_E33V,NS8_S24L,NS7a_E95Q,NS3_T223I,NSP12_P323L,Spike_D614G,NS7a_T14I,NSP12_V776L,NSP13_K218R)	2021-02-03		Europe / Denmark
EPI_ISL_758236	2020-12-21	Europe	Denmark	Nordjylland	Human	GH	AB.1		(Spike_V1264L,NSP3_T183I,N_M234I,Spike_S477N,NSP4_M324I,NSP12_A185S,NS3_Q57H,NSP13_E261D,Spike_P251L,NS8_S24L,NS7a_E95Q,NS3_T223I,NSP12_P323L,Spike_D614G,NS7a_T14I,N_A376T,NSP12_V776L,NSP13_K218R)	2021-01-03		Europe / Denmark
EPI_ISL_843845	2020-12-28	Europe	Denmark	Nordjylland	Human	GH	AB.1		(Spike_V1264L,NSP3_T183I,N_M234I,Spike_S477N,NSP4_M324I,NSP12_A185S,NS3_Q57H,NSP13_E261D,Spike_P251L,NS8_S24L,NS7a_E95Q,NS3_T223I,NSP12_P323L,Spike_D614G,NSP2_S430L,NS7a_T14I,N_A376T,NSP12_V776L,NSP13_K218R)	2021-01-18		Europe / Denmark
EPI_ISL_817410	2020-12-28	Europe	Denmark	Nordjylland	Human	GH	AB.1		(Spike_V1264L,NSP1_M85del,NSP2_M404V,NSP3_T183I,NSP4_M324I,NSP12_A185S,Spike_P251L,NSP13_E261D,NS7a_P34L,NSP3_V240del,NS3_T223I,NS7a_T14I,NSP13_K218R,N_M234I,Spike_S477N,NSP3_N241D,NSP1_V86del,NS3_Q57H,NS8_S24L,NS7a_E95Q,NSP12_P323L,Spike_D614G,N_A376T,NSP12_V776L)	2021-01-14		Europe / Denmark
EPI_ISL_927041	2021-01-18	Europe	Denmark	Nordjylland	Human	GH	AB.1		(Spike_V1264L,NS8_L60F,NSP3_T183I,N_M234I,Spike_S477N,NSP4_M324I,NSP12_A185S,NS3_Q57H,NSP13_E261D,Spike_P251L,NS7a_E33V,NS8_S24L,NS7a_E95Q,NS3_T223I,NSP12_P323L,Spike_D614G,NS7a_T14I,N_A376T,NSP12_V776L,NSP13_K218R)	2021-02-03		Europe / Denmark
EPI_ISL_927203	2021-01-25	Europe	Denmark	Nordjylland	Human	GH	AB.1		(Spike_V1264L,NS8_L60F,NSP3_T183I,N_M234I,Spike_S477N,NSP4_M324I,NSP12_A185S,NS3_Q57H,NSP13_E261D,Spike_P251L,NS7a_E33V,NS8_S24L,NS7a_E95Q,NS3_T223I,NSP12_P323L,Spike_D614G,NS7a_T14I,N_A376T,NSP12_V776L,NSP13_K218R)	2021-02-03		Europe / Denmark
EPI_ISL_928256	2021-01-18	Europe	Denmark	Nordjylland	Human	GH	AB.1		(Spike_V1264L,NS8_L60F,NSP3_T183I,N_M234I,Spike_S477N,NSP4_M324I,NSP12_A185S,NS3_Q57H,NSP13_E261D,Spike_P251L,NS7a_E33V,NS8_S24L,NS7a_E95Q,NS3_T223I,NSP12_P323L,Spike_D614G,NS7a_T14I,N_A376T,NSP12_V776L,NSP13_K218R)	2021-02-03		Europe / Denmark
EPI_ISL_929360	2021-01-25	Europe	Denmark	Nordjylland	Human	GH	AB.1		(Spike_V1264L,NS8_L60F,NSP3_T183I,N_M234I,Spike_S477N,NSP4_M324I,NSP12_A185S,NSP4_H313Y,NSP3_R1613K,NS3_Q57H,NSP13_E261D,Spike_P251L,NS7a_E33V,NS8_S24L,NS7a_E95Q,NS3_T223I,NSP12_P323L,Spike_D614G,NS7a_T14I,N_A376T,NSP12_V776L,NSP13_K218R)	2021-02-03		Europe / Denmark
EPI_ISL_1023323	2021-02-08	Europe	Denmark	Nordjylland	Human	GH	AB.1		(Spike_V1264L,NS8_L60F,NSP3_T183I,N_M234I,Spike_S477N,NSP4_M324I,NSP12_A185S,NS3_Q57H,NSP13_E261D,Spike_P251L,NS7a_E33V,NS8_S24L,NS7a_E95Q,NS3_T223I,NSP12_P323L,Spike_D614G,NS7a_T14I,N_A376T,NSP12_V776L,NSP13_K218R)	2021-02-18		Europe / Denmark
EPI_ISL_869296	2021-01-18	Europe	Denmark	Nordjylland	Human	GH	AB.1		(Spike_V1264L,NS8_L60F,NSP3_T183I,N_M234I,Spike_S477N,NSP4_M324I,NSP12_A185S,NS3_Q57H,NSP13_E261D,Spike_P251L,NS7a_E33V,NS8_S24L,NS7a_E95Q,NS3_T223I,NSP12_P323L,Spike_D614G,NS7a_T14I,N_A376T,NSP12_V776L,NSP13_K218R)	2021-01-25		Europe / Denmark
EPI_ISL_817786	2020-12-28	Europe	Denmark	Sjaelland	Human	G	AD.1		(NSP6_T180I,NS3_T223I,NSP2_I120F,NSP6_M192I,NSP12_E254D,NSP15_T33I,NSP12_P323L,Spike_D614G,N_A398V,NSP3_C1347F,NSP14_M501I)	2021-01-14		Europe / Denmark
EPI_ISL_670432	2020-11-02	Europe	Denmark	Sjaelland	Human	GR	AD.1		(N_R203K,N_G204R,NS3_T223I,NSP2_I120F,NSP12_E254D,NSP15_T33I,NSP12_P323L,Spike_D614G,N_A398V,NSP3_C1347F,NSP14_M501I)	2020-12-02		Europe / Denmark
EPI_ISL_712757	2020-11-30	Europe	Denmark	Syddanmark	Human	GR	AD.1		(N_R203K,N_G204R,NS3_T223I,NSP2_I120F,NSP6_M192I,NSP12_E254D,NSP15_T33I,NSP12_P323L,Spike_D614G,N_A398V,NSP3_C1347F,NSP14_M501I)	2020-12-18		Europe / Denmark
EPI_ISL_748966	2020-12-07	Europe	Denmark	Syddanmark	Human	GR	AD.1		(N_R203K,N_G204R,NS3_T223I,NSP2_I120F,NSP6_M192I,NSP12_E254D,NSP15_T33I,NSP12_P323L,Spike_D614G,N_A398V,NSP3_C1347F,NSP14_M501I)	2020-12-30		Europe / Denmark
EPI_ISL_714633	2020-11-16	Europe	Denmark	Syddanmark	Human	GR	AD.1		(N_R203K,N_G204R,NS3_T223I,NSP2_I120F,NSP6_M192I,NSP12_E254D,NSP15_T33I,NSP12_P323L,Spike_D614G,N_A398V,NSP3_C1347F,NSP14_M501I)	2020-12-18		Europe / Denmark
EPI_ISL_750853	2020-12-14	Europe	Denmark	Syddanmark	Human	GR	AD.1		(N_R203K,N_G204R,NS3_T223I,NSP2_I120F,NSP6_M192I,NSP12_E254D,NSP15_T33I,NSP12_P323L,Spike_D614G,N_A398V,NSP3_C1347F,NSP14_M501I)	2020-12-30		Europe / Denmark
EPI_ISL_747989	2020-12-07	Europe	Denmark	Syddanmark	Human	GR	AD.1		(N_R203K,NSP15_T114K,N_G204R,NS3_T223I,NSP2_I120F,NSP6_M192I,NSP12_E254D,NSP15_T33I,NSP12_P323L,NSP15_Q19R,Spike_D614G,N_A398V,NSP3_C1347F,NSP14_M501I)	2020-12-30		Europe / Denmark
EPI_ISL_712975	2020-11-30	Europe	Denmark	Syddanmark	Human	GR	AD.1		(N_R203K,N_G204R,NS3_T223I,NSP2_I120F,NSP6_M192I,NSP12_E254D,NSP15_T33I,NSP12_P323L,Spike_D614G,N_A398V,NSP3_C1347F,NSP14_M501I)	2020-12-18		Europe / Denmark
EPI_ISL_815750	2020-12-21	Europe	Denmark	Syddanmark	Human	GR	AD.1		(N_R203K,N_G204R,NS3_T223I,NSP2_I120F,NSP6_M192I,NSP12_E254D,NSP15_T33I,NSP12_P323L,Spike_D614G,N_A398V,NSP3_C1347F,NSP14_M501I)	2021-01-14		Europe / Denmark
EPI_ISL_926747	2021-01-18	Europe	Denmark	Syddanmark	Human	GR	AD.1		(E_P71L,Spike_A1070S,N_R203K,N_G204R,N_G179S,NS3_T223I,NSP2_I120F,NSP6_M192I,NSP12_E254D,NSP15_T33I,NSP12_P323L,N_G120R,Spike_D614G,N_A398V,NSP3_C1347F,NSP14_M501I)	2021-02-03		Europe / Denmark
EPI_ISL_618461	2020-10-12	Europe	Denmark	Hovedstaden	Human	GR	AD.2		(NSP3_P968L,N_R203K,N_G204R,NS3_T223I,NSP2_I120F,NSP12_E254D,NSP15_T33I,NSP12_P323L,Spike_D614G,N_A398V,NSP6_L37F,NSP14_M501I)	2020-11-05		Europe / Denmark
EPI_ISL_748135	2020-09-28	Europe	Denmark	Hovedstaden	Human	GR	AD.2		(NSP3_P968L,NS7a_Q21R,N_R203K,N_G204R,NS3_T223I,NSP2_I120F,NSP12_E254D,NSP15_T33I,NSP12_P323L,Spike_D614G,N_A398V,NSP14_M501I)	2020-12-30		Europe / Denmark
EPI_ISL_793423	2020-12-28	Europe	Denmark	Midtjylland	Human	GR	AP.1		(NSP3_S126L,NSP15_A217V,NSP5_P132L,N_R203K,NSP3_H1539Y,NS3_Y156C,NSP15_M271I,N_G204R,Spike_N501Y,NSP4_D246V,NSP15_T33I,NSP12_P323L,NS3_V259A,N_Q9H,Spike_D614G,NS7a_T14I,NSP3_Y107N,NSP5_G71S)	2021-01-10		Europe / Denmark
EPI_ISL_871466	2020-12-28	Europe	Denmark	Midtjylland	Human	GR	AP.1		(NSP3_S126L,NSP15_A217V,NSP5_P132L,N_R203K,NSP3_H1539Y,NS3_Y156C,NSP15_M271I,N_G204R,Spike_N501Y,NSP4_D246V,NSP15_T33I,NSP12_P323L,NS3_V259A,N_Q9H,Spike_D614G,NS7a_T14I,NSP3_Y107N,NSP5_G71S)	2021-01-25		Europe / Denmark
EPI_ISL_1865288	2020-12-28	Europe	Denmark	Midtjylland	Human	GR	AP.1		(NSP3_S126L,NSP15_A217V,NSP5_P132L,N_R203K,NSP3_H1539Y,NS3_Y156C,NSP15_M271I,N_G204R,Spike_N501Y,NSP4_D246V,NSP15_T33I,NSP12_P323L,NS3_V259A,N_Q9H,Spike_D614G,NS7a_T14I,NSP3_Y107N,NSP5_G71S)	2021-05-04		Europe / Denmark
EPI_ISL_1864052	2021-01-04	Europe	Denmark	Midtjylland	Human	GR	AP.1		(NSP3_S126L,NSP15_A217V,NSP5_P132L,N_R203K,NSP3_H1539Y,NS3_Y156C,NSP15_M271I,N_G204R,Spike_N501Y,NSP4_D246V,NSP15_T33I,NSP12_P323L,NS3_V259A,N_Q9H,Spike_D614G,NS7a_T14I,NSP3_Y107N,NSP5_G71S)	2021-05-04		Europe / Denmark
EPI_ISL_1866754	2020-12-21	Europe	Denmark	Midtjylland	Human	GR	AP.1		(NSP3_S126L,NSP15_A217V,NSP5_P132L,N_R203K,NSP3_H1539Y,NS3_Y156C,NSP15_M271I,N_G204R,Spike_N501Y,NSP4_D246V,NSP15_T33I,NSP12_P323L,NS3_V259A,N_Q9H,Spike_D614G,NS7a_T14I,NSP3_Y107N,NSP5_G71S)	2021-05-04		Europe / Denmark
EPI_ISL_615487	2020-08-31	Europe	Denmark	Hovedstaden	Human	GR	AQ.2		(N_P199S,N_R203K,NSP14_M241V,N_G204R,Spike_R346S,N_V72I,NSP12_P323L,Spike_D614G,Spike_V1129L)	2020-11-05		Europe / Denmark
EPI_ISL_615707	2020-09-07	Europe	Denmark	Hovedstaden	Human	GR	AQ.2		(N_P199S,N_R203K,NSP14_M241V,N_G204R,Spike_R346S,N_V72I,NSP12_P323L,Spike_D614G,Spike_V1129L,N_T16M)	2020-11-05		Europe / Denmark
EPI_ISL_615841	2020-09-14	Europe	Denmark	Hovedstaden	Human	GR	AQ.2		(N_P199S,N_R203K,NSP14_M241V,N_G204R,Spike_R346S,N_V72I,NSP12_P323L,Spike_D614G)	2020-11-05		Europe / Denmark
EPI_ISL_615921	2020-08-31	Europe	Denmark	Hovedstaden	Human	GR	AQ.2		(N_P199S,N_R203K,NSP14_M241V,N_G204R,Spike_R346S,N_V72I,NSP12_P323L,Spike_D614G,Spike_V1129L)	2020-11-05		Europe / Denmark
EPI_ISL_615995	2020-08-31	Europe	Denmark	Hovedstaden	Human	GR	AQ.2		(N_P199S,N_R203K,NSP14_M241V,N_G204R,NS3_V112F,Spike_R346S,N_V72I,NSP12_P323L,Spike_D614G)	2020-11-05		Europe / Denmark
EPI_ISL_616143	2020-08-31	Europe	Denmark	Hovedstaden	Human	GR	AQ.2		(N_P199S,N_R203K,NSP14_M241V,N_G204R,Spike_R346S,N_V72I,NSP12_P323L,Spike_D614G)	2020-11-05		Europe / Denmark
EPI_ISL_616717	2020-08-24	Europe	Denmark	Hovedstaden	Human	GR	AQ.2		(N_P199S,N_R203K,NSP14_M241V,N_G204R,Spike_R346S,N_V72I,NSP12_P323L,Spike_D614G)	2020-11-05		Europe / Denmark
EPI_ISL_621975	2020-09-21	Europe	Denmark	Hovedstaden	Human	GR	AQ.2		(N_P199S,N_R203K,NSP3_T1319I,NSP14_M241V,N_G204R,Spike_R346S,N_V72I,NSP12_P323L,Spike_D614G)	2020-11-06		Europe / Denmark
EPI_ISL_616184	2020-08-31	Europe	Denmark	Hovedstaden	Human	GR	AQ.2		(N_P199S,N_R203K,NSP14_M241V,N_G204R,Spike_R346S,N_V72I,NSP12_P323L,Spike_D614G,Spike_V1129L)	2020-11-05		Europe / Denmark
EPI_ISL_3251901	2021-07-31	Europe	Denmark	Midtjylland	Human	GK	AY.1	VOC Delta GK (B.1.617.2+AY.*) first detected in India	(N_G215C,Spike_T95I,N_D63G,N_R203M,NSP12_G671S,Spike_K417N,Spike_G142D,NS3_S26L,Spike_P681R,Spike_R158del,NSP3_P1228L,NS7a_V82A,NSP3_A488S,Spike_F157del,NSP4_T492I,NSP14_A394V,Spike_T19R,NS7a_T120I,NSP15_D300G,Spike_W258L,N_D377Y,M_I82T,Spike_D950N,NSP3_D1283N,NS7b_T40I,NSP13_P77L,Spike_E156G,NSP3_P1469S,Spike_T478K,NSP6_T77A,NSP4_E141D,NSP12_P323L,Spike_D614G,NSP4_V167L,Spike_L452R)	2021-08-06		Europe / Denmark
EPI_ISL_2747913	2021-06-21	Europe	Denmark	Hovedstaden	Human	GK	AY.1	VOC Delta GK (B.1.617.2+AY.*) first detected in India	(N_G215C,Spike_T95I,N_D63G,N_R203M,NSP14_I474V,NSP12_G671S,Spike_K417N,Spike_G142D,NS3_S26L,Spike_P681R,Spike_R158del,NSP3_P1228L,NS7a_V82A,NSP3_A488S,Spike_F157del,NSP4_T492I,NSP14_A394V,Spike_T19R,NS7a_T120I,Spike_W258L,N_D377Y,M_I82T,Spike_D950N,NS7b_T40I,NSP13_P77L,Spike_E156G,NSP3_P1469S,Spike_T478K,NSP6_T77A,NSP12_P323L,Spike_D614G,NSP4_V167L,Spike_L452R,NSP4_T295I)	2021-06-30		Europe / Denmark
EPI_ISL_4050099	2021-09-03	Europe	Denmark	Hovedstaden	Human	GK	AY.1	VOC Delta GK (B.1.617.2+AY.*) first detected in India	(N_G215C,Spike_T95I,N_D63G,N_R203M,NSP12_G671S,Spike_K417N,Spike_G142D,NS3_S26L,Spike_P681R,Spike_R158del,NSP3_P1228L,NS7a_V82A,NSP3_A488S,Spike_F157del,NSP4_T492I,NSP14_A394V,Spike_T19R,NS7a_T120I,NSP15_D300G,Spike_W258L,N_D377Y,M_I82T,Spike_D950N,NSP3_D1283N,NS7b_T40I,NSP13_P77L,Spike_E156G,NSP2_L314F,NSP3_P1469S,Spike_T478K,Spike_V367F,NSP6_T77A,NSP12_P323L,Spike_D614G,NSP4_V167L,Spike_L452R)	2021-09-09		Europe / Denmark
EPI_ISL_3463137	2021-08-12	Europe	Denmark	Hovedstaden	Human	GK	AY.1	VOC Delta GK (B.1.617.2+AY.*) first detected in India	(N_G215C,Spike_T95I,N_D63G,N_R203M,NSP12_G671S,Spike_K417N,NSP3_M951I,Spike_G142D,NS3_S26L,Spike_P681R,Spike_R158del,NSP3_P1228L,NS7a_V82A,NSP3_A488S,Spike_F157del,NSP4_T492I,NSP14_A394V,Spike_T19R,NS7a_T120I,NSP15_D300G,Spike_W258L,N_D377Y,M_I82T,Spike_D950N,NSP3_D1283N,NS7b_T40I,NSP13_P77L,Spike_E156G,NSP3_P1469S,Spike_T478K,NSP6_T77A,NSP4_E141D,NSP12_P323L,Spike_D614G,NSP4_V167L,Spike_L452R)	2021-08-18		Europe / Denmark
EPI_ISL_3530904	2021-08-14	Europe	Denmark	Hovedstaden	Human	GK	AY.1	VOC Delta GK (B.1.617.2+AY.*) first detected in India	(N_G215C,Spike_T95I,N_D63G,N_R203M,NSP12_G671S,Spike_K417N,NSP3_M951I,Spike_G142D,NS3_S26L,Spike_P681R,Spike_R158del,NSP3_P1228L,NS7a_V82A,NSP3_A488S,Spike_F157del,NSP4_T492I,NSP14_A394V,Spike_T19R,NS7a_T120I,NSP15_D300G,Spike_W258L,N_D377Y,M_I82T,Spike_D950N,NSP3_D1283N,NS7b_T40I,NSP13_P77L,Spike_E156G,NSP3_P1469S,Spike_T478K,NSP6_T77A,NSP4_E141D,NSP12_P323L,Spike_D614G,NSP4_V167L,Spike_L452R)	2021-08-20		Europe / Denmark
EPI_ISL_3632365	2021-08-10	Europe	Denmark	Hovedstaden	Human	GK	AY.1	VOC Delta GK (B.1.617.2+AY.*) first detected in India	(N_G215C,Spike_T95I,N_D63G,N_R203M,NSP12_G671S,Spike_K417N,NSP3_M951I,Spike_G142D,NS3_S26L,Spike_P681R,Spike_R158del,NSP3_P1228L,NS7a_V82A,NSP3_A488S,Spike_F157del,NSP4_T492I,NSP14_A394V,Spike_T19R,NS7a_T120I,NSP15_D300G,Spike_W258L,N_D377Y,M_I82T,Spike_D950N,NSP3_D1283N,NS7b_T40I,NSP13_P77L,Spike_E156G,NSP3_P1469S,Spike_T478K,NSP6_T77A,NSP4_E141D,NSP12_P323L,Spike_D614G,NSP4_V167L,Spike_L452R)	2021-08-24		Europe / Denmark
EPI_ISL_3709321	2021-07-24	Europe	Denmark	Hovedstaden	Human	GK	AY.1	VOC Delta GK (B.1.617.2+AY.*) first detected in India	(N_G215C,N_D63G,NSP1_M85del,N_R203M,NSP12_G671S,Spike_K417N,NSP3_V207L,NS3_S26L,Spike_P681R,Spike_R214L,NSP1_H83del,Spike_R158del,NSP3_P1228L,NS7a_V82A,NSP1_G82del,NSP3_A488S,Spike_F157del,NSP4_T492I,NSP14_A394V,Spike_T19R,NS7a_T120I,Spike_W258L,NS7a_Y75C,N_D377Y,M_I82T,Spike_D950N,NS7b_T40I,NSP13_P77L,NSP1_V86del,Spike_E156G,NSP1_V84del,NSP3_P1469S,Spike_T478K,NSP6_T77A,NSP12_P323L,Spike_D614G,N…	2021-08-26		Europe / Denmark
EPI_ISL_3709332	2021-07-24	Europe	Denmark	Hovedstaden	Human	GK	AY.1	VOC Delta GK (B.1.617.2+AY.*) first detected in India	(N_G215C,N_D63G,NSP1_M85del,N_R203M,NSP12_G671S,Spike_K417N,NSP3_V207L,NS3_S26L,Spike_P681R,Spike_R214L,NSP1_H83del,Spike_R158del,NSP3_P1228L,NS7a_V82A,NSP1_G82del,NSP3_A488S,Spike_F157del,NSP4_T492I,NSP14_A394V,Spike_T19R,NS7a_T120I,Spike_W258L,NS7a_Y75C,N_D377Y,M_I82T,Spike_D950N,NS7b_T40I,NSP13_P77L,NSP1_V86del,Spike_E156G,NSP1_V84del,NSP3_P1469S,Spike_T478K,NSP6_T77A,NSP12_P323L,Spike_D614G,N…	2021-08-26		Europe / Denmark
EPI_ISL_8170890	2021-12-21	Europe	Denmark	Sjaelland	Human	GK	AY.100	VOC Delta GK (B.1.617.2+AY.*) first detected in India	(N_G215C,Spike_T95I,N_D63G,NSP1_M85del,N_R203M,NSP12_G671S,NSP2_T223I,Spike_G142D,NS3_S26L,NSP13_A296S,Spike_P681R,Spike_R158del,NSP3_P1228L,NS8_E106stop,NS7a_V82A,NSP3_A488S,Spike_F157del,NSP4_T492I,NSP14_A394V,Spike_T19R,NS7a_T120I,N_D377Y,M_I82T,NSP3_Q406R,Spike_D950N,NS7b_T40I,NSP1_H83Y,NSP13_P77L,NSP1_V86del,Spike_E156G,NSP3_P1469S,Spike_A1078S,Spike_T478K,NSP6_T77A,NSP12_P323L,Spike_D614G,N…	2021-12-29		Europe / Denmark
EPI_ISL_4643410	2021-09-24	Europe	Denmark	Nordjylland	Human	GK	AY.100	VOC Delta GK (B.1.617.2+AY.*) first detected in India	(N_G215C,Spike_T95I,N_D63G,N_R203M,NSP12_G671S,NSP2_T223I,Spike_G142D,NS3_S26L,NSP13_A296S,Spike_P681R,Spike_R158del,NSP3_P1228L,NS7a_V82A,NSP3_A488S,Spike_F157del,NSP4_T492I,NSP14_A394V,Spike_T19R,NS7a_T120I,N_D377Y,NSP3_P1132S,M_I82T,Spike_D950N,NS7b_T40I,NSP13_P77L,Spike_E156G,NSP3_P1469S,Spike_A1078S,Spike_T478K,NSP6_T77A,NSP12_P323L,Spike_D614G,NSP4_V167L,Spike_L452R)	2021-10-01		Europe / Denmark
EPI_ISL_7916700	2021-12-04	Europe	Denmark	Hovedstaden	Human	GK	AY.100	VOC Delta GK (B.1.617.2+AY.*) first detected in India	(N_G215C,Spike_T95I,N_D63G,N_R203M,NSP12_G671S,NSP2_T223I,NSP3_E177D,NS3_S26L,NSP13_A296S,Spike_P681R,Spike_R158del,NSP3_P1228L,Spike_D950B,NS7a_V82A,NSP3_A488S,Spike_F157del,NSP4_T492I,NSP14_A394V,Spike_T19R,NS7a_T120I,N_D377Y,NSP3_S126L,M_I82T,NS7b_T40I,NSP13_P77L,Spike_E156G,NSP3_P1469S,Spike_T478K,NSP6_T77A,NSP12_P323L,Spike_D614G,NSP4_V167L,Spike_L452R)	2021-12-21		Europe / Denmark
EPI_ISL_3725535	2021-08-23	Europe	Denmark	Hovedstaden	Human	GK	AY.100	VOC Delta GK (B.1.617.2+AY.*) first detected in India	(N_G215C,Spike_T95I,N_D63G,N_R203M,NSP12_G671S,NSP2_T223I,Spike_G142D,NS3_S26L,Spike_L5F,NSP13_A296S,Spike_P681R,Spike_R158del,NSP3_P1228L,NS7a_V82A,NSP3_A488S,Spike_F157del,NSP4_T492I,NSP14_A394V,Spike_T19R,NS7a_T120I,N_D377Y,M_I82T,Spike_D950N,NS7b_T40I,NSP13_P77L,Spike_E156G,NSP3_P1469S,Spike_T478K,NSP6_T77A,NSP12_P323L,Spike_D614G,NSP4_V167L,Spike_L452R)	2021-08-27		Europe / Denmark
EPI_ISL_8053859	2021-12-18	Europe	Denmark	Midtjylland	Human	GK	AY.100	VOC Delta GK (B.1.617.2+AY.*) first detected in India	(N_G215C,Spike_T95I,N_D63G,N_R203M,NSP12_G671S,NSP2_T223I,Spike_G142D,NS3_S26L,NSP2_P624S,NSP13_A296S,Spike_P681R,Spike_R158del,NSP3_P1228L,NS8_E106stop,NSP2_S122F,NS7a_V82A,NSP3_A488S,Spike_F157del,NSP4_T492I,NSP14_A394V,Spike_T19R,NS7a_T120I,N_D377Y,M_I82T,Spike_D950N,NS7b_T40I,NSP13_P77L,Spike_E156G,NSP3_P1469S,Spike_A1078S,Spike_T478K,NSP6_T77A,NSP12_P323L,Spike_D614G,NSP4_V167L,Spike_L452R)	2021-12-24		Europe / Denmark
EPI_ISL_5462680	2021-10-14	Europe	Denmark	Sjaelland	Human	GK	AY.100	VOC Delta GK (B.1.617.2+AY.*) first detected in India	(N_G215C,Spike_T95I,NS3_S60F,N_D63G,N_R203M,NSP12_G671S,Spike_G142D,NS3_S26L,NS3_D155Y,NSP13_A296S,Spike_P681R,Spike_R158del,NSP3_P1228L,NS7a_V82A,NSP3_A488S,Spike_F157del,NSP4_T492I,NSP14_A394V,Spike_T19R,NS7a_T120I,Spike_P1112L,N_D377Y,M_I82T,Spike_D950N,NS7b_T40I,NSP13_P77L,Spike_E156G,NSP3_P1469S,NS8_Y31F,Spike_T478K,NSP6_T77A,NSP12_P323L,N_A273S,Spike_D614G,NSP4_V167L,Spike_L452R)	2021-10-25		Europe / Denmark
EPI_ISL_2992963	2021-07-11	Europe	Denmark	Syddanmark	Human	GK	AY.100	VOC Delta GK (B.1.617.2+AY.*) first detected in India	(N_G215C,Spike_T95I,N_D63G,N_R203M,NSP12_G671S,Spike_G142D,NS3_S26L,NSP13_A296S,Spike_P681R,Spike_R158del,NSP3_P1228L,NS7a_V82A,NSP3_A488S,Spike_F157del,NSP4_T492I,NSP14_A394V,Spike_T19R,NS7a_T120I,N_D377Y,M_I82T,Spike_D950N,NS7b_T40I,NSP13_P77L,Spike_E156G,NSP3_P1469S,Spike_T478K,NSP6_T77A,NSP12_P323L,Spike_D614G,NSP4_V167L,Spike_L452R,NSP16_K160R)	2021-07-19		Europe / Denmark
EPI_ISL_6680506	2021-11-13	Europe	Denmark	Sjaelland	Human	GK	AY.100	VOC Delta GK (B.1.617.2+AY.*) first detected in India	(N_G215C,Spike_T95I,N_D63G,N_R203M,NSP12_G671S,NSP13_I334V,NSP2_T223I,Spike_G142D,NS3_P25L,NS3_S26L,NS3_P240S,NSP13_A296S,Spike_P681R,Spike_R158del,NSP3_P1228L,NS7a_V82A,NSP3_A488S,Spike_F157del,NSP4_T492I,Spike_Q677H,NSP14_A394V,Spike_T19R,NS7a_T120I,N_D377Y,M_I82T,Spike_D950N,NS7b_T40I,NSP13_P77L,NSP7_A30V,Spike_E156G,NSP2_A80V,NSP15_V294A,NSP3_P1469S,Spike_T478K,NSP6_T77A,NSP12_P323L,Spike_D61…	2021-11-24		Europe / Denmark
EPI_ISL_7194811	2021-11-26	Europe	Denmark	Hovedstaden	Human	GK	AY.100	VOC Delta GK (B.1.617.2+AY.*) first detected in India	(N_G215C,Spike_T95I,N_D63G,N_R203M,NSP12_G671S,NSP4_S312I,NS3_S26L,Spike_P681R,Spike_R158del,NSP3_P1228L,NSP3_A488S,Spike_F157del,NSP4_T492I,NSP14_A394V,Spike_T19R,NS7a_T120I,NSP4_S410N,N_S183T,N_D377Y,M_I82T,Spike_D950N,NSP16_T35I,NS7b_T40I,NSP12_D738Y,NSP13_P77L,Spike_E156G,NSP3_P1469S,Spike_T478K,NSP6_T77A,NSP12_S363R,NSP12_P323L,Spike_D614G,NSP4_V167L,Spike_L452R)	2021-12-06		Europe / Denmark
EPI_ISL_7280258	2021-11-24	Europe	Denmark	Sjaelland	Human	GK	AY.100	VOC Delta GK (B.1.617.2+AY.*) first detected in India	(N_G215C,Spike_T95I,N_D63G,N_R203M,NSP12_G671S,NSP2_T223I,Spike_G142D,NS3_S26L,NSP13_A296S,Spike_P681R,Spike_R158del,NSP3_P1228L,NS8_E106stop,NS7a_V82A,NSP3_A488S,Spike_F157del,NSP4_T492I,NSP14_A394V,Spike_T19R,NS7a_T120I,N_D377Y,M_I82T,NSP3_Q406R,Spike_D950N,NS7b_T40I,NSP1_H83Y,NSP13_P77L,Spike_E156G,NSP3_P1469S,Spike_A1078S,Spike_T478K,NSP6_T77A,NSP12_P323L,Spike_D614G,NSP4_V167L,Spike_L452R)	2021-12-07		Europe / Denmark
EPI_ISL_6934138	2021-11-24	Europe	Denmark	Sjaelland	Human	GK	AY.102	VOC Delta GK (B.1.617.2+AY.*) first detected in India	(N_G215C,Spike_T95I,N_D63G,N_R203M,NSP12_G671S,NS3_F207S,NSP12_M666I,NSP3_K1077N,NS3_V77F,NS3_S26L,Spike_P681R,Spike_R158del,NSP3_P1228L,Spike_D178N,NS7a_V82A,NSP3_A488S,Spike_F157del,NSP4_T492I,NSP14_A394V,Spike_T19R,NS7a_T120I,N_D377Y,M_I82T,Spike_D950N,NS7b_T40I,NSP13_P77L,Spike_E156G,NSP3_P1469S,NSP14_A119S,Spike_T478K,NSP6_T77A,Spike_L8F,NSP12_P323L,Spike_D614G,NSP4_V167L,Spike_L452R,NS8_G8R)	2021-12-01		Europe / Denmark
EPI_ISL_4232842	2021-09-11	Europe	Denmark	Midtjylland	Human	GK	AY.102	VOC Delta GK (B.1.617.2+AY.*) first detected in India	(N_G215C,NSP15_E264A,Spike_T95I,N_D63G,N_R203M,NSP12_G671S,NS3_S26L,Spike_P681R,Spike_R158del,NSP3_P1228L,NS7a_V82A,NSP3_A488S,Spike_F157del,NSP4_T492I,NSP14_A394V,Spike_T19R,NS7a_T120I,N_D377Y,M_I82T,Spike_D950N,NSP10_I55T,NSP3_T73I,NS7b_T40I,NSP13_P77L,Spike_E156G,NSP3_P1469S,Spike_T478K,NSP6_T77A,NSP12_P323L,Spike_D614G,NSP4_V167L,Spike_L452R)	2021-09-16		Europe / Denmark
EPI_ISL_6936572	2021-11-23	Europe	Denmark	Hovedstaden	Human	GK	AY.102	VOC Delta GK (B.1.617.2+AY.*) first detected in India	(Spike_I1114V,NS3_A59T,N_G215C,Spike_T95I,N_D63G,N_R203M,NSP12_G671S,NSP12_H613Y,NS3_S26L,NSP4_L206I,Spike_P681R,Spike_R158del,NSP3_P1228L,NS7a_V82A,NSP3_A488S,Spike_F157del,NSP4_T492I,NSP14_A394V,Spike_T19R,NS7a_T120I,N_D377Y,NSP13_H164Y,M_I82T,Spike_D950N,NS7b_T40I,NSP13_P77L,Spike_E156G,Spike_H69Y,NSP3_P1469S,Spike_T478K,NSP13_S523A,NSP6_T77A,NSP3_V747A,NSP12_P323L,N_A273S,Spike_D614G,NSP4_V16…	2021-12-01		Europe / Denmark
EPI_ISL_3665108	2021-08-19	Europe	Denmark	Midtjylland	Human	GK	AY.102	VOC Delta GK (B.1.617.2+AY.*) first detected in India	(N_G215C,Spike_T95I,N_D63G,N_R203M,NSP12_G671S,NSP16_D179Y,NS7a_F46L,NS3_S26L,Spike_P681R,Spike_R158del,NSP3_P1228L,NS7a_V82A,NSP3_A488S,Spike_F157del,NSP4_T492I,NSP14_A394V,Spike_T19R,NS7a_T120I,N_D377Y,M_I82T,Spike_D950N,NS7b_T40I,NSP13_P77L,NSP6_L105F,Spike_E156G,NS6_V24L,NSP3_P1469S,Spike_T478K,NSP6_T77A,NSP12_P323L,Spike_D614G,NSP4_V167L,Spike_L452R)	2021-08-25		Europe / Denmark
EPI_ISL_5916289	2021-10-27	Europe	Denmark	Hovedstaden	Human	GK	AY.102	VOC Delta GK (B.1.617.2+AY.*) first detected in India	(N_G215C,Spike_T95I,N_D63G,N_R203M,NSP12_G671S,NS3_S26L,Spike_P681R,Spike_R158del,NSP3_P1228L,Spike_V1068F,NS7a_V82A,NSP3_A488S,Spike_F157del,NSP4_T492I,NSP14_A394V,Spike_T19R,NS7a_T120I,N_D377Y,M_I82T,Spike_D950N,NSP10_I55T,NS7b_T40I,NSP13_P77L,Spike_E156G,NSP3_P1469S,Spike_T478K,NSP6_T77A,NSP12_P323L,Spike_D614G,NSP4_V167L,Spike_L452R)	2021-11-04		Europe / Denmark
EPI_ISL_3418593	2021-08-09	Europe	Denmark	Hovedstaden	Human	GK	AY.102	VOC Delta GK (B.1.617.2+AY.*) first detected in India	(N_T135I,N_G215C,Spike_T95I,N_D63G,N_R203M,NSP16_D179V,NSP12_G671S,Spike_E1202Q,NS3_S26L,Spike_P681R,Spike_R158del,NSP3_P1228L,NS7a_V82A,NSP3_A488S,Spike_F157del,NSP4_T492I,NSP14_A394V,Spike_T19R,NS7a_T120I,NSP3_H323Y,N_D377Y,M_I82T,Spike_D950N,NS7b_T40I,NSP13_P77L,Spike_E156G,NSP2_K456R,NSP3_P1469S,Spike_T478K,NSP6_T77A,NSP12_P323L,Spike_D614G,NSP4_V167L,Spike_L452R)	2021-08-16		Europe / Denmark
EPI_ISL_2896915	2021-07-02	Europe	Denmark	Hovedstaden	Human	GK	AY.102	VOC Delta GK (B.1.617.2+AY.*) first detected in India	(NSP12_A97V,N_G215C,Spike_T95I,N_D63G,N_R203M,NSP12_G671S,NS3_S26L,Spike_P681R,Spike_R158del,NSP3_P1228L,NS7a_V82A,NSP3_A488S,Spike_F157del,NSP4_T492I,NSP14_A394V,Spike_T19R,NS7a_T120I,N_D377Y,M_I82T,Spike_D950N,NSP10_I55T,NS7b_T40I,NSP13_P77L,Spike_E156G,NSP3_P1469S,Spike_T478K,NSP12_I114V,NSP6_T77A,NSP12_P323L,Spike_D614G,NSP4_V167L,Spike_L452R,NS3_I63T)	2021-07-12		Europe / Denmark
EPI_ISL_4887898	2021-10-02	Europe	Denmark	Hovedstaden	Human	GK	AY.102	VOC Delta GK (B.1.617.2+AY.*) first detected in India	(N_G215C,Spike_T95I,N_D63G,N_R203M,NSP12_G671S,NS3_S26L,Spike_P681R,Spike_R158del,NSP3_P1228L,NS7a_V82A,NSP3_A488S,Spike_F157del,NSP4_T492I,NSP14_A394V,Spike_T19R,NS7a_T120I,N_D377Y,M_I82T,Spike_D950N,NSP10_I55T,NSP5_A70V,NS7b_T40I,NSP13_P77L,Spike_E156G,NSP3_P1469S,NS7a_Q76stop,Spike_T478K,NSP6_T77A,NSP3_A465V,NSP12_P323L,NSP14_F183L,Spike_D614G,NSP4_V167L,Spike_L452R)	2021-10-06		Europe / Denmark
EPI_ISL_2854371	2021-07-01	Europe	Denmark	Nordjylland	Human	GK	AY.102	VOC Delta GK (B.1.617.2+AY.*) first detected in India	(NSP12_A97V,N_G215C,Spike_T95I,N_D63G,N_R203M,NSP12_G671S,NS3_P25L,NS3_S26L,Spike_P681R,Spike_R158del,NSP3_P1228L,NS7a_V82A,NSP3_A488S,Spike_F157del,NSP4_T492I,NSP14_A394V,Spike_T19R,NS7a_T120I,N_D377Y,M_I82T,Spike_D950N,NSP10_I55T,NS7b_T40I,NSP13_P77L,Spike_E156G,NSP3_P1469S,Spike_T478K,NSP12_I114V,NSP6_T77A,NSP12_P323L,Spike_D614G,NSP4_V167L,Spike_L452R,NS3_I63T)	2021-07-08		Europe / Denmark
EPI_ISL_5917654	2021-10-28	Europe	Denmark	Hovedstaden	Human	GK	AY.102	VOC Delta GK (B.1.617.2+AY.*) first detected in India	(N_G215C,Spike_T95I,N_D63G,NSP3_S83I,N_R203M,NSP12_G671S,Spike_T1027I,NS3_S26L,Spike_P681R,Spike_R158del,NSP3_P1228L,NS3_S92L,NS7a_V82A,NSP3_A488S,Spike_F157del,Spike_D80Y,NSP4_T492I,NSP14_A394V,Spike_T19R,NS7a_T120I,N_D377Y,NSP13_H164Y,M_I82T,Spike_D950N,NS7b_T40I,NSP13_P77L,Spike_E156G,NSP1_V28I,NSP3_P1469S,NSP12_K103R,Spike_T323I,Spike_T478K,NSP6_T77A,Spike_A1020S,NSP12_P323L,Spike_D614G,NSP4_…	2021-11-04		Europe / Denmark
EPI_ISL_7917519	2021-12-13	Europe	Denmark	Nordjylland	Human	O	AY.103	VOC Delta GK (B.1.617.2+AY.*) first detected in India	(N_T135I,N_G215C,N_D63G,N_R203M,NSP12_G671S,NSP13_I334V,Spike_G142D,NS3_S26L,NSP12_I145T,Spike_P681R,Spike_R158del,NSP3_P1228L,NS7a_V82A,NSP3_A488S,Spike_F157del,NSP4_T492I,NSP14_A394V,Spike_T19R,NS7a_T120I,N_D377Y,M_I82T,Spike_D950N,Spike_T739I,NS7b_T40I,NSP13_P77L,Spike_E156G,NSP3_P1469S,Spike_T478K,NSP6_T77A,NSP12_P323L,Spike_D614G,NSP4_V167L,Spike_L452R,Spike_S813I)	2021-12-21		Europe / Denmark
EPI_ISL_4625671	2021-09-23	Europe	Denmark	Hovedstaden	Human	GK	AY.103	VOC Delta GK (B.1.617.2+AY.*) first detected in India	(N_G215C,N_D63G,N_R203M,NSP12_G671S,NSP13_I334V,NSP3_S377R,NSP2_T170A,Spike_N658K,NS3_S26L,Spike_P681R,Spike_R158del,NSP3_P1228L,NS7a_V82A,NSP3_A488S,Spike_F157del,NSP4_T492I,NSP14_A394V,Spike_T19R,NS7a_T120I,N_E136D,N_D377Y,M_I82T,Spike_D950N,NS7b_T40I,NSP13_P77L,Spike_E156G,NSP14_V290F,NSP3_Q185L,NSP3_P1469S,Spike_T478K,NSP6_T77A,NSP12_P323L,Spike_D614G,NSP4_V167L,Spike_L452R,Spike_S255F)	2021-09-30		Europe / Denmark
EPI_ISL_5945043	2021-10-28	Europe	Denmark	Hovedstaden	Human	GK	AY.103	VOC Delta GK (B.1.617.2+AY.*) first detected in India	(N_G215C,N_D63G,N_R203M,NSP14_H26Y,NSP12_G671S,NSP13_I334V,Spike_G142D,NS3_S26L,Spike_E554G,Spike_P681R,Spike_R158del,NS8_C25Y,NSP3_P1228L,NS7a_V82A,NSP3_A488S,Spike_F157del,NSP4_T492I,NSP14_A394V,Spike_T19R,NS7a_T120I,N_D377Y,M_I82T,Spike_D950N,NS7b_T40I,NSP13_P77L,Spike_E156G,NSP3_P1469S,Spike_T478K,NSP6_T77A,NSP12_P323L,Spike_D614G,NSP4_V167L,Spike_L452R)	2021-11-05		Europe / Denmark
EPI_ISL_6248271	2021-10-30	Europe	Denmark	Hovedstaden	Human	GK	AY.103	VOC Delta GK (B.1.617.2+AY.*) first detected in India	(N_G215C,N_D63G,N_R203M,NSP12_G671S,NSP13_I334V,Spike_G142D,NS3_S26L,Spike_P681R,Spike_R158del,NSP3_P1228L,NSP15_D219G,NS7a_V82A,NSP3_A488S,Spike_F157del,NS8_P36S,NSP4_T492I,NSP14_A394V,Spike_T19R,NS7a_T120I,N_D377Y,M_I82T,Spike_D950N,NSP2_V447L,NS7b_T40I,NSP13_P77L,NS3_L101I,Spike_E156G,NSP3_P1469S,NSP3_S1877N,Spike_T478K,NSP6_T77A,NSP12_P323L,Spike_D614G,NSP4_V167L,Spike_L452R)	2021-11-12		Europe / Denmark
EPI_ISL_3632403	2021-08-16	Europe	Denmark	Hovedstaden	Human	GK	AY.103	VOC Delta GK (B.1.617.2+AY.*) first detected in India	(N_G215C,N_D63G,N_R203M,NSP12_G671S,NSP13_I334V,Spike_K1191N,Spike_G142D,NS3_S26L,Spike_P681R,Spike_R158del,NSP3_P1228L,NS7a_V82A,NSP3_A488S,Spike_F157del,NSP4_T492I,NSP14_A394V,Spike_T19R,NS7a_T120I,N_D377Y,M_I82T,Spike_D950N,NS7b_T40I,NSP13_P77L,Spike_E156G,NSP3_P1469S,Spike_T478K,NSP6_T77A,NSP12_P323L,Spike_D614G,NSP4_V167L,Spike_L452R)	2021-08-24		Europe / Denmark
EPI_ISL_4625721	2021-09-15	Europe	Denmark	Nordjylland	Human	GK	AY.103	VOC Delta GK (B.1.617.2+AY.*) first detected in India	(N_G215C,N_D63G,N_R203M,NSP12_G671S,NSP13_I334V,N_M322V,Spike_G142D,N_T379I,NSP3_H342Y,NS3_S26L,Spike_P681R,Spike_R158del,NS8_C25Y,NSP3_P1228L,NS7a_V82A,NSP3_A488S,Spike_F157del,NSP4_T492I,NSP14_A394V,Spike_T19R,NS7a_T120I,N_D377Y,M_I82T,Spike_D950N,NS7b_T40I,NSP13_P77L,Spike_E156G,NSP3_P1469S,Spike_T478K,NSP6_T77A,NSP12_P323L,Spike_D614G,NSP4_V167L,Spike_L452R)	2021-09-30		Europe / Denmark
EPI_ISL_4355368	2021-09-13	Europe	Denmark	Hovedstaden	Human	GK	AY.103	VOC Delta GK (B.1.617.2+AY.*) first detected in India	(N_G215C,N_D63G,N_R203M,NSP8_T145I,NSP12_G671S,NSP13_I334V,Spike_Q52R,NS3_S26L,Spike_P681R,NSP3_I896V,Spike_R158del,NSP3_P1228L,NS7a_V82A,NSP3_A488S,Spike_F157del,NSP4_T492I,NSP14_A394V,Spike_T19R,NS7a_T120I,N_D377Y,M_I82T,Spike_D950N,NS7b_T40I,NSP13_P77L,Spike_E156G,NSP3_P1469S,Spike_T478K,NSP6_T77A,NSP12_P323L,Spike_D614G,NSP4_V167L,Spike_L452R)	2021-09-21		Europe / Denmark
EPI_ISL_6715196	2021-11-07	Europe	Denmark	Hovedstaden	Human	GK	AY.103	VOC Delta GK (B.1.617.2+AY.*) first detected in India	(N_G215C,N_D63G,N_R203M,NSP12_G671S,NSP13_I334V,NSP2_T170A,Spike_N658K,Spike_G142D,NS3_S26L,Spike_P681R,Spike_R158del,NSP3_P1228L,NSP3_I1468V,NS7a_V82A,NSP3_A488S,Spike_F157del,NSP4_T492I,NSP14_A394V,Spike_T19R,NS7a_T120I,N_E136D,N_D377Y,M_I82T,Spike_D950N,NSP2_S301F,NS7b_T40I,NSP13_P77L,Spike_E156G,NSP3_Q185L,NSP3_P1469S,N_A12T,Spike_T478K,NSP6_T77A,NSP12_P323L,Spike_D614G,NSP4_V167L,Spike_L452R…	2021-11-25		Europe / Denmark
EPI_ISL_7639299	2021-12-04	Europe	Denmark	Nordjylland	Human	GK	AY.103	VOC Delta GK (B.1.617.2+AY.*) first detected in India	(N_T135I,N_G215C,N_D63G,N_R203M,NSP12_G671S,NSP13_I334V,NSP3_V201I,Spike_G142D,NS3_S26L,Spike_P681R,Spike_R158del,NSP3_P1228L,NS7a_V82A,NSP3_A488S,Spike_F157del,NS8_P36S,NSP4_T492I,NSP14_A394V,Spike_T19R,NS7a_T120I,NSP15_V5L,N_D377Y,M_I82T,Spike_D950N,NSP3_P67L,NS7b_T40I,NSP13_P77L,Spike_S1261P,Spike_E156G,NSP3_P1469S,NSP3_S1877N,Spike_T478K,NSP6_T77A,NSP12_P323L,Spike_D614G,NSP4_V167L,Spike_L452…	2021-12-14		Europe / Denmark
EPI_ISL_3632256	2021-08-18	Europe	Denmark	Hovedstaden	Human	GK	AY.103	VOC Delta GK (B.1.617.2+AY.*) first detected in India	(N_G215C,N_D63G,N_A208S,N_R203M,NSP12_G671S,NSP13_I334V,NS3_P104S,NS3_S26L,Spike_P681R,Spike_R158del,NSP3_P1228L,NS7a_V82A,NSP3_A488S,Spike_F157del,NSP4_T492I,NSP14_A394V,Spike_T19R,NS7a_T120I,N_D377Y,M_I82T,Spike_D950N,NS7b_T40I,NSP13_P77L,Spike_E156G,NSP3_P1469S,Spike_T478K,NSP6_T77A,NSP12_P323L,Spike_D614G,NSP4_V167L,Spike_L452R)	2021-08-24		Europe / Denmark
EPI_ISL_8345181	2021-12-18	Europe	Denmark	Hovedstaden	Human	GK	AY.104	VOC Delta GK (B.1.617.2+AY.*) first detected in India	(NS7a_L116I,N_G215C,Spike_T95I,N_D63G,N_R203M,NSP12_G671S,NS3_L65F,Spike_G142D,NS3_W131C,NS3_S26L,NSP3_M1547I,Spike_P681R,Spike_R158del,Spike_T572I,NSP3_P1228L,NS8_R52I,NS7a_V82A,NSP3_A488S,Spike_F157del,NSP4_T492I,NSP14_A394V,Spike_T19R,NS7a_T120I,N_D377Y,M_I82T,Spike_D950N,NS7b_T40I,NSP13_P77L,Spike_E156G,NSP15_V313I,NSP3_P1469S,Spike_T478K,NSP6_T77A,NSP1_K11Q,NSP12_P323L,Spike_D614G,NSP4_V167L…	2022-01-04		Europe / Denmark
EPI_ISL_3708246	2021-08-18	Europe	Denmark	Midtjylland	Human	GK	AY.106	VOC Delta GK (B.1.617.2+AY.*) first detected in India	(N_G215C,Spike_T95I,N_D63G,N_R203M,NSP12_G671S,NSP16_P134S,Spike_G142D,NSP16_R86K,NS3_S26L,NSP3_V1331F,Spike_P681R,Spike_R158del,NSP3_P1228L,Spike_A1087S,NS7a_V82A,NSP3_A488S,Spike_F157del,NSP4_T492I,NSP14_A394V,Spike_T19R,NS7a_T120I,N_D377Y,M_I82T,Spike_D950N,NS7b_T40I,NSP13_P77L,Spike_E156G,NS3_W45L,NSP3_P1469S,Spike_T478K,NSP6_T77A,NSP12_P323L,Spike_D614G,NSP4_V167L,Spike_L452R,Spike_S255F)	2021-08-26		Europe / Denmark
EPI_ISL_5881969	2021-10-22	Europe	Denmark	Hovedstaden	Human	GK	AY.106	VOC Delta GK (B.1.617.2+AY.*) first detected in India	(N_G215C,Spike_T95I,N_D63G,N_R203M,NSP12_G671S,Spike_G142D,NS3_S26L,Spike_P681R,Spike_R158del,NSP3_P1228L,NSP3_A488S,Spike_F157del,NSP4_T492I,NSP14_A394V,Spike_T19R,M_A194V,NS7a_T120I,NSP4_S410N,N_S183T,N_D377Y,M_I82T,Spike_D950N,NSP16_T35I,NS7b_T40I,NSP12_D738Y,NSP13_P77L,Spike_E156G,NSP3_P1469S,Spike_T478K,NSP6_T77A,NSP12_P323L,Spike_D614G,NSP4_V167L,Spike_L452R)	2021-11-03		Europe / Denmark
EPI_ISL_3383567	2021-08-08	Europe	Denmark	Hovedstaden	Human	GK	AY.106	VOC Delta GK (B.1.617.2+AY.*) first detected in India	(N_G215C,Spike_T95I,N_D63G,N_R203M,NSP12_G671S,NS3_S26L,Spike_P681R,Spike_R158del,NSP3_P1228L,NSP2_S122F,NS7a_V82A,NSP3_A488S,Spike_F157del,NSP4_T492I,NSP14_A394V,Spike_T19R,NS7a_T120I,N_D377Y,M_I82T,Spike_D950N,N_E136A,NS7b_T40I,NSP3_T1928A,NSP13_P77L,Spike_E156G,NSP3_P1469S,Spike_T478K,NSP6_T77A,NSP12_P323L,Spike_D614G,NSP4_V167L,Spike_L452R,Spike_S255F)	2021-08-13		Europe / Denmark
EPI_ISL_5363484	2021-10-14	Europe	Denmark	Nordjylland	Human	GK	AY.106	VOC Delta GK (B.1.617.2+AY.*) first detected in India	(N_G215C,Spike_T95I,N_D63G,N_R203M,NSP12_G671S,NSP4_H313Y,Spike_G142D,NSP5_S254F,NS3_S26L,Spike_P681R,Spike_R158del,NSP3_P1228L,NSP3_A488S,Spike_F157del,NSP4_T492I,NSP14_A394V,Spike_T19R,NS7a_T120I,N_S183T,N_D377Y,NSP15_V127F,M_I82T,Spike_D950N,NSP16_T35I,NS7b_T40I,NSP13_P77L,NSP2_T434I,Spike_E156G,NSP3_P1469S,Spike_T478K,NSP6_T77A,NSP12_P323L,Spike_D614G,NSP4_V167L,Spike_L452R)	2021-10-20		Europe / Denmark
EPI_ISL_5591323	2021-10-06	Europe	Denmark	Nordjylland	Human	GK	AY.106	VOC Delta GK (B.1.617.2+AY.*) first detected in India	(N_G215C,Spike_T95I,N_D63G,N_R203M,NSP12_G671S,NSP4_H313Y,Spike_G142D,NSP5_S254F,NS3_S26L,Spike_P681R,Spike_R158del,NSP3_P1228L,NSP3_A488S,Spike_F157del,NSP4_T492I,NSP14_A394V,Spike_T19R,NS7a_T120I,N_S183T,N_D377Y,NSP15_V127F,M_I82T,Spike_D950N,NSP16_T35I,NS7b_T40I,NSP13_P77L,NSP2_T434I,Spike_E156G,NSP3_P1469S,Spike_T478K,NSP6_T77A,NSP12_P323L,Spike_D614G,NSP4_V167L,Spike_L452R)	2021-10-27		Europe / Denmark
EPI_ISL_5856776	2021-10-25	Europe	Denmark	Nordjylland	Human	GK	AY.106	VOC Delta GK (B.1.617.2+AY.*) first detected in India	(N_G215C,Spike_T95I,N_D63G,N_D297Y,N_R203M,NSP12_G671S,NSP4_H313Y,Spike_G142D,NSP5_S254F,NS3_S26L,Spike_P681R,Spike_R158del,NSP3_P1228L,NSP3_A488S,Spike_F157del,NSP4_T492I,NSP14_A394V,Spike_T19R,NS7a_T120I,N_S183T,N_D377Y,NSP15_V127F,M_I82T,Spike_D950N,NSP16_T35I,NS7b_T40I,NSP13_P77L,NSP2_T434I,Spike_E156G,NSP3_P1469S,Spike_T478K,NSP6_T77A,NSP12_P323L,Spike_D614G,NSP4_V167L,Spike_L452R)	2021-11-02		Europe / Denmark
EPI_ISL_4520916	2021-09-21	Europe	Denmark	Hovedstaden	Human	GK	AY.106	VOC Delta GK (B.1.617.2+AY.*) first detected in India	(N_G215C,Spike_T95I,N_D63G,N_R203M,NSP12_G671S,NSP4_H313Y,NSP5_S254F,NS3_S26L,Spike_P681R,Spike_R158del,NSP3_P1228L,NSP3_T86I,NSP3_A488S,Spike_F157del,NSP4_T492I,NSP14_A394V,Spike_T19R,N_S183T,N_D377Y,NSP15_V127F,M_I82T,Spike_D950N,NSP16_T35I,NS7b_T40I,NSP13_P77L,Spike_E156G,NSP3_P1469S,Spike_T478K,NSP6_T77A,NSP12_P323L,Spike_D614G,NSP4_V167L,Spike_L452R)	2021-09-27		Europe / Denmark
EPI_ISL_4626019	2021-09-23	Europe	Denmark	Hovedstaden	Human	GK	AY.106	VOC Delta GK (B.1.617.2+AY.*) first detected in India	(N_G215C,Spike_T95I,N_D63G,N_R203M,NSP12_G671S,NSP5_S254F,NS3_S26L,Spike_P681R,Spike_R158del,NSP3_P1228L,NSP3_A488S,Spike_F157del,NSP4_T492I,NSP14_A394V,Spike_T19R,NS7a_T120I,N_S183T,N_D377Y,NSP15_V127F,M_I82T,Spike_D950N,NSP16_T35I,NS7b_T40I,NSP13_P77L,Spike_E156G,NSP3_P1469S,Spike_T478K,NSP6_T77A,NSP12_P323L,Spike_D614G,NSP4_V167L,Spike_L452R)	2021-09-30		Europe / Denmark
EPI_ISL_3632673	2021-08-17	Europe	Denmark	Midtjylland	Human	GK	AY.106	VOC Delta GK (B.1.617.2+AY.*) first detected in India	(N_G215C,Spike_T95I,N_D63G,N_R203M,NSP12_G671S,NSP16_P134S,Spike_G142D,NSP16_R86K,NS3_S26L,NSP3_V1331F,Spike_P681R,Spike_R158del,NSP3_P1228L,Spike_A1087S,NS7a_V82A,NSP3_A488S,Spike_F157del,NSP4_T492I,NSP14_A394V,Spike_T19R,NS7a_T120I,N_D377Y,M_I82T,Spike_D950N,NS7b_T40I,NSP13_P77L,Spike_E156G,NS3_W45L,NSP3_P1469S,Spike_T478K,NSP6_T77A,NSP12_P323L,Spike_D614G,NSP4_V167L,Spike_L452R,Spike_S255F)	2021-08-24		Europe / Denmark
EPI_ISL_3383864	2021-08-06	Europe	Denmark	Hovedstaden	Human	GK	AY.106	VOC Delta GK (B.1.617.2+AY.*) first detected in India	(N_G215C,Spike_T95I,N_D63G,N_R203M,NSP12_G671S,NSP16_P134S,NSP16_R86K,NS3_S26L,NSP3_V1331F,Spike_P681R,Spike_R158del,NSP3_P1228L,Spike_A1087S,NS7a_V82A,NSP3_A488S,Spike_F157del,NSP4_T492I,NSP14_A394V,Spike_T19R,NS7a_T120I,N_D377Y,M_I82T,Spike_D950N,NS7b_T40I,NSP13_P77L,Spike_E156G,NS3_W45L,NSP3_P1469S,NS8_S67F,Spike_T478K,NSP6_T77A,NSP12_P323L,Spike_D614G,NSP4_V167L,Spike_L452R,Spike_S255F)	2021-08-13		Europe / Denmark
EPI_ISL_8002630	2021-12-10	Europe	Denmark	Hovedstaden	Human	GK	AY.108	VOC Delta GK (B.1.617.2+AY.*) first detected in India	(Spike_E484Q,N_G215C,Spike_T95I,N_D63G,N_R203M,NSP12_G671S,Spike_G142D,NS3_T89I,NSP3_N208H,NS3_S26L,Spike_P681R,Spike_R158del,NSP3_P1228L,NS7a_V82A,NSP3_A488S,Spike_F157del,NSP4_T492I,NSP14_A394V,Spike_T19R,NS7a_T120I,N_D377Y,M_I82T,Spike_D950N,N_Q9L,NS7b_T40I,NSP13_P77L,Spike_E156G,NSP3_P1469S,NSP12_G823C,Spike_T478K,NSP6_T77A,NSP3_R748S,NSP3_S1370F,NSP12_P323L,Spike_D614G,NSP4_V167L,Spike_V1176…	2021-12-23		Europe / Denmark
EPI_ISL_7360317	2021-12-02	Europe	Denmark	Hovedstaden	Human	GK	AY.108	VOC Delta GK (B.1.617.2+AY.*) first detected in India	(N_G215C,N_D63G,N_R203M,NSP12_G671S,Spike_G142D,NS3_S26L,NSP5_V157L,Spike_P681R,Spike_R158del,NSP3_P1228L,NSP3_M768I,NS7a_V82A,NSP3_A488S,Spike_F157del,NSP4_T492I,NSP14_A394V,Spike_T19R,NS7a_T120I,N_D377Y,M_I82T,Spike_D950N,N_Q9L,NS7b_T40I,NSP13_P77L,Spike_E156G,NSP3_P1469S,Spike_T478K,NSP12_L838I,NSP6_T77A,NSP12_P323L,Spike_D614G,NSP4_V167L,Spike_L452R)	2021-12-08		Europe / Denmark
EPI_ISL_7730195	2021-12-05	Europe	Denmark	Hovedstaden	Human	GK	AY.108	VOC Delta GK (B.1.617.2+AY.*) first detected in India	(Spike_E484Q,N_G215C,Spike_T95I,N_D63G,N_R203M,NSP12_G671S,Spike_G142D,NS3_T89I,NSP3_N208H,NS3_S26L,Spike_P681R,Spike_R158del,NSP3_P1228L,NS7a_V82A,NSP3_A488S,Spike_F157del,NSP4_T492I,NSP14_A394V,Spike_T19R,NS7a_T120I,N_D377Y,M_I82T,Spike_D950N,N_Q9L,NS7b_T40I,NSP13_P77L,Spike_E156G,NSP3_P1469S,NSP12_G823C,Spike_T478K,NSP6_T77A,NSP3_R748S,NSP3_S1370F,NSP12_P323L,Spike_D614G,NSP4_V167L,Spike_V1176…	2021-12-16		Europe / Denmark
EPI_ISL_6369233	2021-11-06	Europe	Denmark	Hovedstaden	Human	GK	AY.108	VOC Delta GK (B.1.617.2+AY.*) first detected in India	(N_G215C,Spike_T95I,N_D63G,N_R203M,NSP12_G671S,Spike_G142D,NS3_S26L,N_A55S,Spike_P681R,Spike_R158del,NSP3_P1228L,NS7a_V82A,NSP3_A488S,Spike_F157del,NSP4_T492I,NSP14_A394V,Spike_T19R,NS7a_T120I,N_D377Y,M_I82T,Spike_D950N,NS7b_T40I,NSP13_P77L,Spike_E156G,NSP3_P1469S,Spike_T478K,NSP6_T77A,Spike_Y248H,NSP3_S1370F,NSP12_D879Y,NSP12_P323L,Spike_D614G,NSP4_V167L,Spike_L452R)	2021-11-17		Europe / Denmark
EPI_ISL_6680473	2021-11-15	Europe	Denmark	Hovedstaden	Human	GK	AY.108	VOC Delta GK (B.1.617.2+AY.*) first detected in India	(N_G215C,Spike_T95I,N_D63G,N_R203M,NSP12_G671S,Spike_G142D,NS3_S26L,N_A55S,Spike_P681R,Spike_R158del,NSP3_P1228L,NS7a_V82A,NSP3_A488S,Spike_F157del,NSP4_T492I,NSP14_A394V,Spike_T19R,NS7a_T120I,N_D377Y,M_I82T,Spike_D950N,NS7b_T40I,NSP13_P77L,Spike_E156G,NS3_V50F,NSP3_P1469S,Spike_T478K,NSP6_T77A,Spike_Y248H,NSP3_S1370F,NSP12_D879Y,NSP12_P323L,Spike_D614G,NSP4_V167L,Spike_L452R)	2021-11-24		Europe / Denmark
EPI_ISL_7287559	2021-11-28	Europe	Denmark	Hovedstaden	Human	GK	AY.108	VOC Delta GK (B.1.617.2+AY.*) first detected in India	(N_G215C,Spike_T95I,N_D63G,N_R203M,NSP12_G671S,NS3_S26L,N_A55S,Spike_P681R,Spike_R158del,NSP3_P1228L,NS7a_V82A,NSP3_A488S,Spike_F157del,NSP4_T492I,NSP14_A394V,Spike_T19R,NS7a_T120I,N_D377Y,M_I82T,Spike_D950N,NS7b_T40I,NSP13_P77L,Spike_E156G,NSP3_P1469S,Spike_T478K,NSP6_T77A,Spike_Y248H,NSP3_S1370F,NSP12_D879Y,NSP12_P323L,Spike_D614G,NSP4_V167L,Spike_L452R,NSP13_R129K)	2021-12-07		Europe / Denmark
EPI_ISL_6847774	2021-11-09	Europe	Denmark	Hovedstaden	Human	GK	AY.108	VOC Delta GK (B.1.617.2+AY.*) first detected in India	(N_G215C,Spike_T95I,N_D63G,N_R203M,NSP12_G671S,Spike_G142D,NS3_S26L,N_A55S,Spike_P681R,Spike_R158del,NSP3_P1228L,NS7a_V82A,NSP3_A488S,Spike_F157del,NSP4_T492I,NSP14_A394V,Spike_T19R,NS7a_T120I,N_D377Y,M_I82T,Spike_D950N,NS7b_T40I,NSP13_P77L,Spike_E156G,NSP3_P1469S,Spike_T478K,NSP6_T77A,Spike_Y248H,NSP3_S1370F,NSP12_D879Y,NSP12_P323L,Spike_D614G,NSP4_V167L,Spike_L452R)	2021-11-29		Europe / Denmark
EPI_ISL_7952421	2021-11-09	Europe	Denmark	Hovedstaden	Human	GK	AY.108	VOC Delta GK (B.1.617.2+AY.*) first detected in India	(N_G215C,Spike_T95I,N_D63G,N_R203M,NSP12_G671S,Spike_G142D,NS3_S26L,N_A55S,Spike_P681R,Spike_R158del,NSP3_P1228L,NS7a_V82A,NSP3_A488S,Spike_F157del,NSP4_T492I,NSP14_A394V,Spike_T19R,NS7a_T120I,N_D377Y,M_I82T,Spike_D950N,NS7b_T40I,NSP13_P77L,Spike_E156G,NSP3_P1469S,Spike_T478K,NSP6_T77A,Spike_Y248H,NSP3_S1370F,NSP12_D879Y,NSP12_P323L,Spike_D614G,NSP4_V167L,Spike_L452R)	2021-12-22		Europe / Denmark
EPI_ISL_7967714	2021-12-05	Europe	Denmark	Hovedstaden	Human	GK	AY.108	VOC Delta GK (B.1.617.2+AY.*) first detected in India	(N_G215C,Spike_T95I,N_D63G,N_R203M,NSP12_G671S,Spike_G142D,NS3_S26L,N_A55S,Spike_P681R,Spike_R158del,NSP3_P1228L,NS7a_V82A,NSP3_A488S,Spike_F157del,NSP4_T492I,NSP14_A394V,Spike_T19R,NS7a_T120I,N_D377Y,M_I82T,Spike_D950N,NS7b_T40I,NSP13_P77L,Spike_E156G,NS3_V50F,NSP3_P1469S,Spike_T478K,NSP6_T77A,Spike_Y248H,NSP3_S1370F,NSP12_D879Y,NSP12_P323L,Spike_D614G,NSP4_V167L,Spike_L452R)	2021-12-22		Europe / Denmark
EPI_ISL_6100855	2021-11-02	Europe	Denmark	Sjaelland	Human	GK	AY.108	VOC Delta GK (B.1.617.2+AY.*) first detected in India	(N_G215C,Spike_T95I,N_D63G,N_R203M,NSP12_G671S,Spike_G142D,NS3_S26L,N_A55S,Spike_P681R,Spike_R158del,NSP3_P1228L,NS7a_V82A,NSP3_A488S,Spike_F157del,NSP4_T492I,NSP14_A394V,Spike_T19R,NS7a_T120I,N_D377Y,M_I82T,Spike_D950N,NS7b_T40I,NSP13_P77L,Spike_E156G,NSP3_P1469S,Spike_T478K,NSP6_T77A,Spike_Y248H,NSP3_S1370F,NSP12_D879Y,NSP12_P323L,Spike_D614G,NSP4_V167L,Spike_L452R)	2021-11-09		Europe / Denmark
EPI_ISL_3531711	2021-08-15	Europe	Denmark	Hovedstaden	Human	GK	AY.109	VOC Delta GK (B.1.617.2+AY.*) first detected in India	(NSP3_D226G,N_G215C,Spike_T95I,N_D63G,N_R203M,NSP12_G671S,NS3_S26L,NSP12_I466V,Spike_P681R,Spike_R158del,NSP3_P1228L,NS7a_S83L,NS7a_V82A,NSP3_A488S,Spike_F157del,NSP4_T492I,NSP14_A394V,Spike_T19R,NS7a_T120I,N_D377Y,M_I82T,Spike_D950N,NS7b_T40I,NSP13_P77L,Spike_E156G,NSP3_P1469S,Spike_T478K,NS3_V112F,NSP6_T77A,N_G236S,NSP3_Q1658H,NSP12_P323L,Spike_D614G,NSP4_V167L,Spike_L452R,NSP6_Q208R)	2021-08-20		Europe / Denmark
EPI_ISL_3384008	2021-08-07	Europe	Denmark	Midtjylland	Human	GK	AY.109	VOC Delta GK (B.1.617.2+AY.*) first detected in India	(N_G215C,Spike_T95I,N_D63G,N_R203M,NSP12_G671S,NSP3_V453I,Spike_G142D,NS3_S26L,Spike_P681R,Spike_R158del,NSP3_D78G,NSP3_P1228L,NS7a_V82A,NSP3_A488S,Spike_F157del,NSP4_T492I,NSP14_A394V,Spike_T19R,NS7a_T120I,N_D377Y,NS3_R134C,M_I82T,Spike_D950N,NS7b_T40I,NSP13_P77L,Spike_A1070S,Spike_E156G,NSP3_P1469S,Spike_T478K,NSP6_T77A,NSP12_P323L,Spike_D614G,NSP4_V167L,Spike_L452R,N_Q389H,NSP6_Q208R,NSP13_E34…	2021-08-13		Europe / Denmark
EPI_ISL_5260793	2021-10-12	Europe	Denmark	Hovedstaden	Human	GK	AY.109	VOC Delta GK (B.1.617.2+AY.*) first detected in India	(N_G215C,Spike_T95I,N_D63G,N_R203M,NSP12_G671S,Spike_G142D,NS3_S26L,NSP12_I466V,Spike_P681R,Spike_R158del,NSP3_P1228L,NSP3_A488S,Spike_F157del,NSP4_T492I,NSP14_A394V,Spike_T19R,NS7a_T120I,N_D377Y,M_I82T,Spike_D950N,NS7b_T40I,NSP13_P77L,Spike_E156G,NS7a_G42S,NSP3_P1469S,Spike_T478K,NSP6_T77A,NSP12_P323L,Spike_D614G,NSP4_V167L,NSP6_L37F,Spike_L452R,NSP6_Q208R)	2021-10-18		Europe / Denmark
EPI_ISL_3449613	2021-08-09	Europe	Denmark	Midtjylland	Human	GK	AY.109	VOC Delta GK (B.1.617.2+AY.*) first detected in India	(N_G215C,Spike_T95I,N_D63G,N_R203M,NSP12_G671S,Spike_G142D,Spike_Q134R,Spike_D1139H,NS3_S26L,Spike_P681R,Spike_R158del,NSP3_P1228L,NS7a_V82A,NSP3_A488S,Spike_F157del,NSP4_T492I,NSP14_A394V,Spike_T19R,NS7a_T120I,N_D377Y,M_I82T,Spike_D950N,NS7b_T40I,NSP13_P77L,Spike_E156G,NSP3_P1469S,Spike_T478K,NSP6_T77A,NSP12_P323L,N_G99C,Spike_D614G,NSP4_V167L,Spike_L452R,NSP6_Q208R)	2021-08-17		Europe / Denmark
EPI_ISL_3631771	2021-08-18	Europe	Denmark	Hovedstaden	Human	GK	AY.109	VOC Delta GK (B.1.617.2+AY.*) first detected in India	(N_G215C,Spike_T95I,N_D63G,N_R203M,NSP12_G671S,NS3_S26L,NSP12_I466V,Spike_P681R,Spike_R158del,NSP3_P1228L,NS7a_V82A,NSP3_A488S,Spike_F157del,NSP4_T492I,NSP14_A394V,Spike_T19R,NS7a_T120I,N_D377Y,M_I82T,Spike_D950N,NS7b_T40I,NSP5_L50F,NSP13_P77L,Spike_E156G,NSP13_P504S,NS7a_G42S,NSP3_P1469S,Spike_T478K,NSP3_K610R,NSP6_T77A,NSP12_P323L,Spike_D614G,NSP4_V167L,Spike_L452R,NSP6_Q208R)	2021-08-24		Europe / Denmark
EPI_ISL_3805923	2021-08-23	Europe	Denmark	Nordjylland	Human	GK	AY.109	VOC Delta GK (B.1.617.2+AY.*) first detected in India	(N_G215C,Spike_T95I,N_D63G,N_R203M,NSP12_G671S,Spike_G142D,NS3_S26L,NSP12_I466V,Spike_P681R,Spike_R158del,NSP3_P1228L,NS7a_V82A,NSP3_A488S,NSP14_T16I,Spike_F157del,NSP4_T492I,NSP14_A394V,Spike_T19R,NS7a_T120I,NSP3_H1880Y,Spike_Q183H,N_D377Y,M_I82T,Spike_D950N,NS7b_T40I,NSP13_P77L,Spike_E156G,NS7a_G42S,NSP4_D161G,NSP3_P1469S,Spike_T478K,NSP6_T77A,NSP12_P323L,Spike_D614G,NSP4_V167L,Spike_L452R,NSP6…	2021-08-31		Europe / Denmark
EPI_ISL_3805985	2021-08-23	Europe	Denmark	Nordjylland	Human	GK	AY.109	VOC Delta GK (B.1.617.2+AY.*) first detected in India	(N_G215C,Spike_T95I,N_D63G,N_R203M,NSP12_G671S,NS3_S26L,NSP12_I466V,Spike_P681R,Spike_R158del,NSP3_P1228L,NS7a_V82A,NSP3_A488S,NSP14_T16I,Spike_F157del,NSP4_T492I,NSP14_A394V,Spike_T19R,NS7a_T120I,NSP3_H1880Y,Spike_Q183H,N_D377Y,M_I82T,Spike_D950N,NS7b_T40I,NSP13_P77L,Spike_E156G,NS7a_G42S,NSP4_D161G,NSP3_P1469S,Spike_T478K,NSP6_T77A,NSP6_H11N,NSP12_P323L,Spike_D614G,NSP4_V167L,Spike_L452R,NSP6_Q…	2021-08-31		Europe / Denmark
EPI_ISL_3053789	2021-07-17	Europe	Denmark	Nordjylland	Human	GK	AY.110	VOC Delta GK (B.1.617.2+AY.*) first detected in India	(N_G215C,Spike_T95I,N_D63G,N_R203M,NSP12_G671S,NSP14_L157F,NS3_S26L,Spike_P681R,Spike_R158del,NSP3_P1228L,NS7a_V82A,NSP3_A488S,Spike_F157del,NSP4_T492I,NSP14_A394V,Spike_T19R,NS7a_T120I,NSP1_F143del,N_D377Y,M_I82T,Spike_D950N,NS7b_T40I,NSP1_K141del,NSP13_P77L,Spike_E156G,NSP1_S142del,NSP3_P1469S,Spike_T478K,NSP6_T77A,NSP12_P323L,Spike_D614G,NSP2_S36Y,NSP4_V167L,Spike_L452R)	2021-07-23		Europe / Denmark
EPI_ISL_3916674	2021-08-26	Europe	Denmark	Midtjylland	Human	GK	AY.110	VOC Delta GK (B.1.617.2+AY.*) first detected in India	(N_G215C,Spike_T95I,N_D63G,N_R203M,NSP12_G671S,NS3_S26L,NSP3_H1698Y,Spike_P681R,Spike_R158del,NSP3_P1228L,NS7a_V82A,NSP3_A488S,Spike_F157del,NSP4_T492I,NSP14_A394V,Spike_T19R,NS7a_T120I,NSP1_F143del,N_D377Y,M_I82T,NSP12_H882Y,Spike_D950N,NS7b_T40I,NSP1_K141del,NSP13_P77L,Spike_E156G,NSP1_S142del,NSP3_P1469S,Spike_T478K,NSP6_T77A,NSP12_P323L,Spike_D614G,NSP2_S36Y,NSP4_V167L,Spike_L452R)	2021-09-03		Europe / Denmark
EPI_ISL_6735169	2021-11-10	Europe	Denmark	Hovedstaden	Human	GK	AY.110	VOC Delta GK (B.1.617.2+AY.*) first detected in India	(N_G215C,Spike_T95I,N_D63G,N_R203M,NSP12_G671S,Spike_G142D,NS3_S26L,NSP2_D286N,Spike_P681R,Spike_R158del,NSP3_P1228L,NSP3_A488S,Spike_F157del,NSP4_T492I,NSP14_A394V,Spike_T19R,NS7a_T120I,N_S183T,N_D377Y,M_I82T,Spike_D950N,NSP16_T35I,NS7b_T40I,NSP13_P77L,Spike_E156G,NSP3_P1469S,NSP2_S36N,Spike_T478K,NSP6_T77A,NSP12_P323L,Spike_D614G,NSP4_V167L,Spike_L452R)	2021-11-25		Europe / Denmark
EPI_ISL_6878989	2021-11-17	Europe	Denmark	Hovedstaden	Human	GK	AY.110	VOC Delta GK (B.1.617.2+AY.*) first detected in India	(N_G215C,Spike_T95I,N_D63G,N_R203M,NSP12_G671S,Spike_G142D,NS3_S26L,NSP2_D286N,Spike_P681R,Spike_R158del,NSP3_P1228L,NSP3_A488S,Spike_F157del,NSP4_T492I,NSP14_A394V,Spike_T19R,NS7a_T120I,N_S183T,N_D377Y,M_I82T,Spike_D950N,NSP16_T35I,NS7b_T40I,NSP13_P77L,Spike_E156G,NSP3_P1469S,NSP2_S36N,Spike_T478K,NSP6_T77A,NSP12_P323L,Spike_D614G,NSP4_V167L,Spike_L452R)	2021-11-30		Europe / Denmark
EPI_ISL_6879243	2021-11-18	Europe	Denmark	Hovedstaden	Human	GK	AY.110	VOC Delta GK (B.1.617.2+AY.*) first detected in India	(N_G215C,Spike_T95I,N_D63G,N_R203M,NSP12_G671S,Spike_G142D,NS3_S26L,NSP2_D286N,Spike_P681R,Spike_R158del,NSP3_P1228L,NSP3_A488S,Spike_F157del,NSP4_T492I,NSP14_A394V,Spike_T19R,NS7a_T120I,N_S183T,N_D377Y,M_I82T,Spike_D950N,NSP16_T35I,NS7b_T40I,NSP13_P77L,Spike_E156G,NSP3_P1469S,NSP2_S36N,Spike_T478K,NSP6_T77A,NSP12_P323L,Spike_D614G,NSP4_V167L,Spike_L452R)	2021-11-30		Europe / Denmark
EPI_ISL_7601624	2021-12-04	Europe	Denmark	Hovedstaden	Human	GK	AY.111	VOC Delta GK (B.1.617.2+AY.*) first detected in India	(N_G215C,Spike_T95I,N_D63G,N_R203M,NS7a_A105V,NSP12_G671S,Spike_G142D,NS3_S26L,Spike_P681R,Spike_R158del,NSP3_P1228L,NSP15_D282Y,N_P207S,NS7a_V82A,NSP3_A488S,Spike_F157del,NSP4_T492I,NSP14_A394V,Spike_T19R,NS7a_T120I,N_D377Y,NSP2_A476V,M_I82T,Spike_D950N,NS7b_T40I,NSP13_P77L,Spike_E156G,NSP3_P1469S,Spike_T478K,NSP6_T77A,NSP12_P323L,Spike_D614G,NSP4_V167L,Spike_L452R)	2021-12-13		Europe / Denmark
EPI_ISL_7914627	2021-12-07	Europe	Denmark	Hovedstaden	Human	GK	AY.111	VOC Delta GK (B.1.617.2+AY.*) first detected in India	(N_G215C,Spike_T95I,N_D63G,N_R203M,NS7a_A105V,NSP12_G671S,Spike_G142D,NS3_S26L,Spike_P681R,Spike_R158del,NSP3_P1228L,Spike_D950B,N_P207S,NS7a_V82A,NSP3_A488S,Spike_F157del,NSP4_T492I,Spike_T19R,NS7a_T120I,N_D377Y,NSP2_A476V,M_I82T,NS7b_T40I,NSP13_P77L,Spike_E156G,NSP3_P1469S,Spike_T478K,NSP6_T77A,NSP12_P323L,Spike_D614G,NSP4_V167L,Spike_L452R)	2021-12-21		Europe / Denmark
EPI_ISL_7518129	2021-12-01	Europe	Denmark	Syddanmark	Human	GK	AY.111	VOC Delta GK (B.1.617.2+AY.*) first detected in India	(N_G215C,Spike_T95I,N_D63G,N_R203M,NS7a_A105V,NSP12_G671S,Spike_G142D,NS3_S26L,Spike_P681R,Spike_R158del,NSP3_P1228L,N_P207S,NS7a_V82A,NSP3_A488S,Spike_F157del,NSP4_T492I,NSP14_A394V,Spike_T19R,NS7a_T120I,N_D377Y,NSP2_A476V,M_I82T,Spike_D950N,NS7b_T40I,NSP13_P77L,Spike_E156G,NSP3_P1469S,Spike_T478K,NSP6_T77A,NSP12_P323L,Spike_D614G,NSP4_V167L,Spike_L452R)	2021-12-11		Europe / Denmark
EPI_ISL_5857566	2021-10-25	Europe	Denmark	Hovedstaden	Human	GK	AY.111	VOC Delta GK (B.1.617.2+AY.*) first detected in India	(N_G215C,Spike_T95I,N_D63G,N_A208S,N_R203M,NSP12_G671S,Spike_G142D,NS3_S26L,Spike_P681R,Spike_R158del,NSP3_P1228L,N_P207S,NS7a_V82A,NSP3_A488S,Spike_F157del,NSP4_T492I,NSP14_A96V,Spike_T19R,NS7a_T120I,N_D377Y,NSP2_A476V,M_I82T,Spike_D950N,NS7b_T40I,Spike_L212I,NSP13_P77L,Spike_E156G,Spike_N211del,NSP3_P1469S,Spike_T478K,NSP6_T77A,NSP12_P323L,Spike_D614G,NSP4_V167L,Spike_L452R)	2021-11-02		Europe / Denmark
EPI_ISL_8000495	2021-12-08	Europe	Denmark	Hovedstaden	Human	GK	AY.111	VOC Delta GK (B.1.617.2+AY.*) first detected in India	(N_G215C,Spike_T95I,N_D63G,N_R203M,NS7a_A105V,NSP12_G671S,Spike_G142D,NS3_S26L,Spike_P681R,Spike_R158del,NSP3_P1228L,N_P207S,NS7a_V82A,NSP3_A488S,Spike_F157del,NSP4_T492I,NSP14_A394V,Spike_T19R,NS7a_T120I,N_D377Y,NSP2_A476V,M_I82T,Spike_D950N,NS7b_T40I,NSP13_P77L,Spike_E156G,NSP3_P1469S,Spike_T478K,NSP6_T77A,NSP12_P323L,Spike_D614G,NSP4_V167L,Spike_L452R)	2021-12-23		Europe / Denmark
EPI_ISL_7599751	2021-11-30	Europe	Denmark	Sjaelland	Human	GK	AY.111	VOC Delta GK (B.1.617.2+AY.*) first detected in India	(N_G215C,Spike_T95I,N_D63G,N_R203M,NS7a_A105V,NSP12_G671S,Spike_G142D,NS3_S26L,Spike_P681R,Spike_R158del,NSP3_P1228L,N_P207S,NS7a_V82A,NSP3_A488S,Spike_F157del,NSP4_T492I,NSP14_A394V,Spike_T19R,NS7a_T120I,N_D377Y,NSP2_A476V,M_I82T,Spike_D950N,N_T198I,NSP3_T1036I,NS7b_T40I,NSP13_P77L,Spike_E156G,NSP3_P1469S,Spike_T478K,NSP6_T77A,NSP12_P323L,Spike_D614G,NSP4_V167L,Spike_L452R)	2021-12-13		Europe / Denmark
EPI_ISL_6440465	2021-11-09	Europe	Denmark	Hovedstaden	Human	GK	AY.111	VOC Delta GK (B.1.617.2+AY.*) first detected in India	(N_G215C,Spike_T95I,N_D63G,N_R203M,NS7a_A105V,NSP12_G671S,Spike_G142D,NS3_S26L,Spike_P681R,Spike_R158del,NSP3_P1228L,N_P207S,NS7a_V82A,NSP3_A488S,Spike_F157del,NSP4_T492I,NSP14_A394V,Spike_T19R,NS7a_T120I,N_D377Y,NSP2_A476V,M_I82T,Spike_D950N,NS7b_T40I,NSP13_P77L,Spike_E156G,NSP3_P1469S,Spike_T478K,NSP6_T77A,NSP12_P323L,Spike_D614G,NSP4_V167L,Spike_L452R)	2021-11-18		Europe / Denmark
EPI_ISL_6714326	2021-11-08	Europe	Denmark	Sjaelland	Human	GK	AY.111	VOC Delta GK (B.1.617.2+AY.*) first detected in India	(N_G215C,Spike_T95I,N_D63G,N_R203M,NS7a_A105V,NSP12_G671S,Spike_G142D,NS3_S26L,Spike_P681R,Spike_R158del,NSP3_P1228L,N_P207S,NS7a_V82A,NSP3_A488S,Spike_F157del,NSP4_T492I,NSP14_A394V,Spike_T19R,NS7a_T120I,N_D377Y,NSP2_A476V,M_I82T,NSP15_P205S,Spike_D950N,NS7b_T40I,NSP13_P77L,Spike_E156G,NSP3_P1469S,Spike_T478K,NSP6_T77A,NSP3_S1370F,NSP12_P323L,Spike_D614G,NSP3_V527A,NSP4_V167L,NSP6_L37F,Spike_L45…	2021-11-25		Europe / Denmark
EPI_ISL_7912938	2021-12-06	Europe	Denmark	Sjaelland	Human	GK	AY.111	VOC Delta GK (B.1.617.2+AY.*) first detected in India	(N_G215C,Spike_T95I,N_D63G,N_R203M,NS7a_A105V,NSP12_G671S,Spike_G142D,NS3_S26L,Spike_P681R,Spike_R158del,NSP3_P1228L,Spike_D950B,N_P207S,NS7a_V82A,NSP3_A488S,Spike_F157del,NSP4_T492I,NSP14_A394V,Spike_T19R,NS7a_T120I,N_D377Y,NSP2_A476V,M_I82T,NSP3_T1036I,NS7b_T40I,NSP13_P77L,Spike_E156G,NSP15_V121I,NSP3_P1469S,Spike_T478K,NSP6_T77A,NSP12_P323L,Spike_D614G,NSP4_V167L,Spike_L452R)	2021-12-21		Europe / Denmark
EPI_ISL_6848147	2021-11-11	Europe	Denmark	Hovedstaden	Human	GK	AY.111	VOC Delta GK (B.1.617.2+AY.*) first detected in India	(N_G215C,Spike_T95I,N_D63G,N_R203M,NS7a_A105V,NSP12_G671S,Spike_G142D,NS3_S26L,Spike_P681R,Spike_R158del,NSP3_P1228L,N_P207S,NS7a_V82A,NSP3_A488S,Spike_F157del,NSP4_T492I,NSP14_A394V,Spike_T19R,Spike_F565L,NS7a_T120I,N_D377Y,NSP2_A476V,M_I82T,Spike_D950N,NS7b_T40I,NSP13_P77L,Spike_E156G,NSP3_P1469S,Spike_T478K,NS7a_T57P,NSP6_T77A,NSP12_P323L,Spike_D614G,NSP4_V167L,Spike_L452R)	2021-11-29		Europe / Denmark
EPI_ISL_5404246	2021-10-13	Europe	Denmark	Hovedstaden	Human	GK	AY.112	VOC Delta GK (B.1.617.2+AY.*) first detected in India	(N_G215C,Spike_T95I,N_D63G,N_R203M,NSP12_G671S,Spike_G142D,NS3_S26L,Spike_P681R,Spike_R158del,NSP3_P1228L,NS7a_R80I,NSP3_A488S,Spike_F157del,NSP4_T492I,NSP14_A394V,Spike_T19R,NS7a_T120I,NSP4_S410N,N_S183T,N_D377Y,M_I82T,Spike_D950N,NSP16_T35I,NS7b_T40I,NSP13_P77L,Spike_E156G,NSP3_P1469S,Spike_T478K,NSP6_T77A,NSP12_P323L,Spike_D614G,NSP4_V167L,Spike_L452R)	2021-10-21		Europe / Denmark
EPI_ISL_6099864	2021-11-02	Europe	Denmark	Hovedstaden	Human	GK	AY.112	VOC Delta GK (B.1.617.2+AY.*) first detected in India	(N_G215C,Spike_T95I,N_D63G,N_R203M,NSP12_G671S,Spike_G142D,NS3_S26L,Spike_P681R,Spike_R158del,NSP3_P1228L,NSP3_A488S,Spike_F157del,NSP4_T492I,NSP14_A394V,Spike_T19R,NS7a_T120I,N_S183T,N_D377Y,M_I82T,Spike_D950N,NSP16_T35I,NS7b_T40I,NSP13_P77L,Spike_E156G,Spike_A1070V,NSP3_P1469S,Spike_T478K,Spike_A623V,NSP6_T77A,M_A85V,NSP12_P323L,Spike_D614G,NSP4_V167L,Spike_L452R)	2021-11-09		Europe / Denmark
EPI_ISL_6503975	2021-11-10	Europe	Denmark	Hovedstaden	Human	GK	AY.112	VOC Delta GK (B.1.617.2+AY.*) first detected in India	(N_G215C,Spike_T95I,N_D63G,N_R203M,NSP12_G671S,Spike_G142D,NS3_S26L,NSP2_D286N,Spike_P681R,Spike_R158del,NSP3_P1228L,NSP3_A488S,Spike_F157del,NSP4_T492I,NSP14_A394V,Spike_T19R,NS7a_T120I,N_S183T,N_D377Y,M_I82T,Spike_D950N,NSP16_T35I,NS7b_T40I,NSP13_P77L,Spike_E156G,NSP3_P1469S,Spike_T478K,NSP6_T77A,NSP12_P323L,Spike_D614G,NSP4_V167L,Spike_L452R)	2021-11-19		Europe / Denmark
EPI_ISL_7280353	2021-11-25	Europe	Denmark	Sjaelland	Human	GK	AY.112	VOC Delta GK (B.1.617.2+AY.*) first detected in India	(N_G215C,Spike_T95I,N_D63G,N_R203M,NSP12_G671S,Spike_G142D,NS3_S26L,Spike_P681R,Spike_R158del,NSP3_P1228L,NSP3_A488S,Spike_F157del,NSP4_T492I,NSP14_A394V,Spike_T19R,NS7a_T120I,N_S183T,N_D377Y,M_I82T,Spike_D950N,NSP16_T35I,NS7b_T40I,NSP13_P77L,Spike_E156G,NSP3_P1469S,Spike_T478K,NSP6_T77A,NSP12_P323L,Spike_D614G,NSP4_V167L,Spike_L452R)	2021-12-07		Europe / Denmark
EPI_ISL_6880175	2021-11-17	Europe	Denmark	Hovedstaden	Human	GK	AY.112	VOC Delta GK (B.1.617.2+AY.*) first detected in India	(N_G215C,Spike_T95I,N_D63G,N_R203M,NSP12_G671S,Spike_G142D,NSP3_T204I,NS3_S26L,Spike_P681R,Spike_R158del,NSP3_P1228L,NSP3_A488S,Spike_F157del,NSP4_T492I,NSP14_A394V,Spike_T19R,NS7a_T120I,N_S183T,N_D377Y,M_I82T,Spike_D950N,NSP16_T35I,NS7b_T40I,NSP13_P77L,Spike_E156G,NSP3_P1469S,Spike_T478K,NSP6_T77A,NSP12_P323L,Spike_D614G,NSP4_V167L,Spike_L452R,NSP2_A593V)	2021-11-30		Europe / Denmark
EPI_ISL_6507043	2021-11-10	Europe	Denmark	Hovedstaden	Human	GK	AY.112	VOC Delta GK (B.1.617.2+AY.*) first detected in India	(N_G215C,Spike_T95I,N_D63G,N_R203M,NSP12_G671S,Spike_G142D,NS3_S26L,Spike_P681R,Spike_R158del,NSP3_P1228L,NSP3_A488S,Spike_F157del,NSP4_T492I,NSP14_A394V,Spike_T19R,NS7a_T120I,N_S183T,N_D377Y,M_I82T,NSP1_Y136N,Spike_D950N,NSP16_T35I,NS7b_T40I,NSP13_P77L,Spike_E156G,NSP3_P1469S,Spike_T478K,NSP6_T77A,NSP12_P323L,Spike_D614G,NSP4_V167L,Spike_L452R)	2021-11-19		Europe / Denmark
EPI_ISL_5881806	2021-10-26	Europe	Denmark	Hovedstaden	Human	GK	AY.112	VOC Delta GK (B.1.617.2+AY.*) first detected in India	(N_G215C,Spike_T95I,N_D63G,N_R203M,NSP12_G671S,Spike_G142D,NS3_S26L,NSP2_D286N,Spike_P681R,Spike_R158del,NSP3_P1228L,NSP3_A488S,Spike_F157del,NSP4_T492I,NSP14_A394V,Spike_T19R,NS7a_T120I,N_S183T,N_D377Y,M_I82T,Spike_D950N,NSP16_T35I,NS7b_T40I,NSP13_P77L,Spike_E156G,NSP3_P1469S,Spike_T478K,NSP6_T77A,NSP12_P323L,Spike_D614G,NSP4_V167L,Spike_L452R)	2021-11-03		Europe / Denmark
EPI_ISL_6438474	2021-11-08	Europe	Denmark	Sjaelland	Human	GK	AY.112	VOC Delta GK (B.1.617.2+AY.*) first detected in India	(N_G215C,Spike_T95I,N_D63G,N_R203M,NSP12_G671S,Spike_G142D,NS3_S26L,NSP2_D286N,Spike_P681R,Spike_R158del,NSP3_P1228L,NSP3_A488S,Spike_F157del,NSP4_T492I,NSP14_A394V,Spike_T19R,NS7a_T120I,N_S183T,N_D377Y,M_I82T,Spike_D950N,NSP16_T35I,NS7b_T40I,NSP13_P77L,Spike_E156G,NSP12_N489S,NSP3_P1469S,Spike_T478K,NSP6_T77A,NSP12_P323L,Spike_D614G,NSP4_V167L,Spike_L452R)	2021-11-18		Europe / Denmark
EPI_ISL_6306572	2021-11-05	Europe	Denmark	Hovedstaden	Human	GK	AY.112	VOC Delta GK (B.1.617.2+AY.*) first detected in India	(N_G215C,Spike_T95I,N_D63G,NSP1_M85del,N_R203M,NSP12_G671S,Spike_G142D,N_H300Y,NS3_G100V,NS3_S26L,Spike_P681R,Spike_R158del,NSP3_P1228L,NSP3_A488S,Spike_F157del,NSP4_T492I,NSP14_A394V,Spike_T19R,NS7a_T120I,NSP4_S410N,N_S183T,N_D377Y,M_I82T,Spike_D950N,NSP16_T35I,NS7b_T40I,NSP13_P77L,Spike_E156G,NSP3_P1469S,Spike_T478K,NSP6_T77A,NSP12_P323L,Spike_D614G,NSP4_V167L,Spike_L452R)	2021-11-15		Europe / Denmark
EPI_ISL_8053833	2021-12-15	Europe	Denmark	Hovedstaden	Human	GK	AY.112	VOC Delta GK (B.1.617.2+AY.*) first detected in India	(N_G215C,Spike_T95I,N_D63G,N_R203M,NSP12_G671S,Spike_G142D,NSP3_K1241N,NS3_S26L,Spike_P681R,Spike_R158del,NSP3_P1228L,NS7a_R80I,NSP3_A488S,Spike_F157del,NSP4_T492I,NSP14_A394V,Spike_T19R,NS7a_T120I,NSP4_S410N,N_S183T,N_D377Y,M_I82T,Spike_D950N,NSP16_T35I,NS7b_T40I,N_T362I,NSP13_P77L,Spike_E156G,NSP3_P1469S,Spike_T478K,NSP6_T77A,NSP12_P323L,Spike_D614G,NSP4_V167L,Spike_L452R)	2021-12-24		Europe / Denmark
EPI_ISL_6849411	2021-11-15	Europe	Denmark	Midtjylland	Human	GK	AY.113	VOC Delta GK (B.1.617.2+AY.*) first detected in India	(N_G215C,Spike_T95I,N_D63G,N_R203M,NSP12_G671S,NSP2_F505I,Spike_G142D,NS3_S26L,Spike_P681R,Spike_R158del,NSP12_A923T,NSP3_P1228L,NSP2_K534N,NS7a_V82A,NSP3_A488S,Spike_F157del,NSP4_T492I,NSP14_A394V,Spike_T19R,NS7a_T120I,N_D377Y,M_I82T,Spike_D950N,NS7b_T40I,Spike_G446V,NSP13_P77L,Spike_E156G,NSP3_P1469S,NS3_K21N,Spike_T478K,NSP6_T77A,NSP12_P323L,Spike_D614G,NSP4_V167L,Spike_L452R)	2021-11-29		Europe / Denmark
EPI_ISL_3806610	2021-08-25	Europe	Denmark	Hovedstaden	Human	GK	AY.113	VOC Delta GK (B.1.617.2+AY.*) first detected in India	(N_G215C,Spike_T95I,N_D63G,N_R203M,NSP12_G671S,Spike_G142D,NS3_S26L,Spike_P681R,Spike_R158del,NSP3_P1228L,NSP4_T204I,NS7a_V82A,NSP3_A488S,Spike_F157del,NSP4_T492I,NSP14_A394V,Spike_T19R,NS7a_T120I,N_D377Y,NSP12_R118C,M_I82T,Spike_D950N,NS7b_T40I,NSP13_P77L,Spike_E156G,NSP3_P1469S,Spike_T478K,NSP6_T77A,NSP12_P323L,NSP5_K90R,Spike_D614G,NSP4_V167L,Spike_L452R)	2021-08-31		Europe / Denmark
EPI_ISL_3531988	2021-08-11	Europe	Denmark		Human	GK	AY.113	VOC Delta GK (B.1.617.2+AY.*) first detected in India	(N_G215C,Spike_T95I,N_D63G,N_R203M,NSP12_G671S,Spike_G142D,NS3_S26L,Spike_P681R,Spike_R158del,NSP3_P1228L,NSP4_T204I,NS7a_V82A,NSP3_A488S,Spike_F157del,NSP4_T492I,NSP14_A394V,Spike_T19R,NS7a_T120I,N_D377Y,M_I82T,Spike_D950N,NS7b_T40I,NSP13_P77L,Spike_E156G,NSP3_P1469S,Spike_T478K,NSP6_T77A,NSP3_I687T,NSP12_P323L,NSP5_K90R,Spike_D614G,NSP4_V167L,Spike_L452R)	2021-08-20		Europe / Denmark
EPI_ISL_6244137	2021-10-29	Europe	Denmark	Sjaelland	Human	GK	AY.113	VOC Delta GK (B.1.617.2+AY.*) first detected in India	(N_G215C,Spike_T95I,N_D63G,N_R203M,NSP12_G671S,NSP14_D496Y,Spike_G142D,NS3_S26L,Spike_P681R,Spike_R158del,NSP3_P1228L,NSP3_A488S,Spike_F157del,NSP4_T492I,NSP14_A394V,Spike_T19R,NS7a_T120I,NSP4_S410N,N_S183T,N_D377Y,M_I82T,Spike_D950N,NSP16_T35I,NS7b_T40I,NSP13_P77L,Spike_E156G,NSP3_P1469S,Spike_T478K,NSP6_T77A,NSP12_P323L,NSP5_K90R,Spike_D614G,NSP4_V167L,Spike_L452R)	2021-11-12		Europe / Denmark
EPI_ISL_5462818	2021-10-17	Europe	Denmark	Hovedstaden	Human	GK	AY.113	VOC Delta GK (B.1.617.2+AY.*) first detected in India	(N_G215C,Spike_T95I,N_D63G,N_R203M,NSP15_A81V,NSP12_G671S,Spike_G142D,NS7a_S81P,NS3_S26L,Spike_P681R,Spike_R158del,NSP3_P1228L,NS7a_L102P,NSP4_T204I,NS7a_V82A,NSP3_A488S,Spike_F157del,NSP4_T492I,NSP14_A394V,Spike_T19R,NS7a_T120I,Spike_A222V,N_D377Y,M_I82T,Spike_D950N,Spike_Q1002E,NS7b_T40I,NSP13_P77L,Spike_E156G,NSP3_P1469S,Spike_T478K,NSP6_T77A,NSP12_P323L,NSP5_K90R,Spike_D614G,NSP4_V167L,Spike_…	2021-10-25		Europe / Denmark
EPI_ISL_6305781	2021-11-06	Europe	Denmark	Hovedstaden	Human	GK	AY.113	VOC Delta GK (B.1.617.2+AY.*) first detected in India	(N_G215C,Spike_T95I,N_D63G,N_R203M,NSP16_S33G,NSP12_G671S,Spike_G142D,NS3_S26L,Spike_P681R,Spike_R158del,NSP3_P1228L,NSP4_T204I,NS7a_V82A,NSP3_A488S,Spike_F157del,NSP4_T492I,NSP14_A394V,Spike_T19R,NS3_L41P,NS7a_T120I,N_D377Y,M_I82T,Spike_D950N,NS7b_T40I,NSP13_P77L,Spike_E156G,E_N66K,NSP3_P1469S,Spike_T478K,NSP6_T77A,NSP12_P323L,NSP5_K90R,Spike_D614G,NSP4_V175I,NSP4_V167L,Spike_L452R)	2021-11-15		Europe / Denmark
EPI_ISL_6233036	2021-11-04	Europe	Denmark	Hovedstaden	Human	GK	AY.113	VOC Delta GK (B.1.617.2+AY.*) first detected in India	(N_G215C,Spike_T95I,N_D63G,N_R203M,NSP15_A81V,NSP12_G671S,Spike_G142D,NS7a_S81P,NS3_S26L,Spike_P681R,Spike_R158del,NSP3_P1228L,NS7a_L102P,NSP4_T204I,NS7a_V82A,NSP3_A488S,Spike_F157del,NSP4_T492I,NSP14_A394V,Spike_T19R,NS7a_T120I,Spike_A222V,N_D377Y,M_I82T,Spike_D950N,Spike_Q1002E,NS7b_T40I,NSP13_P77L,Spike_E156G,NSP3_P1469S,Spike_T478K,NSP6_T77A,NSP12_P323L,NSP5_K90R,Spike_D614G,NSP4_V167L,Spike_…	2021-11-12		Europe / Denmark
EPI_ISL_4887949	2021-09-29	Europe	Denmark	Hovedstaden	Human	GK	AY.113	VOC Delta GK (B.1.617.2+AY.*) first detected in India	(N_G215C,Spike_T95I,N_D63G,N_R203M,NSP12_G671S,Spike_G142D,NS3_S26L,Spike_P681R,NSP8_A27V,Spike_R158del,NSP3_P1228L,NSP4_T204I,NS7a_V82A,NSP3_A488S,Spike_F157del,NSP4_T492I,NSP14_A394V,Spike_T19R,NS7a_T120I,NSP15_G150V,N_D377Y,M_I82T,Spike_D950N,NS7b_T40I,NSP13_P77L,Spike_E156G,NSP3_P1469S,Spike_T478K,NSP6_T77A,NSP12_P323L,NSP5_K90R,Spike_D614G,NSP4_V167L,Spike_L452R)	2021-10-06		Europe / Denmark
EPI_ISL_5261269	2021-10-12	Europe	Denmark	Hovedstaden	Human	GK	AY.113	VOC Delta GK (B.1.617.2+AY.*) first detected in India	(N_G215C,Spike_T95I,N_D63G,N_R203M,NSP15_A81V,NSP12_G671S,Spike_G142D,NS3_S26L,Spike_P681R,Spike_R158del,NSP3_P1228L,NS7a_L102P,NSP4_T204I,NS7a_V82A,NSP3_A488S,Spike_F157del,NSP4_T492I,NSP14_A394V,Spike_T19R,NS7a_T120I,Spike_A222V,N_D377Y,M_I82T,Spike_D950N,Spike_Q1002E,NS7b_T40I,NSP13_P77L,Spike_E156G,NSP3_P1469S,Spike_T478K,NSP6_T77A,NSP12_P323L,NSP5_K90R,Spike_D614G,NSP4_V167L,Spike_L452R)	2021-10-18		Europe / Denmark
EPI_ISL_3531484	2021-08-12	Europe	Denmark	Midtjylland	Human	GK	AY.113	VOC Delta GK (B.1.617.2+AY.*) first detected in India	(N_G215C,Spike_T95I,N_D63G,N_R203M,NSP12_G671S,NS3_S26L,Spike_P681R,Spike_R158del,NSP3_P1228L,NSP4_T204I,NS7a_V82A,NSP3_A488S,Spike_F157del,NSP4_T492I,NSP14_A394V,Spike_T19R,NS7a_T120I,N_D377Y,M_I82T,Spike_D950N,NS7b_T40I,NSP13_P77L,Spike_E156G,NSP3_P1469S,Spike_T478K,NSP6_T77A,NSP3_I687T,NSP12_P323L,NSP5_K90R,Spike_D614G,NSP4_V167L,Spike_L452R)	2021-08-20		Europe / Denmark
EPI_ISL_4050388	2021-09-03	Europe	Denmark	Hovedstaden	Human	GK	AY.114	VOC Delta GK (B.1.617.2+AY.*) first detected in India	(Spike_P807S,N_G215C,Spike_T95I,N_D63G,N_R203M,NSP12_G671S,NSP3_H920Y,NSP15_Q19H,NS3_S26L,NSP12_V763F,Spike_P681R,Spike_R158del,NS3_A98D,NSP3_P1228L,NS7a_V82A,NS8_E19Q,NSP3_A488S,Spike_F157del,NSP4_T492I,NSP14_A394V,Spike_T19R,NS7a_T120I,N_D377Y,M_I82T,NSP3_T182I,Spike_D950N,NS7b_T40I,NSP13_P77L,Spike_E156G,NSP3_P1469S,Spike_T478K,NSP12_C464F,Spike_E1151D,NSP6_T77A,NSP12_P323L,NSP15_M218I,Spike_D…	2021-09-09		Europe / Denmark
EPI_ISL_4105485	2021-09-03	Europe	Denmark	Hovedstaden	Human	GK	AY.114	VOC Delta GK (B.1.617.2+AY.*) first detected in India	(Spike_P807S,N_G215C,Spike_T95I,N_D63G,N_R203M,NSP12_G671S,NSP3_H920Y,NSP15_Q19H,NS3_S26L,NSP12_V763F,Spike_P681R,Spike_R158del,NS3_A98D,NSP3_P1228L,NS7a_V82A,NS8_E19Q,NSP3_A488S,Spike_F157del,NSP4_T492I,NSP14_A394V,Spike_T19R,NS7a_T120I,N_D377Y,M_I82T,NSP3_T182I,Spike_D950N,NS7b_T40I,NSP13_P77L,Spike_E156G,NSP3_P1469S,Spike_T478K,NSP12_C464F,Spike_E1151D,NSP6_T77A,NSP12_P323L,NSP15_M218I,Spike_D…	2021-09-13		Europe / Denmark
EPI_ISL_3839489	2021-08-27	Europe	Denmark	Hovedstaden	Human	GK	AY.114	VOC Delta GK (B.1.617.2+AY.*) first detected in India	(Spike_P807S,N_G215C,Spike_T95I,N_D63G,N_R203M,NSP12_G671S,NSP3_H920Y,NSP15_Q19H,NS3_S26L,NSP12_V763F,Spike_P681R,Spike_R158del,NS3_A98D,NSP3_P1228L,NS7a_V82A,NS8_E19Q,NSP3_A488S,Spike_F157del,NSP4_T492I,NSP14_A394V,Spike_T19R,NS7a_T120I,N_D377Y,M_I82T,NSP3_T182I,Spike_D950N,NS7b_T40I,NSP13_P77L,Spike_E156G,NSP3_P1469S,Spike_T478K,NSP12_C464F,Spike_E1151D,NSP6_T77A,NSP12_P323L,NSP15_M218I,Spike_D…	2021-09-01		Europe / Denmark
EPI_ISL_3770160	2021-08-24	Europe	Denmark	Hovedstaden	Human	GK	AY.114	VOC Delta GK (B.1.617.2+AY.*) first detected in India	(Spike_P807S,N_G215C,Spike_T95I,N_D63G,N_R203M,NSP12_G671S,NSP3_H920Y,NSP15_Q19H,NS3_S26L,NSP12_V763F,Spike_P681R,Spike_R158del,NS3_A98D,NSP3_P1228L,NS8_E19Q,NS7a_V82A,NSP3_A488S,Spike_F157del,NSP4_T492I,NSP14_A394V,Spike_T19R,NS7a_T120I,N_D377Y,M_I82T,NSP3_T182I,Spike_D950N,NS7b_T40I,NSP13_P77L,Spike_E156G,NSP3_P1469S,Spike_T478K,NSP12_C464F,Spike_E1151D,NSP6_T77A,NSP12_P323L,NSP15_M218I,Spike_D…	2021-08-30		Europe / Denmark
EPI_ISL_3418361	2021-08-10	Europe	Denmark	Hovedstaden	Human	GK	AY.114	VOC Delta GK (B.1.617.2+AY.*) first detected in India	(NS8_Q27stop,N_D63G,N_R203M,NSP12_G671S,NSP3_P1228S,NSP6_T181I,NS3_S26L,Spike_P681R,NSP6_V24F,Spike_R158del,NSP3_L1244F,NSP9_T24I,NSP3_H1274Y,NS7a_V82A,Spike_F157del,Spike_T19R,NS7a_T120I,Spike_A222V,N_D377Y,M_I82T,NSP6_V149A,Spike_D950N,NSP3_P822L,NSP13_P77L,Spike_E156G,NSP4_A446V,Spike_T478K,NSP12_P323L,Spike_D614G,Spike_L452R,NSP2_G212C,NSP13_V226L)	2021-08-16		Europe / Denmark
EPI_ISL_4170614	2021-09-07	Europe	Denmark	Hovedstaden	Human	GK	AY.114	VOC Delta GK (B.1.617.2+AY.*) first detected in India	(Spike_P807S,N_G215C,Spike_T95I,N_D63G,N_R203M,NSP12_G671S,NSP3_H920Y,NSP15_Q19H,NS3_S26L,NSP12_V763F,Spike_P681R,Spike_R158del,NS3_A98D,NSP3_P1228L,NS7a_V82A,NS8_E19Q,NSP3_A488S,Spike_F157del,NSP4_T492I,NSP14_A394V,Spike_T19R,NS7a_T120I,N_D377Y,M_I82T,NSP3_T182I,Spike_D950N,NS7b_T40I,NSP13_P77L,Spike_E156G,NSP3_P1469S,Spike_T478K,NSP12_C464F,Spike_E1151D,NSP6_T77A,NSP12_P323L,NSP15_M218I,Spike_D…	2021-09-14		Europe / Denmark
EPI_ISL_3840145	2021-08-27	Europe	Denmark	Hovedstaden	Human	GK	AY.114	VOC Delta GK (B.1.617.2+AY.*) first detected in India	(Spike_P807S,N_G215C,Spike_T95I,N_D63G,N_R203M,NSP12_G671S,NSP3_H920Y,Spike_G142D,NSP15_Q19H,NS3_S26L,NSP12_V763F,Spike_P681R,Spike_R158del,NS3_A98D,NSP3_P1228L,NS7a_V82A,NS8_E19Q,NSP3_A488S,Spike_F157del,NSP4_T492I,NSP14_A394V,Spike_T19R,NS7a_T120I,N_D377Y,M_I82T,NSP3_T182I,Spike_D950N,NS7b_T40I,NSP13_P77L,Spike_E156G,NSP3_P1469S,Spike_T478K,NSP12_C464F,Spike_E1151D,NSP6_T77A,NSP12_P323L,NSP15_M…	2021-09-01		Europe / Denmark
EPI_ISL_4049921	2021-09-03	Europe	Denmark	Hovedstaden	Human	GK	AY.114	VOC Delta GK (B.1.617.2+AY.*) first detected in India	(Spike_P807S,N_G215C,Spike_T95I,N_D63G,N_R203M,NSP12_G671S,NSP3_H920Y,NSP15_Q19H,NS3_S26L,NSP12_V763F,Spike_P681R,Spike_R158del,NS3_A98D,NSP3_P1228L,NS7a_V82A,NS8_E19Q,NSP3_A488S,Spike_F157del,NSP4_T492I,NSP14_A394V,Spike_T19R,NS7a_T120I,N_D377Y,M_I82T,NSP3_T182I,Spike_D950N,NS7b_T40I,NSP13_P77L,Spike_E156G,NSP3_P1469S,Spike_T478K,NSP12_C464F,Spike_E1151D,NSP6_T77A,NSP12_P323L,NSP15_M218I,Spike_D…	2021-09-09		Europe / Denmark
EPI_ISL_4170476	2021-09-07	Europe	Denmark	Hovedstaden	Human	GK	AY.114	VOC Delta GK (B.1.617.2+AY.*) first detected in India	(Spike_P807S,N_G215C,Spike_T95I,N_D63G,N_R203M,NSP12_G671S,NSP3_H920Y,NSP15_Q19H,NS3_S26L,NSP12_V763F,Spike_P681R,Spike_R158del,NS3_A98D,NSP3_P1228L,NS7a_V82A,NS8_E19Q,NSP3_A488S,Spike_F157del,NSP4_T492I,NSP14_A394V,Spike_T19R,NS7a_T120I,N_D377Y,M_I82T,NSP3_T182I,Spike_D950N,NS7b_T40I,NSP13_P77L,Spike_E156G,NSP3_P1469S,Spike_T478K,NSP12_C464F,Spike_E1151D,NSP6_T77A,NSP12_P323L,NSP15_M218I,Spike_D…	2021-09-14		Europe / Denmark
EPI_ISL_4049794	2021-09-03	Europe	Denmark	Hovedstaden	Human	GK	AY.114	VOC Delta GK (B.1.617.2+AY.*) first detected in India	(Spike_P807S,N_G215C,Spike_T95I,N_D63G,N_R203M,NSP12_G671S,NSP3_H920Y,NSP15_Q19H,NS3_S26L,NSP12_V763F,Spike_P681R,Spike_R158del,NS3_A98D,NSP3_P1228L,NS7a_V82A,NS8_E19Q,NSP3_A488S,Spike_F157del,NSP4_T492I,NSP14_A394V,Spike_T19R,NS7a_T120I,N_D377Y,M_I82T,NSP3_T182I,Spike_D950N,NS7b_T40I,NSP13_P77L,Spike_E156G,NSP3_P1469S,Spike_T478K,NSP12_C464F,Spike_E1151D,NSP6_T77A,NSP12_P323L,NSP15_M218I,Spike_D…	2021-09-09		Europe / Denmark
EPI_ISL_4199950	2021-09-09	Europe	Denmark	Hovedstaden	Human	GK	AY.116	VOC Delta GK (B.1.617.2+AY.*) first detected in India	(N_G215C,Spike_T95I,N_D63G,N_R203M,NSP12_G671S,NSP3_K532N,NS3_S26L,Spike_P681R,Spike_R158del,NSP3_P1228L,Spike_Q1201K,NS7a_V82A,NSP3_A488S,Spike_F157del,NSP4_T492I,NSP14_A394V,Spike_T19R,NS7a_T120I,N_D377Y,M_I82T,Spike_D950N,NS7b_T40I,NSP5_I213V,NSP13_P77L,Spike_E156G,NSP3_P1469S,Spike_T478K,NSP6_T77A,NSP15_V22L,NSP12_P323L,Spike_D614G,NSP4_V167L,Spike_L452R,NSP3_A534T)	2021-09-15		Europe / Denmark
EPI_ISL_4626268	2021-09-23	Europe	Denmark	Midtjylland	Human	GK	AY.116	VOC Delta GK (B.1.617.2+AY.*) first detected in India	(NS3_A59T,N_G215C,Spike_T95I,N_D63G,N_R203M,NSP12_G671S,NSP2_P129L,NS3_S26L,Spike_P681R,Spike_R158del,NSP3_P1228L,NSP13_M233I,NS7a_V82A,NSP3_A488S,Spike_F157del,NSP4_T492I,NSP14_A394V,Spike_T19R,NS7a_T120I,N_D377Y,M_I82T,Spike_D950N,NS7b_T40I,NSP5_I213V,NSP13_P77L,NSP3_A1431V,Spike_E156G,Spike_P1162L,NSP3_P1469S,NSP12_Q822H,Spike_T478K,NSP6_T77A,NSP12_P323L,Spike_D614G,NSP4_V167L,Spike_L452R,N_T2…	2021-09-30		Europe / Denmark
EPI_ISL_3949369	2021-08-31	Europe	Denmark	Sjaelland	Human	GK	AY.116	VOC Delta GK (B.1.617.2+AY.*) first detected in India	(N_G215C,Spike_T95I,N_D63G,N_R203M,NSP12_G671S,NSP3_K532N,NS3_S26L,Spike_P681R,Spike_R158del,NSP3_P1228L,NS7a_V82A,NSP3_A488S,Spike_F157del,NSP4_T492I,NSP14_A394V,Spike_T19R,NS7a_T120I,N_D377Y,M_I82T,Spike_D950N,NS7b_T40I,NSP5_I213V,NSP13_P77L,Spike_E156G,NSP3_P1469S,Spike_T478K,NSP6_T77A,NSP15_V22L,NSP12_P323L,Spike_D614G,NSP4_V167L,Spike_L452R,NSP3_A534T)	2021-09-06		Europe / Denmark
EPI_ISL_3632779	2021-08-17	Europe	Denmark	Hovedstaden	Human	GK	AY.116	VOC Delta GK (B.1.617.2+AY.*) first detected in India	(N_G215C,Spike_T95I,N_D63G,N_R203M,NSP12_G671S,NSP3_K532N,NS3_S26L,Spike_P681R,Spike_R158del,NSP3_P1228L,NS7a_V82A,NSP3_A488S,Spike_F157del,NSP4_T492I,NSP14_A394V,Spike_T19R,NS7a_T120I,N_D377Y,M_I82T,Spike_D950N,NS7b_T40I,NSP5_I213V,NSP13_P77L,Spike_E156G,NSP3_P1469S,Spike_T478K,NSP6_T77A,NSP15_V22L,NSP12_P323L,Spike_D614G,NSP4_V167L,Spike_L452R,NSP3_A534T)	2021-08-24		Europe / Denmark
EPI_ISL_6305752	2021-11-05	Europe	Denmark	Syddanmark	Human	GK	AY.116	VOC Delta GK (B.1.617.2+AY.*) first detected in India	(N_G215C,Spike_T95I,N_D63G,N_R203M,NSP12_G671S,Spike_G142D,NS3_S26L,NSP3_A1280T,Spike_P681R,Spike_R158del,NSP3_P1228L,N_S412I,NS7a_V82A,NSP3_A488S,Spike_F157del,NSP4_T492I,NSP14_A394V,Spike_T19R,NS7a_T120I,N_D377Y,M_I82T,N_L139F,Spike_D950N,NSP10_I55T,NS7b_T40I,NSP5_I213V,NSP13_P77L,Spike_E156G,NSP3_P1469S,Spike_T478K,NSP6_T77A,NSP12_P323L,Spike_D614G,NSP4_V167L,Spike_L452R,NSP6_V149F)	2021-11-15		Europe / Denmark
EPI_ISL_3709117	2021-07-14	Europe	Denmark	Hovedstaden	Human	GK	AY.116	VOC Delta GK (B.1.617.2+AY.*) first detected in India	(N_G215C,N_K387R,Spike_T95I,N_D63G,N_R203M,NSP12_G671S,Spike_G142D,NS3_S26L,Spike_P681R,Spike_R158del,NSP3_P1228L,NS7a_V82A,NSP3_A488S,Spike_F157del,NSP4_T492I,NSP14_A394V,Spike_T19R,NS7a_T120I,N_D377Y,M_I82T,Spike_D950N,NS7b_T40I,NSP5_I213V,NSP13_P77L,Spike_E156G,NSP3_P1469S,Spike_T478K,NSP6_T77A,NSP12_P323L,Spike_D614G,NSP4_V167L,Spike_L452R)	2021-08-26		Europe / Denmark
EPI_ISL_6305743	2021-11-06	Europe	Denmark	Hovedstaden	Human	GK	AY.116	VOC Delta GK (B.1.617.2+AY.*) first detected in India	(NS3_A59T,N_G215C,Spike_T95I,N_D63G,N_R203M,NSP12_G671S,Spike_G142D,NSP2_P129L,NS3_S26L,Spike_P681R,Spike_R158del,NSP3_P1228L,NSP13_M233I,NS7a_V82A,NSP3_A488S,Spike_F157del,NSP4_T492I,NSP14_A394V,Spike_T19R,NS7a_T120I,N_D377Y,M_I82T,Spike_D950N,NS7b_T40I,NSP5_I213V,NSP13_P77L,NSP3_A1431V,Spike_E156G,Spike_P1162L,NSP3_P1469S,NSP12_Q822H,Spike_T478K,NSP6_T77A,NSP12_P323L,Spike_D614G,Spike_V705F,NSP…	2021-11-15		Europe / Denmark
EPI_ISL_3917170	2021-08-30	Europe	Denmark	Hovedstaden	Human	GK	AY.116	VOC Delta GK (B.1.617.2+AY.*) first detected in India	(N_G215C,N_D63G,N_R203M,NSP12_G671S,NSP3_K532N,NS3_S26L,NS3_L140F,Spike_P681R,Spike_R158del,NSP3_P1228L,NS7a_V82A,NSP3_A488S,Spike_F157del,NSP4_T492I,NSP14_A394V,Spike_T19R,NS7a_T120I,N_D377Y,M_I82T,Spike_D950N,NS7b_T40I,NSP5_I213V,NSP13_P77L,Spike_E156G,NSP3_P1469S,NSP3_M1441I,Spike_T478K,NSP6_T77A,NSP15_V22L,NSP12_P323L,Spike_D614G,NSP4_V167L,Spike_L452R,NSP3_A534T)	2021-09-03		Europe / Denmark
EPI_ISL_6964988	2021-11-21	Europe	Denmark	Hovedstaden	Human	GK	AY.116	VOC Delta GK (B.1.617.2+AY.*) first detected in India	(N_G215C,Spike_T95I,N_D63G,N_R203M,NSP12_G671S,NS3_S26L,NSP15_L162F,Spike_P681R,Spike_R158del,NSP3_P1228L,NS7a_V82A,NSP3_A488S,Spike_F157del,NSP4_T492I,NSP14_A394V,Spike_T19R,NS7a_T120I,N_D377Y,M_I82T,Spike_D950N,NS7b_T40I,NSP5_I213V,NSP13_P77L,Spike_E156G,NSP3_P1469S,NSP12_Q822H,Spike_T478K,N_G19E,NSP6_T77A,NSP12_P323L,Spike_D614G,NSP4_V167L,Spike_L452R,N_T24I)	2021-12-02		Europe / Denmark
EPI_ISL_3725420	2021-08-20	Europe	Denmark	Midtjylland	Human	GK	AY.116	VOC Delta GK (B.1.617.2+AY.*) first detected in India	(N_G215C,Spike_T95I,N_D63G,N_R203M,NSP3_T1334I,NSP12_G671S,NS3_S26L,Spike_P681R,Spike_R158del,NSP3_P1228L,NSP2_E131A,NS7a_V82A,NSP3_A488S,Spike_F157del,NSP4_T492I,NSP14_A394V,Spike_T19R,NS7a_T120I,N_D377Y,M_I82T,Spike_D950N,NS7b_T40I,NSP5_I213V,NSP13_P77L,Spike_E156G,NSP3_P1469S,Spike_T478K,NS7b_C41F,NSP6_T77A,NSP15_V22L,NSP12_P323L,Spike_D614G,NSP4_V167L,Spike_L452R)	2021-08-27		Europe / Denmark
EPI_ISL_6703723	2021-11-16	Europe	Denmark	Sjaelland	Human	GK	AY.116.1	VOC Delta GK (B.1.617.2+AY.*) first detected in India	(NS7b_E39stop,N_G215C,Spike_T95I,N_D63G,N_R203M,NSP12_G671S,Spike_G142D,Spike_E309Q,NS3_S26L,Spike_P681R,Spike_R158del,NSP3_P1228L,NS7a_V82A,NSP3_A488S,Spike_F157del,NSP4_T492I,NSP14_A394V,Spike_T19R,NS7a_T120I,N_D377Y,M_I82T,N_L139F,Spike_D950N,NS3_I62T,NSP10_I55T,NS7b_T40I,NSP5_I213V,NSP13_P77L,Spike_E156G,NSP12_Y273H,NSP3_P1469S,Spike_T478K,NSP6_T77A,NSP12_P323L,Spike_D614G,NSP4_V167L,Spike_L4…	2021-11-25		Europe / Denmark
EPI_ISL_7916948	2021-11-26	Europe	Denmark	Sjaelland	Human	GK	AY.116.1	VOC Delta GK (B.1.617.2+AY.*) first detected in India	(NS7b_E39stop,N_G215C,Spike_T95I,N_D63G,N_R203M,NSP12_G671S,Spike_G142D,NS3_S26L,Spike_P681R,Spike_R158del,NSP3_P1228L,NS7a_V82A,NSP3_A488S,Spike_F157del,NSP4_T492I,NSP14_A394V,Spike_T19R,NS7a_T120I,N_D377Y,M_I82T,N_L139F,Spike_D950N,NS3_I62T,NSP10_I55T,NS7b_T40I,NSP5_I213V,NSP13_P77L,Spike_E156G,NSP12_Y273H,NSP3_P1469S,Spike_T478K,NSP6_T77A,NSP12_P323L,Spike_D614G,NSP4_V167L,Spike_L452R)	2021-12-21		Europe / Denmark
EPI_ISL_7064038	2021-11-25	Europe	Denmark	Sjaelland	Human	GK	AY.116.1	VOC Delta GK (B.1.617.2+AY.*) first detected in India	(NS7b_E39stop,N_G215C,Spike_T95I,N_D63G,N_R203M,NSP12_G671S,NS3_S26L,Spike_P681R,Spike_R158del,NSP3_P1228L,NS7a_V82A,NSP3_A488S,Spike_F157del,NSP4_T492I,NSP14_A394V,Spike_T19R,NS7a_T120I,N_D377Y,M_I82T,N_L139F,Spike_D950N,NS3_I62T,NSP10_I55T,NS7b_T40I,NSP5_I213V,NSP13_P77L,Spike_E156G,NSP12_Y273H,NSP3_P1469S,Spike_T478K,NSP6_T77A,NSP12_P323L,Spike_D614G,NSP4_V167L,NSP6_L37F,Spike_L452R)	2021-12-03		Europe / Denmark
EPI_ISL_7288727	2021-11-29	Europe	Denmark	Sjaelland	Human	GK	AY.116.1	VOC Delta GK (B.1.617.2+AY.*) first detected in India	(NS7b_E39stop,N_G215C,Spike_T95I,N_D63G,N_R203M,NSP12_G671S,NS3_S26L,Spike_P681R,Spike_R158del,NSP3_P1228L,NSP3_A488S,Spike_F157del,NSP4_T492I,NSP14_A394V,Spike_T19R,NS7a_T120I,N_D377Y,M_I82T,N_L139F,Spike_D950N,NS3_I62T,NSP10_I55T,NS7b_T40I,NSP5_I213V,NSP13_P77L,Spike_E156G,NSP12_Y273H,NSP3_P1469S,Spike_T478K,NSP6_T77A,NSP12_P323L,Spike_D614G,NSP4_V167L,NSP6_L37F,Spike_L452R)	2021-12-07		Europe / Denmark
EPI_ISL_6722584	2021-11-02	Europe	Denmark	Sjaelland	Human	GK	AY.116.1	VOC Delta GK (B.1.617.2+AY.*) first detected in India	(NS7b_E39stop,N_G215C,Spike_T95I,N_D63G,N_R203M,NSP12_G671S,Spike_G142D,NS3_S26L,Spike_P681R,Spike_R158del,NSP3_P1228L,NS7a_V82A,NSP3_A488S,Spike_F157del,NSP4_T492I,NSP14_A394V,Spike_T19R,NS7a_T120I,N_D377Y,M_I82T,N_L139F,Spike_D950N,NS3_I62T,NSP10_I55T,NS7b_T40I,NSP5_I213V,NSP13_P77L,Spike_E156G,NSP3_P1469S,Spike_T478K,NSP6_T77A,NSP12_P323L,Spike_D614G,NSP4_V167L,Spike_L452R)	2021-11-25		Europe / Denmark
EPI_ISL_7598577	2021-11-28	Europe	Denmark	Sjaelland	Human	GK	AY.116.1	VOC Delta GK (B.1.617.2+AY.*) first detected in India	(NS7b_E39stop,NSP6_Y153C,N_G215C,Spike_T95I,N_D63G,N_R203M,NSP12_G671S,Spike_G142D,NS3_S26L,Spike_P681R,Spike_R158del,NSP3_P1228L,NS7a_V82A,NSP3_A488S,Spike_F157del,NSP4_T492I,NSP14_A394V,Spike_T19R,NS7a_T120I,N_D377Y,M_I82T,N_L139F,Spike_D950N,NS3_I62T,NSP10_I55T,NS7b_T40I,NSP5_I213V,NSP13_P77L,Spike_E156G,NSP12_Y273H,NSP3_P1469S,Spike_T478K,NSP6_T77A,NSP12_P323L,Spike_D614G,NSP4_V167L,Spike_L45…	2021-12-13		Europe / Denmark
EPI_ISL_7647307	2021-11-30	Europe	Denmark	Sjaelland	Human	GK	AY.116.1	VOC Delta GK (B.1.617.2+AY.*) first detected in India	(NS7b_E39stop,N_G215C,Spike_T95I,N_D63G,N_R203M,NSP12_G671S,Spike_G142D,NS3_S26L,Spike_P681R,Spike_R158del,NSP3_P1228L,NS7a_V82A,NSP3_A488S,Spike_F157del,NSP4_T492I,NSP14_A394V,Spike_T19R,NS7a_T120I,N_D377Y,M_I82T,N_L139F,Spike_D950N,NS3_I62T,NSP10_I55T,NS7b_T40I,NSP5_I213V,NSP13_P77L,Spike_E156G,NSP12_Y273H,NSP3_P1469S,Spike_T478K,NSP6_T77A,NSP12_P323L,Spike_D614G,NSP4_V167L,Spike_L452R)	2021-12-14		Europe / Denmark
EPI_ISL_6506680	2021-11-08	Europe	Denmark	Sjaelland	Human	GK	AY.116.1	VOC Delta GK (B.1.617.2+AY.*) first detected in India	(NS7b_E39stop,N_G215C,Spike_T95I,N_D63G,N_R203M,NSP12_G671S,Spike_G142D,NS3_S26L,Spike_P681R,Spike_R158del,NSP3_P1228L,NS7a_V82A,NSP3_A488S,Spike_F157del,NSP4_T492I,NSP14_A394V,Spike_T19R,NS7a_T120I,N_D377Y,M_I82T,N_L139F,Spike_D950N,NS3_I62T,NSP10_I55T,NS7b_T40I,NSP5_I213V,NSP13_P77L,Spike_E156G,NSP3_P1469S,Spike_T478K,NSP6_T77A,NSP12_P323L,Spike_D614G,NSP4_V167L,Spike_L452R)	2021-11-19		Europe / Denmark
EPI_ISL_6323626	2021-11-05	Europe	Denmark	Sjaelland	Human	GK	AY.116.1	VOC Delta GK (B.1.617.2+AY.*) first detected in India	(NS7b_E39stop,N_G215C,Spike_T95I,N_D63G,N_R203M,NSP12_G671S,Spike_G142D,NS3_S26L,Spike_P681R,Spike_R158del,NSP3_P1228L,NS7a_V82A,NSP3_A488S,Spike_F157del,NSP4_T492I,NSP14_A394V,Spike_T19R,NS7a_T120I,N_D377Y,M_I82T,N_L139F,Spike_D950N,NS3_I62T,NSP10_I55T,NS7b_T40I,NSP5_I213V,NSP13_P77L,Spike_E156G,NSP3_P1469S,Spike_T478K,NSP6_T77A,NSP12_P323L,Spike_D614G,NSP4_V167L,Spike_L452R)	2021-11-16		Europe / Denmark
EPI_ISL_6849956	2021-11-17	Europe	Denmark	Sjaelland	Human	GK	AY.116.1	VOC Delta GK (B.1.617.2+AY.*) first detected in India	(NS7b_E39stop,N_G215C,Spike_T95I,N_D63G,N_R203M,NSP12_G671S,Spike_G142D,NS3_S26L,Spike_P681R,Spike_R158del,NSP3_P1228L,NS7a_V82A,NSP3_A488S,Spike_F157del,NSP4_T492I,NSP14_A394V,Spike_T19R,NS7a_T120I,N_D377Y,M_I82T,N_L139F,Spike_D950N,NS3_I62T,NSP10_I55T,NS7b_T40I,NSP5_I213V,NSP13_P77L,Spike_E156G,NSP12_Y273H,NSP3_P1469S,Spike_T478K,NSP6_T77A,NSP12_P323L,Spike_D614G,NSP4_V167L,Spike_L452R)	2021-11-29		Europe / Denmark
EPI_ISL_6438129	2021-11-08	Europe	Denmark	Midtjylland	Human	GK	AY.117	VOC Delta GK (B.1.617.2+AY.*) first detected in India	(N_G215C,Spike_T95I,N_D63G,N_R203M,NSP12_G671S,NSP13_Q518H,Spike_G142D,NS3_S26L,Spike_P681R,Spike_R158del,NSP3_P1228L,NS7a_V82A,NSP3_A488S,Spike_F157del,NSP4_T492I,NSP14_A394V,Spike_T19R,NS7a_T120I,N_D377Y,M_I82T,Spike_D950N,NSP3_T1189I,NS7b_T40I,NSP13_P77L,Spike_E156G,NSP3_P1469S,Spike_T478K,NSP2_W466L,NSP6_T77A,NSP12_P323L,Spike_D614G,NSP4_V167L,Spike_L452R,NSP12_R249M)	2021-11-18		Europe / Denmark
EPI_ISL_6505721	2021-11-07	Europe	Denmark	Hovedstaden	Human	GK	AY.117	VOC Delta GK (B.1.617.2+AY.*) first detected in India	(N_G215C,Spike_T95I,N_D63G,N_R203M,NSP12_G671S,NSP13_Q518H,Spike_G142D,NS3_S26L,Spike_P681R,Spike_R158del,NSP5_T196M,NSP3_P1228L,NS7a_V82A,NSP3_A488S,Spike_F157del,NSP4_T492I,NSP14_A394V,Spike_T19R,NS7a_T120I,N_D377Y,M_I82T,Spike_D950N,NSP3_T1189I,NS7b_T40I,NSP13_P77L,Spike_E156G,NSP3_P1469S,Spike_T478K,NSP2_W466L,NSP6_T77A,NSP12_P323L,Spike_D614G,NSP4_V167L,Spike_L452R,NSP12_R249M)	2021-11-19		Europe / Denmark
EPI_ISL_6506536	2021-11-10	Europe	Denmark	Midtjylland	Human	GK	AY.117	VOC Delta GK (B.1.617.2+AY.*) first detected in India	(N_G215C,Spike_T95I,N_D63G,N_R203M,NSP12_G671S,NSP13_Q518H,Spike_G142D,NS3_S26L,Spike_P681R,Spike_R158del,NSP3_P1228L,NS7a_V82A,NSP3_A488S,Spike_F157del,NSP4_T492I,NSP14_A394V,Spike_T19R,NS7a_T120I,N_D377Y,M_I82T,Spike_D950N,NSP3_T1189I,NS7b_T40I,NSP13_P77L,Spike_E156G,NSP3_P1469S,Spike_T478K,NSP2_W466L,NSP6_T77A,NSP12_P323L,Spike_D614G,NSP4_V167L,Spike_L452R,NSP12_R249M)	2021-11-19		Europe / Denmark
EPI_ISL_6609308	2021-11-11	Europe	Denmark	Midtjylland	Human	GK	AY.117	VOC Delta GK (B.1.617.2+AY.*) first detected in India	(N_G215C,Spike_T95I,N_D63G,N_R203M,NSP12_G671S,NSP13_Q518H,Spike_G142D,NS3_S26L,Spike_P681R,Spike_R158del,NSP3_P1228L,NS7a_V82A,NSP3_A488S,Spike_F157del,NSP4_T492I,NSP14_A394V,Spike_T19R,NS7a_T120I,N_D377Y,M_I82T,Spike_D950N,NSP3_T1189I,NS7b_T40I,NSP13_P77L,Spike_E156G,NSP3_P1469S,Spike_T478K,NSP2_W466L,NSP6_T77A,NSP12_P323L,Spike_D614G,NSP4_V167L,Spike_L452R,NSP12_R249M)	2021-11-23		Europe / Denmark
EPI_ISL_6609490	2021-11-11	Europe	Denmark	Midtjylland	Human	GK	AY.117	VOC Delta GK (B.1.617.2+AY.*) first detected in India	(N_G215C,Spike_T95I,N_D63G,N_R203M,NSP12_G671S,NSP13_Q518H,Spike_G142D,NS3_S26L,Spike_P681R,Spike_R158del,NSP3_P1228L,NS7a_V82A,NSP3_A488S,Spike_F157del,NSP4_T492I,NSP14_A394V,Spike_T19R,NS7a_T120I,N_D377Y,M_I82T,Spike_D950N,NSP3_T1189I,NS7b_T40I,NSP13_P77L,Spike_E156G,NSP3_P1469S,Spike_T478K,NSP2_W466L,NSP6_T77A,NSP12_P323L,Spike_D614G,NSP4_V167L,Spike_L452R,NSP12_R249M)	2021-11-23		Europe / Denmark
EPI_ISL_6850816	2021-11-12	Europe	Denmark	Midtjylland	Human	GK	AY.117	VOC Delta GK (B.1.617.2+AY.*) first detected in India	(N_G215C,Spike_T95I,N_D63G,N_R203M,NSP12_G671S,NSP13_Q518H,Spike_G142D,NS3_S26L,Spike_P681R,Spike_R158del,NSP3_P1228L,NS7a_V82A,NSP3_A488S,Spike_F157del,NSP4_T492I,NSP14_A394V,Spike_T19R,NS7a_T120I,N_D377Y,M_I82T,Spike_D950N,NSP3_T1189I,NS7b_T40I,NSP13_P77L,Spike_E156G,NSP3_P1469S,Spike_T478K,NSP2_W466L,NSP6_T77A,NSP12_P323L,Spike_D614G,NSP4_V167L,Spike_L452R,NSP12_R249M)	2021-11-29		Europe / Denmark
EPI_ISL_6773575	2021-11-15	Europe	Denmark	Midtjylland	Human	GK	AY.117	VOC Delta GK (B.1.617.2+AY.*) first detected in India	(N_G215C,Spike_T95I,N_D63G,N_R203M,NSP12_G671S,NSP13_Q518H,Spike_G142D,NS3_S26L,Spike_P681R,Spike_R158del,NSP3_P1228L,NS7a_V82A,NSP3_A488S,Spike_F157del,NSP4_T492I,NSP14_A394V,Spike_T19R,NS7a_T120I,N_D377Y,M_I82T,Spike_D950N,NSP3_T1189I,NS7b_T40I,NSP13_P77L,Spike_E156G,NSP3_P1469S,Spike_T478K,NSP2_W466L,NSP6_T77A,NSP12_P323L,Spike_D614G,NSP4_V167L,Spike_L452R,NSP12_R249M)	2021-11-26		Europe / Denmark
EPI_ISL_6321448	2021-11-06	Europe	Denmark	Sjaelland	Human	GK	AY.117	VOC Delta GK (B.1.617.2+AY.*) first detected in India	(N_G215C,Spike_T95I,N_D63G,N_R203M,NSP12_G671S,NSP13_Q518H,Spike_G142D,NS3_S26L,Spike_P681R,Spike_R158del,NSP3_P1228L,NS7a_V82A,NSP3_A488S,Spike_F157del,NSP4_T492I,NSP14_A394V,Spike_T19R,NS7a_T120I,N_D377Y,M_I82T,Spike_D950N,NSP3_T1189I,NS7b_T40I,NSP13_P77L,Spike_E156G,NSP3_P1469S,Spike_T478K,NSP2_W466L,NSP6_T77A,NSP12_P323L,Spike_D614G,NSP4_V167L,Spike_L452R,NSP12_R249M)	2021-11-16		Europe / Denmark
EPI_ISL_7358410	2021-12-01	Europe	Denmark	Hovedstaden	Human	GK	AY.118	VOC Delta GK (B.1.617.2+AY.*) first detected in India	(N_G215C,Spike_T95I,N_D63G,N_R203M,NSP12_G671S,Spike_G142D,NS3_S26L,Spike_P681R,Spike_R158del,NSP3_P1228L,NSP12_V335F,NS3_M260L,NS7a_V82A,NSP3_A488S,Spike_F157del,NSP4_T492I,NSP14_A394V,Spike_T19R,NS7a_T120I,NSP12_Q357R,N_D377Y,M_I82T,Spike_D950N,NS7b_T40I,NSP13_P77L,NSP3_R352C,Spike_E156G,NSP13_P504S,NSP3_P1469S,Spike_T478K,NSP6_T77A,NSP12_P323L,Spike_D614G,NSP4_V167L,Spike_L452R)	2021-12-08		Europe / Denmark
EPI_ISL_7918993	2021-12-07	Europe	Denmark	Hovedstaden	Human	GK	AY.118	VOC Delta GK (B.1.617.2+AY.*) first detected in India	(Spike_A27V,N_G215C,Spike_T95I,N_D63G,N_R203M,NSP12_G671S,Spike_G142D,NS3_S26L,Spike_P681R,Spike_R158del,NSP3_P1228L,NS7a_V82A,NSP3_A488S,Spike_F157del,NSP4_T492I,NSP14_A394V,Spike_T19R,NS7a_T120I,N_D377Y,M_I82T,Spike_D950N,NSP10_I55T,NS7b_T40I,NSP13_P77L,NS3_E19G,Spike_E156G,NSP12_I171V,NSP3_P1469S,Spike_T478K,NSP6_T77A,NSP12_P323L,Spike_D614G,NSP4_V167L,Spike_L452R)	2021-12-21		Europe / Denmark
EPI_ISL_7646689	2021-11-30	Europe	Denmark	Hovedstaden	Human	GK	AY.118	VOC Delta GK (B.1.617.2+AY.*) first detected in India	(Spike_A27V,N_G215C,Spike_T95I,N_D63G,N_R203M,NSP12_G671S,Spike_G142D,NS3_S26L,Spike_P681R,Spike_R158del,NSP3_P1228L,NS7a_V82A,NSP3_A488S,Spike_F157del,NSP4_T492I,NSP14_A394V,Spike_T19R,NS7a_T120I,N_D377Y,M_I82T,Spike_D950N,NSP10_I55T,NS7b_T40I,NSP13_P77L,NS3_E19G,Spike_E156G,NSP12_I171V,NSP3_P1469S,Spike_T478K,NSP6_T77A,NSP12_P323L,Spike_D614G,NSP4_V167L,Spike_L452R)	2021-12-14		Europe / Denmark
EPI_ISL_7689029	2021-12-03	Europe	Denmark	Syddanmark	Human	GK	AY.118	VOC Delta GK (B.1.617.2+AY.*) first detected in India	(N_G215C,NSP12_H362Y,Spike_T95I,N_D63G,N_R203M,NSP12_G671S,Spike_G142D,NS3_S26L,Spike_P681R,Spike_R158del,NSP3_P1228L,NS7a_V82A,NSP3_A488S,Spike_F157del,NS6_E46V,NSP4_T492I,NSP14_A394V,Spike_T19R,NS7a_T120I,N_D377Y,M_I82T,Spike_D950N,NS7b_T40I,NSP13_P77L,Spike_E156G,NSP3_P1469S,Spike_T478K,NSP6_T77A,NSP12_P323L,Spike_D614G,NSP4_V167L,Spike_L452R)	2021-12-15		Europe / Denmark
EPI_ISL_3708980	2021-07-20	Europe	Denmark	Hovedstaden	Human	GK	AY.118	VOC Delta GK (B.1.617.2+AY.*) first detected in India	(N_G215C,Spike_T95I,N_D63G,N_R203M,NSP12_G671S,NSP13_S259L,Spike_G142D,NS3_S26L,Spike_P681R,Spike_R158del,NSP3_P1228L,NS7a_V82A,NSP3_A488S,Spike_F157del,NS6_E46V,NSP4_T492I,NSP14_A394V,Spike_T19R,NS7a_T120I,N_D377Y,M_I82T,Spike_D950N,NS7b_T40I,NSP13_P77L,Spike_E156G,NS3_E19D,NSP3_P1469S,Spike_T478K,NSP6_T77A,NSP16_D102G,NSP12_P323L,Spike_D614G,NSP4_V167L,Spike_L452R)	2021-08-26		Europe / Denmark
EPI_ISL_7909624	2021-12-06	Europe	Denmark	Syddanmark	Human	GK	AY.118	VOC Delta GK (B.1.617.2+AY.*) first detected in India	(N_G215C,NSP12_H362Y,Spike_T95I,N_D63G,N_R203M,NSP12_G671S,Spike_G142D,NS3_S26L,Spike_P681R,Spike_R158del,NSP3_P1228L,NS7a_V82A,NSP3_A488S,Spike_F157del,NS6_E46V,NSP4_T492I,NSP14_A394V,Spike_T19R,NS7a_T120I,N_D377Y,M_I82T,Spike_D950N,NS7b_T40I,NSP13_P77L,Spike_E156G,NSP3_P1469S,Spike_T478K,NSP6_T77A,NSP12_P323L,Spike_D614G,NSP4_V167L,Spike_L452R)	2021-12-21		Europe / Denmark
EPI_ISL_3418476	2021-08-08	Europe	Denmark	Midtjylland	Human	GK	AY.118	VOC Delta GK (B.1.617.2+AY.*) first detected in India	(N_G215C,Spike_T95I,N_D63G,N_R203M,NSP12_G671S,NSP13_S259L,Spike_G142D,NS3_S26L,Spike_P681R,Spike_R158del,NSP3_P1228L,NS7a_V82A,NSP3_A488S,Spike_F157del,NS6_E46V,NSP4_T492I,NSP1_D75A,NSP14_A394V,Spike_T19R,NS7a_T120I,N_D377Y,M_I82T,Spike_D950N,NS7b_T40I,NSP13_P77L,Spike_E156G,NS3_E19D,NSP3_P1469S,Spike_T478K,NSP6_T77A,NSP16_D102G,NSP12_P323L,Spike_D614G,NSP4_V167L,Spike_L452R)	2021-08-16		Europe / Denmark
EPI_ISL_3280009	2021-08-01	Europe	Denmark	Midtjylland	Human	GK	AY.118	VOC Delta GK (B.1.617.2+AY.*) first detected in India	(N_G215C,Spike_T95I,N_D63G,N_R203M,NSP12_G671S,NSP13_S259L,Spike_G142D,NS3_S26L,Spike_P681R,Spike_R158del,NSP3_P1228L,NS7a_V82A,NSP3_A488S,Spike_F157del,NS6_E46V,NSP4_T492I,NSP1_D75A,NSP14_A394V,Spike_T19R,NS7a_T120I,N_D377Y,M_I82T,Spike_D950N,NS7b_T40I,NSP13_P77L,Spike_E156G,NS3_E19D,NSP3_P1469S,Spike_T478K,NSP6_T77A,NSP16_D102G,NSP12_P323L,Spike_D614G,NSP4_V167L,Spike_L452R)	2021-08-09		Europe / Denmark
EPI_ISL_3240040	2021-07-28	Europe	Denmark	Midtjylland	Human	GK	AY.118	VOC Delta GK (B.1.617.2+AY.*) first detected in India	(N_G215C,Spike_T95I,N_D63G,N_R203M,NSP12_G671S,NSP13_S259L,Spike_G142D,NS3_S26L,Spike_P681R,Spike_R158del,NSP3_P1228L,NS7a_V82A,NSP3_A488S,Spike_F157del,NS6_E46V,NSP4_T492I,NSP1_D75A,NSP14_A394V,Spike_T19R,NS7a_T120I,N_D377Y,M_I82T,Spike_D950N,NS7b_T40I,NSP13_P77L,Spike_E156G,NS3_E19D,NSP3_P1469S,Spike_T478K,NSP6_T77A,NSP16_D102G,NSP12_P323L,Spike_D614G,NSP4_V167L,Spike_L452R)	2021-08-05		Europe / Denmark
EPI_ISL_3280763	2021-08-03	Europe	Denmark	Syddanmark	Human	GK	AY.118	VOC Delta GK (B.1.617.2+AY.*) first detected in India	(N_G215C,Spike_T95I,N_D63G,N_R203M,NSP12_G671S,NSP13_S259L,NSP2_D449B,NS3_S26L,Spike_P681R,Spike_R158del,NSP3_P1228L,NS7a_V82A,NSP3_A488S,Spike_F157del,NS6_E46V,NSP1_D75A,NSP4_T492I,NSP14_A394V,Spike_T19R,NS7a_T120I,N_D377Y,M_I82T,Spike_D950N,NS7b_T40I,NSP13_P77L,Spike_E156G,NS3_E19D,NSP3_P1469S,Spike_T478K,NSP6_T77A,NSP16_D102G,NSP12_P323L,Spike_D614G,NSP4_V167L,Spike_L452R)	2021-08-09		Europe / Denmark
EPI_ISL_5594818	2021-10-08	Europe	Denmark	Hovedstaden	Human	GK	AY.119	VOC Delta GK (B.1.617.2+AY.*) first detected in India	(N_G215C,Spike_T95I,N_D63G,N_R203M,NSP12_G671S,Spike_G142D,NS3_S26L,Spike_P681R,Spike_R158del,NSP3_P1228L,NS7a_V82A,NSP3_A488S,Spike_F157del,NSP4_T492I,NSP14_A394V,Spike_T19R,NS7a_T120I,Spike_E1207D,N_D377Y,M_I82T,Spike_D950N,NS7b_T40I,NSP2_S369F,NSP13_P77L,NSP14_A323S,Spike_E156G,NSP3_P1469S,Spike_T478K,NS8_D75N,NSP6_T77A,NSP12_P323L,Spike_D614G,NSP4_V167L,Spike_L452R)	2021-10-27		Europe / Denmark
EPI_ISL_8001075	2021-12-14	Europe	Denmark	Syddanmark	Human	GK	AY.119	VOC Delta GK (B.1.617.2+AY.*) first detected in India	(N_G215C,Spike_T95I,N_D63G,N_R203M,NSP12_G671S,Spike_E484K,NSP2_G339S,Spike_G142D,NS3_S26L,Spike_P681R,Spike_R158del,NSP3_P1228L,NS7a_V82A,NSP3_A488S,Spike_F157del,NSP4_T492I,NSP14_A394V,Spike_T19R,NS7a_T120I,N_D377Y,M_I82T,Spike_D950N,NS7b_T40I,NSP13_P77L,Spike_E156G,NSP3_R1710K,NSP3_P1469S,Spike_S673T,Spike_T478K,NSP6_T77A,NSP12_P323L,Spike_D614G,NSP4_V167L,Spike_L452R,NSP3_I580V)	2021-12-23		Europe / Denmark
EPI_ISL_5915760	2021-10-26	Europe	Denmark	Syddanmark	Human	GK	AY.119	VOC Delta GK (B.1.617.2+AY.*) first detected in India	(N_G215C,Spike_P809S,Spike_T95I,N_D63G,N_R203M,NSP12_G671S,NS3_L41F,Spike_G142D,NS3_S26L,Spike_P681R,Spike_R158del,NSP3_P1228L,NSP9_T24I,NS7a_V82A,NSP3_A488S,Spike_F157del,NSP4_T492I,NSP14_A394V,Spike_T19R,NS7a_T120I,N_D377Y,M_I82T,Spike_D950N,NS7b_T40I,NSP13_P77L,NSP14_A323S,Spike_E156G,NSP3_P1469S,NSP4_A92V,Spike_T478K,NSP6_T77A,NSP12_P323L,Spike_D614G,NSP4_V167L,NSP6_L37F,Spike_L452R)	2021-11-04		Europe / Denmark
EPI_ISL_7529232	2021-12-02	Europe	Denmark	Sjaelland	Human	GK	AY.119	VOC Delta GK (B.1.617.2+AY.*) first detected in India	(N_G215C,Spike_T95I,N_D63G,N_R203M,NSP12_G671S,Spike_E484K,NSP2_G339S,Spike_G142D,NS3_S26L,Spike_P681R,Spike_R158del,NSP3_P1228L,M_A98S,NS7a_V82A,NSP3_A488S,Spike_F157del,NSP4_T492I,NSP14_A394V,Spike_T19R,NS7a_T120I,N_D377Y,M_I82T,Spike_D950N,NS7b_T40I,NSP13_P77L,Spike_E156G,NSP3_R1710K,NSP3_P1469S,Spike_S673T,Spike_T478K,NSP6_T77A,NSP12_P323L,Spike_D614G,NSP4_V167L,Spike_G199V,Spike_L452R,NSP3_I…	2021-12-11		Europe / Denmark
EPI_ISL_5803226	2021-10-23	Europe	Denmark	Hovedstaden	Human	GK	AY.119	VOC Delta GK (B.1.617.2+AY.*) first detected in India	(N_G215C,Spike_T95I,N_D63G,N_R203M,NSP12_G671S,Spike_G142D,NS3_S26L,Spike_P681R,Spike_R158del,NSP3_P1228L,NS7a_V82A,NSP3_A488S,Spike_F157del,NSP4_T492I,NSP14_A394V,Spike_T19R,NS7a_T120I,Spike_E1207D,N_D377Y,M_I82T,Spike_D950N,NS7b_T40I,NSP2_S369F,NSP13_P77L,NSP14_A323S,Spike_E156G,NSP3_P1469S,Spike_T478K,NS8_D75N,NSP6_T77A,NSP12_P323L,Spike_D614G,NSP4_V167L,Spike_L452R)	2021-11-01		Europe / Denmark
EPI_ISL_7917614	2021-12-10	Europe	Denmark	Syddanmark	Human	GK	AY.119	VOC Delta GK (B.1.617.2+AY.*) first detected in India	(N_G215C,Spike_T95I,N_D63G,N_R203M,NSP12_G671S,Spike_E484K,NSP2_G339S,Spike_G142D,NS3_S26L,Spike_P681R,Spike_R158del,NSP3_P1228L,NS7a_V82A,NSP3_A488S,Spike_F157del,NSP4_T492I,NSP14_A394V,Spike_T19R,NS7a_T120I,N_D377Y,M_I82T,Spike_D950N,NS7b_T40I,NSP13_P77L,Spike_E156G,NSP3_R1710K,NSP3_P1469S,Spike_S673T,Spike_T478K,NSP6_T77A,NSP12_P323L,Spike_D614G,NSP4_V167L,Spike_L452R,NSP3_I580V)	2021-12-21		Europe / Denmark
EPI_ISL_5462793	2021-10-17	Europe	Denmark	Hovedstaden	Human	GK	AY.119	VOC Delta GK (B.1.617.2+AY.*) first detected in India	(N_G215C,Spike_T95I,N_D63G,N_R203M,NSP12_G671S,Spike_G142D,NS3_S26L,Spike_P681R,Spike_R158del,NSP3_P1228L,NS7a_V82A,NSP3_A488S,Spike_F157del,NSP4_T492I,NSP14_A394V,Spike_T19R,NS7a_T120I,Spike_E1207D,N_D377Y,M_I82T,Spike_D950N,NS7b_T40I,NSP2_S369F,NSP13_P77L,NSP14_A323S,Spike_E156G,NSP3_P1469S,Spike_T478K,NS8_D75N,NSP6_T77A,NSP12_P323L,Spike_D614G,NSP4_V167L,Spike_L452R,Spike_M1229I)	2021-10-25		Europe / Denmark
EPI_ISL_7916715	2021-12-09	Europe	Denmark	Sjaelland	Human	GK	AY.119	VOC Delta GK (B.1.617.2+AY.*) first detected in India	(N_G215C,Spike_T95I,N_D63G,N_R203M,NSP12_G671S,Spike_E484K,NSP2_G339S,Spike_G142D,NS3_S26L,Spike_P681R,Spike_R158del,NSP3_P1228L,NS7a_V82A,NSP3_A488S,Spike_F157del,NSP4_T492I,NSP14_A394V,Spike_T19R,NS7a_T120I,NSP1_F143del,N_D377Y,M_I82T,NSP3_N833K,Spike_D950N,NS7b_T40I,NSP1_K141del,NSP13_P77L,Spike_E156G,NSP1_S142del,NSP3_R1710K,NSP3_P1469S,Spike_S673T,Spike_T478K,NSP6_T77A,NSP12_P323L,Spike_D614…	2021-12-21		Europe / Denmark
EPI_ISL_7903313	2021-12-06	Europe	Denmark	Syddanmark	Human	GK	AY.119	VOC Delta GK (B.1.617.2+AY.*) first detected in India	(N_G215C,Spike_T95I,N_D63G,N_R203M,NSP12_G671S,Spike_E484K,NSP2_G339S,Spike_G142D,NS3_S26L,Spike_P681R,Spike_R158del,NSP3_P1228L,NS7a_V82A,NSP3_A488S,Spike_F157del,NSP4_T492I,NSP14_A394V,Spike_T19R,NS7a_T120I,N_D377Y,M_I82T,Spike_D950N,NS7b_T40I,NSP13_P77L,Spike_E156G,NSP3_R1710K,NSP3_P1469S,Spike_S673T,Spike_T478K,NSP6_T77A,NSP12_P323L,Spike_D614G,NSP4_V167L,Spike_L452R,NSP3_I580V)	2021-12-21		Europe / Denmark
EPI_ISL_5803332	2021-10-23	Europe	Denmark	Hovedstaden	Human	GK	AY.119	VOC Delta GK (B.1.617.2+AY.*) first detected in India	(N_G215C,Spike_T95I,N_D63G,N_R203M,NSP12_G671S,Spike_G142D,NS3_S26L,Spike_P681R,Spike_R158del,NSP3_P1228L,NS7a_V82A,NSP3_A488S,Spike_F157del,NSP4_T492I,NSP14_A394V,Spike_T19R,NS7a_T120I,Spike_E1207D,N_D377Y,M_I82T,Spike_D950N,NS7b_T40I,NSP2_S369F,NSP13_P77L,NSP14_A323S,Spike_E156G,NSP3_P1469S,Spike_T478K,NS8_D75N,NSP6_T77A,NSP12_P323L,Spike_D614G,NSP4_V167L,Spike_L452R)	2021-11-01		Europe / Denmark
EPI_ISL_6830484	2021-11-19	Europe	Denmark	Hovedstaden	Human	GK	AY.119.2	VOC Delta GK (B.1.617.2+AY.*) first detected in India	(N_G215C,Spike_T95I,N_D63G,NSP1_M85del,N_R203M,NSP12_G671S,Spike_G142D,N_H300Y,NS3_G100V,NS3_S26L,Spike_P681R,Spike_R158del,NSP3_P1228L,NSP3_A488S,Spike_F157del,NSP4_T492I,NSP14_A394V,Spike_T19R,NS7a_T120I,NSP4_S410N,N_S183T,N_D377Y,Spike_D950N,NSP16_T35I,NS7b_T40I,NSP13_P77L,Spike_E156G,NSP3_P1469S,Spike_T478K,NSP6_T77A,NSP12_P323L,Spike_D614G,NSP4_V167L,Spike_L452R)	2021-11-29		Europe / Denmark
EPI_ISL_3383445	2021-08-04	Europe	Denmark	Midtjylland	Human	GK	AY.119.2	VOC Delta GK (B.1.617.2+AY.*) first detected in India	(N_G215C,Spike_T95I,NS7a_L116F,N_D63G,N_R203M,NSP3_S1807F,NSP12_G671S,Spike_G142D,NS3_S26L,Spike_P681R,Spike_R158del,NSP3_P1228L,NS7a_V82A,NSP3_A488S,Spike_F157del,NSP4_T492I,NSP14_A394V,Spike_T19R,NS7a_T120I,N_D377Y,NSP3_K1260E,Spike_D950N,Spike_G1219V,NS7b_T40I,NSP13_P77L,NSP14_A119V,Spike_E156G,NSP4_M426I,NSP3_P1469S,Spike_T478K,NSP6_T77A,NS6_E54stop,NSP12_P323L,NSP15_L331F,Spike_D614G,NSP4_V1…	2021-08-13		Europe / Denmark
EPI_ISL_3709878	2021-07-24	Europe	Denmark	Midtjylland	Human	GK	AY.119.2	VOC Delta GK (B.1.617.2+AY.*) first detected in India	(N_G215C,Spike_T95I,NS7a_L116F,N_D63G,N_R203M,NSP12_G671S,Spike_G142D,NS3_S26L,Spike_P681R,Spike_R158del,NSP3_P1228L,NS7a_V82A,NSP3_A488S,Spike_F157del,NSP4_T492I,NSP14_A394V,Spike_T19R,NS7a_T120I,N_D377Y,NSP3_K1260E,Spike_D950N,Spike_G1219V,NS7b_T40I,NSP13_P77L,NSP14_A119V,Spike_E156G,NSP4_M426I,NSP3_P1469S,Spike_T478K,NSP6_T77A,NSP3_S1285F,NS6_E54stop,NSP12_P323L,NSP15_L331F,Spike_D614G,NSP4_V1…	2021-08-26		Europe / Denmark
EPI_ISL_3073041	2021-07-18	Europe	Denmark	Midtjylland	Human	GK	AY.120	VOC Delta GK (B.1.617.2+AY.*) first detected in India	(N_G215C,Spike_T95I,N_D63G,N_R203M,NSP12_G671S,Spike_G142D,NS3_S26L,NSP3_N1053S,Spike_P681R,NSP3_S1230F,Spike_R158del,NSP3_P1228L,NS7a_V82A,NSP3_A488S,Spike_F157del,NSP4_T492I,NSP14_A394V,Spike_T19R,NS7a_T120I,N_D377Y,M_I82T,Spike_D950N,NS7b_T40I,NSP13_P77L,Spike_E156G,NSP3_P1469S,Spike_T478K,NSP6_T77A,NSP12_P323L,Spike_D614G,NSP4_V167L,Spike_L452R)	2021-07-26		Europe / Denmark
EPI_ISL_3770004	2021-08-24	Europe	Denmark	Hovedstaden	Human	GK	AY.120	VOC Delta GK (B.1.617.2+AY.*) first detected in India	(N_G215C,N_D63G,N_R203M,NSP12_G671S,NS3_S26L,NS3_N144Y,Spike_P681R,NSP3_S1230F,Spike_R158del,NSP3_P1228L,NS7a_V82A,NSP3_A488S,Spike_F157del,NSP4_T492I,NSP14_A394V,Spike_T19R,NS7a_T120I,N_D377Y,M_I82T,Spike_D950N,NS7b_T40I,NSP13_P77L,NSP13_T141N,Spike_E156G,NSP1_V28I,NSP3_P1469S,Spike_T478K,NSP6_T77A,NSP12_P323L,Spike_D614G,NSP4_V167L,Spike_L452R,NSP15_A255T)	2021-08-30		Europe / Denmark
EPI_ISL_7287723	2021-11-29	Europe	Denmark	Nordjylland	Human	GK	AY.120	VOC Delta GK (B.1.617.2+AY.*) first detected in India	(N_G215C,Spike_T95I,N_D63G,N_R203M,NSP12_G671S,Spike_G142D,NS3_S26L,Spike_P681R,NSP4_A231S,NSP3_S1230F,Spike_R158del,NSP3_P1228L,NSP14_I150T,NS7a_V82A,NSP3_S1424F,NSP3_A488S,Spike_F157del,NSP4_T492I,NSP14_A394V,Spike_T19R,NS7a_T120I,N_D377Y,NSP15_D36A,NSP1_E176A,M_I82T,Spike_D950N,NS7b_T40I,NSP13_P77L,NS3_L52F,Spike_E156G,NSP1_V28I,NSP3_P1469S,Spike_T478K,NSP6_T77A,NSP12_P323L,Spike_D614G,NSP4_V1…	2021-12-07		Europe / Denmark
EPI_ISL_4170427	2021-09-07	Europe	Denmark	Hovedstaden	Human	GK	AY.120	VOC Delta GK (B.1.617.2+AY.*) first detected in India	(N_G215C,Spike_T95I,N_D63G,N_R203M,NSP12_G671S,NS3_S26L,NS3_N144Y,Spike_P681R,NSP3_S1230F,Spike_R158del,NSP3_P1228L,NS7a_V82A,NSP3_A488S,Spike_F157del,NSP4_T492I,NSP14_A394V,Spike_T19R,NS7a_T120I,N_D377Y,M_I82T,Spike_D950N,NS7b_T40I,NSP13_P77L,NSP13_T141N,Spike_E156G,NSP1_V28I,NSP3_P1469S,Spike_T478K,NSP6_T77A,NSP12_P323L,Spike_D614G,NSP4_V167L,Spike_L452R,NSP15_A255T)	2021-09-14		Europe / Denmark
EPI_ISL_2972933	2021-07-12	Europe	Denmark	Hovedstaden	Human	GK	AY.120	VOC Delta GK (B.1.617.2+AY.*) first detected in India	(N_G215C,Spike_T95I,N_D63G,N_R203M,NSP12_G671S,NS3_S26L,Spike_P681R,NSP3_S1230F,Spike_R158del,NSP3_P1228L,NS7a_V82A,NSP3_A488S,Spike_F157del,NSP4_T492I,NSP14_A394V,Spike_T19R,NS7a_T120I,N_D377Y,M_I82T,Spike_D950N,NS7b_T40I,NSP13_P77L,Spike_E156G,NSP3_P1469S,Spike_T478K,NSP6_T77A,NSP12_P323L,Spike_D614G,NSP4_V167L,Spike_L452R)	2021-07-16		Europe / Denmark
EPI_ISL_6702481	2021-11-11	Europe	Denmark	Midtjylland	Human	GK	AY.120	VOC Delta GK (B.1.617.2+AY.*) first detected in India	(N_G215C,Spike_T95I,N_D63G,N_R203M,NSP12_G671S,Spike_G142D,NS3_S26L,Spike_P681R,NSP3_S1230F,Spike_R158del,NSP3_P1228L,NSP14_I150T,NS7a_V82A,NSP3_A488S,Spike_F157del,NSP4_T492I,NSP14_A394V,Spike_T19R,NS7a_T120I,N_D377Y,NSP15_D36A,NSP1_E176A,M_I82T,Spike_D950N,NS7b_T40I,NSP13_P77L,NS3_L52F,Spike_E156G,NSP1_V28I,NSP3_P1469S,Spike_T478K,NSP6_T77A,NSP12_P323L,Spike_D614G,NSP4_V167L,Spike_L452R,NSP15_A…	2021-11-25		Europe / Denmark
EPI_ISL_6850562	2021-11-12	Europe	Denmark	Nordjylland	Human	GK	AY.120	VOC Delta GK (B.1.617.2+AY.*) first detected in India	(N_G215C,Spike_T95I,N_D63G,N_R203M,NSP12_G671S,Spike_G142D,NS3_S26L,Spike_P681R,NSP3_S1230F,Spike_R158del,NSP3_P1228L,NSP14_I150T,NS7a_V82A,NSP3_S1424F,NSP3_A488S,Spike_F157del,NSP4_T492I,NSP14_A394V,Spike_T19R,NS7a_T120I,N_D377Y,NSP15_D36A,NSP1_E176A,M_I82T,Spike_D950N,NS7b_T40I,NSP13_P77L,NS3_L52F,Spike_E156G,NSP1_V28I,NSP3_P1469S,Spike_T478K,NSP6_T77A,NSP12_P323L,Spike_D614G,NSP4_V167L,Spike_L…	2021-11-29		Europe / Denmark
EPI_ISL_4447988	2021-09-16	Europe	Denmark	Syddanmark	Human	GK	AY.120	VOC Delta GK (B.1.617.2+AY.*) first detected in India	(N_G215C,Spike_T95I,N_D63G,N_R203M,NSP12_P873L,NSP12_G671S,NS3_S26L,Spike_P681R,NSP3_S1230F,Spike_R158del,NSP3_P1228L,NS7a_V82A,NSP3_A488S,Spike_F157del,NSP4_T492I,NSP14_A394V,Spike_T19R,NS7a_T120I,N_D377Y,M_I82T,Spike_D950N,NSP3_S1701A,NS7b_T40I,NSP13_P77L,Spike_E156G,NSP3_P1469S,Spike_T478K,NSP3_T864I,NSP6_T77A,NSP12_P323L,NSP5_K90R,Spike_D614G,NSP4_V167L,Spike_L452R,NSP3_A146V)	2021-09-23		Europe / Denmark
EPI_ISL_7596872	2021-11-25	Europe	Denmark	Hovedstaden	Human	GK	AY.120	VOC Delta GK (B.1.617.2+AY.*) first detected in India	(N_G215C,Spike_T95I,N_D63G,N_R203M,NSP12_G671S,Spike_G142D,NS3_S26L,Spike_A701V,Spike_P681R,NSP3_S1230F,Spike_R158del,NSP3_P1228L,NS7a_V82A,NSP3_A488S,Spike_F157del,NSP4_T492I,NSP14_A394V,Spike_T19R,NS7a_T120I,NSP1_F143del,N_D377Y,M_I82T,Spike_D950N,NS3_V29del,NS7b_T40I,NSP1_K141del,NSP13_P77L,Spike_E156G,NSP1_V28I,NSP1_S142del,NSP3_P1469S,Spike_T478K,NSP6_T77A,NSP12_P323L,Spike_D614G,NSP4_V167L,…	2021-12-13		Europe / Denmark
EPI_ISL_2963988	2021-07-09	Europe	Denmark	Hovedstaden	Human	GK	AY.120	VOC Delta GK (B.1.617.2+AY.*) first detected in India	(N_G215C,Spike_T95I,N_D63G,N_R203M,NSP12_G671S,NS3_S26L,NSP3_N1053S,Spike_P681R,NSP3_S1230F,Spike_R158del,NSP3_P1228L,NS7a_V82A,NSP3_A488S,Spike_F157del,NSP4_T492I,NSP14_A394V,Spike_T19R,NS7a_T120I,N_D377Y,M_I82T,Spike_D950N,NS7b_T40I,NSP13_P77L,Spike_E156G,NSP3_P1469S,Spike_T478K,NSP6_T77A,NSP12_P323L,Spike_D614G,NSP4_V167L,Spike_L452R)	2021-07-15		Europe / Denmark
EPI_ISL_7641008	2021-12-04	Europe	Denmark	Sjaelland	Human	GK	AY.120.1	VOC Delta GK (B.1.617.2+AY.*) first detected in India	(N_G215C,Spike_T95I,N_D63G,N_R203M,NSP12_G671S,Spike_G142D,NSP3_K1241N,NS3_S26L,Spike_P681R,Spike_R158del,NSP3_P1228L,NS7a_R80I,NSP3_A488S,Spike_F157del,NSP4_T492I,NSP14_A394V,Spike_T19R,NS7a_T120I,NSP4_S410N,NSP1_F143del,N_S183T,N_D377Y,M_I82T,Spike_D950N,NSP16_T35I,NS7b_T40I,N_T362I,NSP1_K141del,NSP13_P77L,Spike_E156G,NSP1_V28I,NSP1_S142del,NSP3_P1469S,Spike_T478K,NSP6_T77A,NSP12_P323L,Spike_D6…	2021-12-14		Europe / Denmark
EPI_ISL_5916645	2021-10-28	Europe	Denmark	Hovedstaden	Human	GK	AY.120.1	VOC Delta GK (B.1.617.2+AY.*) first detected in India	(N_G215C,Spike_T95I,N_D63G,N_R203M,NSP12_G671S,Spike_G142D,NS3_S26L,Spike_P681R,Spike_R158del,NSP3_P1228L,NSP3_A488S,Spike_F157del,NSP4_T492I,NSP14_A394V,Spike_T19R,NS7a_T120I,NSP4_S410N,NSP1_F143del,N_S183T,N_D377Y,M_I82T,Spike_D950N,NSP16_T35I,NS7b_T40I,NSP1_K141del,NSP12_D738Y,NSP13_P77L,Spike_E156G,NSP1_S142del,NSP3_P1469S,Spike_T478K,NSP6_T77A,NSP12_P323L,Spike_D614G,NSP4_V167L,Spike_L452R)	2021-11-04		Europe / Denmark
EPI_ISL_7967869	2021-12-09	Europe	Denmark	Sjaelland	Human	GK	AY.120.1	VOC Delta GK (B.1.617.2+AY.*) first detected in India	(N_G215C,Spike_T95I,N_D63G,N_R203M,NSP12_G671S,Spike_G142D,NSP3_K1241N,NS3_S26L,Spike_P681R,Spike_R158del,NSP3_P1228L,NS7a_R80I,NSP3_A488S,Spike_F157del,NSP4_T492I,NSP14_A394V,Spike_T19R,NS7a_T120I,NSP4_S410N,NSP1_F143del,N_S183T,N_D377Y,M_I82T,Spike_D950N,NSP16_T35I,NS7b_T40I,NSP1_K141del,NSP13_P77L,Spike_E156G,NSP1_V28I,NSP1_S142del,NSP3_P1469S,Spike_T478K,NSP6_T77A,NSP12_P323L,Spike_D614G,NSP4…	2021-12-22		Europe / Denmark
EPI_ISL_4473502	2021-09-20	Europe	Denmark	Hovedstaden	Human	GK	AY.120.2	VOC Delta GK (B.1.617.2+AY.*) first detected in India	(N_G215C,Spike_T95I,N_D63G,N_R203M,NSP12_G671S,NS3_S26L,Spike_P681R,NSP3_S1230F,Spike_R158del,NSP3_P1228L,NSP14_I150T,Spike_D950B,NS7a_V82A,NSP3_S1424F,NSP3_A488S,Spike_F157del,NSP4_T492I,Spike_T19R,NS7a_T120I,N_D377Y,M_I82T,NS7b_T40I,NSP13_P77L,Spike_E156G,NSP1_V28I,NSP3_P1469S,Spike_T478K,NSP6_T77A,NSP12_P323L,Spike_D614G,NSP4_V167L,Spike_L452R,NSP15_A255T)	2021-09-24		Europe / Denmark
EPI_ISL_4449022	2021-09-16	Europe	Denmark	Syddanmark	Human	GK	AY.120.2	VOC Delta GK (B.1.617.2+AY.*) first detected in India	(N_G215C,Spike_T95I,N_D63G,N_R203M,NSP12_P873L,NSP12_G671S,NS3_S26L,Spike_P681R,NSP3_S1230F,Spike_R158del,NSP3_P1228L,NS7a_V82A,NSP3_A488S,Spike_F157del,NSP4_T492I,Spike_T19R,NS7a_T120I,N_D377Y,M_I82T,Spike_D950N,NSP3_S1701A,NS7b_T40I,NSP13_P77L,Spike_E156G,NSP3_P1469S,Spike_T478K,NSP3_T864I,NSP6_T77A,NSP12_P323L,NSP5_K90R,Spike_D614G,NSP4_V167L,Spike_L452R,NSP3_A146V)	2021-09-23		Europe / Denmark
EPI_ISL_3631986	2021-08-12	Europe	Denmark	Midtjylland	Human	GK	AY.120.2.1	VOC Delta GK (B.1.617.2+AY.*) first detected in India	(N_G215C,Spike_T95I,N_D63G,N_R203M,Spike_H66Y,NSP12_G671S,NS3_S26L,Spike_P681R,NSP3_S1230F,Spike_R158del,NSP3_P1228L,NS7a_T14I,NS7a_V82A,NSP3_A488S,Spike_F157del,NSP4_T492I,Spike_T19R,NS7a_T120I,N_D377Y,M_I82T,Spike_D950N,NS7b_T40I,NSP13_P77L,Spike_E156G,NSP3_P1469S,NSP12_Q822H,Spike_T478K,NSP6_T77A,NSP12_P323L,NS3_G49V,Spike_D614G,NSP4_V167L,Spike_L452R)	2021-08-24		Europe / Denmark
EPI_ISL_4199663	2021-09-09	Europe	Denmark	Midtjylland	Human	GK	AY.120.2.1	VOC Delta GK (B.1.617.2+AY.*) first detected in India	(N_G215C,Spike_T95I,N_D63G,N_R203M,Spike_H66Y,NSP12_G671S,Spike_M1050I,NS3_S26L,Spike_P681R,NSP3_S1230F,Spike_R158del,NSP3_P1228L,NS7a_T14I,NS7a_V82A,NSP3_A488S,Spike_F157del,NSP4_T492I,NSP14_A394V,Spike_T19R,NS7a_T120I,N_D377Y,M_I82T,Spike_D950N,NS7b_T40I,NSP13_P77L,Spike_E156G,NSP3_P1469S,NSP12_Q822H,Spike_T478K,NSP6_T77A,NSP12_P323L,NS3_G49V,Spike_D614G,NSP4_V167L,Spike_L452R)	2021-09-15		Europe / Denmark
EPI_ISL_3141811	2021-07-24	Europe	Denmark	Midtjylland	Human	GK	AY.120.2.1	VOC Delta GK (B.1.617.2+AY.*) first detected in India	(N_G215C,Spike_T95I,N_D63G,N_R203M,Spike_H66Y,NSP12_G671S,Spike_G142D,NS3_S26L,Spike_P681R,NSP3_S1230F,Spike_R158del,NSP3_P1228L,NS7a_V82A,NSP3_A488S,Spike_F157del,NSP4_T492I,NSP14_A394V,Spike_T19R,NS7a_T120I,N_D377Y,M_I82T,Spike_D950N,NS7b_T40I,NSP13_P77L,Spike_E156G,NSP3_P1469S,Spike_T478K,NSP6_T77A,NSP12_P323L,Spike_D614G,NSP4_V167L,Spike_L452R)	2021-07-30		Europe / Denmark
EPI_ISL_3531237	2021-08-11	Europe	Denmark	Midtjylland	Human	GK	AY.120.2.1	VOC Delta GK (B.1.617.2+AY.*) first detected in India	(N_G215C,Spike_T95I,N_D63G,N_R203M,Spike_H66Y,NSP12_G671S,Spike_G142D,NS3_S26L,Spike_P681R,NSP3_S1230F,Spike_R158del,NSP3_P1228L,NS7a_V82A,NSP3_A488S,Spike_F157del,NSP4_T492I,NSP14_A394V,Spike_T19R,NS7a_T120I,N_D377Y,M_I82T,Spike_D950N,NS7b_T40I,NSP13_P77L,Spike_E156G,NSP3_P1469S,Spike_T478K,NSP6_T77A,NSP12_P323L,Spike_D614G,NSP4_V167L,Spike_L452R)	2021-08-20		Europe / Denmark
EPI_ISL_3279649	2021-08-02	Europe	Denmark	Midtjylland	Human	GK	AY.120.2.1	VOC Delta GK (B.1.617.2+AY.*) first detected in India	(N_G215C,Spike_T95I,N_D63G,N_R203M,Spike_H66Y,NSP12_G671S,Spike_G142D,NS3_S26L,Spike_P681R,NSP3_S1230F,Spike_R158del,NSP3_P1228L,NS7a_V82A,NSP3_A488S,Spike_F157del,NSP4_T492I,NSP14_A394V,Spike_T19R,NS7a_T120I,N_D377Y,M_I82T,Spike_D950N,NS7b_T40I,NSP13_P77L,Spike_E156G,NSP3_P1469S,Spike_T478K,NSP6_T77A,NSP12_P323L,Spike_D614G,NSP4_V167L,Spike_L452R)	2021-08-09		Europe / Denmark
EPI_ISL_3384212	2021-08-04	Europe	Denmark	Midtjylland	Human	GK	AY.120.2.1	VOC Delta GK (B.1.617.2+AY.*) first detected in India	(N_G215C,Spike_T95I,N_D63G,N_R203M,Spike_H66Y,NSP12_G671S,Spike_G142D,Spike_M1050I,NS3_S26L,Spike_P681R,NSP3_S1230F,Spike_R158del,NSP3_P1228L,NS7a_V82A,NSP3_A488S,Spike_F157del,NSP4_T492I,NSP14_A394V,Spike_T19R,NS7a_T120I,N_D377Y,M_I82T,Spike_D950N,NS7b_T40I,NSP13_P77L,Spike_E156G,NSP3_P1469S,NSP12_Q822H,Spike_T478K,NSP6_T77A,NSP12_P323L,Spike_D614G,NSP4_V167L,Spike_L452R)	2021-08-13		Europe / Denmark
EPI_ISL_4200429	2021-09-09	Europe	Denmark	Midtjylland	Human	GK	AY.120.2.1	VOC Delta GK (B.1.617.2+AY.*) first detected in India	(N_G215C,Spike_T95I,N_D63G,N_R203M,Spike_H66Y,NSP12_G671S,Spike_G142D,Spike_M1050I,NS3_S26L,Spike_P681R,NSP3_S1230F,Spike_R158del,NSP3_P1228L,NS7a_T14I,NS7a_V82A,NSP3_A488S,Spike_F157del,NSP4_T492I,NSP14_A394V,Spike_T19R,NS7a_T120I,N_D377Y,M_I82T,Spike_D950N,NS7b_T40I,NSP13_P77L,Spike_E156G,NSP3_P1469S,NSP12_Q822H,Spike_T478K,NSP6_T77A,NSP12_P323L,NS3_G49V,Spike_D614G,NSP4_V167L,Spike_L452R)	2021-09-15		Europe / Denmark
EPI_ISL_6319428	2021-11-06	Europe	Denmark	Midtjylland	Human	GK	AY.120.2.1	VOC Delta GK (B.1.617.2+AY.*) first detected in India	(N_G215C,Spike_T95I,N_D63G,N_R203M,Spike_H66Y,NSP12_G671S,Spike_G142D,NS3_S26L,Spike_P681R,NSP3_S1230F,Spike_R158del,NSP3_P1228L,NS7a_V82A,NSP3_A488S,Spike_F157del,NSP4_T492I,NSP14_A394V,Spike_T19R,NS7a_T120I,N_D377Y,M_I82T,Spike_D950N,NS7b_T40I,NSP13_P77L,Spike_E156G,NSP3_P1469S,Spike_T478K,NSP6_T77A,NSP12_P323L,Spike_D614G,NSP4_V167L,Spike_L452R)	2021-11-16		Europe / Denmark
EPI_ISL_3028437	2021-07-15	Europe	Denmark	Hovedstaden	Human	GK	AY.120.2.1	VOC Delta GK (B.1.617.2+AY.*) first detected in India	(N_G215C,Spike_T95I,N_D63G,N_R203M,Spike_H66Y,NSP12_G671S,NS3_S26L,Spike_S810A,Spike_P681R,NSP3_S1230F,Spike_R158del,NSP3_P1228L,NS7a_V82A,NSP3_A488S,Spike_F157del,NSP4_T492I,NSP14_A394V,Spike_T19R,NS7a_T120I,N_D377Y,M_I82T,Spike_D950N,NS7b_T40I,NSP13_P77L,Spike_E156G,NSP3_P1469S,Spike_T478K,NSP6_T77A,NSP12_P323L,Spike_D614G,NSP4_V167L,Spike_L452R)	2021-07-21		Europe / Denmark
EPI_ISL_3339836	2021-08-03	Europe	Denmark	Midtjylland	Human	GK	AY.120.2.1	VOC Delta GK (B.1.617.2+AY.*) first detected in India	(N_G215C,Spike_T95I,N_D63G,N_R203M,Spike_H66Y,NSP12_G671S,Spike_G142D,NS3_S26L,Spike_P681R,NSP3_S1230F,Spike_R158del,NSP3_P1228L,NS7a_V82A,NSP3_A488S,Spike_F157del,NSP4_T492I,NSP14_A394V,Spike_T19R,NS7a_T120I,N_D377Y,M_I82T,Spike_D950N,NS7b_T40I,NSP13_P77L,Spike_E156G,NSP3_P1469S,Spike_T478K,NSP6_T77A,NSP12_P323L,Spike_D614G,NSP4_V167L,Spike_L452R,NSP3_G1389S)	2021-08-11		Europe / Denmark
EPI_ISL_4775856	2021-09-28	Europe	Denmark	Hovedstaden	Human	GK	AY.121	VOC Delta GK (B.1.617.2+AY.*) first detected in India	(N_G215C,Spike_T95I,N_D63G,N_R203M,NSP3_K837N,NSP12_G671S,NS3_S26L,Spike_P681R,Spike_R158del,NS3_V202L,NSP3_P1228L,NS7a_V82A,NSP3_A488S,Spike_F157del,NSP4_T492I,NSP14_A394V,Spike_T19R,NS7a_T120I,N_D377Y,NSP13_H164Y,M_I82T,NSP15_A80V,Spike_D950N,NS7b_T40I,NSP13_P77L,Spike_E156G,NSP4_A181T,NSP3_P1469S,Spike_T478K,NSP6_T77A,NSP12_P323L,Spike_D614G,NSP4_V167L,Spike_L452R)	2021-10-04		Europe / Denmark
EPI_ISL_6679692	2021-11-11	Europe	Denmark	Sjaelland	Human	GK	AY.121	VOC Delta GK (B.1.617.2+AY.*) first detected in India	(Spike_T95I,N_D63G,NS3_H78Y,NSP12_G671S,Spike_G142D,NS3_S26L,Spike_P681R,Spike_R158del,NS3_V202L,NSP3_P1228L,NS7a_V82A,NSP3_A488S,Spike_F157del,NSP4_T492I,NSP14_A394V,Spike_T19R,NS7a_T120I,N_D377Y,NSP13_H164Y,M_I82T,N_P142S,NSP15_A80V,Spike_D950N,NSP13_P504L,NS7b_T40I,NSP13_P77L,Spike_E156G,NSP3_P1469S,Spike_T478K,NSP3_D218Y,NSP6_T77A,NS6_R20S,NSP12_P323L,Spike_D614G,NSP4_V167L,Spike_L452R)	2021-11-24		Europe / Denmark
EPI_ISL_5539068	2021-10-19	Europe	Denmark	Syddanmark	Human	GK	AY.121	VOC Delta GK (B.1.617.2+AY.*) first detected in India	(N_G215C,Spike_T95I,N_D63G,N_R203M,NSP12_G671S,Spike_G142D,NS3_S26L,Spike_P681R,Spike_R158del,NS8_V62L,NS3_V202L,NSP3_P1228L,NS7a_V82A,NSP3_A488S,Spike_F157del,NSP4_T492I,NSP14_A394V,Spike_T19R,NS7a_T120I,N_D377Y,NSP13_H164Y,M_I82T,NSP15_A80V,Spike_D950N,NS7b_T40I,NSP13_P77L,Spike_E156G,NSP3_P1469S,Spike_T478K,NSP6_T77A,NSP12_P323L,Spike_D614G,NSP4_V167L,Spike_L452R)	2021-10-26		Europe / Denmark
EPI_ISL_5856784	2021-10-25	Europe	Denmark	Sjaelland	Human	GK	AY.121	VOC Delta GK (B.1.617.2+AY.*) first detected in India	(N_G215C,Spike_T95I,N_D63G,N_R203M,E_A41V,NSP12_G671S,Spike_G142D,NSP3_K259N,NS3_S26L,NSP3_M1218I,Spike_P681R,Spike_R158del,NS3_V202L,NSP3_P1228L,NSP3_A488S,Spike_F157del,NSP4_T492I,NSP14_A394V,Spike_T19R,NS7a_T120I,N_D377Y,NSP3_S126L,NSP13_H164Y,M_I82T,NSP15_A80V,Spike_D950N,NS7b_T40I,NSP13_P77L,Spike_E156G,NSP3_P1469S,Spike_T478K,NSP6_T77A,NS7a_C113F,NSP12_P323L,Spike_D614G,NSP4_V167L,Spike_L45…	2021-11-02		Europe / Denmark
EPI_ISL_6730745	2021-11-07	Europe	Denmark	Midtjylland	Human	GK	AY.121	VOC Delta GK (B.1.617.2+AY.*) first detected in India	(N_G215C,Spike_T95I,N_D63G,NSP15_P65S,N_R203M,NSP12_G671S,Spike_G142D,NS3_S26L,Spike_P681R,Spike_R158del,NS3_V202L,NSP3_P1228L,NSP13_P172S,NS7a_V82A,NSP3_A488S,Spike_F157del,NSP4_T492I,NSP14_A394V,Spike_T19R,NS7a_T120I,N_D377Y,NSP13_H164Y,M_I82T,NSP15_A80V,Spike_D950N,NS7b_T40I,NSP13_P77L,Spike_E156G,NSP3_P1469S,Spike_T478K,NSP6_T77A,NSP12_P323L,Spike_D614G,NSP4_V167L,Spike_L452R,NSP2_A361V)	2021-11-25		Europe / Denmark
EPI_ISL_4448710	2021-09-18	Europe	Denmark	Sjaelland	Human	GK	AY.121	VOC Delta GK (B.1.617.2+AY.*) first detected in India	(N_G215C,Spike_T95I,N_D63G,N_R203M,NSP14_H26Y,NSP12_G671S,NS3_S26L,Spike_P681R,Spike_R158del,NS3_V202L,NSP3_P1228L,NSP12_D824Y,NS7a_V82A,NSP3_A488S,Spike_F157del,NSP4_T492I,NSP14_A394V,Spike_T19R,NS7a_T120I,N_D377Y,M_I82T,Spike_D950N,NSP3_Y816H,NS7b_T40I,NSP13_P77L,Spike_E156G,NSP3_T725I,NSP3_P1469S,Spike_T478K,NSP6_T77A,NSP15_M330T,NSP12_P323L,Spike_D614G,NSP4_V167L,Spike_L452R)	2021-09-23		Europe / Denmark
EPI_ISL_4200140	2021-09-10	Europe	Denmark	Syddanmark	Human	GK	AY.121	VOC Delta GK (B.1.617.2+AY.*) first detected in India	(N_G215C,Spike_T95I,N_D63G,N_R203M,NSP12_G671S,Spike_G142D,NS3_S26L,Spike_P681R,Spike_R158del,NS3_V202L,NSP3_P1228L,NS7a_V82A,NSP3_A488S,Spike_F157del,NSP4_T492I,NSP14_A394V,Spike_T19R,NS7a_T120I,N_D377Y,M_I82T,Spike_D950N,NS7b_T40I,NSP13_P77L,Spike_E156G,NSP3_P1469S,Spike_T478K,NSP6_T77A,NSP12_P323L,Spike_D614G,NSP4_V167L,Spike_L452R,NSP12_D893Y)	2021-09-15		Europe / Denmark
EPI_ISL_3418077	2021-08-07	Europe	Denmark	Syddanmark	Human	GK	AY.121	VOC Delta GK (B.1.617.2+AY.*) first detected in India	(N_G215C,Spike_T95I,N_D63G,N_R203M,NSP12_G671S,NSP2_A318V,Spike_G142D,NS3_S26L,Spike_P681R,Spike_R158del,NS3_V202L,NSP3_P1228L,NS7a_V82A,NSP3_A488S,Spike_F157del,NSP4_T492I,Spike_Q677H,NSP14_A394V,Spike_T19R,NS7a_T120I,N_D377Y,M_I82T,Spike_D950N,NS7b_T40I,NSP13_P77L,Spike_E156G,NSP3_P1469S,Spike_T478K,NSP6_T77A,NSP12_P323L,Spike_D614G,NSP4_V167L,Spike_L452R)	2021-08-16		Europe / Denmark
EPI_ISL_3530990	2021-08-13	Europe	Denmark	Sjaelland	Human	GK	AY.121	VOC Delta GK (B.1.617.2+AY.*) first detected in India	(N_G215C,Spike_T95I,N_D63G,N_R203M,NSP12_G671S,NS3_S26L,NSP12_A656S,Spike_P681R,Spike_P1162S,Spike_R158del,NS3_V202L,NSP3_P1228L,NS7a_V82A,NSP3_A488S,Spike_F157del,NSP4_T492I,NSP14_A394V,Spike_T19R,NS7a_T120I,N_D377Y,M_I82T,Spike_D950N,NS7b_T40I,NSP13_P77L,Spike_E156G,NSP3_P1469S,M_S214I,Spike_T478K,NSP6_T77A,NSP3_P125L,NSP12_P323L,Spike_D614G,NSP4_V167L,Spike_L452R)	2021-08-20		Europe / Denmark
EPI_ISL_3384044	2021-08-08	Europe	Denmark	Hovedstaden	Human	GK	AY.121	VOC Delta GK (B.1.617.2+AY.*) first detected in India	(N_G215C,Spike_T95I,N_D63G,N_R203M,NSP12_G671S,Spike_G142D,NS3_S26L,NSP3_M1218I,Spike_P681R,Spike_R158del,NS3_V202L,NSP3_P1228L,NS7a_V82A,NSP3_A488S,Spike_F157del,NSP4_T492I,NSP14_A394V,Spike_T19R,NS7a_T120I,N_D377Y,NSP13_H164Y,M_I82T,NSP15_A80V,Spike_D950N,NS7b_T40I,NSP13_P77L,Spike_E156G,NSP3_P1469S,Spike_T478K,NSP6_T77A,NSP12_P323L,Spike_D614G,NSP4_V167L,Spike_L452R)	2021-08-13		Europe / Denmark
EPI_ISL_7281677	2021-11-18	Europe	Denmark	Nordjylland	Human	GK	AY.121.1	VOC Delta GK (B.1.617.2+AY.*) first detected in India	(N_G215C,Spike_T95I,N_D63G,N_R203M,NSP12_G671S,Spike_G142D,NS3_S26L,Spike_P681R,Spike_R158del,NS3_V202L,NSP3_P1228L,Spike_T29I,NSP3_A488S,Spike_F157del,NSP4_T492I,NSP14_A394V,Spike_T19R,NS7a_T120I,N_D377Y,NSP13_H164Y,M_I82T,NSP15_A80V,Spike_D950N,NS7b_T40I,NSP13_P77L,Spike_E156G,NSP13_L297F,NSP3_P1469S,Spike_T478K,NSP6_T77A,NSP12_P323L,NS7a_T115I,Spike_D614G,NSP4_V167L,Spike_L452R)	2021-12-07		Europe / Denmark
EPI_ISL_7731304	2021-12-06	Europe	Denmark	Hovedstaden	Human	GK	AY.121.1	VOC Delta GK (B.1.617.2+AY.*) first detected in India	(N_G215C,Spike_T95I,N_D63G,N_R203M,NSP12_G671S,Spike_G142D,NS3_S26L,Spike_P681R,Spike_R158del,NS3_V202L,NSP3_P1228L,Spike_T29I,NSP3_A488S,Spike_F157del,NSP4_T492I,NSP14_A394V,Spike_T19R,NS7a_T120I,N_D377Y,NSP1_V111A,NSP13_H164Y,M_I82T,NSP15_A80V,Spike_D950N,NS7b_T40I,NSP13_P77L,Spike_E156G,N_S193I,NSP3_P1469S,NS8_S67F,NSP3_D853Y,Spike_T478K,NSP6_T77A,NSP12_P323L,NS7a_T115I,Spike_D614G,NSP4_V167L,…	2021-12-16		Europe / Denmark
EPI_ISL_6938191	2021-11-20	Europe	Denmark	Hovedstaden	Human	GK	AY.121.1	VOC Delta GK (B.1.617.2+AY.*) first detected in India	(N_G215C,Spike_T95I,N_D63G,N_R203M,NSP12_G671S,Spike_G142D,NS3_S26L,Spike_P681R,Spike_R158del,NS3_V202L,NSP3_P1228L,Spike_T29I,NSP3_A488S,Spike_F157del,NSP4_T492I,NSP14_A394V,Spike_T19R,NS7a_T120I,N_D377Y,NSP13_H164Y,M_I82T,NSP15_A80V,Spike_D950N,NSP15_A283E,NS7b_T40I,NSP13_P77L,Spike_E156G,NSP3_P1469S,Spike_T478K,NSP6_T77A,NSP12_P323L,NS7a_T115I,Spike_D614G,Spike_V6F,N_L113I,NSP4_V167L,Spike_L45…	2021-12-01		Europe / Denmark
EPI_ISL_6126746	2021-10-31	Europe	Denmark	Nordjylland	Human	GK	AY.121.1	VOC Delta GK (B.1.617.2+AY.*) first detected in India	(N_G215C,Spike_T95I,N_D63G,N_R203M,NSP12_G671S,Spike_G142D,NS3_S26L,Spike_P681R,Spike_R158del,NS3_V202L,NSP3_P1228L,Spike_S929R,NSP3_A488S,Spike_F157del,NSP4_T492I,NSP14_A394V,Spike_T19R,NS7a_T120I,N_D377Y,NSP13_H164Y,M_I82T,NSP15_A80V,Spike_D950N,NS7b_T40I,NSP13_P77L,Spike_E156G,NSP3_P1469S,Spike_T478K,NSP6_T77A,NSP12_P323L,NS7a_T115I,Spike_D614G,NSP4_V167L,Spike_L452R,Spike_R273S)	2021-11-10		Europe / Denmark
EPI_ISL_6967031	2021-11-23	Europe	Denmark	Nordjylland	Human	GK	AY.121.1	VOC Delta GK (B.1.617.2+AY.*) first detected in India	(N_G215C,Spike_T95I,N_D63G,N_R203M,NSP12_G671S,Spike_G142D,NS3_S26L,Spike_P681R,Spike_R158del,NS3_V202L,NSP3_P1228L,Spike_T29I,NSP3_A488S,Spike_F157del,NSP4_T492I,NSP14_A394V,Spike_T19R,NS7a_T120I,N_D377Y,NSP13_H164Y,M_I82T,NSP15_A80V,Spike_D950N,NS7b_T40I,NSP13_P77L,Spike_E156G,NSP13_L297F,NSP3_P1469S,Spike_T478K,NSP6_T77A,NSP12_P323L,NSP13_T239I,NS7a_T115I,Spike_D614G,NSP4_V167L,Spike_L452R)	2021-12-02		Europe / Denmark
EPI_ISL_6878961	2021-11-21	Europe	Denmark	Syddanmark	Human	GK	AY.121.1	VOC Delta GK (B.1.617.2+AY.*) first detected in India	(N_G215C,Spike_T95I,N_D63G,N_R203M,NSP12_G671S,Spike_G142D,NS3_S26L,Spike_P681R,Spike_R158del,NS3_V202L,NSP3_P1228L,NSP3_A488S,Spike_F157del,NSP4_T492I,NSP14_A394V,Spike_T19R,NS7a_T120I,N_D377Y,NSP13_H164Y,M_I82T,NSP15_A80V,Spike_D950N,NS7b_T40I,NSP13_P77L,Spike_E156G,NSP3_P1469S,Spike_T478K,NSP6_T77A,NSP12_V338I,NSP12_P323L,NS7a_T115I,Spike_D614G,NSP4_V167L,Spike_L452R)	2021-11-30		Europe / Denmark
EPI_ISL_7904175	2021-12-05	Europe	Denmark	Nordjylland	Human	GK	AY.121.1	VOC Delta GK (B.1.617.2+AY.*) first detected in India	(N_G215C,Spike_T95I,N_D63G,N_R203M,NSP12_G671S,Spike_G142D,NS3_S26L,Spike_P681R,Spike_R158del,NS3_V202L,NSP3_P1228L,Spike_T29I,NSP3_A488S,Spike_F157del,NSP4_T492I,NSP14_A394V,Spike_T19R,NS7a_T120I,NSP13_H164Y,M_I82T,NSP15_A80V,Spike_D950N,NS7b_T40I,NSP13_P77L,Spike_E156G,NSP13_L297F,NSP3_P1469S,Spike_T478K,NSP6_T77A,NSP12_P323L,NS7a_T115I,Spike_D614G,NSP4_V167L,Spike_L452R)	2021-12-21		Europe / Denmark
EPI_ISL_7905907	2021-12-06	Europe	Denmark	Hovedstaden	Human	GK	AY.121.1	VOC Delta GK (B.1.617.2+AY.*) first detected in India	(N_G215C,Spike_T95I,N_D63G,N_R203M,NSP12_G671S,Spike_G142D,NS3_S26L,Spike_P681R,Spike_R158del,NS3_V202L,NSP3_P1228L,Spike_T29I,NSP3_A488S,Spike_F157del,NSP4_T492I,NSP14_A394V,Spike_T19R,NS7a_T120I,N_D377Y,NSP1_V111A,NSP13_H164Y,M_I82T,NSP15_A80V,Spike_D950N,NS7b_T40I,NSP13_P77L,Spike_E156G,N_S193I,NSP3_P1469S,NS8_S67F,NSP3_D853Y,Spike_T478K,NSP6_T77A,NSP12_P323L,NS7a_T115I,Spike_D614G,NSP4_V167L,…	2021-12-21		Europe / Denmark
EPI_ISL_7902905	2021-12-06	Europe	Denmark	Hovedstaden	Human	GK	AY.121.1	VOC Delta GK (B.1.617.2+AY.*) first detected in India	(N_G215C,Spike_T95I,N_D63G,N_R203M,NSP12_G671S,Spike_G142D,NS3_S26L,Spike_P681R,Spike_R158del,NS3_V202L,NSP3_P1228L,Spike_T29I,Spike_D950B,NSP3_A488S,Spike_F157del,NSP4_T492I,NSP14_A394V,Spike_T19R,NS7a_T120I,N_D377Y,NSP1_V111A,NSP13_H164Y,M_I82T,NSP15_A80V,NS7b_T40I,NSP13_P77L,Spike_E156G,N_S193I,NSP3_P1469S,Spike_T478K,NSP6_T77A,NSP12_P323L,NS7a_T115I,Spike_D614G,NSP4_V167L,NSP14_V118I,Spike_L4…	2021-12-21		Europe / Denmark
EPI_ISL_7461808	2021-12-01	Europe	Denmark	Midtjylland	Human	GK	AY.121.1	VOC Delta GK (B.1.617.2+AY.*) first detected in India	(N_G215C,Spike_T95I,N_D63G,N_R203M,NSP12_G671S,Spike_G142D,NS3_S26L,Spike_P681R,Spike_R158del,NS3_V202L,NSP3_P1228L,NSP3_A488S,Spike_F157del,NSP4_T492I,NSP14_A394V,Spike_T19R,NS7a_T120I,N_D377Y,NSP13_H164Y,M_I82T,NSP15_A80V,Spike_D950N,NS7b_T40I,NSP13_P77L,Spike_E156G,NSP3_P1469S,Spike_T478K,NSP6_T77A,NSP12_V338I,NSP12_P323L,NS7a_T115I,Spike_D614G,NSP4_V167L,Spike_L452R)	2021-12-10		Europe / Denmark
EPI_ISL_6244803	2021-10-29	Europe	Denmark	Hovedstaden	Human	GK	AY.122	VOC Delta GK (B.1.617.2+AY.*) first detected in India	(N_G215C,N_D63G,N_R203M,NSP12_G671S,NSP16_P134S,NSP15_K149N,NSP2_A318V,Spike_G142D,NS3_S26L,Spike_W258R,Spike_P681R,Spike_R158del,NSP3_P1228L,NS7a_V82A,NSP3_A488S,Spike_F157del,NSP4_T492I,NSP14_A394V,Spike_T19R,NS7a_T120I,NSP2_K81N,N_D377Y,M_I82T,Spike_D950N,NS7b_T40I,NSP13_P77L,Spike_E156G,NSP3_P1469S,Spike_A1078S,Spike_T478K,NSP6_T77A,NS7a_R118G,NSP5_L220F,NSP12_P323L,Spike_D614G,NSP4_V167L,Spi…	2021-11-12		Europe / Denmark
EPI_ISL_7648300	2021-12-04	Europe	Denmark	Midtjylland	Human	GK	AY.122	VOC Delta GK (B.1.617.2+AY.*) first detected in India	(N_G215C,N_D63G,NSP15_R126K,N_R203M,NSP12_G671S,Spike_G142D,M_S94G,NS3_S26L,Spike_P681R,NSP15_D128E,Spike_R158del,NSP3_P1228L,NS7a_V82A,NSP3_A488S,Spike_F157del,NSP4_T492I,Spike_Q677H,NS3_G100C,NSP14_A394V,Spike_T19R,NS7a_T120I,NSP2_K81N,NS3_T34M,N_D377Y,M_I82T,NSP15_A80V,Spike_D950N,NS7b_T40I,NSP13_P77L,Spike_E156G,NSP3_P1469S,Spike_T478K,NSP12_R249S,NS7a_P45L,NSP6_T77A,NSP15_M330T,NSP12_P323L,S…	2021-12-14		Europe / Denmark
EPI_ISL_2896434	2021-07-06	Europe	Denmark	Hovedstaden	Human	GK	AY.122	VOC Delta GK (B.1.617.2+AY.*) first detected in India	(N_G215C,N_D63G,N_R203M,NSP12_G671S,NS3_S26L,Spike_P681R,Spike_R158del,NSP3_P1228L,NS7a_V82A,NSP3_A488S,Spike_F157del,NSP4_T492I,NSP14_A394V,Spike_T19R,NS7a_T120I,NSP2_K81N,N_D377Y,M_I82T,Spike_D950N,NS7b_T40I,NSP13_P77L,Spike_E156G,NSP3_P1469S,Spike_T478K,NS7a_P45L,NSP6_T77A,NSP12_P323L,Spike_D614G,NSP4_V167L,Spike_L452R)	2021-07-12		Europe / Denmark
EPI_ISL_4626712	2021-09-15	Europe	Denmark	Syddanmark	Human	GK	AY.122	VOC Delta GK (B.1.617.2+AY.*) first detected in India	(N_G215C,N_D63G,N_R203M,NSP12_G671S,Spike_G142D,NS3_S26L,Spike_P681R,Spike_R158del,NSP3_P1228L,NS7a_V82A,NSP3_A488S,Spike_F157del,NSP4_T492I,NSP14_A394V,Spike_T19R,NS7a_T120I,Spike_N137T,NSP2_K81N,NSP1_D147Y,N_D377Y,M_I82T,Spike_D950N,NS7b_T40I,NSP13_P77L,Spike_E156G,Spike_V367I,NSP3_P1469S,Spike_T478K,NS7a_P45L,NSP6_T77A,NSP15_V172I,NSP12_P323L,Spike_D614G,NSP4_V167L,Spike_L452R)	2021-09-30		Europe / Denmark
EPI_ISL_3531655	2021-08-10	Europe	Denmark	Syddanmark	Human	GK	AY.122	VOC Delta GK (B.1.617.2+AY.*) first detected in India	(N_G215C,N_D63G,N_R203M,N_W330L,NSP12_G671S,Spike_G142D,NSP3_T936N,NS3_S26L,Spike_P681R,Spike_R158del,NSP3_P1228L,N_S327L,NS7a_V82A,NSP3_A488S,Spike_F157del,NSP4_T492I,NSP14_A394V,Spike_T19R,NS7a_T120I,N_D377Y,M_I82T,Spike_D950N,NS7b_T40I,NSP13_P77L,NSP7_L56F,Spike_E156G,NS3_V88L,NSP3_P1469S,Spike_T478K,NSP6_T77A,NSP12_P323L,Spike_D614G,NSP4_V167L,Spike_L452R)	2021-08-20		Europe / Denmark
EPI_ISL_6681219	2021-11-11	Europe	Denmark	Hovedstaden	Human	GK	AY.122	VOC Delta GK (B.1.617.2+AY.*) first detected in India	(N_G215C,N_D63G,N_R203M,NSP12_G671S,NSP15_K149N,NSP2_A318V,Spike_G142D,NS3_S26L,Spike_W258R,Spike_P681R,Spike_R158del,NSP3_P1228L,NS7a_V82A,NSP3_A488S,Spike_F157del,NSP4_T492I,NSP14_A394V,Spike_T19R,NS7a_T120I,NSP2_K81N,N_D377Y,M_I82T,Spike_D950N,NS7b_T40I,NSP13_P77L,Spike_E156G,NSP3_P1469S,Spike_A1078S,Spike_T478K,NSP6_T77A,NS7a_R118G,NSP5_L220F,NSP12_P323L,Spike_D614G,NSP4_V167L,Spike_L452R)	2021-11-24		Europe / Denmark
EPI_ISL_6015179	2021-10-31	Europe	Denmark	Hovedstaden	Human	GK	AY.122	VOC Delta GK (B.1.617.2+AY.*) first detected in India	(N_G215C,N_D63G,N_R203M,NSP12_G671S,NSP16_P134S,NSP15_K149N,NSP2_A318V,Spike_G142D,NS3_S26L,Spike_W258R,Spike_P681R,Spike_R158del,NSP3_P1228L,NS7a_V82A,NSP3_A488S,Spike_F157del,NSP4_T492I,Spike_Q14H,NSP14_A394V,Spike_T19R,NS7a_T120I,NSP2_K81N,N_D377Y,M_I82T,Spike_D950N,NS7b_T40I,NSP13_P77L,Spike_E156G,NSP3_P1469S,Spike_A1078S,Spike_T478K,NSP6_T77A,NS7a_R118G,NSP5_L220F,NSP12_P323L,Spike_D614G,NSP…	2021-11-08		Europe / Denmark
EPI_ISL_3725533	2021-08-22	Europe	Denmark	Hovedstaden	Human	GK	AY.122	VOC Delta GK (B.1.617.2+AY.*) first detected in India	(N_G215C,N_D63G,N_R203M,NSP12_G671S,Spike_G142D,NS3_S26L,Spike_P681R,Spike_R158del,NSP3_P1228L,Spike_A1087S,NS7a_V82A,Spike_F157del,NSP3_A488S,NSP4_T492I,NSP5_Y239C,NSP14_A394V,Spike_T19R,NS7a_T120I,N_A311S,NSP2_K81N,N_D377Y,M_I82T,Spike_D950N,NS7b_T40I,NSP13_P77L,Spike_E156G,NSP3_P1469S,Spike_T478K,NSP6_T77A,NSP12_P323L,Spike_D614G,NSP4_V167L,NSP12_M380I,Spike_L452R,Spike_A522V)	2021-08-27		Europe / Denmark
EPI_ISL_6504956	2021-11-10	Europe	Denmark	Sjaelland	Human	GK	AY.122	VOC Delta GK (B.1.617.2+AY.*) first detected in India	(N_G215C,N_D63G,N_R203M,NSP12_G671S,NSP16_P134S,NSP15_K149N,NSP2_A318V,Spike_G142D,NS3_S26L,Spike_W258R,Spike_P681R,Spike_R158del,NSP3_P1228L,NS7a_V82A,NSP3_A488S,Spike_F157del,NSP4_T492I,NSP14_A394V,Spike_T19R,NS7a_T120I,NSP2_K81N,N_D377Y,M_I82T,Spike_D950N,NS7b_T40I,NSP13_P77L,Spike_E156G,NSP3_P1469S,Spike_A1078S,Spike_T478K,NSP6_T77A,NS7a_R118G,NSP5_L220F,NSP12_P323L,Spike_D614G,NSP4_V167L,Spi…	2021-11-19		Europe / Denmark
EPI_ISL_8054395	2021-12-16	Europe	Denmark	Hovedstaden	Human	GK	AY.122	VOC Delta GK (B.1.617.2+AY.*) first detected in India	(N_G215C,N_D63G,N_R203M,NSP12_G671S,NSP16_P134S,NSP15_K149N,NSP2_A318V,Spike_G142D,NS3_P104S,NS3_S26L,Spike_W258R,Spike_P681R,Spike_R158del,NSP3_P1228L,NS7a_V82A,NSP3_A488S,Spike_F157del,NSP4_T492I,NSP14_A394V,Spike_T19R,NS7a_T120I,NSP2_K81N,N_D377Y,M_I82T,Spike_D950N,NS7b_T40I,NSP13_P77L,Spike_E156G,NSP3_P1469S,Spike_A1078S,Spike_T478K,NSP6_T77A,NS7a_R118G,NSP5_L220F,NSP12_P323L,Spike_D614G,NSP4…	2021-12-24		Europe / Denmark
EPI_ISL_3357281	2021-08-07	Europe	Denmark	Hovedstaden	Human	GK	AY.122.1	VOC Delta GK (B.1.617.2+AY.*) first detected in India	(N_G215C,N_A414V,N_D63G,N_R203M,NSP12_G671S,NSP15_D132Y,NS3_S26L,Spike_P681R,Spike_R158del,NSP3_P1228L,NS7a_V82A,NSP3_A488S,Spike_F157del,NSP4_T492I,NSP14_A394V,Spike_T19R,NS7a_T120I,NSP2_K81N,N_D377Y,M_I82T,Spike_D950N,NS7b_T40I,NSP13_P77L,Spike_E156G,NSP3_P1469S,Spike_T478K,NS3_P42S,NSP15_S273I,NSP6_T77A,Spike_T791I,NSP12_P323L,Spike_D614G,NSP4_V167L,Spike_L452R)	2021-08-12		Europe / Denmark
EPI_ISL_3418275	2021-08-09	Europe	Denmark	Hovedstaden	Human	GK	AY.122.1	VOC Delta GK (B.1.617.2+AY.*) first detected in India	(N_G215C,N_A414V,N_D63G,N_R203M,NSP12_G671S,NSP15_D132Y,NS3_S26L,Spike_P681R,Spike_R158del,NSP3_P1228L,NS7a_V82A,NSP3_A488S,Spike_F157del,NSP4_T492I,NSP14_A394V,Spike_T19R,NS7a_T120I,NSP2_K81N,N_D377Y,M_I82T,Spike_D950N,NS7b_T40I,NSP13_P77L,Spike_E156G,NSP3_P1469S,Spike_T478K,NS3_P42S,NSP15_S273I,NSP6_T77A,Spike_T791I,NSP12_P323L,Spike_D614G,NSP4_V167L,Spike_L452R)	2021-08-16		Europe / Denmark
EPI_ISL_3449615	2021-08-08	Europe	Denmark	Hovedstaden	Human	GK	AY.122.1	VOC Delta GK (B.1.617.2+AY.*) first detected in India	(N_G215C,N_A414V,N_D63G,N_R203M,NSP12_G671S,NSP15_D132Y,NS3_S26L,Spike_P681R,Spike_R158del,NSP3_P1228L,NS7a_V82A,NSP3_A488S,Spike_F157del,NSP4_T492I,NSP14_A394V,Spike_T19R,NS7a_T120I,NSP2_K81N,N_D377Y,M_I82T,Spike_D950N,NS7b_T40I,NSP13_P77L,Spike_E156G,NSP3_P1469S,Spike_T478K,NS3_P42S,NS7a_P45L,NSP15_S273I,NSP6_T77A,Spike_T791I,NSP12_P323L,Spike_D614G,NSP4_V167L,Spike_L452R)	2021-08-17		Europe / Denmark
EPI_ISL_3462981	2021-08-12	Europe	Denmark	Syddanmark	Human	GK	AY.122.1	VOC Delta GK (B.1.617.2+AY.*) first detected in India	(N_G215C,N_D63G,NSP1_Y136del,N_R203M,NSP12_G671S,NS3_S26L,NSP1_S135N,Spike_P681R,Spike_R158del,NSP3_P1228L,NS7a_V82A,NSP3_A488S,Spike_F157del,NSP4_T492I,NSP14_A394V,Spike_T19R,NS7a_T120I,NSP2_K81N,N_D377Y,M_I82T,Spike_D950N,NS7b_T40I,NSP13_P77L,Spike_E156G,NSP3_P1469S,Spike_T478K,NS3_P42S,NSP6_T77A,Spike_T791I,NSP12_P323L,Spike_D614G,NSP4_V167L,Spike_L452R)	2021-08-18		Europe / Denmark
EPI_ISL_3162669	2021-07-26	Europe	Denmark	Sjaelland	Human	GK	AY.122.2	VOC Delta GK (B.1.617.2+AY.*) first detected in India	(N_G215C,N_D63G,N_R203M,NSP12_G671S,NS3_S26L,Spike_P681R,Spike_R158del,NSP3_P1228L,NS7a_V82A,NSP3_A488S,Spike_F157del,NSP4_T492I,NSP14_A394V,Spike_T19R,NS7a_T120I,NSP2_K81N,N_D377Y,M_I82T,Spike_D950N,NS7b_T40I,NSP13_P77L,NSP12_C151Y,Spike_E156G,NSP3_P1469S,Spike_T478K,Spike_A411S,NS7a_P45L,NSP6_T77A,NSP12_P323L,Spike_D614G,NSP4_V167L,Spike_L452R)	2021-08-02		Europe / Denmark
EPI_ISL_7644890	2021-12-05	Europe	Denmark	Hovedstaden	Human	GK	AY.122.2	VOC Delta GK (B.1.617.2+AY.*) first detected in India	(N_G215C,NSP3_R1868H,N_D63G,N_R203M,NSP14_I55V,NSP12_G671S,NS7a_S81L,NSP3_H295Y,Spike_G142D,NS3_S26L,Spike_P681R,Spike_R158del,E_S68F,NSP3_P1228L,NS7a_V82A,NSP3_A488S,Spike_F157del,NSP4_T492I,NSP14_A394V,Spike_T19R,NSP2_K81N,N_D377Y,M_I82T,NSP14_K349N,Spike_D950N,NS7b_T40I,NSP13_P77L,NSP12_C151Y,Spike_E156G,NS7a_T120V,NSP3_P1469S,Spike_T1117I,Spike_T478K,NS3_V112F,NSP5_A7T,Spike_A411S,NS7a_P45L,N…	2021-12-14		Europe / Denmark
EPI_ISL_3228665	2021-07-30	Europe	Denmark	Sjaelland	Human	GK	AY.122.2	VOC Delta GK (B.1.617.2+AY.*) first detected in India	(N_G215C,N_D63G,N_R203M,NSP12_G671S,NS3_S26L,Spike_P681R,Spike_R158del,NSP3_P1228L,NS7a_V82A,NSP3_A488S,Spike_F157del,NSP4_T492I,NSP14_A394V,Spike_T19R,NS7a_T120I,NSP2_K81N,N_D377Y,M_I82T,Spike_D950N,NS7b_T40I,NSP13_P77L,NSP12_C151Y,Spike_E156G,NSP3_P1469S,Spike_T478K,Spike_A411S,NSP6_T77A,NSP12_P323L,Spike_D614G,NSP4_V167L,Spike_L452R)	2021-08-04		Europe / Denmark
EPI_ISL_3530015	2021-08-15	Europe	Denmark	Hovedstaden	Human	GK	AY.122.2	VOC Delta GK (B.1.617.2+AY.*) first detected in India	(N_G215C,N_D63G,N_R203M,NSP12_G671S,NS3_S216L,NS3_S26L,Spike_P681R,Spike_R158del,NSP3_P1228L,NS7a_V82A,NSP3_A488S,Spike_F157del,NSP4_T492I,NSP14_A394V,Spike_T19R,NS7a_T120I,NSP2_K81N,NSP1_V86I,N_D377Y,M_I82T,Spike_D950N,NS7b_T40I,NSP13_P77L,NSP12_C151Y,Spike_E156G,NSP13_I565V,NSP3_P1469S,Spike_T478K,Spike_A411S,NSP6_T77A,NSP12_P323L,Spike_D614G,NSP4_V167L,NSP6_L37F,Spike_L452R)	2021-08-20		Europe / Denmark
EPI_ISL_3708307	2021-08-20	Europe	Denmark	Hovedstaden	Human	GK	AY.122.2	VOC Delta GK (B.1.617.2+AY.*) first detected in India	(N_G215C,N_D63G,N_R203M,NSP12_G671S,NS3_S216L,NS3_S26L,Spike_P681R,Spike_R158del,NSP3_P1228L,NS7a_V82A,NSP3_A488S,Spike_F157del,NSP4_T492I,NSP14_A394V,Spike_T19R,NS7a_T120I,NSP2_K81N,N_D377Y,M_I82T,Spike_D950N,NS7b_T40I,NSP13_P77L,NSP12_C151Y,Spike_E156G,NSP3_P1469S,Spike_T478K,Spike_A411S,NSP6_T77A,NSP12_P323L,Spike_D614G,NSP4_V167L,NSP6_L37F,Spike_L452R)	2021-08-26		Europe / Denmark
EPI_ISL_3229007	2021-07-30	Europe	Denmark	Sjaelland	Human	GK	AY.122.2	VOC Delta GK (B.1.617.2+AY.*) first detected in India	(N_G215C,N_D63G,N_R203M,NSP12_G671S,Spike_G142D,NS3_S26L,Spike_P681R,Spike_R158del,NSP3_P1228L,NS7a_V82A,NSP3_A488S,Spike_F157del,NSP4_T492I,NSP14_A394V,Spike_T19R,NS7a_T120I,NSP2_K81N,N_D377Y,M_I82T,Spike_D950N,NS7b_T40I,NSP13_P77L,NSP12_C151Y,Spike_E156G,NSP3_P1469S,Spike_T478K,Spike_A411S,NS7a_P45L,NSP6_T77A,NSP12_P323L,Spike_D614G,NSP4_V167L,Spike_L452R)	2021-08-04		Europe / Denmark
EPI_ISL_7908364	2021-12-07	Europe	Denmark	Hovedstaden	Human	GK	AY.122.2	VOC Delta GK (B.1.617.2+AY.*) first detected in India	(N_G215C,NSP3_R1868H,N_D63G,N_R203M,NSP14_I55V,NSP12_G671S,NS7a_S81L,NSP3_H295Y,Spike_G142D,NS3_S26L,Spike_P681R,Spike_R158del,E_S68F,NSP3_P1228L,NS7a_V82A,NSP3_A488S,Spike_F157del,NSP4_T492I,NSP14_A394V,Spike_T19R,NSP2_K81N,N_D377Y,M_I82T,NSP14_K349N,Spike_D950N,NS7b_T40I,NSP13_P77L,NSP12_C151Y,Spike_E156G,NS7a_T120V,NSP3_P1469S,Spike_T1117I,Spike_T478K,NS3_V112F,NSP5_A7T,Spike_A411S,NSP6_T77A,N…	2021-12-21		Europe / Denmark
EPI_ISL_3725484	2021-08-22	Europe	Denmark	Hovedstaden	Human	GK	AY.122.2	VOC Delta GK (B.1.617.2+AY.*) first detected in India	(N_G215C,N_D63G,N_R203M,NSP12_G671S,NS3_S216L,NS3_S26L,Spike_P681R,Spike_R158del,NSP3_P1228L,NS7a_V82A,NSP3_A488S,Spike_F157del,NSP4_T492I,NSP14_A394V,Spike_T19R,NS7a_T120I,NSP2_K81N,N_D377Y,M_I82T,Spike_D950N,NS7b_T40I,NSP13_P77L,NSP12_C151Y,Spike_E156G,NSP3_P1469S,Spike_L822F,Spike_T478K,Spike_A411S,NSP6_T77A,NSP12_P323L,Spike_D614G,NSP4_V167L,NSP6_L37F,Spike_L452R)	2021-08-27		Europe / Denmark
EPI_ISL_3725542	2021-08-21	Europe	Denmark	Hovedstaden	Human	GK	AY.122.2	VOC Delta GK (B.1.617.2+AY.*) first detected in India	(N_G215C,N_D63G,N_R203M,NSP12_G671S,NS3_S216L,NS3_S26L,Spike_P681R,Spike_R158del,NSP3_P1228L,NS7a_V82A,NSP3_A488S,Spike_F157del,NSP4_T492I,NSP14_A394V,Spike_T19R,NS7a_T120I,NSP2_K81N,N_D377Y,M_I82T,Spike_D950N,NS7b_T40I,NSP13_P77L,NSP12_C151Y,Spike_E156G,NSP3_P1469S,Spike_T478K,Spike_A411S,NS7a_P45L,NSP6_T77A,NSP12_P323L,Spike_D614G,NSP4_V167L,NSP6_L37F,Spike_L452R)	2021-08-27		Europe / Denmark
EPI_ISL_7278457	2021-11-20	Europe	Denmark	Hovedstaden	Human	GK	AY.122.3	VOC Delta GK (B.1.617.2+AY.*) first detected in India	(N_G215C,N_D63G,N_R203M,NSP12_G671S,Spike_G142D,NS3_S26L,Spike_P681R,Spike_R158del,NSP3_P1228L,NS7a_V82A,NSP3_A488S,NSP8_I185V,Spike_F157del,NSP4_T492I,NSP14_A394V,Spike_T19R,NS7a_T120I,NSP2_K81N,Spike_Q613H,N_D377Y,M_I82T,Spike_D950N,NS7b_T40I,NSP13_P77L,Spike_E156G,NSP13_A368T,NSP3_P1469S,Spike_S691P,Spike_T478K,NS7a_P45L,NSP6_T77A,NSP12_P323L,Spike_D614G,NSP4_V167L,Spike_L452R,NSP8_T141M)	2021-12-07		Europe / Denmark
EPI_ISL_6829651	2021-11-19	Europe	Denmark	Hovedstaden	Human	GK	AY.122.3	VOC Delta GK (B.1.617.2+AY.*) first detected in India	(N_G215C,N_D63G,N_R203M,NSP12_G671S,Spike_G142D,NS3_S26L,Spike_P681R,NS7a_A66S,Spike_R158del,NSP3_P1228L,NS7a_V82A,NSP3_A488S,NSP8_I185V,Spike_F157del,NSP4_T492I,NSP14_A394V,Spike_T19R,NS7a_T120I,NSP2_K81N,Spike_Q613H,N_D377Y,M_I82T,Spike_D950N,NSP6_P198S,NS7b_T40I,NSP13_P77L,Spike_E156G,NSP13_A368T,NSP3_P1469S,Spike_T478K,NS7a_P45L,NSP6_T77A,NSP12_P323L,Spike_D614G,NSP4_V167L,Spike_L452R,NSP8_T1…	2021-11-29		Europe / Denmark
EPI_ISL_7062322	2021-11-24	Europe	Denmark	Hovedstaden	Human	GK	AY.122.3	VOC Delta GK (B.1.617.2+AY.*) first detected in India	(N_G215C,N_D63G,N_R203M,NSP12_G671S,NS3_S26L,Spike_P681R,Spike_R158del,NSP3_P1228L,NS7a_V82A,NSP3_A488S,NSP8_I185V,Spike_F157del,NSP4_T492I,NSP14_A394V,Spike_T19R,NS7a_T120I,NSP2_K81N,Spike_Q613H,N_D377Y,M_I82T,Spike_D950N,NS7b_T40I,NSP13_P77L,Spike_E156G,NSP13_A368T,NSP3_P1469S,Spike_T478K,NSP6_T77A,NSP12_P323L,Spike_D614G,NSP4_V167L,Spike_L452R,NSP8_T141M)	2021-12-03		Europe / Denmark
EPI_ISL_5733928	2021-10-21	Europe	Denmark	Hovedstaden	Human	GK	AY.122.3	VOC Delta GK (B.1.617.2+AY.*) first detected in India	(N_G215C,N_D63G,N_R203M,NSP12_G671S,Spike_G142D,NS3_S26L,Spike_P681R,Spike_R158del,NSP3_P1228L,NS7a_V82A,NSP3_A488S,NSP8_I185V,Spike_F157del,NSP4_T492I,NSP14_A394V,Spike_T19R,NS7a_T120I,NSP2_K81N,Spike_Q613H,N_D377Y,M_I82T,Spike_D950N,NS7b_T40I,NSP13_P77L,Spike_E156G,NSP13_A368T,NSP3_P1469S,Spike_T478K,NS7a_P45L,NSP6_T77A,NSP12_P323L,Spike_D614G,NSP4_V167L,Spike_L452R,NSP8_T141M)	2021-10-29		Europe / Denmark
EPI_ISL_5882467	2021-10-25	Europe	Denmark	Hovedstaden	Human	GK	AY.122.3	VOC Delta GK (B.1.617.2+AY.*) first detected in India	(N_G215C,N_D63G,N_R203M,NSP12_G671S,Spike_G142D,NS3_S26L,Spike_P681R,Spike_R158del,NSP3_P1228L,NS7a_V82A,NSP3_A488S,Spike_F157del,NSP4_T492I,NSP14_A394V,Spike_T19R,NS7a_T120I,NSP2_K81N,Spike_Q613H,N_D377Y,M_I82T,Spike_D950N,NS7b_T40I,NSP13_P77L,Spike_E156G,NSP13_A368T,NSP3_P1469S,Spike_T478K,NS7a_P45L,NSP6_T77A,NSP12_P323L,Spike_D614G,NSP4_V167L,Spike_L452R,NSP8_T141M)	2021-11-03		Europe / Denmark
EPI_ISL_8529715	2022-01-02	Europe	Denmark	Hovedstaden	Human	GK	AY.122.3	VOC Delta GK (B.1.617.2+AY.*) first detected in India	(N_G215C,N_D63G,N_R203M,NSP4_S481L,NSP12_G671S,Spike_G142D,NS3_S26L,Spike_P681R,Spike_R158del,NSP3_P1228L,NS7a_V82A,NSP3_A488S,NSP8_I185V,Spike_F157del,NSP4_T492I,NSP14_A394V,Spike_T19R,NS7a_T120I,NSP2_K81N,Spike_Q613H,M_D209Y,N_D377Y,M_I82T,Spike_D950N,NS7b_T40I,NSP13_P77L,Spike_E156G,NSP13_A368T,NSP3_P1469S,Spike_T478K,NS7a_P45L,NSP6_T77A,NSP12_P323L,Spike_D614G,NSP4_V167L,Spike_L452R,NSP8_T141…	2022-01-10		Europe / Denmark
EPI_ISL_7648040	2021-12-04	Europe	Denmark	Hovedstaden	Human	GK	AY.122.3	VOC Delta GK (B.1.617.2+AY.*) first detected in India	(N_G215C,N_D63G,N_R203M,NSP12_G671S,Spike_G142D,NS3_S26L,Spike_P681R,Spike_R158del,NSP3_P1228L,NS7a_V82A,NSP3_A488S,NSP8_I185V,Spike_F157del,NSP4_T492I,NSP14_A394V,Spike_T19R,NS7a_T120I,NSP2_K81N,Spike_Q613H,N_D377Y,M_I82T,Spike_D950N,NS7b_T40I,NSP13_P77L,Spike_E156G,NSP13_A368T,NSP3_P1469S,Spike_T478K,NS7a_P45L,NSP6_T77A,NSP12_P323L,Spike_D614G,NSP4_V167L,Spike_L452R,NSP8_T141M)	2021-12-14		Europe / Denmark
EPI_ISL_7914179	2021-12-06	Europe	Denmark	Sjaelland	Human	GK	AY.122.3	VOC Delta GK (B.1.617.2+AY.*) first detected in India	(N_G215C,NSP2_N435D,NSP3_I868M,N_D63G,N_R203M,NSP12_T926I,NSP12_G671S,Spike_G142D,NS3_S26L,Spike_P681R,Spike_R158del,NSP3_P1228L,NSP1_C51Y,NS7a_V82A,NSP3_A488S,NSP8_I185V,Spike_F157del,NSP4_T492I,NSP14_A394V,Spike_T19R,NS7a_T120I,NSP2_K81N,Spike_Q613H,N_D377Y,M_I82T,Spike_D950N,NS7b_T40I,NSP3_Q1216H,NSP13_P77L,Spike_E156G,NSP13_A368T,NSP3_P1469S,Spike_T478K,NSP6_T77A,NSP12_P323L,Spike_D614G,NSP4_…	2021-12-21		Europe / Denmark
EPI_ISL_7595098	2021-10-25	Europe	Denmark	Hovedstaden	Human	GK	AY.122.3	VOC Delta GK (B.1.617.2+AY.*) first detected in India	(N_G215C,N_D63G,N_R203M,NSP12_G671S,Spike_G142D,NS3_S26L,Spike_P681R,Spike_R158del,NSP3_P1228L,NS7a_V82A,NSP3_A488S,Spike_F157del,NSP4_T492I,NSP14_A394V,Spike_T19R,NS7a_T120I,NSP2_K81N,Spike_Q613H,N_D377Y,M_I82T,Spike_D950N,NS7b_T40I,NSP13_P77L,Spike_E156G,NSP13_A368T,NSP3_P1469S,Spike_T478K,NS7a_P45L,NSP6_T77A,NSP12_P323L,Spike_D614G,NSP4_V167L,Spike_L452R,NSP8_T141M)	2021-12-13		Europe / Denmark
EPI_ISL_8344970	2021-12-19	Europe	Denmark	Hovedstaden	Human	GK	AY.122.3	VOC Delta GK (B.1.617.2+AY.*) first detected in India	(N_G215C,N_D63G,N_R203M,NSP12_G671S,NSP4_A231V,Spike_G142D,NS3_S26L,NSP3_M265I,Spike_P681R,Spike_R158del,NSP3_P1228L,NS7a_V82A,NSP3_A488S,Spike_F157del,NSP4_T492I,NSP14_A394V,Spike_T19R,NS7a_T120I,NSP2_K81N,Spike_Q613H,N_D377Y,M_I82T,Spike_D950N,NS7b_T40I,NSP13_P77L,Spike_E156G,NSP13_A368T,NSP3_P1469S,Spike_T478K,NSP6_T77A,NSP12_P323L,Spike_D614G,NSP4_V167L,Spike_L452R,NSP8_T141M)	2022-01-04		Europe / Denmark
EPI_ISL_8201296	2021-12-16	Europe	Denmark	Midtjylland	Human	GK	AY.122.4	VOC Delta GK (B.1.617.2+AY.*) first detected in India	(N_G215C,N_D63G,N_R203M,NSP12_G671S,NSP3_K1390E,NSP3_V950I,Spike_G142D,NS3_S26L,Spike_P681R,Spike_R158del,NSP3_P1228L,NSP8_I119V,NS3_K192E,NS7a_V82A,NSP3_A488S,Spike_F157del,NSP4_T492I,NSP14_A394V,Spike_T19R,NS7a_T120I,NSP2_K81N,N_D377Y,M_I82T,NS3_V50I,Spike_D950N,NS7b_T40I,NSP13_P77L,Spike_E156G,NSP3_P1469S,Spike_T478K,NSP6_T77A,NSP2_I479L,NSP12_P323L,Spike_D614G,NSP4_V167L,Spike_L452R,NSP8_A126…	2021-12-30		Europe / Denmark
EPI_ISL_4258066	2021-09-07	Europe	Denmark	Sjaelland	Human	GK	AY.123	VOC Delta GK (B.1.617.2+AY.*) first detected in India	(N_G215C,Spike_T95I,N_D63G,N_R203M,NSP12_G671S,NSP14_A394I,NS3_S26L,Spike_P681R,Spike_R158del,NSP3_P1228L,NS7a_V82A,NSP3_A488S,Spike_F157del,NSP4_T492I,NSP3_S105F,Spike_T19R,NS7a_T120I,N_D377Y,M_I82T,Spike_D950N,NS7b_T40I,NSP13_P77L,Spike_E156G,NSP3_P1469S,NSP13_V169F,Spike_T478K,NS7a_V93I,NSP6_T77A,NSP12_P323L,Spike_D614G,NSP4_V167L,Spike_L452R)	2021-09-17		Europe / Denmark
EPI_ISL_4887670	2021-09-30	Europe	Denmark	Sjaelland	Human	GK	AY.123	VOC Delta GK (B.1.617.2+AY.*) first detected in India	(N_G215C,Spike_T95I,N_D63G,N_R203M,NSP12_G671S,NSP14_A394I,NS3_S26L,NSP2_K500N,Spike_P681R,Spike_R158del,NSP3_P1228L,NS7a_V82A,NSP3_A488S,Spike_F157del,NSP3_S105F,NSP4_T492I,Spike_T19R,NS7a_T120I,N_D377Y,M_I82T,Spike_D950N,NS7b_T40I,NSP13_P77L,Spike_E156G,NSP3_P1469S,NSP13_V169F,Spike_T478K,NS7a_V93I,NSP6_T77A,NSP12_P323L,Spike_D614G,NSP4_V167L,Spike_L452R)	2021-10-06		Europe / Denmark
EPI_ISL_4448560	2021-09-16	Europe	Denmark	Sjaelland	Human	GK	AY.123	VOC Delta GK (B.1.617.2+AY.*) first detected in India	(N_G215C,Spike_T95I,N_D63G,N_R203M,NSP12_G671S,NSP14_A394I,NS3_S26L,Spike_P681R,Spike_R158del,NSP2_M551I,NSP3_P1228L,NS7a_V82A,NSP3_A488S,Spike_F157del,NSP4_T492I,NSP3_S105F,Spike_T19R,NS7a_T120I,N_D377Y,M_I82T,Spike_D950N,NS7b_T40I,NSP13_P77L,Spike_E156G,NSP3_P1469S,NSP13_V169F,Spike_T478K,NS7a_V93I,NSP6_T77A,NSP12_P323L,Spike_D614G,NSP4_V167L,Spike_L452R)	2021-09-23		Europe / Denmark
EPI_ISL_4885821	2021-09-30	Europe	Denmark	Sjaelland	Human	GK	AY.123	VOC Delta GK (B.1.617.2+AY.*) first detected in India	(N_G215C,N_D63G,N_R203M,NSP12_G671S,NSP12_A195T,NSP14_A394I,NS3_S26L,NSP2_K500N,Spike_P681R,Spike_R158del,NSP3_P1228L,NS7a_V82A,NSP3_A488S,Spike_F157del,NSP3_S105F,NSP4_T492I,Spike_T19R,NS7a_T120I,N_D377Y,M_I82T,Spike_D950N,NS7b_T40I,NSP13_P77L,Spike_E156G,NSP3_P1469S,NSP13_V169F,Spike_T478K,NS7a_V93I,NSP6_T77A,NSP12_P323L,Spike_D614G,NSP4_V167L,Spike_L452R)	2021-10-06		Europe / Denmark
EPI_ISL_3449734	2021-08-09	Europe	Denmark	Hovedstaden	Human	GK	AY.123	VOC Delta GK (B.1.617.2+AY.*) first detected in India	(N_G215C,Spike_T95I,N_D63G,N_R203M,NSP12_G671S,Spike_L176F,NSP3_M1901V,NSP16_G113C,NS3_S26L,Spike_P681R,Spike_R158del,NSP3_P1228L,NS7a_V82A,NSP3_A488S,Spike_F157del,NSP4_T492I,Spike_A688V,NSP14_A394V,Spike_T19R,NS7a_T120I,N_D377Y,M_I82T,Spike_D950N,NS7b_T40I,NSP13_P77L,NSP3_K945T,Spike_E156G,NSP3_P1469S,Spike_T478K,NSP6_T77A,NSP12_P323L,Spike_D614G,NSP4_V167L,Spike_L452R,NSP9_K36N)	2021-08-17		Europe / Denmark
EPI_ISL_6878366	2021-11-19	Europe	Denmark	Syddanmark	Human	GK	AY.123	VOC Delta GK (B.1.617.2+AY.*) first detected in India	(N_G215C,Spike_T95I,N_D63G,N_R203M,NSP12_G671S,NS7b_E3stop,NSP13_Q518H,Spike_G142D,NS3_S26L,Spike_P681R,Spike_R158del,NSP2_A31V,NSP3_P1228L,NS7a_V82A,NSP3_A488S,Spike_F157del,NSP4_T492I,NSP14_A394V,Spike_T19R,NS7a_T120I,Spike_A222V,NSP2_L550F,N_D377Y,Spike_P1263L,M_I82T,Spike_D950N,NSP3_T1004I,NS7b_T40I,NSP13_P77L,Spike_E156G,NSP3_P1469S,Spike_T478K,NSP6_T77A,NSP12_P323L,Spike_D614G,NSP4_V167L,Sp…	2021-11-30		Europe / Denmark
EPI_ISL_4626801	2021-09-25	Europe	Denmark	Sjaelland	Human	GK	AY.123	VOC Delta GK (B.1.617.2+AY.*) first detected in India	(N_G215C,Spike_T95I,N_D63G,N_R203M,NSP12_G671S,NSP14_A394I,NS3_S26L,Spike_P681R,Spike_R158del,NSP3_P1228L,NS7a_V82A,NSP3_A488S,Spike_F157del,NSP4_T492I,NSP3_S105F,Spike_T19R,NS7a_T120I,N_D377Y,M_I82T,Spike_D950N,NS7b_T40I,NSP13_P77L,Spike_E156G,NSP3_P1469S,NSP13_V169F,Spike_T478K,NS7a_V93I,NSP6_T77A,NSP12_P323L,Spike_D614G,NSP4_V167L,Spike_L452R)	2021-09-30		Europe / Denmark
EPI_ISL_7909088	2021-09-01	Europe	Denmark	Sjaelland	Human	GK	AY.123	VOC Delta GK (B.1.617.2+AY.*) first detected in India	(N_G215C,Spike_T95I,N_D63G,N_R203M,NSP12_G671S,NS3_S26L,Spike_P681R,Spike_R158del,NSP3_P1228L,NS7a_V82A,NSP3_A488S,Spike_F157del,NSP4_T492I,NSP14_A394V,Spike_T19R,NS7a_T120I,N_D377Y,M_I82T,Spike_D950N,NS7b_T40I,NSP13_P77L,Spike_E156G,NSP3_P1469S,NSP13_V169F,Spike_T478K,NSP6_T77A,NSP12_P323L,Spike_D614G,Spike_L452R,NSP4_V167L)	2021-12-21		Europe / Denmark
EPI_ISL_3531042	2021-08-16	Europe	Denmark	Hovedstaden	Human	GK	AY.123	VOC Delta GK (B.1.617.2+AY.*) first detected in India	(N_G215C,Spike_T95I,N_D63G,N_R203M,NSP12_G671S,Spike_L176F,NSP3_M1901V,NSP16_G113C,NS3_S26L,Spike_P681R,Spike_R158del,NSP3_P1228L,NS7a_V82A,NSP3_A488S,Spike_F157del,NSP4_T492I,Spike_A688V,NSP14_A394V,Spike_T19R,NS7a_T120I,N_D377Y,M_I82T,Spike_D950N,NS7b_T40I,NSP13_P77L,NSP3_K945T,Spike_E156G,NSP3_P1469S,Spike_T478K,NSP6_T77A,NSP12_P323L,Spike_D614G,NSP4_V167L,Spike_L452R,NSP9_K36N)	2021-08-20		Europe / Denmark
EPI_ISL_4626290	2021-09-25	Europe	Denmark	Sjaelland	Human	GK	AY.123	VOC Delta GK (B.1.617.2+AY.*) first detected in India	(N_G215C,Spike_T95I,N_D63G,N_R203M,NSP12_G671S,NSP14_A394I,NS3_S26L,Spike_P681R,Spike_R158del,NSP3_P1228L,NS7a_V82A,NSP3_A488S,Spike_F157del,NSP4_T492I,NSP3_S105F,Spike_T19R,NS7a_T120I,N_D377Y,M_I82T,Spike_D950N,NS7b_T40I,NSP13_P77L,Spike_E156G,NSP3_P1469S,NSP13_V169F,Spike_T478K,NS7a_V93I,NSP6_T77A,NSP12_P323L,Spike_D614G,NSP4_V167L,Spike_L452R)	2021-09-30		Europe / Denmark
EPI_ISL_7532998	2021-12-04	Europe	Denmark	Syddanmark	Human	GK	AY.123.1	VOC Delta GK (B.1.617.2+AY.*) first detected in India	(NSP15_D128Y,N_G215C,Spike_T95I,N_D63G,N_R203M,NSP12_G671S,NS7b_E3stop,NSP13_Q518H,Spike_G142D,NS3_S26L,Spike_P681R,Spike_R158del,NSP2_A31V,NSP3_P1228L,Spike_D178N,NS7a_V82A,NSP3_A488S,Spike_F157del,NSP4_T492I,NSP14_A394V,Spike_T19R,NS7a_T120I,N_D377Y,Spike_P1263L,M_I82T,Spike_D950N,NSP3_T1004I,NS7b_T40I,NSP13_P77L,NSP15_F279Y,Spike_E156G,NSP3_P1469S,Spike_T478K,NSP6_T77A,NSP12_P323L,Spike_D614G,…	2021-12-11		Europe / Denmark
EPI_ISL_8134846	2021-12-10	Europe	Denmark	Syddanmark	Human	GK	AY.123.1	VOC Delta GK (B.1.617.2+AY.*) first detected in India	(NSP15_D128Y,N_G215C,Spike_T95I,N_D63G,N_R203M,NSP12_G671S,NS7b_E3stop,NSP13_Q518H,Spike_G142D,NS3_S26L,Spike_P681R,Spike_R158del,NSP2_A31V,NSP3_P1228L,Spike_D178N,NS7a_V82A,NSP3_A488S,Spike_F157del,NSP4_T492I,NSP14_A394V,Spike_T19R,NS7a_T120I,N_D377Y,Spike_P1263L,M_I82T,Spike_D950N,NSP3_T1004I,NS7b_T40I,NSP13_P77L,NSP15_F279Y,Spike_E156G,NSP3_P1469S,Spike_T478K,NSP6_T77A,NSP12_P323L,Spike_D614G,…	2021-12-28		Europe / Denmark
EPI_ISL_8346184	2021-12-15	Europe	Denmark	Syddanmark	Human	GK	AY.123.1	VOC Delta GK (B.1.617.2+AY.*) first detected in India	(NSP15_D128Y,N_G215C,Spike_T95I,N_D63G,N_R203M,NSP12_G671S,NS7b_E3stop,NSP13_Q518H,Spike_G142D,NS3_S26L,Spike_P681R,Spike_R158del,NSP2_A31V,NSP3_P1228L,Spike_D178N,NS7a_V82A,NSP3_A488S,Spike_F157del,NSP4_T492I,NSP14_A394V,Spike_T19R,NS7a_T120I,N_D377Y,Spike_P1263L,M_I82T,Spike_D950N,NSP3_T1004I,NS7b_T40I,NSP13_P77L,NSP15_F279Y,Spike_E156G,NSP3_P1469S,Spike_T478K,NSP6_T77A,NSP12_P323L,Spike_D614G,…	2022-01-04		Europe / Denmark
EPI_ISL_7903709	2021-12-08	Europe	Denmark	Syddanmark	Human	GK	AY.123.1	VOC Delta GK (B.1.617.2+AY.*) first detected in India	(NSP15_D128Y,N_G215C,Spike_T95I,N_D63G,N_R203M,NSP12_G671S,NS7b_E3stop,NSP13_Q518H,Spike_H1159Y,Spike_G142D,NS3_S26L,Spike_P681R,Spike_R158del,NSP2_A31V,NSP3_P1228L,Spike_D178N,NS7a_V82A,NSP3_A488S,Spike_F157del,NSP4_T492I,NSP14_A394V,Spike_T19R,NS7a_T120I,N_D377Y,Spike_P1263L,M_I82T,Spike_D950N,NSP3_T1004I,NS7b_T40I,NSP13_P77L,NSP15_F279Y,Spike_E156G,NSP3_P1469S,Spike_T478K,NSP6_T77A,NSP12_P323L…	2021-12-21		Europe / Denmark
EPI_ISL_7916487	2021-12-06	Europe	Denmark	Syddanmark	Human	GK	AY.123.1	VOC Delta GK (B.1.617.2+AY.*) first detected in India	(NSP15_D128Y,N_G215C,Spike_T95I,N_D63G,N_R203M,NSP12_G671S,NS7b_E3stop,NSP13_Q518H,Spike_G142D,NS3_S26L,Spike_P681R,Spike_R158del,NSP2_A31V,NSP3_P1228L,Spike_D178N,NS7a_V82A,NSP3_A488S,Spike_F157del,NSP4_T492I,NSP14_A394V,Spike_T19R,NS7a_T120I,N_D377Y,Spike_P1263L,M_I82T,Spike_D950N,NSP3_T1004I,NS7b_T40I,NSP13_P77L,NSP15_F279Y,Spike_E156G,NSP3_P1469S,Spike_T478K,NSP6_T77A,NSP12_P323L,Spike_D614G,…	2021-12-21		Europe / Denmark
EPI_ISL_7918298	2021-12-06	Europe	Denmark	Syddanmark	Human	GK	AY.123.1	VOC Delta GK (B.1.617.2+AY.*) first detected in India	(NSP15_D128Y,N_G215C,Spike_T95I,N_D63G,N_R203M,NSP12_G671S,NS7b_E3stop,NSP13_Q518H,Spike_G142D,NS3_S26L,Spike_P681R,Spike_R158del,NSP2_A31V,NSP3_P1228L,Spike_D178N,NS7a_V82A,NSP3_A488S,Spike_F157del,NSP4_T492I,NSP14_A394V,Spike_T19R,NS7a_T120I,N_D377Y,Spike_P1263L,M_I82T,Spike_D950N,NSP3_T1004I,NS7b_T40I,NSP13_P77L,NSP15_F279Y,Spike_E156G,NSP3_P1469S,Spike_T478K,NSP6_T77A,NSP12_P323L,Spike_D614G,…	2021-12-21		Europe / Denmark
EPI_ISL_7524167	2021-12-02	Europe	Denmark	Syddanmark	Human	GK	AY.123.1	VOC Delta GK (B.1.617.2+AY.*) first detected in India	(NSP15_D128Y,N_G215C,Spike_T95I,N_D63G,N_R203M,NSP12_G671S,NS7b_E3stop,NSP13_Q518H,Spike_G142D,NS3_S26L,Spike_P681R,Spike_R158del,NSP2_A31V,NSP3_P1228L,Spike_D178N,NS7a_V82A,NSP3_A488S,Spike_F157del,NSP4_T492I,NSP14_A394V,Spike_T19R,NS7a_T120I,N_D377Y,Spike_P1263L,M_I82T,Spike_D950N,NSP3_T1004I,NS7b_T40I,NSP13_P77L,NSP15_F279Y,Spike_E156G,NSP3_P1469S,Spike_T478K,NSP6_T77A,NSP12_P323L,Spike_D614G,…	2021-12-11		Europe / Denmark
EPI_ISL_7911196	2021-12-05	Europe	Denmark	Syddanmark	Human	GK	AY.123.1	VOC Delta GK (B.1.617.2+AY.*) first detected in India	(NSP15_D128Y,N_G215C,Spike_T95I,N_D63G,N_R203M,NSP12_G671S,NS7b_E3stop,NSP13_Q518H,Spike_G142D,NS3_S26L,Spike_P681R,Spike_R158del,NSP2_A31V,NSP3_P1228L,Spike_D178N,NS7a_V82A,NSP3_A488S,Spike_F157del,NSP4_T492I,NSP14_A394V,Spike_T19R,NS7a_T120I,N_D377Y,Spike_P1263L,M_I82T,Spike_D950N,NSP3_T1004I,NS7b_T40I,NSP13_P77L,NSP15_F279Y,Spike_E156G,NSP3_P1469S,Spike_T478K,NSP6_T77A,NSP12_P323L,Spike_D614G,…	2021-12-21		Europe / Denmark
EPI_ISL_7522833	2021-12-04	Europe	Denmark	Syddanmark	Human	GK	AY.123.1	VOC Delta GK (B.1.617.2+AY.*) first detected in India	(NSP15_D128Y,N_G215C,Spike_T95I,N_D63G,N_R203M,NSP12_G671S,NS7b_E3stop,NSP13_Q518H,Spike_G142D,NS3_S26L,Spike_P681R,Spike_R158del,NSP2_A31V,NSP3_P1228L,Spike_D178N,NS7a_V82A,NSP3_A488S,Spike_F157del,NSP4_T492I,NSP14_A394V,Spike_T19R,NS7a_T120I,N_D377Y,Spike_P1263L,M_I82T,Spike_D950N,NSP3_T1004I,NS7b_T40I,NSP13_P77L,NSP15_F279Y,Spike_E156G,NSP3_P1469S,Spike_T478K,NSP6_T77A,NSP12_P323L,Spike_D614G,…	2021-12-11		Europe / Denmark
EPI_ISL_7641898	2021-12-06	Europe	Denmark	Syddanmark	Human	GK	AY.123.1	VOC Delta GK (B.1.617.2+AY.*) first detected in India	(NSP15_D128Y,N_G215C,Spike_T95I,N_D63G,N_R203M,NSP12_G671S,NS7b_E3stop,NSP13_Q518H,Spike_G142D,NS3_S26L,Spike_P681R,Spike_R158del,NSP2_A31V,NSP3_P1228L,Spike_D178N,NS7a_V82A,NSP3_A488S,Spike_F157del,NSP4_T492I,NSP14_A394V,Spike_T19R,NS7a_T120I,N_D377Y,Spike_P1263L,M_I82T,Spike_D950N,NSP3_T1004I,NS7b_T40I,NSP13_P77L,NSP15_F279Y,Spike_E156G,NSP3_P1469S,Spike_T478K,NSP6_T77A,NSP12_P323L,Spike_D614G,…	2021-12-14		Europe / Denmark
EPI_ISL_6736599	2021-11-09	Europe	Denmark	Sjaelland	Human	GK	AY.124	VOC Delta GK (B.1.617.2+AY.*) first detected in India	(Spike_I1114V,NS3_A59T,N_G215C,Spike_T95I,N_D63G,N_R203M,NSP12_G671S,NSP12_H613Y,Spike_G142D,NS3_S26L,NSP4_L206I,Spike_P681R,Spike_R158del,NSP3_P1228L,NSP2_S263F,NS7a_V82A,NSP3_A488S,Spike_F157del,NSP4_T492I,NSP14_A394V,Spike_T19R,NS7a_T120I,N_D377Y,NSP13_H164Y,M_I82T,Spike_D950N,NS7b_T40I,NSP13_P77L,Spike_E156G,Spike_H69Y,NSP3_P1469S,NSP3_P466S,Spike_T478K,NSP13_S523A,NSP6_T77A,NSP3_V747A,NSP12_…	2021-11-25		Europe / Denmark
EPI_ISL_4626422	2021-09-24	Europe	Denmark	Sjaelland	Human	GK	AY.124	VOC Delta GK (B.1.617.2+AY.*) first detected in India	(N_G215C,Spike_T95I,N_D63G,N_R203M,NSP12_G671S,NS8_E59D,NS3_S26L,Spike_P681R,NS3_A110S,Spike_R158del,NSP3_P1228L,NS7a_V82A,NSP12_N705I,NSP3_A488S,Spike_F157del,NSP4_T492I,NSP14_A394V,Spike_T19R,NS7a_T120I,N_D377Y,M_I82T,Spike_D950N,NS7b_T40I,NSP13_P77L,Spike_E156G,NSP3_P1469S,Spike_T478K,NSP3_T864I,Spike_D1139Y,NSP6_T77A,NSP12_P323L,NSP5_K90R,NSP16_P215T,Spike_D614G,NSP4_V167L,Spike_L452R)	2021-09-30		Europe / Denmark
EPI_ISL_3949549	2021-08-24	Europe	Denmark	Hovedstaden	Human	GK	AY.124	VOC Delta GK (B.1.617.2+AY.*) first detected in India	(N_G215C,Spike_T95I,N_D63G,N_R203M,NSP12_G671S,Spike_G142D,NS3_V55F,NS3_S26L,Spike_P681R,NS3_A110S,Spike_R158del,NSP3_P1228L,NSP13_P172S,NSP2_S263F,NS7a_V82A,NSP3_A488S,Spike_F157del,NSP4_T492I,NSP14_A394V,Spike_T19R,NS7a_T120I,N_D377Y,M_I82T,Spike_D950N,NS7b_T40I,NSP13_P77L,Spike_E156G,NSP3_P1469S,Spike_T478K,NSP6_T77A,NSP12_P323L,NSP5_K90R,NSP16_P215T,Spike_D614G,NSP4_V167L,Spike_L452R)	2021-09-06		Europe / Denmark
EPI_ISL_5325469	2021-10-06	Europe	Denmark	Nordjylland	Human	GK	AY.124	VOC Delta GK (B.1.617.2+AY.*) first detected in India	(N_G215C,Spike_T95I,NS3_A23S,N_D63G,N_R203M,NSP12_G671S,Spike_G142D,NS3_S26L,Spike_P681R,Spike_R158del,NSP3_P1228L,NSP2_S263F,NS7a_V82A,NSP3_A488S,Spike_F157del,NSP4_T492I,NSP14_A394V,Spike_T19R,NS7a_T120I,N_D377Y,M_I82T,Spike_D950N,NS7b_T40I,NSP13_P77L,NSP4_A298V,Spike_E156G,NSP3_P1469S,Spike_T478K,Spike_A879V,NS7a_P45L,NSP6_T77A,NSP12_P323L,NSP5_K90R,NSP16_P215T,Spike_D614G,NSP4_V167L,Spike_L45…	2021-10-19		Europe / Denmark
EPI_ISL_7193407	2021-11-27	Europe	Denmark	Hovedstaden	Human	GK	AY.124	VOC Delta GK (B.1.617.2+AY.*) first detected in India	(Spike_I1114V,NS3_A59T,N_G215C,Spike_T95I,N_D63G,N_R203M,NSP12_G671S,NSP12_H613Y,NS3_S26L,NSP4_L206I,Spike_P681R,Spike_R158del,NSP3_P1228L,NSP2_S263F,NS7a_V82A,NSP3_A488S,Spike_F157del,NSP4_T492I,NSP14_A394V,Spike_T19R,NS7a_T120I,N_D377Y,NSP13_H164Y,M_I82T,Spike_D950N,NS7b_T40I,NSP13_P77L,Spike_E156G,Spike_H69Y,NSP3_P1469S,Spike_T478K,NSP13_S523A,NSP6_T77A,NSP3_V747A,NSP12_P323L,N_A273S,Spike_D61…	2021-12-06		Europe / Denmark
EPI_ISL_5462920	2021-10-17	Europe	Denmark	Midtjylland	Human	GK	AY.124	VOC Delta GK (B.1.617.2+AY.*) first detected in India	(N_G215C,Spike_T95I,N_D63G,N_R203M,NSP12_G671S,Spike_G142D,NS8_V33F,NS3_S26L,Spike_P681R,Spike_R158del,NSP3_P1228L,NSP2_F437L,NSP2_S263F,NS7a_V82A,NSP3_A488S,Spike_F157del,NSP4_T492I,NSP14_A394V,Spike_T19R,NS7a_T120I,N_D377Y,M_I82T,Spike_D950N,NS7b_T40I,NSP13_P77L,NS6_E59stop,Spike_E156G,NSP3_P1469S,Spike_T478K,NSP6_T77A,NSP9_T35del,NSP12_P323L,NSP5_K90R,NSP16_P215T,Spike_D614G,NSP4_V167L,Spike_L…	2021-10-25		Europe / Denmark
EPI_ISL_4257945	2021-09-02	Europe	Denmark	Hovedstaden	Human	GK	AY.124	VOC Delta GK (B.1.617.2+AY.*) first detected in India	(N_G215C,Spike_T95I,N_D63G,N_R203M,NSP12_G671S,NSP8_Q168R,Spike_G142D,NS3_S26L,Spike_P681R,Spike_R158del,NSP3_P1228L,NSP2_S263F,NS7a_V82A,NSP3_A488S,Spike_F157del,NSP4_T492I,NSP14_A394V,Spike_T19R,NS7a_T120I,N_D377Y,M_I82T,Spike_D950N,NS7b_T40I,NSP13_P77L,Spike_E156G,NSP3_P1469S,Spike_T478K,NSP6_T77A,NSP12_P323L,NSP5_K90R,NSP16_P215T,Spike_D614G,NSP4_V167L,Spike_L452R)	2021-09-17		Europe / Denmark
EPI_ISL_5917631	2021-10-28	Europe	Denmark	Sjaelland	Human	GK	AY.124	VOC Delta GK (B.1.617.2+AY.*) first detected in India	(Spike_I1114V,NS3_A59T,N_G215C,Spike_T95I,N_D63G,N_R203M,NSP12_G671S,NSP12_H613Y,Spike_G142D,NS3_S26L,NSP4_L206I,Spike_P681R,Spike_R158del,NSP3_P1228L,NSP2_S263F,NS7a_V82A,NSP3_A488S,Spike_F157del,NSP4_T492I,NSP14_A394V,Spike_T19R,NS7a_T120I,N_D377Y,NSP13_H164Y,M_I82T,Spike_D950N,NS7b_T40I,NSP13_P77L,Spike_E156G,Spike_H69Y,NSP3_P1469S,Spike_T478K,NSP13_S523A,NSP6_T77A,NSP3_V747A,NSP12_P323L,N_A27…	2021-11-04		Europe / Denmark
EPI_ISL_6320804	2021-11-07	Europe	Denmark	Sjaelland	Human	GK	AY.124	VOC Delta GK (B.1.617.2+AY.*) first detected in India	(Spike_I1114V,NS3_A59T,N_G215C,Spike_T95I,N_D63G,N_R203M,NSP12_G671S,NSP12_H613Y,Spike_G142D,NS3_S26L,NSP4_L206I,Spike_P681R,Spike_R158del,NSP3_P1228L,NSP2_S263F,NS7a_V82A,NSP3_A488S,Spike_F157del,NSP4_T492I,NSP14_A394V,Spike_T19R,NS7a_T120I,N_D377Y,NSP13_H164Y,M_I82T,Spike_D950N,NS7b_T40I,NSP13_P77L,Spike_E156G,Spike_H69Y,NSP3_P1469S,Spike_T478K,NSP13_S523A,NSP6_T77A,NSP3_V747A,NSP12_P323L,N_A27…	2021-11-16		Europe / Denmark
EPI_ISL_6733838	2021-11-09	Europe	Denmark	Hovedstaden	Human	GK	AY.124	VOC Delta GK (B.1.617.2+AY.*) first detected in India	(N_G215C,Spike_T95I,N_D63G,N_R203M,NSP12_G671S,Spike_G142D,NS8_E59D,NS3_S26L,Spike_P681R,NS3_A110S,Spike_R158del,NSP3_P1228L,NSP2_S263F,NS7a_V82A,NSP12_N705I,NSP3_A488S,Spike_F157del,NSP4_T492I,NSP14_A394V,Spike_T19R,NS7a_T120I,N_D377Y,M_I82T,Spike_D950N,NS7b_T40I,NSP13_P77L,NSP14_M72I,Spike_E156G,NSP3_P1469S,Spike_T478K,NSP3_T864I,Spike_D1139Y,NSP6_T77A,NSP12_P323L,NSP5_K90R,NSP16_P215T,Spike_D6…	2021-11-25		Europe / Denmark
EPI_ISL_6722746	2021-11-03	Europe	Denmark	Hovedstaden	Human	GK	AY.124.1	VOC Delta GK (B.1.617.2+AY.*) first detected in India	(N_G215C,Spike_T95I,N_D63G,N_R203M,NSP12_G671S,NSP13_R392C,N_A119S,Spike_G142D,NS3_S26L,Spike_P681R,NS3_A110S,Spike_R158del,NSP3_P1228L,NSP2_S263F,NSP2_G548C,NS3_G18V,NS7a_V82A,NSP3_A488S,Spike_F157del,NSP4_T492I,NSP14_A394V,Spike_T19R,NS7a_T120I,Spike_L18F,N_D377Y,M_I82T,Spike_D950N,NS7b_T40I,NSP13_P77L,Spike_E156G,NSP3_P1469S,Spike_T478K,NSP6_T77A,NSP3_S660Y,NSP12_P323L,NSP5_K90R,NSP16_P215T,Sp…	2021-11-25		Europe / Denmark
EPI_ISL_5057610	2021-10-05	Europe	Denmark	Hovedstaden	Human	GK	AY.124.1	VOC Delta GK (B.1.617.2+AY.*) first detected in India	(N_G215C,Spike_T95I,N_D63G,N_R203M,NSP12_G671S,N_A119S,Spike_G142D,NS3_S26L,Spike_P681R,NS3_A110S,Spike_R158del,NSP3_P1228L,NS3_G18V,NS7a_V82A,NSP3_A488S,Spike_F157del,NSP4_T492I,NSP14_A394V,Spike_T19R,NS7a_T120I,NSP1_L149F,N_D377Y,M_I82T,Spike_D950N,NS7b_T40I,NSP13_P77L,Spike_E156G,NSP2_P568L,NSP3_P1469S,Spike_T478K,NSP6_T77A,NSP12_P323L,NSP5_K90R,NSP16_P215T,Spike_D614G,NSP4_V167L,Spike_L452R,N…	2021-10-12		Europe / Denmark
EPI_ISL_6503435	2021-11-07	Europe	Denmark	Hovedstaden	Human	GK	AY.124.1	VOC Delta GK (B.1.617.2+AY.*) first detected in India	(N_G215C,Spike_T95I,N_D63G,N_R203M,NSP12_G671S,NSP16_P134S,N_A119S,Spike_G142D,NS3_S26L,Spike_P681R,NS3_A110S,Spike_R158del,NSP3_P1228L,NSP2_S263F,NS3_G18V,NS7a_V82A,NSP3_A488S,Spike_F157del,NSP4_T492I,NSP14_A394V,Spike_T19R,NS7a_T120I,NSP1_L149F,N_D377Y,M_I82T,Spike_D950N,NS7b_T40I,NSP13_P77L,Spike_E156G,NSP2_P568L,NSP3_P1469S,Spike_T478K,NSP6_T77A,NSP12_P323L,NSP5_K90R,NSP16_P215T,Spike_D614G,N…	2021-11-19		Europe / Denmark
EPI_ISL_8053484	2021-12-16	Europe	Denmark	Midtjylland	Human	GK	AY.124.1	VOC Delta GK (B.1.617.2+AY.*) first detected in India	(N_G215C,Spike_T95I,N_D63G,E_L51F,N_R203M,NSP12_G671S,NSP13_R392C,N_A119S,M_L67F,Spike_G142D,NS3_S26L,NSP15_S147I,Spike_P681R,NS3_A110S,Spike_R158del,NSP3_P1228L,M_A104V,NS3_G18V,NS7a_V82A,NSP3_A488S,Spike_F157del,NSP4_T492I,NSP14_A394V,Spike_T19R,NS7a_T120I,N_D377Y,M_I82T,NSP1_R24C,Spike_D950N,NS7b_T40I,NSP13_P77L,Spike_E156G,NSP3_P1469S,Spike_T478K,NSP6_T77A,NSP3_S660Y,NSP12_P323L,NSP5_K90R,NSP…	2021-12-24		Europe / Denmark
EPI_ISL_6504535	2021-11-07	Europe	Denmark	Hovedstaden	Human	GK	AY.124.1	VOC Delta GK (B.1.617.2+AY.*) first detected in India	(N_G215C,Spike_T95I,N_D63G,N_R203M,NSP12_G671S,NSP16_P134S,N_A119S,Spike_G142D,NS3_S26L,Spike_P681R,NS3_A110S,Spike_R158del,NSP3_P1228L,NSP2_S263F,NS3_G18V,NS7a_V82A,NSP3_A488S,Spike_F157del,NSP4_T492I,NSP14_A394V,Spike_T19R,NS7a_T120I,NSP1_L149F,N_D377Y,M_I82T,Spike_D950N,NS7b_T40I,NSP13_P77L,Spike_E156G,NSP2_P568L,NSP3_P1469S,Spike_T478K,NSP6_T77A,NSP12_P323L,NSP5_K90R,NSP16_P215T,Spike_D614G,N…	2021-11-19		Europe / Denmark
EPI_ISL_6100852	2021-11-02	Europe	Denmark	Hovedstaden	Human	GK	AY.124.1	VOC Delta GK (B.1.617.2+AY.*) first detected in India	(N_G215C,Spike_T95I,N_D63G,N_R203M,NSP12_G671S,NSP16_P134S,N_A119S,Spike_G142D,NS3_S26L,Spike_P681R,NS3_A110S,Spike_R158del,NSP3_P1228L,NS3_G18V,NS7a_V82A,NSP3_A488S,Spike_F157del,NSP4_T492I,NSP14_A394V,Spike_T19R,NS7a_T120I,NSP1_L149F,N_D377Y,M_I82T,Spike_D950N,NS7b_T40I,NSP13_P77L,Spike_E156G,NSP2_P568L,NSP3_P1469S,Spike_T478K,NSP6_T77A,NSP12_P323L,NSP5_K90R,NSP16_P215T,Spike_D614G,NSP4_V167L,S…	2021-11-09		Europe / Denmark
EPI_ISL_6015036	2021-10-30	Europe	Denmark	Hovedstaden	Human	GK	AY.124.1	VOC Delta GK (B.1.617.2+AY.*) first detected in India	(N_G215C,Spike_T95I,N_D63G,N_R203M,NSP12_G671S,NSP16_P134S,N_A119S,Spike_G142D,NS3_S26L,Spike_P681R,NS3_A110S,Spike_R158del,NSP3_P1228L,NS3_G18V,NS7a_V82A,NSP3_A488S,Spike_F157del,NSP4_T492I,NSP14_A394V,Spike_T19R,NS7a_T120I,NSP1_L149F,N_D377Y,M_I82T,Spike_D950N,NS7b_T40I,NSP13_P77L,Spike_E156G,NSP2_P568L,NSP3_P1469S,Spike_T478K,NSP6_T77A,NSP12_P323L,NSP5_K90R,NSP16_P215T,Spike_D614G,NSP4_V167L,S…	2021-11-08		Europe / Denmark
EPI_ISL_4977900	2021-10-04	Europe	Denmark	Hovedstaden	Human	GK	AY.124.1	VOC Delta GK (B.1.617.2+AY.*) first detected in India	(N_G215C,Spike_T95I,N_D63G,N_R203M,NSP12_G671S,N_A119S,Spike_G142D,NS3_S26L,Spike_P681R,NS3_A110S,Spike_R158del,NSP3_P1228L,NSP2_S263F,NS3_G18V,NS7a_V82A,NSP3_A488S,Spike_F157del,NSP4_T492I,NSP14_A394V,Spike_T19R,NS7a_T120I,NSP1_L149F,N_D377Y,M_I82T,Spike_D950N,NS7b_T40I,NSP13_P77L,Spike_E156G,NSP2_P568L,NSP3_P1469S,Spike_T478K,NSP6_T77A,NSP12_P323L,NSP5_K90R,NSP16_P215T,Spike_D614G,NSP4_V167L,Sp…	2021-10-08		Europe / Denmark
EPI_ISL_8054202	2021-12-17	Europe	Denmark	Midtjylland	Human	GK	AY.124.1	VOC Delta GK (B.1.617.2+AY.*) first detected in India	(N_G215C,Spike_T95I,N_D63G,E_L51F,N_R203M,NSP12_G671S,NSP13_R392C,N_A119S,M_L67F,Spike_G142D,NS3_S26L,NSP15_S147I,Spike_P681R,NS3_A110S,Spike_R158del,NSP3_P1228L,M_A104V,NS3_G18V,NS7a_V82A,NSP3_A488S,Spike_F157del,NSP4_T492I,NSP14_A394V,Spike_T19R,NS7a_T120I,M_S136N,N_D377Y,M_I82T,NSP1_R24C,Spike_D950N,NS7b_T40I,NSP13_P77L,Spike_E156G,NSP3_P1469S,Spike_T478K,NSP6_T77A,NSP3_S660Y,NSP12_P323L,NSP5_…	2021-12-24		Europe / Denmark
EPI_ISL_5404166	2021-10-13	Europe	Denmark	Hovedstaden	Human	GK	AY.124.1	VOC Delta GK (B.1.617.2+AY.*) first detected in India	(N_G215C,Spike_T95I,N_D63G,N_R203M,NSP12_G671S,N_A119S,Spike_G142D,NS3_S26L,Spike_P681R,NS3_A110S,Spike_R158del,NSP3_P1228L,NS3_G18V,NS7a_V82A,NSP3_A488S,Spike_F157del,NSP4_T492I,NSP14_A394V,Spike_T19R,NS7a_T120I,NSP1_L149F,N_D377Y,M_I82T,Spike_D950N,NS7b_T40I,NSP13_P77L,Spike_E156G,NSP2_P568L,NSP3_P1469S,Spike_T478K,NSP6_T77A,NSP12_P323L,NSP5_K90R,NSP16_P215T,Spike_D614G,NSP4_V167L,Spike_L452R,N…	2021-10-21		Europe / Denmark
EPI_ISL_4007116	2021-08-23	Europe	Denmark	Nordjylland	Human	GK	AY.124.1.1	VOC Delta GK (B.1.617.2+AY.*) first detected in India	(N_G215C,Spike_T95I,N_D63G,N_R203M,NSP12_G671S,N_A119S,NS3_S26L,Spike_P681R,NS3_A110S,Spike_R158del,NSP3_P1228L,NS3_G18V,NS7a_V82A,NSP3_A488S,Spike_F157del,NSP4_T492I,NSP14_A394V,Spike_T19R,NS7a_T120I,N_D377Y,M_I82T,Spike_D950N,NS7b_T40I,NSP13_P77L,Spike_E156G,NS3_R68I,NSP3_P1469S,Spike_T478K,NSP6_T77A,NSP12_P323L,NSP5_K90R,NSP16_P215T,Spike_D614G,NSP4_V167L,Spike_L452R)	2021-09-08		Europe / Denmark
EPI_ISL_5884161	2021-10-27	Europe	Denmark	Hovedstaden	Human	GK	AY.124.1.1	VOC Delta GK (B.1.617.2+AY.*) first detected in India	(Spike_I1114V,NS3_A59T,N_G215C,Spike_T95I,N_D63G,N_R203M,NSP12_G671S,NSP12_H613Y,Spike_G142D,NS3_S26L,NSP4_L206I,Spike_P681R,Spike_R158del,NSP3_P1228L,NSP2_S263F,NSP3_A488S,Spike_F157del,NSP4_T492I,NSP14_A394V,Spike_T19R,NS7a_T120I,N_D377Y,NSP13_H164Y,M_I82T,Spike_D950N,NS7b_T40I,NSP13_P77L,Spike_E156G,Spike_H69Y,NSP3_P1469S,Spike_T478K,NSP13_S523A,NSP6_T77A,NSP3_V747A,NSP12_P323L,N_A273S,Spike_D…	2021-11-03		Europe / Denmark
EPI_ISL_3633908	2021-08-17	Europe	Denmark	Hovedstaden	Human	GK	AY.124.1.1	VOC Delta GK (B.1.617.2+AY.*) first detected in India	(N_G215C,Spike_T95I,N_D63G,N_R203M,NSP12_G671S,N_A119S,NS3_S26L,Spike_P681R,NS3_A110S,Spike_R158del,NSP3_P1228L,NS3_G18V,NS7a_V82A,NSP3_A488S,Spike_F157del,NSP4_T492I,NSP14_A394V,Spike_T19R,NS7a_T120I,N_D377Y,M_I82T,Spike_D950N,NS7b_T40I,NSP13_P77L,Spike_E156G,NS3_R68I,NSP3_P1469S,Spike_T478K,NSP6_T77A,NSP12_P323L,NSP5_K90R,NSP16_P215T,Spike_D614G,NSP4_V167L,Spike_L452R)	2021-08-24		Europe / Denmark
EPI_ISL_3530026	2021-08-16	Europe	Denmark	Hovedstaden	Human	GK	AY.124.1.1	VOC Delta GK (B.1.617.2+AY.*) first detected in India	(N_G215C,Spike_T95I,N_D63G,N_R203M,NSP12_G671S,N_A119S,NS3_S26L,Spike_P681R,NS3_A110S,Spike_R158del,NSP3_P1228L,NS3_G18V,NS7a_V82A,NSP3_A488S,Spike_F157del,NSP4_T492I,NSP14_A394V,Spike_T19R,NS7a_T120I,N_D377Y,M_I82T,Spike_D950N,NS7b_T40I,NSP13_P77L,Spike_E156G,NS3_R68I,NSP3_P1469S,Spike_T478K,NSP6_T77A,NSP12_P323L,NSP5_K90R,NSP16_P215T,Spike_D614G,NSP4_V167L,Spike_L452R)	2021-08-20		Europe / Denmark
EPI_ISL_3631965	2021-08-17	Europe	Denmark	Hovedstaden	Human	GK	AY.124.1.1	VOC Delta GK (B.1.617.2+AY.*) first detected in India	(N_G215C,Spike_T95I,N_D63G,N_R203M,NSP12_G671S,N_A119S,NS3_S26L,Spike_P681R,NS3_A110S,Spike_R158del,NSP3_P1228L,NS3_G18V,NS7a_V82A,NSP3_A488S,Spike_F157del,NSP4_T492I,NSP14_A394V,Spike_T19R,NS7a_T120I,N_D377Y,M_I82T,Spike_D950N,NS7b_T40I,NSP13_P77L,Spike_E156G,NS3_R68I,NSP3_P1469S,Spike_T478K,NSP6_T77A,NSP12_P323L,NSP5_K90R,NSP16_P215T,Spike_D614G,NSP4_V167L,Spike_L452R)	2021-08-24		Europe / Denmark
EPI_ISL_3632405	2021-08-18	Europe	Denmark	Hovedstaden	Human	GK	AY.124.1.1	VOC Delta GK (B.1.617.2+AY.*) first detected in India	(N_G215C,Spike_T95I,N_D63G,N_R203M,NSP12_G671S,N_A119S,Spike_G142D,NS3_S26L,Spike_P681R,NS3_A110S,Spike_R158del,NSP3_P1228L,NSP2_S263F,NS3_G18V,NS7a_V82A,NSP3_A488S,Spike_F157del,NSP4_T492I,NSP14_A394V,Spike_T19R,NS7a_T120I,N_D377Y,M_I82T,Spike_D950N,NS7b_T40I,NSP13_P77L,Spike_E156G,NS3_R68I,NSP3_P1469S,Spike_T478K,NSP6_T77A,NSP12_P323L,NSP5_K90R,NSP16_P215T,Spike_D614G,NSP4_V167L,Spike_L452R)	2021-08-24		Europe / Denmark
EPI_ISL_3665035	2021-08-19	Europe	Denmark	Hovedstaden	Human	GK	AY.124.1.1	VOC Delta GK (B.1.617.2+AY.*) first detected in India	(N_G215C,Spike_T95I,N_D63G,N_R203M,NSP12_G671S,N_A119S,NS3_S26L,Spike_P681R,NS3_A110S,Spike_R158del,NSP3_P1228L,NS3_G18V,NS7a_V82A,NSP3_A488S,Spike_F157del,NSP4_T492I,NSP14_A394V,Spike_T19R,NS7a_T120I,N_D377Y,M_I82T,Spike_D950N,NS7b_T40I,NSP13_P77L,Spike_E156G,NS3_R68I,NSP3_P1469S,Spike_T478K,NSP6_T77A,NSP12_P323L,NSP5_K90R,NSP16_P215T,Spike_D614G,NSP4_V167L,Spike_L452R)	2021-08-25		Europe / Denmark
EPI_ISL_3839551	2021-08-27	Europe	Denmark	Hovedstaden	Human	GK	AY.124.1.1	VOC Delta GK (B.1.617.2+AY.*) first detected in India	(N_G215C,Spike_T95I,N_D63G,N_R203M,NSP12_G671S,N_A119S,NS3_S26L,Spike_P681R,NS3_A110S,Spike_R158del,NSP3_P1228L,NS3_G18V,NS7a_V82A,NSP3_A488S,Spike_F157del,NSP4_T492I,NSP14_A394V,Spike_T19R,NS7a_T120I,N_D377Y,M_I82T,Spike_D950N,NS7b_T40I,NSP13_P77L,Spike_E156G,NS3_R68I,NSP3_P1469S,Spike_T478K,NSP6_T77A,NSP12_P323L,NSP5_K90R,NSP16_P215T,Spike_D614G,NSP4_V167L,Spike_L452R)	2021-09-01		Europe / Denmark
EPI_ISL_3041149	2021-07-15	Europe	Denmark	Nordjylland	Human	GK	AY.125	VOC Delta GK (B.1.617.2+AY.*) first detected in India	(N_G215C,Spike_T95I,N_D63G,N_R203M,NSP12_G671S,NS3_S26L,Spike_P681R,Spike_R158del,NSP3_P1228L,NS7a_V82A,NSP3_A488S,Spike_F157del,NSP4_T492I,NSP14_A394V,Spike_T19R,NS7a_T120I,N_D377Y,M_I82T,NSP14_R289H,NS3_D27Y,Spike_D950N,NS7b_T40I,NSP13_P77L,Spike_E156G,NSP3_P1469S,NSP12_Q822H,Spike_T478K,NSP6_T77A,NSP12_P323L,Spike_D614G,NSP4_V167L,Spike_L452R)	2021-07-22		Europe / Denmark
EPI_ISL_3664918	2021-08-19	Europe	Denmark	Syddanmark	Human	GK	AY.125	VOC Delta GK (B.1.617.2+AY.*) first detected in India	(N_G215C,Spike_T95I,N_D63G,N_R203M,NSP12_G671S,NS3_S26L,Spike_P681R,Spike_R158del,NSP3_P1228L,NS7a_V82A,NSP3_A488S,Spike_F157del,NSP4_T492I,NSP14_A394V,Spike_T19R,NS7a_T120I,N_D377Y,M_I82T,NSP14_R289H,NS3_D27Y,Spike_D950N,NS7b_T40I,NSP13_P77L,Spike_E156G,NSP3_P1469S,NSP12_Q822H,Spike_T478K,NSP6_T77A,NSP2_G481S,NSP12_P323L,Spike_D614G,NSP4_V167L,Spike_L452R)	2021-08-25		Europe / Denmark
EPI_ISL_3631923	2021-08-10	Europe	Denmark	Midtjylland	Human	GK	AY.125	VOC Delta GK (B.1.617.2+AY.*) first detected in India	(N_G215C,Spike_T95I,N_D63G,N_R203M,NSP12_G671S,Spike_G142D,NS3_S26L,NSP3_M102I,Spike_P681R,Spike_R158del,NSP3_P1228L,NS7a_V82A,NSP3_A488S,Spike_F157del,NSP4_T492I,NSP14_A394V,Spike_T19R,NS7a_T120I,N_D377Y,M_I82T,NSP14_R289H,NS3_D27Y,Spike_D950N,NS7b_T40I,NSP13_P77L,Spike_E156G,NSP3_P1469S,NSP12_Q822H,Spike_T478K,NSP6_T77A,NSP12_P323L,Spike_D614G,NSP4_V167L,Spike_L452R)	2021-08-24		Europe / Denmark
EPI_ISL_7271821	2021-11-21	Europe	Denmark	Hovedstaden	Human	GK	AY.125	VOC Delta GK (B.1.617.2+AY.*) first detected in India	(N_G215C,Spike_T95I,N_D63G,N_R203M,NSP12_G671S,Spike_E484K,Spike_G142D,NSP1_M85V,NS3_S26L,NS7a_P84S,Spike_P681R,NSP1_H83del,Spike_R158del,NSP3_P1228L,Spike_D178N,NS7a_V82A,NSP1_G82del,NSP3_A488S,Spike_F157del,NSP4_T492I,NSP14_A394V,Spike_T19R,NS7a_T120I,N_D377Y,M_I82T,NSP14_R289H,NS3_D27Y,Spike_D950N,NS7b_T40I,NS8_E64D,NSP13_P77L,Spike_E156G,NSP1_V84del,NSP3_P1469S,NSP12_Q822H,Spike_T478K,NSP6_T7…	2021-12-07		Europe / Denmark
EPI_ISL_2972729	2021-07-11	Europe	Denmark	Hovedstaden	Human	GK	AY.125	VOC Delta GK (B.1.617.2+AY.*) first detected in India	(N_G215C,Spike_T95I,N_D63G,N_R203M,NSP12_G671S,NS3_S26L,Spike_P681R,Spike_R158del,NSP3_P1228L,NS7a_V82A,NSP3_A488S,Spike_F157del,NSP4_T492I,NSP14_A394V,Spike_T19R,NS7a_T120I,N_D377Y,M_I82T,NSP14_R289H,NS3_D27Y,Spike_D950N,NS7b_T40I,NSP13_P77L,NSP1_V38F,Spike_E156G,NSP3_P1469S,NSP12_Q822H,Spike_T478K,NSP6_T77A,NSP12_P323L,Spike_D614G,NSP4_V167L,Spike_L452R)	2021-07-16		Europe / Denmark
EPI_ISL_3029682	2021-07-16	Europe	Denmark	Hovedstaden	Human	GK	AY.125	VOC Delta GK (B.1.617.2+AY.*) first detected in India	(N_G215C,Spike_T95I,N_D63G,N_R203M,NSP12_G671S,NS3_S26L,Spike_P681R,Spike_R158del,NSP3_P1228L,NS7a_V82A,NSP3_A488S,Spike_F157del,NSP4_T492I,NSP14_A394V,Spike_T19R,NS7a_T120I,N_D377Y,M_I82T,NSP14_R289H,NS3_D27Y,Spike_D950N,NS7b_T40I,NSP13_P77L,Spike_E156G,NSP3_P1469S,NSP12_Q822H,NS8_G8V,Spike_T478K,NSP6_T77A,NSP12_P323L,Spike_D614G,NSP4_V167L,Spike_L452R)	2021-07-21		Europe / Denmark
EPI_ISL_4050455	2021-09-04	Europe	Denmark	Syddanmark	Human	GK	AY.125	VOC Delta GK (B.1.617.2+AY.*) first detected in India	(N_G215C,N_D63G,N_R203M,NSP12_G671S,NS3_S26L,Spike_P681R,Spike_R158del,NSP3_P1228L,NS7a_V82A,NSP3_A488S,Spike_F157del,NSP4_T492I,NSP14_A394V,Spike_T19R,NS7a_T120I,N_D377Y,M_I82T,NSP14_R289H,NS3_D27Y,Spike_D950N,NS7b_T40I,NSP13_P77L,Spike_E156G,NSP12_Q822H,Spike_T478K,NSP6_T77A,NSP12_P323L,Spike_D614G,Spike_L452R,NSP4_V167L)	2021-09-09		Europe / Denmark
EPI_ISL_5803196	2021-10-23	Europe	Denmark	Midtjylland	Human	GK	AY.125	VOC Delta GK (B.1.617.2+AY.*) first detected in India	(N_G215C,Spike_T95I,N_D63G,N_R203M,NSP12_G671S,Spike_G142D,NS3_S26L,Spike_P681R,Spike_R158del,NSP3_P1228L,NSP10_P136S,NS7a_V82A,NSP3_A488S,Spike_F157del,NSP4_T492I,NSP14_A394V,Spike_T19R,NS7a_T120I,N_D377Y,M_I82T,NSP14_R289H,NS3_D27Y,Spike_D950N,NS7b_T40I,NSP13_P77L,Spike_E156G,NSP3_H795Y,NSP3_P1469S,NSP12_Q822H,Spike_T478K,NSP6_T77A,NSP12_P323L,Spike_D614G,NSP4_V167L,Spike_L452R)	2021-11-01		Europe / Denmark
EPI_ISL_6703668	2021-11-11	Europe	Denmark	Hovedstaden	Human	GK	AY.125	VOC Delta GK (B.1.617.2+AY.*) first detected in India	(N_G215C,N_K373N,Spike_T95I,N_D63G,N_R203M,NSP12_G671S,NSP3_A1179V,Spike_G142D,NS3_S26L,Spike_P681R,Spike_R158del,NSP3_P1228L,NS7a_V82A,NSP3_A488S,Spike_F157del,NSP4_T492I,NSP14_A394V,Spike_T19R,NS7a_T120I,N_D377Y,M_I82T,NSP14_R289H,NS3_D27Y,Spike_D950N,NS7b_T40I,NSP13_P77L,Spike_E156G,NSP3_P1469S,NSP12_Q822H,Spike_T478K,NSP6_T77A,NSP12_P323L,NSP14_Y154H,Spike_D614G,NSP4_V167L,Spike_L452R,N_T391I)	2021-11-25		Europe / Denmark
EPI_ISL_3228453	2021-07-30	Europe	Denmark	Hovedstaden	Human	GK	AY.125	VOC Delta GK (B.1.617.2+AY.*) first detected in India	(N_G215C,Spike_T95I,N_D63G,N_R203M,NSP12_G671S,NS3_S26L,Spike_P681R,Spike_R158del,NSP3_P1228L,NS7a_V82A,NSP3_A488S,Spike_F157del,NSP4_T492I,NSP14_A394V,Spike_T19R,NS7a_T120I,N_D377Y,M_I82T,NSP14_R289H,NS3_D27Y,Spike_D950N,NS7b_T40I,NSP13_P77L,Spike_E156G,NSP3_P1469S,NSP12_Q822H,Spike_T478K,NSP6_T77A,NSP12_P323L,Spike_D614G,NSP4_V167L,Spike_L452R)	2021-08-04		Europe / Denmark
EPI_ISL_6849570	2021-11-16	Europe	Denmark	Hovedstaden	Human	GK	AY.126	VOC Delta GK (B.1.617.2+AY.*) first detected in India	(N_G215C,N_D63G,N_R203M,NSP12_G671S,NSP4_A65S,Spike_G142D,NSP2_V381F,NS3_S26L,NSP15_L162F,Spike_E1150D,Spike_P681R,Spike_R158del,NSP3_P1228L,NS7a_V82A,NSP3_A488S,Spike_F157del,NSP4_T492I,NSP14_A394V,Spike_T19R,NS7a_T120I,N_D377Y,M_I82T,Spike_D950N,NS7b_T40I,NSP12_M601I,NSP13_P77L,Spike_E156G,NSP3_P1469S,Spike_T478K,NSP6_T77A,NS3_G172V,NSP12_P323L,Spike_D614G,NSP4_V167L,Spike_L452R,NSP16_K160R,Spi…	2021-11-29		Europe / Denmark
EPI_ISL_5327141	2021-09-20	Europe	Denmark	Midtjylland	Human	GK	AY.126	VOC Delta GK (B.1.617.2+AY.*) first detected in India	(NSP1_E87Q,N_G215C,Spike_T95I,N_D63G,NSP1_M85del,N_R203M,NSP12_G671S,NSP16_D179Y,Spike_G142D,Spike_I850L,NS3_S26L,NS3_K16T,Spike_P681R,NSP1_H83del,Spike_R158del,NSP3_P1228L,NS7a_V82A,NSP3_A488S,Spike_F157del,NSP4_T492I,NSP14_A394V,Spike_T19R,N_D377Y,M_I82T,Spike_D950N,NS7b_T40I,NSP13_P77L,NSP1_V86del,Spike_E156G,NSP1_V84del,NSP3_P1469S,Spike_T478K,NSP6_T77A,NSP12_P323L,Spike_D614G,NSP4_V167L,Spik…	2021-10-19		Europe / Denmark
EPI_ISL_3449579	2021-08-09	Europe	Denmark	Midtjylland	Human	GK	AY.126	VOC Delta GK (B.1.617.2+AY.*) first detected in India	(N_G215C,Spike_T95I,N_D63G,N_R203M,NSP12_G671S,NSP16_D179Y,Spike_G142D,Spike_I850L,NS3_S26L,NS3_K16T,Spike_P681R,Spike_R158del,NSP3_P1228L,NS7a_V82A,NSP3_A488S,Spike_F157del,NSP4_T492I,NSP14_A394V,Spike_T19R,N_D377Y,M_I82T,Spike_D950N,NS7b_T40I,NSP13_P77L,Spike_E156G,NSP3_P1469S,Spike_T478K,NSP6_T77A,NSP12_P323L,Spike_D614G,NSP4_V167L,Spike_L452R,NSP16_K160R)	2021-08-17		Europe / Denmark
EPI_ISL_6238959	2021-11-04	Europe	Denmark	Hovedstaden	Human	GK	AY.126	VOC Delta GK (B.1.617.2+AY.*) first detected in India	(N_G215C,Spike_T95I,N_D63G,N_R203M,NSP6_N255S,NSP12_G671S,Spike_G142D,Spike_I850L,NS3_S26L,NS3_K16T,NSP12_I171M,Spike_P681R,Spike_R158del,NSP3_P1228L,NSP13_T599I,NS7a_V82A,NSP3_A488S,Spike_F157del,NSP4_T492I,NSP14_A394V,Spike_T19R,NS7a_T120I,N_D377Y,M_I82T,Spike_D950N,NS7b_T40I,NSP13_P77L,Spike_E156G,NSP3_M1556K,NSP3_A1374V,NSP3_P1469S,Spike_T478K,NSP6_T77A,NSP12_P323L,Spike_D614G,NS7a_L49P,NSP4_…	2021-11-12		Europe / Denmark
EPI_ISL_6880235	2021-11-19	Europe	Denmark		Human	GK	AY.126	VOC Delta GK (B.1.617.2+AY.*) first detected in India	(N_G215C,Spike_T95I,N_D63G,N_R203M,NSP12_G671S,Spike_G142D,Spike_I850L,NS3_S26L,NS3_K16T,NSP12_I171M,Spike_P681R,Spike_R158del,NSP3_P1228L,NSP13_T599I,NS7a_V82A,NSP3_A488S,Spike_F157del,NSP4_T492I,NSP14_A394V,Spike_T19R,NS7a_T120I,N_D377Y,M_I82T,Spike_D950N,NS7b_T40I,NSP13_P77L,Spike_E156G,NSP3_M1556K,NSP13_D101G,NSP3_A1374V,NSP3_P1469S,Spike_T478K,NSP6_T77A,NSP12_P323L,Spike_D614G,NS7a_L49P,NSP4…	2021-11-30		Europe / Denmark
EPI_ISL_7689168	2021-12-05	Europe	Denmark	Hovedstaden	Human	GK	AY.126	VOC Delta GK (B.1.617.2+AY.*) first detected in India	(N_G215C,Spike_T95I,N_D63G,N_R203M,NSP12_G671S,NSP3_W1576G,Spike_G142D,Spike_I850L,NS7a_P84R,NS3_S26L,NS3_K16T,NSP12_I171M,Spike_P681R,Spike_R158del,NSP3_P1228L,NSP13_T599I,NS7a_V82A,NSP3_A488S,Spike_F157del,NSP4_T492I,NSP14_A394V,Spike_T19R,NS7a_T120I,NSP3_L1746F,N_D377Y,M_I82T,Spike_D950N,NS7b_T40I,NSP13_P77L,Spike_E156G,NSP3_P1469S,Spike_T478K,NSP6_T77A,NSP12_P323L,Spike_D614G,NS7a_L49P,NSP4_V…	2021-12-15		Europe / Denmark
EPI_ISL_6934478	2021-11-23	Europe	Denmark	Hovedstaden	Human	GK	AY.126	VOC Delta GK (B.1.617.2+AY.*) first detected in India	(Spike_E484Q,N_G215C,Spike_T95I,N_D63G,N_R203M,NSP12_T926I,NSP12_G671S,Spike_G142D,Spike_I850L,NS3_S26L,NS3_K16T,Spike_P681R,Spike_R158del,NSP3_P1228L,NS7a_V82A,NSP3_A488S,Spike_F157del,NSP4_T492I,NSP14_A394V,Spike_T19R,NS7a_T120I,N_D377Y,M_I82T,Spike_D950N,NS7b_T40I,NSP13_P77L,Spike_E156G,NSP3_A1374V,NSP3_P1469S,Spike_T478K,NSP6_T77A,NSP12_P323L,NSP9_T35P,Spike_D614G,NS7a_L49P,NSP4_V167L,Spike_L…	2021-12-01		Europe / Denmark
EPI_ISL_7279819	2021-11-24	Europe	Denmark	Hovedstaden	Human	GK	AY.126	VOC Delta GK (B.1.617.2+AY.*) first detected in India	(N_G215C,Spike_T95I,N_D63G,N_R203M,NSP12_G671S,Spike_G142D,Spike_I850L,NS3_S26L,NS3_K16T,NSP3_S69F,NSP12_I171M,Spike_P681R,Spike_R158del,NSP3_P1228L,NSP13_T599I,NS7a_V82A,NSP3_A488S,Spike_F157del,NSP4_T492I,NSP14_A394V,Spike_T19R,NS7a_T120I,N_D377Y,M_I82T,Spike_D950N,NSP6_K263N,NS7b_T40I,NSP13_P77L,Spike_E156G,NSP3_M1556K,NSP13_D101G,NSP3_A1374V,NSP3_P1469S,Spike_T478K,NSP6_T77A,NSP12_P323L,Spike…	2021-12-07		Europe / Denmark
EPI_ISL_5857839	2021-10-25	Europe	Denmark	Syddanmark	Human	GK	AY.126	VOC Delta GK (B.1.617.2+AY.*) first detected in India	(N_G215C,Spike_T95I,N_D63G,N_R203M,NSP12_G671S,Spike_G142D,Spike_I850L,NS3_S26L,NS3_K16T,NSP12_I171M,Spike_P681R,Spike_R158del,NSP3_P1228L,NSP13_T599I,NS7a_V82A,NSP3_A488S,Spike_F157del,NSP4_T492I,NSP14_A394V,Spike_T19R,NS7a_T120I,N_D377Y,M_I82T,Spike_D950N,NS7b_T40I,NSP13_P77L,Spike_E156G,NSP3_M1556K,NSP3_A1374V,NSP3_P1469S,Spike_T478K,NSP6_T77A,NSP12_P323L,Spike_D614G,NS7a_L49P,NSP4_V167L,Spike…	2021-11-02		Europe / Denmark
EPI_ISL_6850078	2021-11-11	Europe	Denmark	Midtjylland	Human	GK	AY.126	VOC Delta GK (B.1.617.2+AY.*) first detected in India	(N_G215C,NSP14_N266T,Spike_T95I,N_D63G,N_R203M,NS7a_T39I,NSP12_G671S,NS8_Q18stop,Spike_G142D,Spike_I850L,NS3_S26L,NS3_K16T,Spike_P681R,Spike_R158del,NSP3_P1228L,NS7a_V82A,NSP3_A488S,Spike_F157del,NSP4_T492I,NSP14_A394V,Spike_T19R,NS7a_T120I,N_D377Y,M_I82T,Spike_D950N,NS7b_T40I,NSP13_P77L,Spike_E156G,NSP3_P1469S,NSP6_C197S,Spike_T478K,NSP12_E522D,N_N154I,NSP4_L447F,NSP6_T77A,NSP12_P323L,Spike_D614…	2021-11-29		Europe / Denmark
EPI_ISL_7640948	2021-12-04	Europe	Denmark	Midtjylland	Human	GK	AY.127	VOC Delta GK (B.1.617.2+AY.*) first detected in India	(N_G215C,Spike_T95I,N_D63G,N_R203M,NSP12_G671S,Spike_G142D,NS3_S26L,NS3_P240S,NS3_T221K,Spike_P681R,Spike_R158del,NSP3_P1228L,NS7a_V82A,NSP3_A488S,Spike_F157del,NSP4_T492I,Spike_Q677H,NSP14_A394V,Spike_T19R,NS7a_T120I,Spike_L18F,NS8_G8E,N_D377Y,M_I82T,NSP12_T806I,Spike_D950N,NS7b_T40I,NSP13_P77L,Spike_E156G,NSP3_P1469S,Spike_T478K,NSP6_T77A,NSP2_N280D,NSP12_P323L,NS3_G49V,Spike_D614G,NSP4_V167L,S…	2021-12-14		Europe / Denmark
EPI_ISL_7905151	2021-10-15	Europe	Denmark	Hovedstaden	Human	GK	AY.127	VOC Delta GK (B.1.617.2+AY.*) first detected in India	(N_G215C,Spike_T95I,N_D63G,N_R203M,NSP12_G671S,Spike_G142D,NS3_S26L,NS3_T221K,Spike_P681R,Spike_R158del,NSP3_P1228L,Spike_D574N,NS7a_V82A,NSP3_A488S,Spike_F157del,NSP4_T492I,NSP14_A394V,Spike_T19R,NS7a_T120I,N_D377Y,M_I82T,Spike_D950N,NS7b_T40I,N_K370N,NSP13_P77L,NSP14_M72I,NSP12_Q357H,Spike_E156G,NSP3_P1469S,Spike_T478K,NSP6_T77A,NSP3_S1285F,NSP12_D879Y,NSP9_T35I,NSP12_P323L,NS3_G49V,Spike_D614G…	2021-12-21		Europe / Denmark
EPI_ISL_6098833	2021-10-31	Europe	Denmark	Hovedstaden	Human	GK	AY.127	VOC Delta GK (B.1.617.2+AY.*) first detected in India	(N_G215C,Spike_T95I,N_D63G,N_R203M,NSP12_G671S,Spike_G142D,NS3_S26L,NS3_T221K,Spike_P681R,Spike_R158del,NSP3_P1228L,Spike_D574N,NS7a_V82A,NSP3_A488S,Spike_F157del,NSP4_T492I,NSP14_A394V,Spike_T19R,NS7a_T120I,N_D377Y,M_I82T,Spike_D950N,NS7b_T40I,N_K370N,NSP13_P77L,NSP14_M72I,NSP12_Q357H,Spike_E156G,NSP3_P1469S,Spike_T478K,NSP6_T77A,NSP3_S1285F,NSP12_D879Y,NSP9_T35I,NSP12_P323L,NS3_G49V,Spike_D614G…	2021-11-09		Europe / Denmark
EPI_ISL_4551429	2021-09-22	Europe	Denmark	Hovedstaden	Human	GK	AY.127	VOC Delta GK (B.1.617.2+AY.*) first detected in India	(N_G215C,Spike_T95I,N_D63G,N_R203M,NSP12_G671S,NS3_S26L,NS3_T221K,Spike_P681R,Spike_R158del,NSP3_P1228L,NS7a_V82A,NSP3_A488S,Spike_F157del,NSP4_T492I,NSP14_A394V,Spike_T19R,NS7a_T120I,N_D377Y,M_I82T,Spike_D950N,NS7b_T40I,N_K370N,NSP13_P77L,NSP14_M72I,NSP12_Q357H,Spike_E156G,NSP3_P1469S,Spike_A1078S,Spike_T478K,NSP6_T77A,NSP3_S1285F,NSP9_T35I,NSP12_P323L,NS3_G49V,Spike_D614G,NSP4_V167L,Spike_L452R)	2021-09-28		Europe / Denmark
EPI_ISL_5733816	2021-10-22	Europe	Denmark	Sjaelland	Human	GK	AY.127	VOC Delta GK (B.1.617.2+AY.*) first detected in India	(N_G215C,Spike_T95I,N_D63G,N_R203M,NSP12_G671S,Spike_G142D,NSP6_L231F,NS3_S26L,NS3_T221K,Spike_P681R,Spike_R158del,NSP3_P1228L,Spike_D574N,NS7a_V82A,NSP3_A488S,Spike_F157del,NSP4_T492I,NSP14_A394V,Spike_T19R,NS7a_T120I,N_D377Y,M_I82T,Spike_D950N,NS7b_T40I,N_K370N,NSP13_P77L,NSP14_M72I,NSP12_Q357H,Spike_E156G,NSP3_P1469S,Spike_T478K,NSP6_T77A,NSP3_S1285F,NSP12_D879Y,NSP9_T35I,NSP12_P323L,NS3_G49V,…	2021-10-29		Europe / Denmark
EPI_ISL_6184076	2021-11-03	Europe	Denmark	Hovedstaden	Human	GK	AY.127	VOC Delta GK (B.1.617.2+AY.*) first detected in India	(N_G215C,Spike_T95I,N_D63G,N_R203M,NSP12_G671S,Spike_G142D,NS3_S26L,NS3_T221K,Spike_P681R,Spike_R158del,NSP3_P1228L,Spike_D574N,NS7a_V82A,NSP3_A488S,Spike_F157del,NSP4_T492I,NSP14_A394V,Spike_T19R,NS7a_T120I,N_D377Y,M_I82T,Spike_D950N,NS7b_T40I,N_K370N,NSP13_P77L,NSP14_M72I,NSP12_Q357H,Spike_E156G,NSP3_P1469S,Spike_T478K,NSP6_T77A,NSP3_S1285F,NSP12_D879Y,NSP9_T35I,NSP12_P323L,NS3_G49V,Spike_D614G…	2021-11-11		Europe / Denmark
EPI_ISL_6830988	2021-11-20	Europe	Denmark	Nordjylland	Human	GK	AY.127	VOC Delta GK (B.1.617.2+AY.*) first detected in India	(N_G215C,Spike_T95I,N_D63G,N_R203M,NSP12_G671S,Spike_G142D,NS3_S26L,NS3_T221K,Spike_P681R,Spike_R158del,NSP3_P1228L,NS7a_V82A,NSP3_A488S,Spike_F157del,NSP4_T492I,NSP14_A394V,Spike_T19R,NS7a_T120I,NS8_G8E,N_D377Y,M_I82T,Spike_D950N,NS7b_T40I,NSP13_P77L,Spike_E156G,NSP3_P1469S,Spike_T478K,NSP6_T77A,NSP12_P323L,NS3_G49V,NSP3_P389L,Spike_D614G,NSP4_V167L,Spike_L452R)	2021-11-29		Europe / Denmark
EPI_ISL_4977857	2021-10-04	Europe	Denmark	Hovedstaden	Human	GK	AY.127	VOC Delta GK (B.1.617.2+AY.*) first detected in India	(N_G215C,Spike_T95I,N_D63G,N_R203M,NSP12_G671S,NS3_S26L,NS3_T221K,Spike_P681R,Spike_R158del,NSP3_P1228L,NS7a_V82A,NSP3_A488S,Spike_F157del,NSP4_T492I,NSP14_A394V,Spike_T19R,NS7a_T120I,N_D377Y,M_I82T,Spike_D950N,NS7b_T40I,N_K370N,NSP13_P77L,NSP14_M72I,NSP12_Q357H,Spike_E156G,NSP3_P1469S,Spike_A1078S,Spike_T478K,NSP6_T77A,NSP3_S1285F,NSP9_T35I,NSP12_P323L,NS3_G49V,Spike_D614G,NSP4_V167L,Spike_L452R)	2021-10-08		Europe / Denmark
EPI_ISL_7460459	2021-11-30	Europe	Denmark	Midtjylland	Human	GR	AY.127	VOC Delta GK (B.1.617.2+AY.*) first detected in India	(N_G215C,NSP3_L364I,Spike_T95I,N_D63G,NSP12_G671S,NSP13_G206V,N_R203I,Spike_G142D,N_N29Y,NS3_S26L,NS3_T221K,Spike_P681R,Spike_R158del,NSP3_P1228L,NSP2_S263F,NS7a_V82A,NSP3_A488S,Spike_F157del,NSP4_T492I,NSP14_A394V,Spike_T19R,NS7a_T120I,N_D377Y,M_I82T,Spike_D950N,NS7b_T40I,NSP13_P77L,NSP14_M72I,NSP12_Q357H,Spike_E156G,NSP3_P1469S,Spike_T478K,NSP6_T77A,NS3_W131L,NSP12_P323L,NS3_G49V,Spike_D614G,NS…	2021-12-10		Europe / Denmark
EPI_ISL_5944108	2021-10-28	Europe	Denmark	Nordjylland	Human	GK	AY.127	VOC Delta GK (B.1.617.2+AY.*) first detected in India	(N_G215C,Spike_T95I,N_D63G,N_R203M,NSP12_G671S,Spike_G142D,NS3_S26L,NS3_T221K,Spike_P681R,Spike_R158del,NSP3_P1228L,NS7a_V82A,NSP3_A488S,Spike_F157del,NSP4_T492I,NSP14_A394V,Spike_T19R,NS7a_T120I,NS8_G8E,N_D377Y,M_I82T,Spike_D950N,NS7b_T40I,NSP13_P77L,Spike_E156G,NSP3_P1469S,Spike_T478K,NSP6_T77A,NSP12_P323L,NS3_G49V,Spike_D614G,NSP4_V167L,Spike_L452R)	2021-11-05		Europe / Denmark
EPI_ISL_5917584	2021-10-27	Europe	Denmark	Sjaelland	Human	GK	AY.127.1	VOC Delta GK (B.1.617.2+AY.*) first detected in India	(NSP14_K469R,N_G215C,Spike_T95I,N_D63G,N_R203M,NSP12_G671S,Spike_G142D,Spike_T859N,NS3_S26L,NS3_T221K,Spike_P681R,Spike_R158del,NSP3_P1228L,NS7a_V82A,NSP3_A488S,Spike_F157del,NSP4_T492I,NSP14_A394V,Spike_T19R,NS7a_T120I,N_D377Y,M_I82T,NSP3_S209R,Spike_D950N,NS7b_T40I,NSP13_P77L,Spike_E156G,NSP3_P1469S,Spike_T478K,NSP6_T77A,NSP12_P323L,NS3_G49V,Spike_D614G,Spike_L828V,NSP4_V167L,Spike_L452R)	2021-11-04		Europe / Denmark
EPI_ISL_7731023	2021-12-01	Europe	Denmark	Syddanmark	Human	GK	AY.127.1	VOC Delta GK (B.1.617.2+AY.*) first detected in India	(NSP14_K469R,N_G215C,Spike_T95I,N_D63G,N_R203M,NSP2_H145Y,NSP12_G671S,Spike_G142D,Spike_T859N,NS3_S26L,NS3_T221K,Spike_P681R,Spike_R158del,NSP3_P1228L,NS7a_V82A,NSP3_A488S,Spike_F157del,NSP4_T492I,NSP14_A394V,Spike_T19R,NS7a_T120I,N_D377Y,M_I82T,Spike_D950N,NS7b_T40I,NSP13_P77L,Spike_E156G,NSP3_P1469S,Spike_T478K,NSP6_T77A,NSP12_P323L,NS3_G49V,Spike_D614G,N_L331F,NSP4_V167L,Spike_L452R)	2021-12-16		Europe / Denmark
EPI_ISL_3917511	2021-08-28	Europe	Denmark	Hovedstaden	Human	GK	AY.128	VOC Delta GK (B.1.617.2+AY.*) first detected in India	(N_G215C,Spike_T95I,N_D63G,N_R203M,NSP3_T1356I,NSP12_G671S,NSP13_V187L,NS3_S26L,NS8_F86S,NSP3_R646Q,Spike_P681R,Spike_R158del,NSP3_P1228L,NSP12_A923S,NSP4_T83I,NS7a_V82A,NSP3_A488S,Spike_F157del,NSP4_T492I,NSP14_A394V,Spike_T19R,NS7a_T120I,NSP3_A85V,N_D377Y,M_I82T,Spike_D950N,NS7b_T40I,NSP13_P77L,Spike_E156G,NSP3_P1469S,NSP12_Q822H,Spike_T478K,NSP6_T77A,NSP12_P323L,Spike_D614G,NSP4_V167L,Spike_L4…	2021-09-03		Europe / Denmark
EPI_ISL_5945118	2021-10-28	Europe	Denmark	Hovedstaden	Human	GK	AY.128	VOC Delta GK (B.1.617.2+AY.*) first detected in India	(N_G215C,Spike_T95I,N_D63G,N_R203M,NSP3_T1356I,NSP12_G671S,NSP13_V187L,Spike_G142D,NS3_S26L,NS8_F86S,Spike_E1150D,Spike_P681R,Spike_R158del,NSP3_P1228L,NS7a_V82A,NSP3_A488S,Spike_F157del,NSP4_T492I,NSP14_A394V,Spike_T19R,NS7a_T120I,NSP3_A85V,N_D377Y,M_I82T,Spike_D950N,Spike_S221L,NSP13_P77L,Spike_E156G,NSP3_P1469S,NSP12_Q822H,Spike_T478K,NSP6_T77A,NS6_Q8stop,NSP12_P323L,Spike_D614G,NSP4_V167L,Spi…	2021-11-05		Europe / Denmark
EPI_ISL_3228477	2021-07-29	Europe	Denmark	Hovedstaden	Human	GK	AY.128	VOC Delta GK (B.1.617.2+AY.*) first detected in India	(N_G215C,Spike_T95I,N_D63G,N_R203M,NSP12_G671S,NSP13_V187L,NS3_S26L,NS8_F86S,Spike_P681R,Spike_R158del,NSP3_P1228L,NS7a_V82A,NSP3_A488S,Spike_F157del,NSP4_T492I,NSP14_A394V,Spike_T19R,NS7a_T120I,NSP3_A85V,N_D377Y,M_I82T,Spike_D950N,NS7b_T40I,NSP13_P77L,Spike_E156G,NSP3_P1469S,NSP12_Q822H,Spike_T478K,NSP6_T77A,NSP12_P323L,Spike_D614G,NSP4_V167L,Spike_L452R)	2021-08-04		Europe / Denmark
EPI_ISL_3725485	2021-08-23	Europe	Denmark	Hovedstaden	Human	GK	AY.128	VOC Delta GK (B.1.617.2+AY.*) first detected in India	(N_G215C,Spike_T95I,N_D63G,N_R203M,NSP3_T1356I,NSP12_G671S,NSP13_V187L,NS3_S26L,NS8_F86S,NSP3_R646Q,Spike_P681R,Spike_R158del,NSP3_P1228L,NSP12_A923S,NSP4_T83I,NS7a_V82A,NSP3_A488S,Spike_F157del,NSP4_T492I,NSP14_A394V,Spike_T19R,NS7a_T120I,NSP3_A85V,N_D377Y,M_I82T,Spike_D950N,NS7b_T40I,NSP13_P77L,Spike_E156G,NSP3_P1469S,NSP12_Q822H,Spike_T478K,NSP6_T77A,NSP12_P323L,Spike_D614G,NSP4_V167L,Spike_L4…	2021-08-27		Europe / Denmark
EPI_ISL_3725531	2021-08-19	Europe	Denmark	Hovedstaden	Human	GK	AY.128	VOC Delta GK (B.1.617.2+AY.*) first detected in India	(N_G215C,Spike_T95I,N_D63G,N_R203M,NSP3_T1356I,NSP12_G671S,NSP13_V187L,NS3_S26L,NS8_F86S,Spike_P681R,Spike_R158del,NSP3_P1228L,NSP12_A923S,NSP4_T83I,NS7a_V82A,NSP3_A488S,Spike_F157del,NSP4_T492I,NSP14_A394V,Spike_T19R,NS7a_T120I,NSP3_A85V,N_D377Y,M_I82T,Spike_D950N,NS7b_T40I,NSP13_P77L,Spike_E156G,NSP3_P1469S,NSP12_Q822H,Spike_T478K,NSP6_T77A,NSP12_P323L,Spike_D614G,NSP4_V167L,Spike_L452R)	2021-08-27		Europe / Denmark
EPI_ISL_3839306	2021-08-27	Europe	Denmark	Hovedstaden	Human	GK	AY.128	VOC Delta GK (B.1.617.2+AY.*) first detected in India	(N_G215C,N_D63G,N_R203M,NSP3_T1356I,NSP12_G671S,NSP13_V187L,NS3_S26L,NS8_F86S,NSP3_R646Q,Spike_P681R,Spike_R158del,NSP3_P1228L,NSP12_A923S,NSP4_T83I,NS7a_V82A,NSP3_A488S,Spike_F157del,NSP4_T492I,NSP14_A394V,Spike_T19R,NS7a_T120I,NSP3_A85V,M_I82T,Spike_D950N,NS7b_T40I,NSP13_P77L,Spike_E156G,NSP3_P1469S,NSP12_Q822H,Spike_T478K,NSP6_T77A,NSP12_P323L,Spike_D614G,NSP4_V167L,Spike_L452R)	2021-09-01		Europe / Denmark
EPI_ISL_6098835	2021-10-31	Europe	Denmark	Midtjylland	Human	GK	AY.129	VOC Delta GK (B.1.617.2+AY.*) first detected in India	(N_G215C,Spike_T95I,N_D63G,N_R203M,NSP12_G671S,Spike_G142D,NS3_S26L,Spike_P681R,Spike_R158del,NSP16_D179G,NSP3_P1228L,NS7a_V82A,NSP3_A488S,Spike_F157del,NSP4_T492I,NSP14_A394V,Spike_T19R,NS7a_T120I,N_D377Y,NSP13_H164Y,M_I82T,Spike_D950N,NS7b_T40I,NSP13_P77L,Spike_E156G,NSP3_P1469S,NSP12_A699S,Spike_T478K,NSP6_T77A,NSP3_A465V,NSP12_P323L,Spike_D614G,NS8_I88T,NSP4_V167L,Spike_L452R,NSP1_E87D)	2021-11-09		Europe / Denmark
EPI_ISL_3840092	2021-08-26	Europe	Denmark	Hovedstaden	Human	GK	AY.129	VOC Delta GK (B.1.617.2+AY.*) first detected in India	(N_G215C,Spike_T95I,N_D63G,N_R203M,NSP12_G671S,NS3_S26L,Spike_P681R,Spike_R158del,NSP16_D179G,NSP3_P1228L,NS7a_V82A,NSP3_A488S,Spike_F157del,NSP4_T492I,NSP14_A394V,Spike_T19R,NS7a_T120I,N_D377Y,M_I82T,Spike_D950N,NS7b_T40I,NSP12_D738Y,NSP13_P77L,Spike_E156G,NSP3_P1469S,Spike_T478K,NSP6_T77A,NSP12_P323L,NSP15_M218I,Spike_D614G,NS8_I88T,NSP4_V167L,Spike_L452R)	2021-09-01		Europe / Denmark
EPI_ISL_7908437	2021-12-07	Europe	Denmark	Midtjylland	Human	GK	AY.129	VOC Delta GK (B.1.617.2+AY.*) first detected in India	(N_G215C,Spike_T95I,N_D63G,N_R203M,NSP12_G671S,Spike_G142D,NS7b_H42Y,NS3_S26L,NSP3_P992Q,Spike_P681R,Spike_R158del,NSP16_D179G,NSP3_P1228L,NS7a_V82A,NSP3_A488S,Spike_F157del,NSP4_T492I,NSP14_A394V,Spike_T19R,NS7a_T120I,N_D377Y,NSP13_H164Y,M_I82T,Spike_D950N,NS7b_T40I,NSP13_P77L,Spike_E156G,NSP15_K316T,NSP3_P1469S,NSP12_A699S,Spike_T478K,NSP6_T77A,NSP3_A465V,NSP12_P323L,Spike_D614G,N_L331F,NS8_I88…	2021-12-21		Europe / Denmark
EPI_ISL_7531718	2021-12-04	Europe	Denmark	Syddanmark	Human	GK	AY.129	VOC Delta GK (B.1.617.2+AY.*) first detected in India	(N_G215C,Spike_T95I,N_D63G,N_R203M,NSP12_G671S,Spike_G142D,NSP3_G283C,NS3_S26L,Spike_P681R,NSP15_D39Y,Spike_R158del,NSP16_D179G,NSP3_P1228L,NS7a_V82A,NSP3_A488S,Spike_F157del,NSP4_T492I,NSP14_A394V,Spike_T19R,NS7a_T120I,N_D377Y,NSP13_H164Y,M_I82T,Spike_D950N,NS7b_T40I,NSP13_P77L,Spike_E156G,NSP3_P1469S,Spike_T478K,NSP6_T77A,NS3_L94F,NSP12_P323L,Spike_D614G,NS8_I88T,NSP4_V167L,Spike_L452R,NSP12_D8…	2021-12-11		Europe / Denmark
EPI_ISL_8135048	2021-12-15	Europe	Denmark	Hovedstaden	Human	GK	AY.129	VOC Delta GK (B.1.617.2+AY.*) first detected in India	(N_G215C,Spike_T95I,N_D63G,N_R203M,NSP12_G671S,NSP2_T310S,Spike_G142D,NS3_S26L,Spike_P681R,NSP15_D39Y,Spike_R158del,NSP16_D179G,NSP3_P1228L,Spike_D950B,NS7a_V82A,NSP3_A488S,Spike_F157del,NSP4_T492I,NSP14_A394V,Spike_T19R,NS7a_T120I,N_D377Y,NSP13_H164Y,M_I82T,NS7b_T40I,NSP13_P77L,Spike_I231M,Spike_E156G,NSP3_P1469S,Spike_T478K,NSP6_T77A,NS3_L94F,NSP12_P323L,Spike_D614G,NS8_I88T,NSP4_V167L,Spike_L4…	2021-12-28		Europe / Denmark
EPI_ISL_4448394	2021-09-18	Europe	Denmark	Hovedstaden	Human	GK	AY.129	VOC Delta GK (B.1.617.2+AY.*) first detected in India	(N_G215C,Spike_T95I,N_D63G,N_R203M,NSP12_G671S,NS3_S26L,Spike_P681R,Spike_R158del,NSP16_D179G,NSP3_P1228L,NS7a_V82A,NSP3_A488S,Spike_F157del,NSP4_T492I,NSP14_A394V,Spike_T19R,NS7a_T120I,N_D377Y,NSP13_H164Y,M_I82T,Spike_D950N,NS7b_T40I,NSP13_P77L,Spike_E156G,NSP3_P1469S,Spike_T478K,NSP6_T77A,NSP12_P323L,Spike_D614G,NS8_I88T,NSP4_V167L,Spike_L452R)	2021-09-23		Europe / Denmark
EPI_ISL_3567020	2021-08-17	Europe	Denmark	Hovedstaden	Human	GK	AY.129	VOC Delta GK (B.1.617.2+AY.*) first detected in India	(N_G215C,Spike_T95I,N_D63G,N_R203M,NSP12_G671S,NS3_S26L,Spike_P681R,Spike_R158del,NSP16_D179G,NSP3_P1228L,NS7a_V82A,NSP3_A488S,Spike_F157del,NSP4_T492I,NSP14_A394V,Spike_T19R,NS7a_T120I,N_D377Y,NSP13_H164Y,M_I82T,Spike_D950N,NS7b_T40I,NSP13_P77L,Spike_E156G,NSP3_P1469S,Spike_T478K,NSP6_T77A,NSP12_P323L,Spike_D614G,NS8_I88T,NSP4_V167L,Spike_L452R)	2021-08-23		Europe / Denmark
EPI_ISL_3357542	2021-08-07	Europe	Denmark	Hovedstaden	Human	GK	AY.129	VOC Delta GK (B.1.617.2+AY.*) first detected in India	(N_G215C,Spike_T95I,N_D63G,N_R203M,NSP12_G671S,Spike_G142D,NS3_S26L,Spike_P681R,Spike_R158del,NSP16_D179G,NSP3_P1228L,NS7a_V82A,NSP3_A488S,Spike_F157del,NSP4_T492I,NSP14_A394V,Spike_T19R,NS7a_T120I,N_D377Y,M_I82T,Spike_D950N,NS7b_T40I,NSP13_P77L,Spike_E156G,NSP3_P1469S,Spike_T478K,NSP6_T77A,NSP12_P323L,Spike_D614G,NS8_I88T,NSP4_V167L,Spike_L452R)	2021-08-12		Europe / Denmark
EPI_ISL_3357463	2021-08-07	Europe	Denmark	Hovedstaden	Human	GK	AY.129	VOC Delta GK (B.1.617.2+AY.*) first detected in India	(N_G215C,Spike_T95I,N_D63G,N_R203M,NSP12_G671S,NS3_S26L,Spike_P681R,Spike_R158del,NSP16_D179G,NSP3_P1228L,NS7a_V82A,NSP3_A488S,Spike_F157del,NSP4_T492I,NSP14_A394V,Spike_T19R,NS7a_T120I,N_D377Y,NSP13_H164Y,M_I82T,Spike_D950N,NS7b_T40I,NSP13_P77L,Spike_E156G,NSP3_P1469S,Spike_T478K,NSP6_T77A,NSP12_P323L,Spike_D614G,NS8_I88T,NSP4_V167L,Spike_L452R,M_A69S)	2021-08-12		Europe / Denmark
EPI_ISL_7596751	2021-11-30	Europe	Denmark	Midtjylland	Human	GK	AY.129	VOC Delta GK (B.1.617.2+AY.*) first detected in India	(N_G215C,Spike_T95I,N_D63G,N_R203M,NSP12_G671S,Spike_G142D,NS3_S26L,Spike_P681R,Spike_R158del,NSP16_D179G,NSP3_P1228L,NS7a_V82A,NSP3_A488S,Spike_F157del,NSP4_T492I,NSP14_A394V,Spike_T19R,NS7a_T120I,NSP8_T17I,N_D377Y,M_I82T,Spike_D950N,NS7b_T40I,NSP13_P77L,NS8_A55V,Spike_E156G,NSP3_P1469S,Spike_T478K,NSP6_T77A,NSP12_P323L,Spike_D614G,NS8_I88T,NSP4_V167L,Spike_L452R)	2021-12-13		Europe / Denmark
EPI_ISL_5057834	2021-10-05	Europe	Denmark	Hovedstaden	Human	GK	AY.13	VOC Delta GK (B.1.617.2+AY.*) first detected in India	(NS7a_L116F,N_D63G,N_R203M,NSP5_P184H,NSP12_G671S,Spike_G142D,NSP2_P129L,NS3_S26L,NSP14_P46L,Spike_P681R,Spike_R158del,NS7a_V82A,Spike_F157del,Spike_T19R,NS7a_T120I,N_D377Y,M_I82T,NSP6_V149A,Spike_D950N,NSP3_P822L,NSP13_P77L,Spike_E156G,NSP4_A446V,Spike_T478K,NSP12_P323L,NSP5_K90R,Spike_D614G,Spike_L10I,Spike_L452R,NSP12_T644M)	2021-10-12		Europe / Denmark
EPI_ISL_3709618	2021-08-04	Europe	Denmark		Human	GK	AY.13	VOC Delta GK (B.1.617.2+AY.*) first detected in India	(NS7a_L116F,N_D63G,N_R203M,NSP3_K837N,NSP12_G671S,Spike_G142D,NS3_I169V,NSP2_P129L,NSP2_I389T,NS3_S26L,NSP14_P46L,Spike_P681R,Spike_R158del,NS7a_V82A,Spike_F157del,Spike_T19R,NS7a_T120I,N_D377Y,M_I82T,NSP6_V149A,Spike_D950N,NSP3_P822L,NSP13_P77L,NSP12_H256R,Spike_E156G,NSP4_A446V,Spike_T478K,NSP12_P323L,Spike_D614G,Spike_L452R)	2021-08-26		Europe / Denmark
EPI_ISL_3340304	2021-08-04	Europe	Denmark		Human	GK	AY.13	VOC Delta GK (B.1.617.2+AY.*) first detected in India	(NS7a_L116F,N_D63G,N_R203M,NSP3_K837N,NSP12_G671S,Spike_G142D,NS3_I169V,NSP2_P129L,NSP2_I389T,Spike_I210del,NS3_S26L,NSP14_P46L,Spike_P681R,Spike_R158del,NS7a_V82A,Spike_F157del,Spike_T19R,NS7a_T120I,N_D377Y,M_I82T,NSP6_V149A,Spike_D950N,NSP3_P822L,NSP13_P77L,NSP12_H256R,Spike_E156G,NSP4_A446V,Spike_T478K,NSP12_P323L,Spike_D614G,Spike_L452R)	2021-08-11		Europe / Denmark
EPI_ISL_8345949	2021-12-08	Europe	Denmark	Hovedstaden	Human	GK	AY.132	VOC Delta GK (B.1.617.2+AY.*) first detected in India	(NS7b_E39stop,N_G215C,Spike_T95I,N_D63G,N_R203M,NSP12_G671S,NSP2_A205T,Spike_G142D,NS3_S26L,NS3_D155Y,Spike_P681R,Spike_R158del,NSP3_P1228L,NSP15_I96M,NS7a_V82A,NSP3_A488S,Spike_F157del,NSP3_P679S,NSP4_T492I,NSP14_A394V,Spike_T19R,NS7a_T120I,N_D377Y,M_I82T,Spike_D950N,NS7b_T40I,NSP13_P77L,Spike_E156G,NSP2_K456R,NSP3_P1469S,NSP14_M58I,Spike_T478K,NS7b_H42Q,NSP6_T77A,NSP12_P323L,Spike_D614G,NSP4_V1…	2022-01-04		Europe / Denmark
EPI_ISL_7280375	2021-11-25	Europe	Denmark	Syddanmark	Human	GK	AY.132	VOC Delta GK (B.1.617.2+AY.*) first detected in India	(NS7b_E39stop,N_G215C,Spike_T95I,N_D63G,N_R203M,NSP12_G671S,NSP2_A205T,Spike_G142D,NS3_S26L,NS3_D155Y,Spike_P681R,Spike_R158del,NSP3_P1228L,NSP15_I96M,NS7a_V82A,NSP3_A488S,Spike_F157del,NSP3_P679S,NSP4_T492I,NSP14_A394V,Spike_T19R,NS7a_T120I,N_D377Y,M_I82T,Spike_D950N,NS7b_T40I,NSP13_P77L,Spike_E156G,NSP2_K456R,NSP3_P1469S,NSP14_M58I,Spike_T478K,NS7b_H42Q,NSP6_T77A,NSP12_P323L,Spike_D614G,NSP4_V1…	2021-12-07		Europe / Denmark
EPI_ISL_7461171	2021-11-29	Europe	Denmark	Syddanmark	Human	GK	AY.132	VOC Delta GK (B.1.617.2+AY.*) first detected in India	(NS7b_E39stop,N_G215C,Spike_T95I,N_D63G,N_R203M,NSP12_G671S,NSP2_A205T,Spike_G142D,NS3_S26L,NS3_D155Y,Spike_P681R,Spike_R158del,NSP3_P1228L,NSP15_I96M,NS7a_V82A,NSP3_A488S,Spike_F157del,NSP3_P679S,NSP4_T492I,NSP14_A394V,Spike_T19R,NS7a_T120I,N_D377Y,M_I82T,Spike_D950N,NS7b_T40I,NSP13_P77L,Spike_P1079T,Spike_E156G,NSP2_K456R,NSP3_P1469S,NSP14_M58I,Spike_T478K,NS7b_H42Q,NSP6_T77A,NSP12_P323L,Spike_…	2021-12-10		Europe / Denmark
EPI_ISL_8054369	2021-12-18	Europe	Denmark	Syddanmark	Human	GK	AY.132	VOC Delta GK (B.1.617.2+AY.*) first detected in India	(NS7b_E39stop,N_G215C,Spike_T95I,N_D63G,N_R203M,NSP12_G671S,NSP2_A205T,Spike_G142D,NS3_S26L,NS3_D155Y,Spike_P681R,Spike_R158del,NSP3_P1228L,Spike_D950B,NSP15_I96M,NS7a_V82A,NSP3_A488S,Spike_F157del,NSP3_P679S,NSP4_T492I,NSP14_A394V,Spike_T19R,NS7a_T120I,N_D377Y,M_I82T,NS7b_T40I,NSP13_P77L,Spike_E156G,NSP2_K456R,NSP3_P1469S,NSP14_M58I,Spike_T478K,NS7b_H42Q,NSP6_T77A,NSP12_P323L,Spike_D614G,NSP4_V1…	2021-12-24		Europe / Denmark
EPI_ISL_7643180	2021-12-04	Europe	Denmark	Hovedstaden	Human	GK	AY.132	VOC Delta GK (B.1.617.2+AY.*) first detected in India	(NS7b_E39stop,N_G215C,Spike_T95I,N_D63G,N_R203M,NSP12_G671S,NSP2_A205T,Spike_G142D,NSP3_E595D,NS3_S26L,NS3_D155Y,Spike_P681R,Spike_R158del,NSP3_P1228L,NSP15_I96M,NS7a_V82A,NSP3_A488S,Spike_F157del,NSP3_P679S,NSP4_T492I,NSP14_A394V,Spike_T19R,NS7a_T120I,N_D377Y,M_I82T,Spike_D950N,NS7b_T40I,NSP13_P77L,Spike_E156G,NSP2_K456R,NSP3_P1469S,NSP14_M58I,Spike_T478K,NS7b_H42Q,NSP6_T77A,NSP12_P323L,Spike_D6…	2021-12-14		Europe / Denmark
EPI_ISL_6849030	2021-11-14	Europe	Denmark	Hovedstaden	Human	GK	AY.132	VOC Delta GK (B.1.617.2+AY.*) first detected in India	(NS7b_E39stop,N_G215C,Spike_T95I,N_D63G,N_R203M,NSP12_G671S,NSP2_A205T,Spike_G142D,NS3_S26L,NSP14_R76S,NS3_D155Y,Spike_P681R,Spike_R158del,NSP3_P1228L,NSP15_I96M,NS7a_V82A,NSP3_A488S,Spike_F157del,NSP3_P679S,NSP4_T492I,NSP14_A394V,Spike_T19R,NS7a_T120I,N_D377Y,M_I82T,Spike_D950N,NS7b_T40I,NSP13_P77L,Spike_E156G,NSP2_K456R,NSP3_P1469S,NSP14_M58I,Spike_T478K,NS7b_H42Q,NSP6_T77A,NSP12_P323L,Spike_D6…	2021-11-29		Europe / Denmark
EPI_ISL_7272225	2021-11-22	Europe	Denmark	Sjaelland	Human	GK	AY.132	VOC Delta GK (B.1.617.2+AY.*) first detected in India	(NS7b_E39stop,N_G215C,Spike_T95I,N_D63G,N_R203M,NSP12_G671S,NSP2_A205T,Spike_G142D,NS3_S26L,NS3_D155Y,Spike_P681R,Spike_R158del,NSP3_P1228L,NSP15_I96M,NS7a_V82A,NSP3_A488S,Spike_F157del,NSP3_P679S,NSP4_T492I,NSP14_A394V,Spike_T19R,NS7a_T120I,N_D377Y,M_I82T,Spike_D950N,NS7b_T40I,NSP13_P77L,Spike_E156G,NSP2_K456R,NSP3_P1469S,NSP14_M58I,Spike_T478K,NS7b_H42Q,NSP6_T77A,NSP12_P323L,Spike_D614G,NSP4_V1…	2021-12-07		Europe / Denmark
EPI_ISL_9746700	2021-12-20	Europe	Denmark	Nordjylland	Human	GK	AY.132	VOC Delta GK (B.1.617.2+AY.*) first detected in India	(NS7b_E39stop,N_G215C,Spike_T95I,N_D63G,N_R203M,NSP12_G671S,NSP2_A205T,Spike_G142D,NS3_S26L,NS3_D155Y,Spike_P681R,Spike_R158del,NSP3_P1228L,NSP15_I96M,NS7a_V82A,NSP3_A488S,Spike_F157del,NSP3_P679S,NSP4_T492I,NSP14_A394V,Spike_T19R,NS7a_T120I,N_D377Y,M_I82T,Spike_D950N,NS7b_T40I,NSP13_P77L,Spike_E156G,NSP2_K456R,NSP3_P1469S,NSP14_M58I,Spike_T478K,NS7b_H42Q,NSP6_T77A,NSP12_P323L,Spike_D614G,NSP4_V1…	2022-02-10		Europe / Denmark
EPI_ISL_9745961	2021-12-21	Europe	Denmark	Hovedstaden	Human	GK	AY.132	VOC Delta GK (B.1.617.2+AY.*) first detected in India	(NS7b_E39stop,N_G215C,Spike_T95I,N_D63G,N_R203M,NSP12_G671S,NSP2_A205T,Spike_G142D,NS3_S26L,NS3_D155Y,Spike_P681R,Spike_R158del,NSP3_P1228L,NSP15_I96M,NS7a_V82A,NSP3_A488S,Spike_F157del,NSP3_P679S,NSP4_T492I,NSP14_A394V,Spike_T19R,NS7a_T120I,N_D377Y,M_I82T,Spike_D950N,NS7b_T40I,NSP13_P77L,Spike_E156G,NSP2_K456R,NSP3_P1469S,NSP14_M58I,Spike_T478K,NS7b_H42Q,NSP6_T77A,Spike_V622A,NSP12_P323L,Spike_D…	2022-02-10		Europe / Denmark
EPI_ISL_8655609	2021-12-14	Europe	Denmark	Syddanmark	Human	GK	AY.132	VOC Delta GK (B.1.617.2+AY.*) first detected in India	(NS7b_E39stop,N_G215C,Spike_T95I,N_D63G,N_R203M,NSP12_G671S,NSP2_A205T,Spike_G142D,NS3_S26L,NS3_D155Y,Spike_P681R,Spike_R158del,NSP3_P1228L,NSP15_I96M,NS7a_V82A,NSP3_A488S,Spike_F157del,NSP3_P679S,NSP4_T492I,NSP14_A394V,Spike_T19R,NS7a_T120I,N_D377Y,M_I82T,Spike_D950N,NS7b_T40I,NSP13_P77L,Spike_P1079T,Spike_E156G,NSP2_K456R,NSP3_P1469S,NSP14_M58I,Spike_T478K,NS7b_H42Q,NSP6_T77A,NSP12_P323L,Spike_…	2022-01-13		Europe / Denmark
EPI_ISL_5857624	2021-10-24	Europe	Denmark	Hovedstaden	Human	GK	AY.14	VOC Delta GK (B.1.617.2+AY.*) first detected in India	(NS7a_L116F,N_D63G,N_R203M,NSP12_G671S,NS7b_E33V,NSP2_S358A,NSP15_D132Y,Spike_G142D,NSP2_P129L,NS3_S26L,NSP14_P46L,Spike_P681R,Spike_R158del,NS7a_V82A,NSP14_S374F,Spike_F157del,Spike_T19R,NS7a_T120I,N_D377Y,M_I82T,NSP6_V149A,Spike_D950N,NSP3_P822L,NSP13_P77L,Spike_E156G,NSP16_M20I,NSP4_A446V,Spike_T478K,NSP12_P323L,Spike_D614G,Spike_L452R)	2021-11-02		Europe / Denmark
EPI_ISL_3464355	2021-08-13	Europe	Denmark	Sjaelland	Human	GK	AY.14	VOC Delta GK (B.1.617.2+AY.*) first detected in India	(NSP3_I1192V,N_D63G,N_R203M,NSP12_G671S,N_A119S,NSP6_T181I,Spike_D574Y,NS3_S26L,Spike_P681R,Spike_R158del,NSP3_I1723V,NS7a_V82A,Spike_F157del,Spike_T19R,NS7a_T120I,Spike_A222V,N_D377Y,M_I82T,NSP6_V149A,Spike_D950N,NSP12_D269G,NSP3_P822L,NSP13_P77L,NS7a_G38V,Spike_E156G,NSP4_S395G,NSP4_A446V,Spike_T478K,NSP12_P323L,NS8_Q72H,Spike_D614G,Spike_L452R,NSP16_K160R)	2021-08-18		Europe / Denmark
EPI_ISL_3531044	2021-08-15	Europe	Denmark	Sjaelland	Human	GK	AY.14	VOC Delta GK (B.1.617.2+AY.*) first detected in India	(NSP3_I1192V,N_D63G,N_R203M,NSP12_G671S,N_A119S,NSP6_T181I,Spike_D574Y,NS3_S26L,Spike_P681R,Spike_R158del,NSP3_I1723V,NS7a_V82A,Spike_F157del,Spike_T19R,NS7a_T120I,Spike_A222V,N_D377Y,M_I82T,NSP6_V149A,Spike_D950N,NSP12_D269G,NSP3_P822L,NSP13_P77L,NS7a_G38V,Spike_E156G,NSP4_S395G,NSP4_A446V,Spike_T478K,NSP12_P323L,NS8_Q72H,Spike_D614G,Spike_L452R,NSP16_K160R)	2021-08-20		Europe / Denmark
EPI_ISL_3770451	2021-08-21	Europe	Denmark	Sjaelland	Human	GK	AY.14	VOC Delta GK (B.1.617.2+AY.*) first detected in India	(NS7a_L116F,N_D63G,N_R203M,NSP12_G671S,NS7b_E33V,NSP2_S358A,NSP15_D132Y,NSP2_P129L,NS3_S26L,NSP14_P46L,Spike_P681R,Spike_R158del,NS7a_V82A,NSP14_S374F,Spike_F157del,Spike_D936N,Spike_T19R,NS7a_T120I,N_D377Y,M_I82T,NSP6_V149A,Spike_D950N,NSP3_P822L,NSP13_P77L,Spike_E156G,NSP16_M20I,NSP4_A446V,Spike_T478K,Spike_Q935L,NSP12_P323L,Spike_D614G,Spike_L452R)	2021-08-30		Europe / Denmark
EPI_ISL_4257317	2021-08-14	Europe	Denmark	Sjaelland	Human	GK	AY.14	VOC Delta GK (B.1.617.2+AY.*) first detected in India	(NSP3_I1192V,N_D63G,N_R203M,NSP12_G671S,N_A119S,NSP6_T181I,Spike_D574Y,NS3_S26L,Spike_P681R,Spike_R158del,NSP3_I1723V,NS7a_V82A,Spike_F157del,Spike_T19R,NS7a_T120I,Spike_A222V,N_D377Y,M_I82T,NSP6_V149A,Spike_D950N,NSP12_D269G,NSP3_P822L,NSP13_P77L,NS7a_G38V,Spike_E156G,NSP4_S395G,NSP4_A446V,Spike_T478K,NSP12_P323L,NS8_Q72H,Spike_D614G,Spike_L452R,NSP16_K160R)	2021-09-17		Europe / Denmark
EPI_ISL_3633296	2021-08-18	Europe	Denmark	Sjaelland	Human	GK	AY.14	VOC Delta GK (B.1.617.2+AY.*) first detected in India	(NSP3_I1192V,N_D63G,N_R203M,NSP12_G671S,N_A119S,NSP6_T181I,Spike_D574Y,NS3_S26L,Spike_P681R,Spike_R158del,NSP3_I1723V,NS7a_V82A,Spike_F157del,Spike_T19R,NS7a_T120I,Spike_A222V,N_D377Y,M_I82T,NSP6_V149A,Spike_D950N,NSP12_D269G,NSP3_P822L,NSP13_P77L,NS7a_G38V,Spike_E156G,NSP4_S395G,NSP4_A446V,Spike_T478K,NSP12_P323L,NS8_Q72H,Spike_D614G,Spike_L452R,NSP16_K160R)	2021-08-24		Europe / Denmark
EPI_ISL_3532336	2021-08-14	Europe	Denmark	Sjaelland	Human	GK	AY.14	VOC Delta GK (B.1.617.2+AY.*) first detected in India	(NSP3_I1192V,N_D63G,N_R203M,NSP12_G671S,N_A119S,NSP6_T181I,Spike_D574Y,NS3_S26L,Spike_P681R,Spike_R158del,NSP3_I1723V,NS7a_V82A,Spike_F157del,Spike_T19R,NS7a_T120I,Spike_A222V,N_D377Y,M_I82T,NSP6_V149A,Spike_D950N,NSP12_D269G,NSP3_P822L,NSP13_P77L,NS7a_G38V,Spike_E156G,NSP4_S395G,NSP4_A446V,Spike_T478K,NSP12_P323L,NS8_Q72H,Spike_D614G,Spike_L452R,NSP16_K160R)	2021-08-20		Europe / Denmark
EPI_ISL_3383551	2021-08-08	Europe	Denmark	Syddanmark	Human	GK	AY.14	VOC Delta GK (B.1.617.2+AY.*) first detected in India	(NS7a_L116F,N_D63G,N_R203M,NSP8_V130I,NSP12_G671S,NSP2_P129L,NS3_S26L,NSP14_P46L,NS7a_R78L,Spike_P681R,Spike_R158del,NSP14_S255I,NS7a_V82A,NSP14_S374F,Spike_F157del,Spike_T19R,NS7a_T120I,N_D377Y,M_I82T,NSP6_V149A,Spike_D950N,NSP3_P822L,NSP13_P77L,Spike_E156G,NSP4_A446V,Spike_T478K,NSP12_P323L,Spike_D614G,Spike_L452R,NSP16_K160R,NS3_S171L)	2021-08-13		Europe / Denmark
EPI_ISL_3464136	2021-08-13	Europe	Denmark	Sjaelland	Human	GK	AY.14	VOC Delta GK (B.1.617.2+AY.*) first detected in India	(NSP3_I1192V,N_D63G,N_R203M,NSP12_G671S,N_A119S,NSP6_T181I,Spike_D574Y,NS3_S26L,Spike_P681R,Spike_R158del,NSP3_I1723V,NS7a_V82A,Spike_F157del,Spike_T19R,NS7a_T120I,Spike_A222V,N_D377Y,M_I82T,NSP6_V149A,Spike_D950N,NSP12_D269G,NSP3_P822L,NSP13_P77L,NS7a_G38V,Spike_E156G,NSP4_S395G,NSP4_A446V,Spike_T478K,NSP12_P323L,NS8_Q72H,Spike_D614G,Spike_L452R,NSP16_K160R)	2021-08-18		Europe / Denmark
EPI_ISL_4977912	2021-10-04	Europe	Denmark	Hovedstaden	Human	GK	AY.14	VOC Delta GK (B.1.617.2+AY.*) first detected in India	(NS7a_L116F,N_D63G,N_R203M,NSP12_G671S,NS7b_E33V,NSP15_D132Y,NSP2_P129L,NS3_S26L,NSP14_P46L,Spike_P681R,Spike_R158del,NS7a_V82A,NSP14_S374F,Spike_F157del,Spike_T19R,NS7a_T120I,N_D377Y,M_I82T,NSP6_V149A,Spike_D950N,NSP3_P822L,NSP13_P77L,Spike_E156G,NSP16_M20I,NSP4_A446V,Spike_T478K,NSP12_P323L,Spike_D614G,Spike_L452R)	2021-10-08		Europe / Denmark
EPI_ISL_3532005	2021-08-15	Europe	Denmark	Syddanmark	Human	GK	AY.16	VOC Delta GK (B.1.617.2+AY.*) first detected in India	(NS7a_L116F,N_D63G,N_R203M,NSP12_G671S,NSP2_P129L,NS3_S26L,NSP14_P46L,Spike_P681R,Spike_R158del,Spike_Y144del,NS7a_V82A,Spike_F157del,Spike_T19R,NS7a_T120I,N_D377Y,M_I82T,Spike_D215H,NSP6_V149A,Spike_D950N,NSP3_P822L,NSP13_P77L,Spike_E156G,NSP4_A446V,Spike_T478K,NSP15_T48I,NSP12_P323L,Spike_D614G,Spike_L452R)	2021-08-20		Europe / Denmark
EPI_ISL_3531591	2021-08-15	Europe	Denmark	Syddanmark	Human	GK	AY.16	VOC Delta GK (B.1.617.2+AY.*) first detected in India	(NS7a_L116F,N_D63G,N_R203M,NSP12_G671S,NSP2_P129L,NS3_S26L,NSP14_P46L,Spike_P681R,Spike_R158del,NS7a_V82A,Spike_F157del,Spike_T19R,NS7a_T120I,N_D377Y,M_I82T,Spike_D215H,NSP6_V149A,Spike_D950N,NSP3_P822L,NSP13_P77L,Spike_E156G,NSP4_A446V,Spike_T478K,NSP15_T48I,NSP12_P323L,Spike_D614G,Spike_L452R)	2021-08-20		Europe / Denmark
EPI_ISL_4394047	2021-08-18	Europe	Denmark	Syddanmark	Human	GK	AY.16	VOC Delta GK (B.1.617.2+AY.*) first detected in India	(NS7a_L116F,N_D63G,N_R203M,NSP12_G671S,Spike_G142D,NSP2_P129L,NS3_S26L,NSP14_P46L,Spike_P681R,Spike_R158del,Spike_Y144del,NS7a_V82A,Spike_F157del,Spike_T19R,NS7a_T120I,N_D377Y,M_I82T,Spike_D215H,NSP6_V149A,Spike_D950N,NSP3_P822L,NSP13_P77L,Spike_E156G,NSP4_A446V,Spike_T478K,NSP15_T48I,NSP12_P323L,Spike_D614G,Spike_L452R)	2021-09-22		Europe / Denmark
EPI_ISL_4355929	2021-09-15	Europe	Denmark	Hovedstaden	Human	GK	AY.16	VOC Delta GK (B.1.617.2+AY.*) first detected in India	(NSP2_Q496H,NS7a_L116F,N_D63G,NSP2_T44A,N_R203M,NSP12_G671S,NSP2_P129L,NS3_S26L,NSP14_P46L,NSP13_E261D,Spike_P681R,Spike_R158del,NSP12_N9K,NS7a_V82A,Spike_F157del,Spike_T19R,NS7a_T120I,N_D377Y,M_I82T,NSP6_V149A,Spike_D950N,NSP3_P822L,NSP13_P77L,Spike_E156G,NSP3_T725I,NSP4_A446V,Spike_T478K,NSP4_T114I,NSP12_P323L,Spike_D614G,Spike_L452R,NSP12_L8F)	2021-09-21		Europe / Denmark
EPI_ISL_3989576	2021-08-31	Europe	Denmark	Hovedstaden	Human	GK	AY.16	VOC Delta GK (B.1.617.2+AY.*) first detected in India	(NSP2_Q496H,NS7a_L116F,N_D63G,NSP2_T44A,N_R203M,NSP12_G671S,NSP2_P129L,NS3_S26L,NSP14_P46L,NSP13_E261D,Spike_P681R,Spike_R158del,NSP12_N9K,NS7a_V82A,Spike_F157del,Spike_T19R,NS7a_T120I,N_D377Y,M_I82T,NSP6_V149A,Spike_D950N,NSP3_P822L,NSP13_P77L,Spike_E156G,NSP3_T725I,NSP4_A446V,Spike_T478K,NSP12_P323L,Spike_D614G,Spike_L452R,NSP12_L8F)	2021-09-07		Europe / Denmark
EPI_ISL_4050101	2021-09-05	Europe	Denmark	Hovedstaden	Human	GK	AY.16	VOC Delta GK (B.1.617.2+AY.*) first detected in India	(NSP2_Q496H,NS7a_L116F,N_D63G,NSP2_T44A,N_R203M,NSP12_G671S,Spike_G142D,NSP2_P129L,NS3_S26L,NSP14_P46L,NSP13_E261D,Spike_P681R,Spike_R158del,NSP12_N9K,NS7a_V82A,Spike_F157del,Spike_T19R,NS7a_T120I,N_D377Y,M_I82T,NSP6_V149A,Spike_D950N,NSP3_P822L,NSP13_P77L,Spike_E156G,NSP3_T725I,NSP4_A446V,Spike_T478K,NSP4_T114I,NSP12_P323L,Spike_D614G,Spike_L452R,NSP12_L8F)	2021-09-09		Europe / Denmark
EPI_ISL_4233284	2021-09-11	Europe	Denmark	Hovedstaden	Human	GK	AY.16	VOC Delta GK (B.1.617.2+AY.*) first detected in India	(NSP2_Q496H,NS7a_L116F,N_D63G,NSP2_T44A,N_R203M,NSP12_G671S,NSP2_P129L,NS3_S26L,NSP14_P46L,NSP13_E261D,Spike_P681R,Spike_R158del,NSP12_N9K,NS7a_V82A,Spike_F157del,Spike_T19R,NS7a_T120I,N_D377Y,M_I82T,NSP6_V149A,Spike_D950N,NSP3_P822L,NSP13_P77L,Spike_E156G,NSP3_T725I,NSP4_A446V,Spike_T478K,NSP4_T114I,NSP12_P323L,Spike_D614G,Spike_L452R,NSP12_L8F)	2021-09-16		Europe / Denmark
EPI_ISL_3072927	2021-07-20	Europe	Denmark	Midtjylland	Human	GK	AY.16	VOC Delta GK (B.1.617.2+AY.*) first detected in India	(Spike_V1264L,NS7a_L116F,N_D63G,N_R203M,NSP12_G671S,NSP2_P129L,NSP3_Q180H,NS3_S26L,NSP14_P46L,NSP13_E261D,Spike_P681R,Spike_R158del,NS7a_V82A,Spike_F157del,Spike_T19R,NS7a_T120I,Spike_Q613H,NSP7_S25L,N_D377Y,M_I82T,NSP6_V149A,Spike_D950N,NSP3_P822L,NSP13_P77L,Spike_E156G,NSP4_A446V,Spike_T478K,NSP3_L1287F,NSP12_P323L,NSP16_I68V,Spike_D614G,Spike_L452R)	2021-07-26		Europe / Denmark
EPI_ISL_2684814	2021-05-31	Europe	Denmark	Syddanmark	Human	GK	AY.16	VOC Delta GK (B.1.617.2+AY.*) first detected in India	(NSP16_K182N,NS7a_L116F,N_D63G,N_R203M,NSP12_G671S,NSP2_P129L,NS3_S26L,NSP14_P46L,Spike_P681R,Spike_R158del,NS7a_V82A,Spike_F157del,N_D144H,Spike_T19R,NS7a_T120I,N_D377Y,M_I82T,NSP6_V149A,Spike_D950N,NSP3_P822L,NSP13_P77L,Spike_E156G,NSP3_D464Y,NSP3_G1433C,NSP4_A446V,Spike_T478K,NSP12_P323L,Spike_D614G,Spike_L452R)	2021-06-25		Europe / Denmark
EPI_ISL_4394083	2021-08-30	Europe	Denmark	Syddanmark	Human	GK	AY.16	VOC Delta GK (B.1.617.2+AY.*) first detected in India	(NS7a_L116F,N_D63G,N_R203M,NSP12_G671S,Spike_G142D,NSP2_P129L,NS3_S26L,NSP14_P46L,Spike_P681R,Spike_R158del,Spike_Y144del,NS7a_V82A,Spike_F157del,Spike_T19R,NS7a_T120I,N_D377Y,M_I82T,Spike_D215H,NSP6_V149A,Spike_D950N,NSP3_P822L,NSP13_P77L,Spike_E156G,NSP4_A446V,Spike_T478K,NSP15_T48I,NSP12_P323L,Spike_D614G,Spike_L452R)	2021-09-22		Europe / Denmark
EPI_ISL_3839744	2021-08-27	Europe	Denmark	Hovedstaden	Human	GK	AY.16.1	VOC Delta GK (B.1.617.2+AY.*) first detected in India	(NSP4_D217N,N_D63G,N_R203M,NSP2_P129L,Spike_K77T,NS3_S26L,NSP4_F375S,Spike_P681R,NSP3_T720N,Spike_R158del,NS8_R52I,NS7a_V82A,NSP3_S1424F,Spike_F157del,Spike_A684S,Spike_T19R,NS7a_T120I,NSP1_F143del,N_D377Y,M_I82T,Spike_D950N,NSP3_A1736T,NSP3_P822L,NSP1_K141del,NSP15_Y225C,Spike_E156G,NSP1_S142del,NSP3_M494I,NSP15_K259R,NSP14_A220V,Spike_T478K,NSP6_H11Q,NSP12_P323L,Spike_D614G,Spike_L452R)	2021-09-01		Europe / Denmark
EPI_ISL_3665342	2021-08-19	Europe	Denmark	Midtjylland	Human	GK	AY.16.1	VOC Delta GK (B.1.617.2+AY.*) first detected in India	(NSP4_D217N,N_D63G,N_R203M,NSP2_P129L,NS3_S26L,Spike_K77T,NSP4_F375S,Spike_P681R,Spike_R158del,NSP3_T720N,NS8_R52I,NS7a_V82A,NSP3_S1424F,Spike_F157del,Spike_A684S,Spike_T19R,NS7a_T120I,NSP1_F143del,N_D377Y,M_I82T,Spike_D950N,NSP3_A1736T,NSP3_P822L,NSP1_K141del,NSP15_Y225C,Spike_E156G,NSP1_S142del,NSP15_K259R,NSP14_A220V,Spike_T478K,NSP6_H11Q,NSP12_P323L,Spike_D614G,Spike_L452R)	2021-08-25		Europe / Denmark
EPI_ISL_3806121	2021-08-23	Europe	Denmark	Nordjylland	Human	GK	AY.16.1	VOC Delta GK (B.1.617.2+AY.*) first detected in India	(NSP4_D217N,N_D63G,N_R203M,NSP2_P129L,Spike_K77T,NS3_S26L,NSP4_F375S,Spike_P681R,NSP3_T720N,Spike_R158del,NS8_R52I,NS7a_V82A,NSP3_S1424F,Spike_F157del,Spike_A684S,Spike_T19R,NS7a_T120I,NSP1_F143del,N_D377Y,M_I82T,Spike_D950N,NSP3_A1736T,NSP3_P822L,NSP1_K141del,NSP15_Y225C,Spike_E156G,NSP1_S142del,NSP15_K259R,NSP14_A220V,Spike_T478K,NSP6_H11Q,NSP12_P323L,Spike_D614G,Spike_L452R)	2021-08-31		Europe / Denmark
EPI_ISL_3725718	2021-08-19	Europe	Denmark	Midtjylland	Human	GK	AY.16.1	VOC Delta GK (B.1.617.2+AY.*) first detected in India	(NSP4_D217N,N_D63G,N_R203M,NSP2_P129L,NS3_S26L,NSP4_F375S,Spike_P681R,Spike_R158del,NSP3_T720N,NS8_R52I,NS7a_V82A,NSP3_S1424F,Spike_F157del,Spike_A684S,Spike_T19R,NS7a_T120I,NSP1_F143del,N_D377Y,M_I82T,Spike_D950N,NSP3_A1736T,NSP3_P822L,NSP1_K141del,NSP15_Y225C,Spike_E156G,NSP1_S142del,NSP15_K259R,NSP14_A220V,Spike_T478K,NSP6_H11Q,NSP12_P323L,Spike_D614G,Spike_L452R)	2021-08-27		Europe / Denmark
EPI_ISL_4355898	2021-09-13	Europe	Denmark	Hovedstaden	Human	GK	AY.16.1	VOC Delta GK (B.1.617.2+AY.*) first detected in India	(NSP4_D217N,N_D63G,N_R203M,NSP2_P129L,Spike_K77T,NS3_S26L,NSP4_F375S,Spike_P681R,NSP3_T720N,Spike_R158del,NS8_R52I,NS7a_V82A,NSP3_S1424F,Spike_F157del,Spike_A684S,Spike_T19R,NS7a_T120I,NSP1_F143del,N_D377Y,M_I82T,Spike_D950N,NSP3_A1736T,NSP3_P822L,NSP1_K141del,NSP15_Y225C,Spike_E156G,NSP1_S142del,NSP3_M494I,NSP15_K259R,NSP14_A220V,Spike_T478K,NSP6_H11Q,NSP12_P323L,Spike_D614G,Spike_L452R)	2021-09-21		Europe / Denmark
EPI_ISL_4233172	2021-09-12	Europe	Denmark	Hovedstaden	Human	GK	AY.16.1	VOC Delta GK (B.1.617.2+AY.*) first detected in India	(NSP4_D217N,N_D63G,N_R203M,NSP2_P129L,Spike_K77T,NS3_S26L,NSP4_F375S,Spike_P681R,NSP3_T720N,Spike_R158del,NS8_R52I,NS7a_V82A,NSP3_S1424F,Spike_F157del,Spike_A684S,Spike_T19R,NS7a_T120I,NSP1_F143del,N_D377Y,M_I82T,Spike_D950N,NSP3_A1736T,NSP3_P822L,NSP1_K141del,NSP15_Y225C,Spike_E156G,NSP1_S142del,NSP3_M494I,NSP15_K259R,NSP14_A220V,Spike_T478K,NSP12_P323L,Spike_D614G,Spike_L452R)	2021-09-16		Europe / Denmark
EPI_ISL_3708733	2021-08-20	Europe	Denmark	Syddanmark	Human	GK	AY.16.1	VOC Delta GK (B.1.617.2+AY.*) first detected in India	(NSP4_D217N,N_D63G,N_R203M,NSP2_P129L,NS3_S26L,Spike_K77T,Spike_C1248F,NSP4_F375S,Spike_P681R,Spike_R158del,NS8_R52I,NS7a_V82A,Spike_F157del,Spike_T19R,NS7a_T120I,Spike_G769V,NSP1_F143del,N_D377Y,M_I82T,Spike_D950N,NSP3_P822L,NSP1_K141del,Spike_I1183V,Spike_E156G,NSP1_S142del,NSP15_K259R,Spike_T478K,NSP12_P323L,Spike_D614G,NSP6_L37F,Spike_L452R)	2021-08-26		Europe / Denmark
EPI_ISL_3664532	2021-08-19	Europe	Denmark	Syddanmark	Human	GK	AY.16.1	VOC Delta GK (B.1.617.2+AY.*) first detected in India	(NSP4_D217N,N_D63G,N_R203M,NSP2_P129L,NS3_S26L,Spike_K77T,NSP4_F375S,Spike_P681R,Spike_R158del,NSP3_T720N,NS8_R52I,NS7a_V82A,NSP3_S1424F,Spike_F157del,Spike_A684S,Spike_T19R,NS7a_T120I,NSP1_F143del,N_D377Y,M_I82T,Spike_D950N,NSP3_A1736T,NSP3_P822L,NSP1_K141del,NSP15_Y225C,Spike_E156G,NSP1_S142del,NSP15_K259R,NSP14_A220V,Spike_T478K,NSP6_H11Q,NSP12_P323L,Spike_D614G,Spike_L452R)	2021-08-25		Europe / Denmark
EPI_ISL_3340639	2021-08-05	Europe	Denmark	Midtjylland	Human	GK	AY.16.1	VOC Delta GK (B.1.617.2+AY.*) first detected in India	(NSP4_D217N,N_D63G,N_R203M,NSP2_P129L,NS3_S26L,Spike_K77T,NSP4_F375S,Spike_P681R,Spike_R158del,NSP3_T720N,NS8_R52I,NS7a_V82A,NSP3_S1424F,Spike_F157del,Spike_A684S,Spike_T19R,NS7a_T120I,NSP1_F143del,N_D377Y,M_I82T,Spike_D950N,NSP3_A1736T,NSP3_P822L,NSP1_K141del,NSP15_Y225C,Spike_E156G,NSP1_S142del,NSP15_K259R,NSP14_A220V,Spike_T478K,NSP6_H11Q,NSP12_P323L,Spike_D614G,Spike_L452R)	2021-08-11		Europe / Denmark
EPI_ISL_3806519	2021-08-23	Europe	Denmark	Syddanmark	Human	GK	AY.16.1	VOC Delta GK (B.1.617.2+AY.*) first detected in India	(NSP4_D217N,N_D63G,N_R203M,NSP2_P129L,NS3_S26L,Spike_C1248F,NSP4_F375S,Spike_P681R,Spike_R158del,NS8_R52I,NS7a_V82A,Spike_F157del,Spike_T19R,NS7a_T120I,Spike_G769V,NSP1_F143del,N_D377Y,M_I82T,Spike_D950N,NSP3_P822L,NSP1_K141del,Spike_I1183V,Spike_E156G,NSP1_S142del,NSP15_K259R,Spike_T478K,NSP6_H11Q,NSP12_P323L,Spike_D614G,NSP6_L37F,Spike_L452R)	2021-08-31		Europe / Denmark
EPI_ISL_3990052	2021-09-01	Europe	Denmark	Midtjylland	Human	GK	AY.20	VOC Delta GK (B.1.617.2+AY.*) first detected in India	(N_G215C,Spike_T95I,N_D63G,N_R203M,NSP12_G671S,NS3_S26L,Spike_P681R,Spike_R158del,NSP3_P1228L,NS7a_V82A,NSP3_A488S,Spike_F157del,NSP4_T492I,NSP14_A394V,Spike_T19R,NS7a_T120I,N_D377Y,M_I82T,Spike_D950N,Spike_I714L,NS7b_T40I,NSP13_P77L,Spike_E156G,NSP3_P1469S,Spike_T478K,NSP6_T77A,NSP12_P323L,Spike_D614G,Spike_V1104L,NSP4_V167L,Spike_L452R)	2021-09-07		Europe / Denmark
EPI_ISL_3531290	2021-08-15	Europe	Denmark	Hovedstaden	Human	GK	AY.20	VOC Delta GK (B.1.617.2+AY.*) first detected in India	(N_G215C,Spike_T95I,N_D63G,N_R203M,NS7a_Q94stop,NSP12_G671S,NS3_S26L,Spike_P681R,Spike_R158del,NSP3_P1228L,NS7a_V82A,NSP3_A488S,Spike_F157del,NSP4_T492I,NSP14_A394V,Spike_T19R,NS7a_T120I,N_D377Y,M_I82T,Spike_D950N,NS7b_T40I,NSP13_P77L,Spike_E156G,NSP3_P1469S,Spike_T478K,NSP6_T77A,NSP12_P323L,Spike_D614G,Spike_V1104L,NSP4_V167L,Spike_L452R)	2021-08-20		Europe / Denmark
EPI_ISL_4626318	2021-09-24	Europe	Denmark	Syddanmark	Human	GK	AY.20	VOC Delta GK (B.1.617.2+AY.*) first detected in India	(N_G215C,Spike_T95I,N_D63G,N_R203M,NSP12_G671S,NS3_S26L,Spike_P681R,Spike_R158del,NSP3_P1228L,NS7a_V82A,NSP3_A488S,Spike_F157del,NSP4_T492I,NSP14_A394V,Spike_T19R,NS7a_T120I,N_D377Y,M_I82T,Spike_D950N,NS7b_T40I,NSP13_P77L,Spike_E156G,NSP3_P1469S,Spike_T478K,NS7a_L17F,NSP6_T77A,NSP12_P323L,Spike_D614G,Spike_V1104L,NSP4_V167L,Spike_L452R)	2021-09-30		Europe / Denmark
EPI_ISL_4007193	2021-09-01	Europe	Denmark	Midtjylland	Human	GK	AY.20	VOC Delta GK (B.1.617.2+AY.*) first detected in India	(N_G215C,Spike_T95I,N_D63G,N_R203M,NSP12_G671S,NS3_S26L,Spike_P681R,Spike_R158del,NSP3_P1228L,NS7a_V82A,NSP3_A488S,Spike_F157del,NSP4_T492I,NSP14_A394V,Spike_T19R,NS7a_T120I,N_D377Y,M_I82T,Spike_D950N,Spike_I714L,NS7b_T40I,NSP13_P77L,Spike_E156G,NSP3_P1469S,Spike_T478K,NSP6_T77A,NSP12_P323L,Spike_D614G,Spike_V1104L,NSP4_V167L,Spike_L452R)	2021-09-08		Europe / Denmark
EPI_ISL_2963967	2021-07-10	Europe	Denmark	Syddanmark	Human	GK	AY.20	VOC Delta GK (B.1.617.2+AY.*) first detected in India	(N_G215C,Spike_T95I,N_D63G,N_R203M,NSP2_L448P,NSP12_G671S,NS3_V55F,NS3_S26L,Spike_P681R,Spike_R158del,NSP3_P1228L,NS7a_V82A,NSP3_A488S,Spike_F157del,NSP4_T492I,NSP14_A394V,Spike_T19R,NS7a_T120I,N_D377Y,M_I82T,Spike_D950N,NS7b_T40I,NSP13_P77L,Spike_E156G,NSP3_P1469S,Spike_T478K,NSP6_T77A,NSP2_T149I,NSP12_M196I,NSP12_P323L,Spike_D614G,Spike_V1104L,NSP4_V167L,Spike_L452R)	2021-07-15		Europe / Denmark
EPI_ISL_4200338	2021-09-09	Europe	Denmark	Midtjylland	Human	GK	AY.20	VOC Delta GK (B.1.617.2+AY.*) first detected in India	(N_G215C,Spike_T95I,N_D63G,N_R203M,NSP12_G671S,NS3_S26L,Spike_P681R,Spike_R158del,NSP3_P1228L,NSP13_M576I,NS7a_V82A,NSP3_A488S,Spike_F157del,NSP4_T492I,NSP14_A394V,Spike_T19R,NS7a_T120I,N_D377Y,M_I82T,Spike_D950N,Spike_I714L,NS7b_T40I,NSP13_P77L,Spike_E156G,NSP3_P1469S,Spike_T478K,NSP6_T77A,NSP12_P323L,Spike_D614G,Spike_V1104L,NSP4_V167L,Spike_L452R)	2021-09-15		Europe / Denmark
EPI_ISL_4887735	2021-10-01	Europe	Denmark	Syddanmark	Human	GK	AY.20	VOC Delta GK (B.1.617.2+AY.*) first detected in India	(N_G215C,Spike_T95I,N_D63G,N_R203M,NSP12_G671S,NS3_S26L,Spike_P681R,Spike_R158del,NSP3_P1228L,NS7a_V82A,NSP3_A488S,Spike_F157del,NSP4_T492I,NSP14_A394V,Spike_T19R,NS7a_T120I,N_D377Y,M_I82T,Spike_D950N,NS7b_T40I,NSP13_P77L,Spike_E156G,NSP3_P1469S,Spike_T478K,NSP16_M270V,NS7a_L17F,NSP6_T77A,NSP12_P323L,Spike_D614G,Spike_V1104L,NSP4_V167L,Spike_L452R)	2021-10-06		Europe / Denmark
EPI_ISL_7952300	2021-09-07	Europe	Denmark	Syddanmark	Human	GK	AY.20	VOC Delta GK (B.1.617.2+AY.*) first detected in India	(N_G215C,Spike_T95I,Spike_H146Y,N_D63G,N_R203M,NSP12_G671S,NSP12_E744D,NS3_S26L,Spike_P681R,Spike_R158del,NSP3_P1228L,NSP4_I140V,NS7a_V82A,NSP3_D1774N,NSP3_A488S,Spike_F157del,NSP4_T492I,NSP14_A394V,Spike_T19R,NS7a_T120I,N_D377Y,M_I82T,Spike_D950N,NS7b_T40I,NSP13_P77L,Spike_E156G,NSP3_P1469S,NSP4_A446V,Spike_T478K,Spike_G181V,NSP6_T77A,NSP9_D47N,NSP12_P323L,Spike_D614G,Spike_V1104L,NSP4_V167L,NSP…	2021-12-22		Europe / Denmark
EPI_ISL_3632949	2021-08-18	Europe	Denmark	Syddanmark	Human	GK	AY.20	VOC Delta GK (B.1.617.2+AY.*) first detected in India	(N_G215C,Spike_T95I,N_D63G,N_R203M,NSP12_G671S,NS3_S26L,Spike_P681R,Spike_R158del,NSP3_P1228L,NS7a_V82A,NSP3_A488S,Spike_F157del,NSP4_T492I,NSP14_A394V,Spike_T19R,NS7a_T120I,N_D377Y,M_I82T,Spike_D950N,NS7b_T40I,NSP13_P77L,Spike_E156G,NSP3_P1469S,Spike_T478K,NS7a_L17F,NSP6_T77A,NSP12_P323L,Spike_D614G,Spike_V1104L,NSP4_V167L,Spike_L452R)	2021-08-24		Europe / Denmark
EPI_ISL_3724700	2021-08-23	Europe	Denmark	Syddanmark	Human	GK	AY.20	VOC Delta GK (B.1.617.2+AY.*) first detected in India	(N_G215C,Spike_T95I,N_D63G,N_R203M,NSP12_G671S,NS3_S26L,Spike_P681R,Spike_R158del,NSP3_P1228L,NS7a_V82A,NSP3_A488S,Spike_F157del,NSP4_T492I,NSP14_A394V,Spike_T19R,NS7a_T120I,N_D377Y,M_I82T,Spike_D950N,NS7b_T40I,NSP13_P77L,Spike_E156G,NSP3_P1469S,Spike_T478K,NS7a_L17F,NSP6_T77A,NSP12_P323L,Spike_D614G,Spike_V1104L,NSP4_V167L,Spike_L452R)	2021-08-27		Europe / Denmark
EPI_ISL_7273416	2021-11-22	Europe	Denmark	Hovedstaden	Human	GK	AY.22	VOC Delta GK (B.1.617.2+AY.*) first detected in India	(N_G215C,NS8_P30S,Spike_T95I,N_D63G,N_R203M,NSP12_G671S,Spike_G142D,NSP9_P80S,NS3_S26L,NSP15_A171V,Spike_L5F,Spike_P681R,Spike_R158del,NS3_I7V,Spike_Y269H,NS8_P36L,NSP3_P1228L,NS7a_V82A,NSP3_A488S,Spike_F157del,NSP4_T492I,NSP14_A394V,Spike_T19R,NS7a_T120I,N_D377Y,M_I82T,Spike_D950N,NSP3_V351I,NS7b_T40I,NSP13_P77L,Spike_E156G,NSP3_P1469S,NSP3_I1528T,Spike_T478K,NSP6_T77A,NSP12_P323L,Spike_D614G,NS…	2021-12-07		Europe / Denmark
EPI_ISL_5856750	2021-10-24	Europe	Denmark	Hovedstaden	Human	GK	AY.22	VOC Delta GK (B.1.617.2+AY.*) first detected in India	(NSP12_D62Y,N_G215C,Spike_T95I,NS3_V97L,N_D63G,N_R203M,NSP12_G671S,NSP3_K1211N,Spike_G142D,Spike_E1202Q,NS3_S26L,NSP3_M1547I,Spike_P681R,Spike_R158del,NSP3_P1228L,NS7a_V82A,NSP3_A488S,Spike_F157del,NSP4_T492I,NSP14_A394V,Spike_T19R,NS7a_T120I,N_D377Y,M_I82T,NSP3_T1462I,NSP3_T182I,Spike_D950N,NS7b_T40I,NSP13_P77L,Spike_E156G,NSP3_P1469S,Spike_T478K,Spike_M153I,NSP6_T77A,NSP12_P323L,Spike_D614G,NSP…	2021-11-02		Europe / Denmark
EPI_ISL_7917215	2021-12-06	Europe	Denmark	Hovedstaden	Human	GK	AY.22	VOC Delta GK (B.1.617.2+AY.*) first detected in India	(N_G215C,Spike_T95I,N_D63G,N_R203M,NSP12_G671S,Spike_G142D,NSP13_A379S,NS3_S26L,NSP3_S1204L,Spike_P681R,Spike_P384L,Spike_R158del,NS3_T223I,NSP3_P1228L,NS7a_V82A,NSP3_A488S,Spike_F157del,NSP4_T492I,NS8_I39T,NSP14_A394V,Spike_T19R,NS7a_T120I,N_D377Y,M_I82T,Spike_D950N,NSP10_I55T,NS7b_T40I,NSP13_P77L,Spike_E156G,NSP3_P1469S,Spike_T478K,NSP6_T77A,NSP12_P323L,Spike_D614G,NSP4_V167L,Spike_L452R)	2021-12-21		Europe / Denmark
EPI_ISL_5883740	2021-10-27	Europe	Denmark	Syddanmark	Human	GK	AY.23	VOC Delta GK (B.1.617.2+AY.*) first detected in India	(N_G215C,Spike_V1264L,Spike_E1262V,N_D63G,NSP14_V287del,N_R203M,NSP3_T1334I,NSP12_G671S,NSP14_D375Y,Spike_G142D,NS3_S26L,Spike_Q607K,NSP2_P200L,Spike_P681R,Spike_R158del,NSP3_P1228L,Spike_D950B,Spike_D586N,NS7a_V82A,NSP3_A488S,Spike_F157del,NSP4_T492I,NSP14_A394V,Spike_T19R,NS7a_T120I,N_D377Y,M_I82T,NS7b_T40I,NSP13_P77L,NS3_L96F,Spike_E156G,NSP3_T678I,NSP3_P1469S,NSP13_A368V,Spike_T478K,NSP6_T77A…	2021-11-03		Europe / Denmark
EPI_ISL_5362334	2021-10-13	Europe	Denmark	Nordjylland	Human	GK	AY.23	VOC Delta GK (B.1.617.2+AY.*) first detected in India	(N_G215C,Spike_V1264L,Spike_E1262V,N_D63G,NSP14_V287del,N_R203M,NSP3_T1334I,NSP12_G671S,NSP14_D375Y,Spike_G142D,NS3_S26L,Spike_Q607K,NSP2_P200L,Spike_P681R,Spike_R158del,NSP3_P1228L,Spike_D586N,NS7a_V82A,NSP3_A488S,Spike_F157del,NSP4_T492I,NSP14_A394V,Spike_T19R,NS7a_T120I,N_D377Y,M_I82T,Spike_D950N,NS7b_T40I,NSP13_P77L,NS3_L96F,Spike_E156G,NSP3_T678I,NSP3_P1469S,NSP13_A368V,Spike_T478K,NSP6_T77A…	2021-10-20		Europe / Denmark
EPI_ISL_3251370	2021-08-01	Europe	Denmark	Hovedstaden	Human	GK	AY.23	VOC Delta GK (B.1.617.2+AY.*) first detected in India	(N_G215C,Spike_V1264L,N_D63G,N_R203M,NSP12_G671S,Spike_G142D,NS3_S26L,NSP2_P200L,Spike_P681R,Spike_R158del,NSP3_P1228L,NS7a_V82A,NSP3_A488S,Spike_F157del,NSP4_T492I,NSP14_A394V,Spike_T19R,NS7a_T120I,N_D377Y,M_I82T,Spike_D950N,NS7b_T40I,NSP13_P77L,Spike_E156G,NSP3_T678I,NSP3_P1469S,Spike_T478K,NSP6_T77A,NSP12_P323L,NSP16_R216N,Spike_D614G,NSP4_V167L,Spike_L452R)	2021-08-06		Europe / Denmark
EPI_ISL_3916973	2021-08-28	Europe	Denmark	Hovedstaden	Human	GK	AY.23	VOC Delta GK (B.1.617.2+AY.*) first detected in India	(N_G215C,Spike_V1264L,N_D63G,N_K38R,N_R203M,NSP12_G671S,NS3_S26L,NSP2_N168S,NSP2_P200L,Spike_P681R,Spike_R158del,NSP3_P1228L,NS7a_V82A,NSP3_A488S,Spike_F157del,NSP4_T492I,NSP14_A394V,Spike_T19R,NS7a_T120I,N_D377Y,M_I82T,Spike_D950N,NS7b_T40I,NSP13_P77L,Spike_E156G,NSP3_T678I,NSP3_P1469S,Spike_T478K,NSP6_T77A,NSP12_P323L,Spike_D614G,NSP4_V167L,Spike_L452R)	2021-09-03		Europe / Denmark
EPI_ISL_3357026	2021-08-07	Europe	Denmark	Sjaelland	Human	GK	AY.23	VOC Delta GK (B.1.617.2+AY.*) first detected in India	(N_G215C,Spike_V1264L,N_D63G,N_K38R,N_R203M,NSP12_G671S,Spike_G142D,NS3_S26L,NSP2_N168S,NSP2_P200L,Spike_P681R,Spike_R158del,NSP3_P1228L,NS7a_V82A,NSP3_A488S,Spike_F157del,NSP4_T492I,NSP14_A394V,Spike_T19R,NS7a_T120I,N_D377Y,M_I82T,Spike_D950N,NS7b_T40I,NSP13_P77L,Spike_E156G,NSP3_T678I,NSP3_P1469S,Spike_T478K,NSP6_T77A,NSP12_P323L,Spike_D614G,NSP4_V167L,Spike_L452R)	2021-08-12		Europe / Denmark
EPI_ISL_5447151	2021-10-17	Europe	Denmark		Human	GK	AY.23	VOC Delta GK (B.1.617.2+AY.*) first detected in India	(N_G215C,Spike_V1264L,Spike_E1262V,N_D63G,NSP14_V287del,N_R203M,NSP3_T1334I,NSP12_G671S,NSP14_D375Y,Spike_G142D,NS3_S26L,Spike_Q607K,NSP2_P200L,Spike_P681R,Spike_R158del,NSP3_P1228L,Spike_D586N,NS7a_V82A,NSP3_A488S,Spike_F157del,NSP4_T492I,NSP14_A394V,Spike_T19R,NS7a_T120I,N_D377Y,M_I82T,Spike_D950N,NS7b_T40I,NSP13_P77L,NS3_L96F,Spike_E156G,NSP3_T678I,NSP3_P1469S,NSP13_A368V,Spike_T478K,NSP6_T77A…	2021-10-24		Europe / Denmark
EPI_ISL_5462546	2021-10-16	Europe	Denmark	Nordjylland	Human	GK	AY.23	VOC Delta GK (B.1.617.2+AY.*) first detected in India	(N_G215C,Spike_V1264L,Spike_E1262V,N_D63G,NSP14_V287del,N_R203M,NSP3_T1334I,NSP12_G671S,NSP14_D375Y,Spike_G142D,NS3_S26L,Spike_Q607K,NSP2_P200L,Spike_P681R,Spike_R158del,NSP3_P1228L,Spike_D586N,NS7a_V82A,NSP3_A488S,Spike_F157del,NSP4_T492I,NSP14_A394V,Spike_T19R,NS7a_T120I,N_D377Y,M_I82T,Spike_D950N,NS7b_T40I,NSP13_P77L,NS3_L96F,Spike_E156G,NSP3_T678I,NSP3_P1469S,NSP13_A368V,Spike_T478K,NSP6_T77A…	2021-10-25		Europe / Denmark
EPI_ISL_6967436	2021-11-23	Europe	Denmark	Nordjylland	Human	GK	AY.23	VOC Delta GK (B.1.617.2+AY.*) first detected in India	(N_G215C,Spike_V1264L,Spike_E1262V,N_D63G,NSP14_V287del,N_R203M,NSP3_T1334I,NSP12_G671S,NSP14_D375Y,Spike_G142D,NS3_S26L,NSP2_R52H,Spike_Q607K,NSP2_P200L,Spike_P681R,Spike_R158del,NSP3_P1228L,Spike_D586N,NS7a_V82A,NSP3_A488S,Spike_F157del,NSP4_T492I,NSP14_A394V,Spike_T19R,NS7a_T120I,N_D377Y,M_I82T,Spike_D950N,NS7b_T40I,NSP13_P77L,NS3_L96F,Spike_E156G,NSP3_T678I,NSP3_P1469S,NSP13_A368V,Spike_T478K…	2021-12-02		Europe / Denmark
EPI_ISL_5944963	2021-10-28	Europe	Denmark	Nordjylland	Human	GK	AY.23	VOC Delta GK (B.1.617.2+AY.*) first detected in India	(N_G215C,Spike_V1264L,Spike_E1262V,N_D63G,NSP14_V287del,N_R203M,NSP3_T1334I,NSP12_G671S,NSP14_D375Y,Spike_G142D,NS3_S26L,Spike_Q607K,NSP2_P200L,Spike_P681R,Spike_R158del,NSP3_P1228L,Spike_D586N,NS7a_V82A,NSP3_A488S,Spike_F157del,NSP4_T492I,NSP14_A394V,Spike_T19R,NS7a_T120I,N_D377Y,M_I82T,Spike_D950N,NS7b_T40I,NSP13_P77L,NS3_L96F,Spike_E156G,NSP3_T678I,NSP3_P1469S,NSP13_A368V,Spike_T478K,NSP6_T77A…	2021-11-05		Europe / Denmark
EPI_ISL_6848048	2021-11-10	Europe	Denmark	Nordjylland	Human	GK	AY.23	VOC Delta GK (B.1.617.2+AY.*) first detected in India	(N_G215C,Spike_V1264L,Spike_E1262V,N_D63G,NSP14_V287del,N_R203M,NSP3_T1334I,NSP12_G671S,NSP14_D375Y,Spike_G142D,NS3_S26L,NSP2_R52H,Spike_Q607K,NSP2_P200L,Spike_P681R,Spike_R158del,NSP3_P1228L,Spike_D586N,NS7a_V82A,NSP3_A488S,Spike_F157del,NSP4_T492I,NSP14_A394V,Spike_T19R,NS7a_T120I,N_D377Y,M_I82T,Spike_D950N,NS7b_T40I,NSP13_P77L,NS3_L96F,Spike_E156G,NSP3_T678I,NSP3_P1469S,NSP13_A368V,Spike_T478K…	2021-11-29		Europe / Denmark
EPI_ISL_2784666	2021-06-25	Europe	Denmark	Midtjylland	Human	GK	AY.23.1	VOC Delta GK (B.1.617.2+AY.*) first detected in India	(Spike_V1264L,N_D63G,NSP1_M85del,N_R203M,NSP12_G671S,NSP1_P62S,NSP6_T181I,NS3_D155E,NS3_S26L,NSP3_L1226P,Spike_P681R,Spike_R158del,NS7a_V82A,Spike_F157del,Spike_T19R,NS7a_T120I,Spike_A222V,N_D377Y,M_I82T,NSP6_V149A,Spike_D950N,Spike_P812Q,NSP3_P822L,NSP13_P77L,Spike_E156G,NSP4_A446V,Spike_T478K,NSP12_P323L,Spike_D614G,Spike_L452R)	2021-07-02		Europe / Denmark
EPI_ISL_4355160	2021-09-05	Europe	Denmark	Midtjylland	Human	GK	AY.23.2	VOC Delta GK (B.1.617.2+AY.*) first detected in India	(NSP7_R21G,N_G215C,Spike_V1264L,N_D63G,N_R203M,NSP4_R401H,NSP12_G671S,Spike_G142D,NS3_S26L,NSP2_P200L,Spike_P681R,Spike_R158del,NSP3_P1228L,NS7a_V82A,NSP3_A488S,Spike_F157del,NSP4_T492I,NSP14_A96V,NSP14_A394V,Spike_T19R,NS7a_T120I,N_D377Y,M_I82T,Spike_D950N,NS7b_T40I,Spike_V90I,Spike_E702V,NSP13_P77L,Spike_E156G,NSP3_T678I,NSP3_P1469S,Spike_T478K,NSP6_T77A,NSP12_P323L,Spike_D614G,NSP4_V167L,Spike…	2021-09-21		Europe / Denmark
EPI_ISL_4170625	2021-09-06	Europe	Denmark	Hovedstaden	Human	GK	AY.23.2	VOC Delta GK (B.1.617.2+AY.*) first detected in India	(NSP7_R21G,N_G215C,Spike_V1264L,N_D63G,N_R203M,NSP12_G671S,Spike_G142D,NS3_S26L,Spike_V308L,NSP2_P200L,Spike_P681R,Spike_R158del,NSP3_P1228L,NS7a_V82A,NSP3_A488S,Spike_F157del,NSP4_T492I,NSP14_A96V,NSP14_A394V,Spike_T19R,NS7a_T120I,N_D377Y,M_I82T,Spike_D950N,NS7b_T40I,Spike_V90I,Spike_E702V,NSP13_P77L,Spike_E156G,NSP3_T678I,NSP3_P1469S,Spike_T478K,NSP6_T77A,NSP12_P323L,Spike_D614G,NSP4_V167L,Spik…	2021-09-14		Europe / Denmark
EPI_ISL_4007611	2021-08-31	Europe	Denmark	Midtjylland	Human	GK	AY.23.2	VOC Delta GK (B.1.617.2+AY.*) first detected in India	(NSP7_R21G,N_G215C,Spike_V1264L,N_D63G,N_R203M,NSP12_G671S,Spike_G142D,NS3_S26L,NSP2_P200L,Spike_P681R,Spike_R158del,NSP3_P1228L,NS7a_V82A,NSP3_A488S,Spike_F157del,NSP4_T492I,NSP14_A394V,Spike_T19R,NS7a_T120I,N_D377Y,M_I82T,Spike_D950N,NS7b_T40I,NSP2_V502I,Spike_E702V,NSP13_P77L,Spike_E156G,NSP3_T678I,NSP3_M1376I,NSP3_P1469S,Spike_T478K,NSP6_T77A,Spike_K1157N,NSP12_P323L,Spike_D614G,NSP4_V167L,Sp…	2021-09-08		Europe / Denmark
EPI_ISL_4355754	2021-09-08	Europe	Denmark	Nordjylland	Human	GK	AY.23.2	VOC Delta GK (B.1.617.2+AY.*) first detected in India	(NSP7_R21G,N_G215C,Spike_V1264L,N_D63G,N_R203M,NSP12_G671S,NS3_S26L,NSP2_P200L,Spike_P681R,Spike_R158del,NSP3_P1228L,NS7a_V82A,NSP3_A488S,Spike_F157del,NSP4_T492I,NSP14_A394V,Spike_T19R,NS7a_T120I,N_D377Y,M_I82T,Spike_D950N,NS7b_T40I,NSP2_V502I,Spike_E702V,NSP13_P77L,Spike_E156G,NSP3_T678I,NSP3_M1376I,NSP3_P1469S,Spike_T478K,NSP6_T77A,Spike_K1157N,NSP12_P323L,Spike_D614G,NSP4_V167L,Spike_L452R)	2021-09-21		Europe / Denmark
EPI_ISL_3903802	2021-08-25	Europe	Denmark	Syddanmark	Human	GK	AY.23.2	VOC Delta GK (B.1.617.2+AY.*) first detected in India	(NSP7_R21G,N_G215C,Spike_V1264L,N_D63G,N_R203M,NSP12_G671S,Spike_G142D,NS3_S26L,NSP2_P200L,Spike_P681R,Spike_R158del,NSP3_P1228L,NS7a_V82A,NSP3_A488S,Spike_F157del,NSP4_T492I,NSP14_A96V,NSP14_A394V,Spike_T19R,NS7a_T120I,N_D377Y,M_I82T,Spike_D950N,NS7b_T40I,Spike_V90I,Spike_E702V,NSP13_P77L,Spike_E156G,NSP3_T678I,NSP3_P1469S,Spike_T478K,NSP6_T77A,NSP12_P323L,Spike_D614G,NSP4_V167L,Spike_L452R)	2021-09-02		Europe / Denmark
EPI_ISL_3632415	2021-08-17	Europe	Denmark	Sjaelland	Human	GK	AY.23.2	VOC Delta GK (B.1.617.2+AY.*) first detected in India	(NSP7_R21G,N_G215C,Spike_V1264L,N_D63G,N_R203M,NSP12_G671S,NS3_S26L,NSP2_P200L,Spike_P681R,Spike_R158del,NSP3_P1228L,NS7a_V82A,NSP3_A488S,Spike_F157del,NSP4_T492I,NSP14_A96V,NSP14_A394V,Spike_T19R,NS7a_T120I,N_D377Y,M_I82T,Spike_D950N,NS7b_T40I,Spike_V90I,Spike_E702V,NSP13_P77L,Spike_E156G,NSP3_T678I,NSP3_P1469S,Spike_T478K,NSP6_T77A,NSP12_P323L,Spike_D614G,NSP4_V167L,Spike_L452R)	2021-08-24		Europe / Denmark
EPI_ISL_3949419	2021-08-29	Europe	Denmark	Midtjylland	Human	GK	AY.23.2	VOC Delta GK (B.1.617.2+AY.*) first detected in India	(NSP7_R21G,N_G215C,Spike_V1264L,N_D63G,N_R203M,NSP12_G671S,Spike_G142D,NS3_S26L,NSP2_P200L,Spike_P681R,Spike_R158del,NSP3_P1228L,NS7a_V82A,NSP3_A488S,Spike_F157del,NSP4_T492I,NSP14_A394V,Spike_T19R,NS7a_T120I,N_D377Y,M_I82T,Spike_D950N,NS7b_T40I,NSP2_V502I,Spike_E702V,NSP13_P77L,Spike_E156G,NSP3_T678I,NSP3_M1376I,NSP3_P1469S,Spike_T478K,NSP6_T77A,Spike_K1157N,NSP12_P323L,Spike_D614G,NSP4_V167L,Sp…	2021-09-06		Europe / Denmark
EPI_ISL_3633808	2021-08-11	Europe	Denmark	Sjaelland	Human	GK	AY.23.2	VOC Delta GK (B.1.617.2+AY.*) first detected in India	(NSP7_R21G,N_G215C,Spike_V1264L,N_D63G,NSP1_M85del,N_R203M,NSP12_G671S,NS3_S26L,NSP2_P200L,Spike_P681R,Spike_R158del,NSP3_P1228L,NS7a_V82A,NSP3_A488S,Spike_F157del,NSP4_T492I,NSP14_A96V,NSP14_A394V,Spike_T19R,NS7a_T120I,N_D377Y,M_I82T,Spike_D950N,NS7b_T40I,Spike_V90I,Spike_E702V,NSP13_P77L,NSP1_V86del,Spike_E156G,NSP3_T678I,NSP3_P1469S,Spike_T478K,NSP6_T77A,NSP12_P323L,NSP5_K90R,Spike_D614G,NSP4_…	2021-08-24		Europe / Denmark
EPI_ISL_3917519	2021-08-26	Europe	Denmark	Midtjylland	Human	GK	AY.23.2	VOC Delta GK (B.1.617.2+AY.*) first detected in India	(NSP7_R21G,N_G215C,Spike_V1264L,N_D63G,N_R203M,NSP12_G671S,NS3_S26L,NSP2_P200L,Spike_P681R,Spike_R158del,NSP3_P1228L,NS7a_V82A,NSP3_A488S,Spike_F157del,NSP4_T492I,NSP14_A394V,Spike_T19R,NS7a_T120I,N_D377Y,M_I82T,Spike_D950N,NS7b_T40I,NSP2_V502I,Spike_E702V,NSP13_P77L,Spike_E156G,NSP3_T678I,NSP3_M1376I,NSP3_P1469S,Spike_T478K,NSP6_T77A,Spike_K1157N,NSP12_P323L,Spike_D614G,NSP4_V167L,Spike_L452R)	2021-09-03		Europe / Denmark
EPI_ISL_3806515	2021-08-24	Europe	Denmark	Syddanmark	Human	GK	AY.23.2	VOC Delta GK (B.1.617.2+AY.*) first detected in India	(NSP7_R21G,N_G215C,Spike_V1264L,N_D63G,N_R203M,NSP12_G671S,NS3_S26L,NSP2_P200L,Spike_P681R,Spike_R158del,NSP3_P1228L,NS7a_V82A,NSP3_A488S,Spike_F157del,NSP4_T492I,NSP14_A96V,NSP14_A394V,Spike_T19R,NS7a_T120I,N_D377Y,M_I82T,Spike_D950N,NS7b_T40I,Spike_E702V,NSP13_P77L,Spike_E156G,NSP3_T678I,NSP3_P1469S,Spike_T478K,NSP6_T77A,NSP12_P323L,Spike_D614G,NSP4_V167L,Spike_L452R)	2021-08-31		Europe / Denmark
EPI_ISL_2670501	2021-05-31	Europe	Denmark	Midtjylland	Human	GK	AY.24	VOC Delta GK (B.1.617.2+AY.*) first detected in India	(N_D63G,N_R203M,NSP12_G671S,NSP6_T181I,NS3_P104S,NS3_S26L,Spike_P681R,Spike_R158del,NS7a_V82A,Spike_F157del,Spike_T19R,NS7a_T120I,Spike_A222V,N_D377Y,M_I82T,NSP6_V149A,Spike_D950N,NSP3_P822L,NSP13_P77L,Spike_E156G,NSP4_A446V,Spike_T478K,NSP12_P323L,Spike_D614G,Spike_L452R)	2021-06-24		Europe / Denmark
EPI_ISL_7906895	2021-07-18	Europe	Denmark	Midtjylland	Human	GK	AY.24	VOC Delta GK (B.1.617.2+AY.*) first detected in India	(N_D63G,N_R203M,NSP12_G671S,Spike_G142D,NSP6_T181I,NS3_P104S,NS3_S26L,Spike_P681R,Spike_R158del,NSP10_V116A,NS7a_V82A,Spike_F157del,Spike_T19R,NS7a_T120I,Spike_A222V,N_D377Y,M_I82T,NSP6_V149A,Spike_D950N,NSP3_P822L,NSP13_P77L,Spike_E156G,NSP4_A446V,Spike_T478K,NSP12_P323L,Spike_D614G,Spike_L452R)	2021-12-21		Europe / Denmark
EPI_ISL_3040289	2021-07-17	Europe	Denmark	Hovedstaden	Human	GK	AY.24	VOC Delta GK (B.1.617.2+AY.*) first detected in India	(N_D63G,N_R203M,NSP12_G671S,NSP6_T181I,NS3_P104S,NS3_S26L,Spike_P681R,Spike_R158del,NS7a_V82A,Spike_F157del,Spike_T19R,NS7a_T120I,Spike_A222V,N_D377Y,M_I82T,NSP6_V149A,Spike_D950N,NSP3_P822L,NSP13_P77L,Spike_E156G,NSP4_A446V,Spike_T478K,NSP12_P323L,Spike_D614G,Spike_L452R)	2021-07-22		Europe / Denmark
EPI_ISL_2838151	2021-06-29	Europe	Denmark	Syddanmark	Human	GK	AY.24	VOC Delta GK (B.1.617.2+AY.*) first detected in India	(N_D63G,N_R203M,NSP12_G671S,Spike_G142D,NSP6_T181I,NS3_P104S,NS3_S26L,Spike_P681R,Spike_R158del,NS7a_V82A,Spike_F157del,Spike_T19R,NS7a_T120I,Spike_A222V,N_D377Y,M_I82T,NSP6_V149A,NS3_V50I,NSP12_Y719C,Spike_D950N,NSP3_P822L,NSP13_P77L,Spike_E156G,NSP4_A446V,Spike_T478K,NSP12_P323L,Spike_D614G,Spike_L452R)	2021-07-07		Europe / Denmark
EPI_ISL_2685521	2021-06-07	Europe	Denmark	Syddanmark	Human	GK	AY.24	VOC Delta GK (B.1.617.2+AY.*) first detected in India	(N_D63G,N_R203M,NSP12_G671S,Spike_G142D,NSP6_T181I,NS3_P104S,NS3_S26L,Spike_P681R,Spike_R158del,NS7a_V82A,Spike_F157del,Spike_T19R,NS7a_T120I,Spike_A222V,N_D377Y,M_I82T,NSP6_V149A,Spike_D950N,NSP3_P822L,NSP13_P77L,Spike_E156G,NSP4_A446V,Spike_T478K,NSP12_P323L,Spike_D614G,Spike_L452R)	2021-06-25		Europe / Denmark
EPI_ISL_2667866	2021-05-31	Europe	Denmark	Midtjylland	Human	GK	AY.24	VOC Delta GK (B.1.617.2+AY.*) first detected in India	(N_D63G,N_R203M,NSP12_G671S,NSP6_T181I,NS3_P104S,NS3_S26L,Spike_P681R,Spike_R158del,NS7a_V82A,Spike_F157del,Spike_T19R,NS7a_T120I,Spike_A222V,N_D377Y,M_I82T,NSP6_V149A,Spike_D950N,NSP3_P822L,NSP13_P77L,Spike_E156G,NSP4_A446V,Spike_T478K,NSP12_P323L,Spike_D614G,Spike_L452R)	2021-06-24		Europe / Denmark
EPI_ISL_3252121	2021-08-02	Europe	Denmark	Midtjylland	Human	GK	AY.24	VOC Delta GK (B.1.617.2+AY.*) first detected in India	(N_D63G,N_R203M,NSP12_G671S,NSP6_T181I,NS3_P104S,NS3_S26L,Spike_P681R,Spike_R158del,NS7a_V82A,Spike_F157del,Spike_T19R,NS7a_T120I,Spike_A222V,N_D377Y,M_I82T,NSP6_V149A,Spike_D950N,NSP3_P822L,NSP13_P77L,Spike_E156G,N_R189H,NSP4_A446V,Spike_T478K,NSP12_P323L,Spike_D614G,Spike_L452R,NSP6_L37F)	2021-08-06		Europe / Denmark
EPI_ISL_2684307	2021-06-07	Europe	Denmark	Syddanmark	Human	GK	AY.24	VOC Delta GK (B.1.617.2+AY.*) first detected in India	(N_D63G,N_R203M,NSP12_G671S,Spike_G142D,NSP6_T181I,NS3_P104S,NS3_S26L,Spike_P681R,Spike_R158del,NS7a_V82A,Spike_F157del,Spike_T19R,NS7a_T120I,Spike_A222V,N_D377Y,M_I82T,NSP6_V149A,Spike_D950N,NSP3_P822L,NSP13_P77L,Spike_E156G,NSP4_A446V,Spike_T478K,NSP12_P323L,Spike_D614G,Spike_L452R)	2021-06-25		Europe / Denmark
EPI_ISL_3029213	2021-07-15	Europe	Denmark	Nordjylland	Human	GK	AY.24	VOC Delta GK (B.1.617.2+AY.*) first detected in India	(N_D63G,N_R203M,NSP12_G671S,NSP6_T181I,NS3_P104S,NS3_S26L,Spike_P681R,Spike_R158del,NS7a_V82A,Spike_F157del,Spike_T19R,NS7a_T120I,Spike_A222V,N_D377Y,M_I82T,NSP6_V149A,Spike_D950N,NSP3_P822L,NSP13_P77L,Spike_E156G,NSP4_A446V,Spike_T478K,NSP12_P323L,Spike_D614G,Spike_L452R)	2021-07-21		Europe / Denmark
EPI_ISL_3073471	2021-07-20	Europe	Denmark	Hovedstaden	Human	GK	AY.24	VOC Delta GK (B.1.617.2+AY.*) first detected in India	(N_D63G,N_R203M,NSP12_G671S,NSP6_T181I,NS3_P104S,NS3_S26L,Spike_P681R,Spike_R158del,NS7a_V82A,Spike_F157del,Spike_T19R,NS7a_T120I,Spike_A222V,N_D377Y,M_I82T,NSP6_V149A,Spike_D950N,NSP3_P822L,NSP13_P77L,Spike_E156G,N_R189H,NSP4_A446V,Spike_T478K,NSP12_P323L,Spike_D614G,NSP6_L37F,Spike_L452R)	2021-07-26		Europe / Denmark
EPI_ISL_6936879	2021-11-21	Europe	Denmark	Midtjylland	Human	GK	AY.25	VOC Delta GK (B.1.617.2+AY.*) first detected in India	(N_G215C,NS7b_L11F,N_D63G,N_R203M,NSP12_G671S,Spike_G142D,NS3_S26L,Spike_P681R,Spike_R158del,NSP3_P1228L,NS7a_V82A,NSP3_A488S,Spike_F157del,NSP4_T492I,NSP14_A394V,Spike_T19R,NS7a_T120I,N_T332S,N_D377Y,M_I82T,Spike_D950N,NS7b_T40I,NSP13_P77L,Spike_E156G,NSP3_P1469S,Spike_T478K,NSP6_T77A,NS3_E239Q,NSP9_R39K,NSP12_P323L,Spike_L981I,Spike_D614G,NS3_E181V,NSP4_V167L,Spike_L452R)	2021-12-01		Europe / Denmark
EPI_ISL_6967318	2021-11-24	Europe	Denmark	Midtjylland	Human	GK	AY.25	VOC Delta GK (B.1.617.2+AY.*) first detected in India	(N_G215C,NS7b_L11F,N_D63G,N_R203M,NSP12_G671S,NS3_S26L,Spike_P681R,Spike_R158del,NSP3_P1228L,NS7a_V82A,NSP3_A488S,Spike_F157del,NSP4_T492I,NSP14_A394V,Spike_T19R,NS7a_T120I,N_T332S,N_D377Y,M_I82T,Spike_D950N,NS7b_T40I,NSP13_P77L,Spike_E156G,NSP3_P1469S,Spike_T478K,NSP6_T77A,NS3_E239Q,NSP9_R39K,NSP12_P323L,Spike_L981I,Spike_D614G,NS3_E181V,NSP4_V167L,Spike_L452R)	2021-12-02		Europe / Denmark
EPI_ISL_7600184	2021-11-30	Europe	Denmark	Syddanmark	Human	GK	AY.25	VOC Delta GK (B.1.617.2+AY.*) first detected in India	(N_G215C,N_D63G,Spike_T19del,N_R203M,NSP12_G671S,NS3_K16N,NSP4_A231V,Spike_G142D,NS3_S26L,Spike_P681R,Spike_L18del,Spike_R158del,NSP3_P1228L,Spike_N17R,Spike_V11F,NS7a_V82A,NSP3_A488S,Spike_F157del,NSP4_T492I,NSP14_A394V,NS7a_T120I,N_D377Y,M_I82T,Spike_D950N,Spike_S112L,NS7b_T40I,NSP13_P77L,Spike_E156G,NSP2_T474I,NSP3_P1469S,Spike_E1111K,Spike_T478K,NSP6_T77A,NS3_E239Q,NSP12_P323L,NSP3_A1927T,Spi…	2021-12-13		Europe / Denmark
EPI_ISL_7282069	2021-11-20	Europe	Denmark	Midtjylland	Human	GK	AY.25	VOC Delta GK (B.1.617.2+AY.*) first detected in India	(N_G215C,NS7b_L11F,N_D63G,N_R203M,NSP12_G671S,Spike_G142D,NS3_S26L,Spike_P681R,Spike_R158del,NSP3_P1228L,NS7a_V82A,NSP3_A488S,Spike_F157del,NSP4_T492I,NSP14_A394V,Spike_T19R,NS7a_T120I,N_T332S,N_D377Y,M_I82T,Spike_D950N,NS7b_T40I,NSP13_P77L,Spike_E156G,NSP3_P1469S,Spike_T478K,NSP6_T77A,NS3_E239Q,NSP9_R39K,NSP12_P323L,Spike_D614G,NS3_E181V,NSP4_V167L,Spike_L452R)	2021-12-07		Europe / Denmark
EPI_ISL_5404178	2021-10-15	Europe	Denmark	Midtjylland	Human	GK	AY.25	VOC Delta GK (B.1.617.2+AY.*) first detected in India	(N_G215C,N_D63G,N_R203M,NSP12_G671S,Spike_G142D,NS3_S26L,Spike_P681R,Spike_R158del,NSP3_P1228L,NSP9_T34I,NS7a_V82A,NSP3_A488S,Spike_F157del,NSP4_T492I,NSP14_A394V,Spike_T19R,NS7a_T120I,N_D377Y,M_I82T,NSP3_L373F,Spike_D950N,Spike_S112L,NS7b_T40I,NSP13_P77L,Spike_E156G,M_T30I,NSP3_P1469S,Spike_T478K,NSP6_T77A,NS3_E239Q,NSP3_E206D,NSP12_P323L,Spike_D614G,NSP4_V167L,Spike_L452R)	2021-10-21		Europe / Denmark
EPI_ISL_7281333	2021-11-18	Europe	Denmark	Midtjylland	Human	GK	AY.25	VOC Delta GK (B.1.617.2+AY.*) first detected in India	(N_G215C,NS7b_L11F,N_D63G,N_R203M,NSP12_G671S,Spike_G142D,NS3_S26L,Spike_P681R,Spike_R158del,NSP3_P1228L,NS7a_V82A,NSP3_A488S,Spike_F157del,NSP4_T492I,NSP14_A394V,Spike_T19R,NS7a_T120I,N_T332S,N_D377Y,M_I82T,Spike_D950N,NS7b_T40I,NSP13_P77L,Spike_E156G,NSP3_P1469S,Spike_T478K,NSP6_T77A,NS3_E239Q,NSP9_R39K,NSP12_P323L,Spike_D614G,NS3_E181V,NSP4_V167L,Spike_L452R)	2021-12-07		Europe / Denmark
EPI_ISL_7648167	2021-12-04	Europe	Denmark	Hovedstaden	Human	GK	AY.25	VOC Delta GK (B.1.617.2+AY.*) first detected in India	(N_G215C,N_D63G,N_R203M,NSP12_G671S,Spike_G142D,NS3_S26L,Spike_P681R,Spike_R158del,NSP3_P1228L,NS7a_V82A,NSP3_A488S,Spike_F157del,NSP4_T492I,NSP14_A394V,Spike_T19R,NS7a_T120I,N_D377Y,M_I82T,N_T334I,Spike_D950N,Spike_S112L,NS7b_T40I,NSP13_P77L,Spike_E156G,M_T30I,NSP3_P1469S,Spike_T478K,NSP6_T77A,NS3_E239Q,NSP12_P323L,Spike_D614G,Spike_L54F,NSP4_V167L,Spike_L452R)	2021-12-14		Europe / Denmark
EPI_ISL_6829981	2021-11-17	Europe	Denmark	Midtjylland	Human	GK	AY.25	VOC Delta GK (B.1.617.2+AY.*) first detected in India	(N_G215C,NS7b_L11F,N_D63G,N_R203M,NSP12_G671S,Spike_G142D,NS3_S26L,Spike_P681R,Spike_R158del,NSP3_P1228L,NS7a_V82A,NSP3_A488S,Spike_F157del,NSP4_T492I,NSP14_A394V,Spike_T19R,NS7a_T120I,N_T332S,N_D377Y,M_I82T,Spike_D950N,NS7b_T40I,NSP13_P77L,Spike_E156G,NSP3_P1469S,Spike_T478K,NSP6_T77A,NS3_E239Q,NSP9_R39K,NSP12_P323L,Spike_D614G,NS3_E181V,NSP4_V167L,Spike_L452R)	2021-11-29		Europe / Denmark
EPI_ISL_7597589	2021-11-26	Europe	Denmark	Hovedstaden	Human	GK	AY.25	VOC Delta GK (B.1.617.2+AY.*) first detected in India	(N_G215C,N_A414S,N_D63G,N_R203M,NSP12_G671S,Spike_G142D,NS3_S26L,NSP4_A457V,Spike_P681R,Spike_R158del,NSP3_P1228L,NS7a_V82A,NSP3_A488S,Spike_F157del,NSP4_T492I,NSP14_A394V,Spike_T19R,NS7a_T120I,N_D377Y,M_I82T,Spike_D950N,Spike_S112L,NS7b_T40I,NSP13_P77L,Spike_E156G,NSP3_P1469S,Spike_T478K,NSP6_T77A,NS3_E239Q,Spike_S94Y,NSP12_P323L,Spike_D614G,NSP4_V167L,NSP6_L37F,Spike_L452R)	2021-12-13		Europe / Denmark
EPI_ISL_7638412	2021-12-05	Europe	Denmark	Hovedstaden	Human	GK	AY.25	VOC Delta GK (B.1.617.2+AY.*) first detected in India	(N_G215C,N_D63G,N_R203M,NSP12_G671S,Spike_G142D,NS3_G174V,N_G18V,NS3_S26L,Spike_P681R,Spike_R158del,NSP3_P1228L,NSP3_T970M,NS7a_V82A,NSP3_A488S,Spike_F157del,NSP4_T492I,NSP14_A394V,Spike_T19R,NS7a_T120I,N_D377Y,M_I82T,Spike_D950N,Spike_S112L,NS7b_T40I,NSP13_P77L,Spike_E156G,NSP3_P1469S,NSP14_A220V,Spike_T478K,NSP6_T77A,NS3_E239Q,NSP3_T1830I,NSP12_P323L,Spike_D614G,NSP2_I42V,NSP4_V167L,Spike_L452R…	2021-12-14		Europe / Denmark
EPI_ISL_7641350	2021-12-05	Europe	Denmark	Sjaelland	Human	GK	AY.25.1	VOC Delta GK (B.1.617.2+AY.*) first detected in India	(N_G215C,NS8_S103L,N_D63G,NSP2_A510V,N_R203M,NSP12_G671S,NSP3_E391D,Spike_G142D,NS3_S26L,NSP3_T423I,Spike_P681R,Spike_R158del,NSP3_P1228L,NS7a_V82A,NSP3_A488S,Spike_F157del,NSP4_T492I,NSP14_A394V,Spike_T19R,NS7a_T120I,N_D377Y,M_I82T,NSP6_C197F,Spike_D950N,NS7b_T40I,NSP13_P77L,Spike_E156G,NSP3_P1469S,Spike_T478K,NSP6_T77A,NS3_E239Q,NSP12_P323L,Spike_D614G,NSP4_V167L,Spike_L452R)	2021-12-14		Europe / Denmark
EPI_ISL_7277924	2021-11-18	Europe	Denmark	Syddanmark	Human	GK	AY.25.1	VOC Delta GK (B.1.617.2+AY.*) first detected in India	(N_G215C,N_D63G,N_R203M,NSP12_G671S,Spike_G142D,NS3_S26L,Spike_P681R,Spike_R158del,NSP3_P1228L,NS7a_V82A,NSP3_A488S,Spike_F157del,NSP4_T492I,NSP14_A394V,Spike_T19R,NS7a_T120I,N_D377Y,M_I82T,NSP2_E587K,NSP6_C197F,Spike_D950N,NS7b_T40I,NSP13_P77L,Spike_E156G,NSP3_P1469S,Spike_T478K,NSP6_T77A,NS3_E239Q,NS7a_V71L,NSP9_T35I,NSP12_P323L,Spike_D614G,NSP4_V167L,Spike_L452R,NS7a_D69E,NSP3_D410G)	2021-12-07		Europe / Denmark
EPI_ISL_7282561	2021-11-24	Europe	Denmark	Syddanmark	Human	GK	AY.25.1	VOC Delta GK (B.1.617.2+AY.*) first detected in India	(N_G215C,N_D63G,N_R203M,NSP12_G671S,Spike_G142D,NS3_S26L,Spike_P681R,Spike_R158del,NSP3_P1228L,NS7a_V82A,NSP3_A488S,Spike_F157del,NSP4_T492I,NSP14_A394V,Spike_T19R,NS7a_T120I,N_D377Y,M_I82T,NSP2_E587K,NSP6_C197F,Spike_D950N,NS7b_T40I,NSP13_P77L,Spike_E156G,NSP3_P1469S,Spike_T478K,NSP6_T77A,NS3_E239Q,NS7a_V71L,NSP9_T35I,NSP12_P323L,Spike_D614G,NSP4_V167L,Spike_L452R,NS7a_D69E,NSP3_D410G)	2021-12-07		Europe / Denmark
EPI_ISL_8344365	2021-12-17	Europe	Denmark	Midtjylland	Human	GK	AY.25.1	VOC Delta GK (B.1.617.2+AY.*) first detected in India	(N_G215C,N_D63G,N_R203M,NSP12_G671S,Spike_G142D,Spike_V213L,NS3_S26L,Spike_P681R,Spike_R158del,NSP3_P1228L,NS7a_V82A,NSP3_A488S,Spike_F157del,NSP4_T492I,NSP14_A394V,Spike_T19R,NS7a_T120I,N_D377Y,M_I82T,NSP2_E587K,NSP6_C197F,Spike_D950N,NS7b_T40I,NSP13_P77L,NSP12_Q357H,Spike_E156G,NSP3_P1469S,Spike_A348S,Spike_T478K,NSP6_T77A,NS3_E239Q,NSP12_P323L,Spike_D614G,NSP4_V167L,Spike_L452R,NSP3_D410G)	2022-01-04		Europe / Denmark
EPI_ISL_6681344	2021-11-11	Europe	Denmark	Sjaelland	Human	GK	AY.25.1	VOC Delta GK (B.1.617.2+AY.*) first detected in India	(N_G215C,N_D63G,N_R203M,NSP12_G671S,Spike_G142D,NS3_S26L,Spike_P681R,Spike_R158del,NSP3_P1228L,NS7a_V82A,NSP3_A488S,Spike_F157del,NSP4_T492I,NSP14_A394V,Spike_T19R,NS7a_T120I,N_D377Y,NSP2_T371I,M_I82T,N_L139F,NSP3_K945M,NSP6_C197F,Spike_D950N,NSP3_T1456I,NS7b_T40I,NSP13_P77L,Spike_E156G,NSP3_P1469S,Spike_T478K,NSP6_T77A,NSP12_P323L,NS3_G49V,Spike_D614G,NSP4_V167L,Spike_L452R)	2021-11-24		Europe / Denmark
EPI_ISL_7281351	2021-11-18	Europe	Denmark	Syddanmark	Human	GK	AY.25.1	VOC Delta GK (B.1.617.2+AY.*) first detected in India	(N_G215C,N_D63G,N_R203M,NSP12_G671S,Spike_G142D,NS3_S26L,Spike_P681R,Spike_R158del,NSP3_P1228L,NS7a_V82A,NSP3_A488S,Spike_F157del,NSP4_T492I,NSP14_A394V,Spike_T19R,NS7a_T120I,N_D377Y,M_I82T,NSP2_E587K,NSP6_C197F,Spike_D950N,NS7b_T40I,NSP13_P77L,NSP2_R27H,Spike_E156G,NSP3_P1469S,Spike_T478K,NSP6_T77A,NS3_E239Q,NS7a_V71L,NSP9_T35I,NSP12_P323L,Spike_D614G,NSP4_V167L,Spike_L452R,NS7a_D69E,NSP3_D410G)	2021-12-07		Europe / Denmark
EPI_ISL_8134739	2021-12-07	Europe	Denmark	Syddanmark	Human	GK	AY.25.1	VOC Delta GK (B.1.617.2+AY.*) first detected in India	(N_G215C,N_D63G,N_R203M,NSP12_G671S,Spike_G142D,NS3_S26L,Spike_P681R,Spike_R158del,NSP3_P1228L,NS7a_V82A,NSP3_A488S,Spike_F157del,NSP4_T492I,NSP14_A394V,Spike_T19R,NS7a_T120I,N_D377Y,M_I82T,NSP2_E587K,NSP6_C197F,Spike_D950N,NS7b_T40I,NSP13_P77L,Spike_E156G,NSP3_P1469S,Spike_T478K,NSP6_T77A,NS3_E239Q,NS7a_V71L,NSP9_T35I,NSP12_P323L,Spike_D614G,NSP4_V167L,Spike_L452R,NS7a_D69E,NSP3_D410G)	2021-12-28		Europe / Denmark
EPI_ISL_3904263	2021-08-28	Europe	Denmark	Syddanmark	Human	GK	AY.25.1	VOC Delta GK (B.1.617.2+AY.*) first detected in India	(N_G215C,N_D63G,N_R203M,NSP12_G671S,Spike_E309Q,NS3_S26L,Spike_P681R,Spike_R158del,NSP3_P1228L,NS7a_V82A,NSP3_A488S,Spike_F157del,NSP4_T492I,NSP14_A394V,Spike_T19R,NS7a_T120I,NS7a_N52del,N_D377Y,M_I82T,NSP2_E587K,NSP6_C197F,Spike_D950N,NS7b_T40I,NSP13_P77L,Spike_E156G,NSP3_P1469S,Spike_T478K,NSP6_T77A,NS3_E239Q,NSP12_P323L,Spike_D614G,NSP4_V167L,Spike_L452R,NSP3_D410G)	2021-09-02		Europe / Denmark
EPI_ISL_4007154	2021-09-01	Europe	Denmark	Syddanmark	Human	GK	AY.25.1	VOC Delta GK (B.1.617.2+AY.*) first detected in India	(N_G215C,N_D63G,N_R203M,NSP12_G671S,Spike_E309Q,NS3_S26L,Spike_P681R,Spike_R158del,NSP3_P1228L,NS7a_V82A,NSP3_A488S,Spike_F157del,NSP4_T492I,NSP14_A394V,Spike_T19R,NS7a_T120I,NS7a_N52del,N_D377Y,M_I82T,NSP2_E587K,NSP6_C197F,Spike_D950N,NS7b_T40I,NSP13_P77L,Spike_E156G,NSP3_P1469S,Spike_T478K,NSP6_T77A,NS3_E239Q,NSP12_P323L,Spike_D614G,NSP4_V167L,Spike_L452R,NSP3_D410G)	2021-09-08		Europe / Denmark
EPI_ISL_3632633	2021-08-17	Europe	Denmark	Syddanmark	Human	GK	AY.25.1	VOC Delta GK (B.1.617.2+AY.*) first detected in India	(N_G215C,N_D63G,N_R203M,Spike_W1102C,NSP12_G671S,Spike_G142D,NS3_S74F,NS3_S26L,Spike_P681R,Spike_R158del,NSP3_P1228L,Spike_D950B,NS7a_V82A,NSP3_A488S,Spike_F157del,NSP4_T492I,NSP3_E49D,NSP14_A394V,Spike_T19R,NS7a_T120I,M_D209Y,N_D377Y,M_I82T,NS7b_T40I,NSP13_V154L,NSP13_P77L,NSP3_I1268V,Spike_E156G,NSP3_P1469S,Spike_T478K,NSP6_T77A,NSP14_V312I,NSP3_R586H,NSP12_P323L,Spike_D614G,NSP4_V167L,Spike_L4…	2021-08-24		Europe / Denmark
EPI_ISL_6248369	2021-10-30	Europe	Denmark	Midtjylland	Human	GK	AY.25.3	VOC Delta GK (B.1.617.2+AY.*) first detected in India	(N_G215C,N_D63G,N_R203M,NSP1_G146C,NSP12_G671S,NS3_S40L,Spike_G142D,NSP3_P1103S,NS3_S26L,Spike_P681R,Spike_R158del,NSP3_P1228L,NS7a_V82A,NSP3_A488S,Spike_F157del,NSP4_T492I,NSP14_A394V,Spike_T19R,NS7a_T120I,N_D377Y,M_I82T,Spike_D950N,Spike_S221L,NS7b_T40I,NSP13_P77L,Spike_E156G,NSP3_P1469S,Spike_T478K,NSP6_T77A,NS3_E239Q,NSP9_R39K,NSP12_P323L,Spike_D614G,NSP4_V167L,Spike_L452R)	2021-11-12		Europe / Denmark
EPI_ISL_6683615	2021-11-15	Europe	Denmark	Midtjylland	Human	GK	AY.25.3	VOC Delta GK (B.1.617.2+AY.*) first detected in India	(N_G215C,N_D63G,N_R203M,NSP1_G146C,NSP12_G671S,NS3_S40L,Spike_G142D,NSP3_P1103S,NS3_S26L,Spike_P681R,Spike_R158del,NSP3_P1228L,NS7a_V82A,NSP3_A488S,Spike_F157del,NSP4_T492I,NSP14_A394V,Spike_T19R,NS7a_T120I,N_D377Y,M_I82T,Spike_D950N,Spike_S221L,NS7b_T40I,NSP13_P77L,Spike_E156G,NSP3_P1469S,Spike_T478K,NSP6_T77A,NS3_E239Q,NSP9_R39K,NSP12_P323L,Spike_D614G,NSP4_V167L,Spike_L452R)	2021-11-24		Europe / Denmark
EPI_ISL_6127230	2021-11-01	Europe	Denmark	Midtjylland	Human	GK	AY.25.3	VOC Delta GK (B.1.617.2+AY.*) first detected in India	(N_G215C,N_D63G,N_R203M,NSP1_G146C,NSP12_G671S,NS3_S40L,Spike_G142D,NSP3_P1103S,NS3_S26L,Spike_P681R,Spike_R158del,NSP3_P1228L,NS7a_V82A,NSP3_A488S,Spike_F157del,NSP4_T492I,NSP14_A394V,Spike_T19R,NS7a_T120I,N_D377Y,M_I82T,Spike_D950N,Spike_S221L,NS7b_T40I,NSP13_P77L,Spike_E156G,NSP3_P1469S,Spike_T478K,NSP6_T77A,NS3_E239Q,NSP9_R39K,NSP12_P323L,Spike_D614G,NSP4_V167L,Spike_L452R)	2021-11-10		Europe / Denmark
EPI_ISL_6881010	2021-11-23	Europe	Denmark	Midtjylland	Human	GK	AY.25.3	VOC Delta GK (B.1.617.2+AY.*) first detected in India	(N_G215C,N_D63G,N_R203M,NSP1_G146C,NSP12_G671S,NS3_S40L,NSP12_H613Y,Spike_G142D,NSP3_P1103S,NS3_S26L,Spike_P681R,Spike_R158del,NSP3_P1228L,NS7a_V82A,NSP3_A488S,Spike_F157del,NSP4_T492I,NSP14_A394V,Spike_T19R,NS7a_T120I,N_D377Y,M_I82T,Spike_D950N,Spike_S221L,NS7b_T40I,NSP13_P77L,Spike_E156G,NSP3_P1469S,Spike_T478K,NSP6_T77A,NS3_E239Q,NSP9_R39K,NSP12_P323L,Spike_D614G,NSP4_V167L,Spike_L452R,N_A90V)	2021-11-30		Europe / Denmark
EPI_ISL_7280404	2021-11-25	Europe	Denmark	Midtjylland	Human	GK	AY.25.3	VOC Delta GK (B.1.617.2+AY.*) first detected in India	(NSP3_S688L,N_G215C,N_D63G,N_R203M,NSP1_G146C,NSP12_G671S,NS3_S40L,NSP12_H613Y,Spike_G142D,NSP3_P1103S,NS3_S26L,Spike_P681R,Spike_R158del,NSP3_P1228L,NS7a_V82A,NSP3_A488S,Spike_F157del,NSP4_T492I,NSP14_A394V,Spike_T19R,NS7a_T120I,N_D377Y,M_I82T,Spike_D950N,Spike_S221L,NS7b_T40I,NSP13_P77L,Spike_E156G,NSP3_P1469S,Spike_T478K,NSP6_T77A,NS3_E239Q,NSP9_R39K,NSP12_P323L,Spike_D614G,NSP4_V167L,Spike_L4…	2021-12-07		Europe / Denmark
EPI_ISL_6609033	2021-11-08	Europe	Denmark	Midtjylland	Human	GK	AY.25.3	VOC Delta GK (B.1.617.2+AY.*) first detected in India	(N_G215C,N_D63G,N_R203M,NSP1_G146C,NSP12_G671S,NS3_S40L,Spike_G142D,NSP3_P1103S,NS3_S26L,Spike_P681R,Spike_R158del,NSP3_P1228L,NS7a_V82A,NSP3_A488S,Spike_F157del,NSP4_T492I,NSP14_A394V,Spike_T19R,NS7a_T120I,N_D377Y,M_I82T,Spike_D950N,Spike_S221L,NS7b_T40I,NSP13_P77L,Spike_E156G,NSP3_P1469S,Spike_T478K,NSP6_T77A,NS3_E239Q,NSP9_R39K,NSP12_P323L,Spike_D614G,NSP4_V167L,Spike_L452R)	2021-11-23		Europe / Denmark
EPI_ISL_6320838	2021-11-06	Europe	Denmark	Midtjylland	Human	GK	AY.25.3	VOC Delta GK (B.1.617.2+AY.*) first detected in India	(N_G215C,N_D63G,N_R203M,NSP1_G146C,NSP12_G671S,NS3_S40L,Spike_G142D,NSP3_P1103S,NS3_S26L,Spike_P681R,Spike_R158del,NSP3_P1228L,NS7a_V82A,NSP3_A488S,Spike_F157del,NSP4_T492I,NSP14_A394V,Spike_T19R,NS7a_T120I,N_D377Y,M_I82T,Spike_D950N,Spike_S221L,NS7b_T40I,NSP13_P77L,Spike_E156G,NSP3_P1469S,Spike_T478K,NSP6_T77A,NS3_E239Q,NSP9_R39K,NSP12_P323L,Spike_D614G,NSP4_V167L,Spike_L452R)	2021-11-16		Europe / Denmark
EPI_ISL_6320820	2021-11-07	Europe	Denmark	Midtjylland	Human	GK	AY.25.3	VOC Delta GK (B.1.617.2+AY.*) first detected in India	(N_G215C,N_D63G,N_R203M,NSP1_G146C,NSP12_G671S,NS3_S40L,Spike_G142D,NSP3_P1103S,NS3_S26L,Spike_P681R,Spike_R158del,N_Q283H,NSP3_P1228L,NS7a_V82A,NSP3_A488S,Spike_F157del,NSP4_T492I,NSP14_A394V,Spike_T19R,NS7a_T120I,N_D377Y,M_I82T,Spike_D950N,Spike_S221L,NS7b_T40I,NSP13_P77L,Spike_E156G,NSP3_P1469S,Spike_T478K,NSP6_T77A,NS3_E239Q,NSP9_R39K,NSP12_P323L,Spike_D614G,NSP4_V167L,Spike_L452R)	2021-11-16		Europe / Denmark
EPI_ISL_7530241	2021-12-04	Europe	Denmark	Syddanmark	Human	GK	AY.25.3	VOC Delta GK (B.1.617.2+AY.*) first detected in India	(NSP3_S688L,N_G215C,N_D63G,N_R203M,NSP1_G146C,NSP12_G671S,NS3_S40L,NSP12_H613Y,Spike_G142D,NSP3_P1103S,NS3_S26L,Spike_P681R,Spike_R158del,NSP3_P1228L,NS7a_V82A,NSP3_A488S,Spike_F157del,NSP4_T492I,NSP14_A394V,Spike_T19R,NS7a_T120I,N_D377Y,M_I82T,Spike_D950N,Spike_S221L,NS7b_T40I,NSP13_P77L,Spike_E156G,NSP3_P1469S,Spike_T478K,NSP6_T77A,NS3_E239Q,NSP9_R39K,NSP12_P323L,Spike_D614G,NSP4_V167L,Spike_L4…	2021-12-11		Europe / Denmark
EPI_ISL_6099521	2021-11-01	Europe	Denmark	Midtjylland	Human	GK	AY.25.3	VOC Delta GK (B.1.617.2+AY.*) first detected in India	(N_G215C,N_D63G,N_R203M,NSP1_G146C,NSP12_G671S,NS3_S40L,Spike_G142D,NSP3_P1103S,NS3_S26L,Spike_P681R,Spike_R158del,NSP3_P1228L,NS7a_V82A,NSP3_A488S,Spike_F157del,NSP4_T492I,NSP14_A394V,Spike_T19R,NS7a_T120I,N_D377Y,M_I82T,Spike_D950N,Spike_S221L,NS7b_T40I,NSP13_P77L,Spike_E156G,NSP3_P1469S,Spike_T478K,NSP6_T77A,NS3_E239Q,NSP9_R39K,NSP12_P323L,Spike_D614G,NSP4_V167L,Spike_L452R)	2021-11-09		Europe / Denmark
EPI_ISL_3532202	2021-08-10	Europe	Denmark	Midtjylland	Human	GK	AY.26	VOC Delta GK (B.1.617.2+AY.*) first detected in India	(Spike_V1264L,NSP6_P44L,N_D63G,N_R203M,NSP12_G671S,Spike_N1074S,NS6_K48N,Spike_G142D,NSP6_T181I,NS3_S26L,NSP8_A53T,Spike_P681R,NSP5_M276V,Spike_R158del,E_A41S,NS7a_V82A,Spike_F157del,Spike_T19R,NS7a_T120I,Spike_A222V,NSP2_N98S,N_D377Y,M_I82T,NSP6_V149A,Spike_D950N,NSP3_P822L,NSP13_P77L,N_A156G,Spike_E156G,NSP4_A446V,Spike_T478K,NSP12_P323L,Spike_D614G,Spike_L452R)	2021-08-20		Europe / Denmark
EPI_ISL_3241222	2021-07-28	Europe	Denmark	Midtjylland	Human	GK	AY.26	VOC Delta GK (B.1.617.2+AY.*) first detected in India	(Spike_V1264L,NSP6_P44L,N_D63G,N_R203M,NSP12_G671S,Spike_N1074S,NS6_K48N,Spike_G142D,NSP6_T181I,NS3_S26L,NSP8_A53T,Spike_P681R,Spike_R158del,E_A41S,NS7a_V82A,Spike_F157del,Spike_T19R,NS7a_T120I,Spike_A222V,NSP2_N98S,N_D377Y,M_I82T,NSP6_V149A,Spike_D950N,NSP3_P822L,NSP13_P77L,N_A156G,Spike_E156G,NSP4_A446V,Spike_T478K,NSP12_P323L,Spike_D614G,Spike_L452R)	2021-08-05		Europe / Denmark
EPI_ISL_3530413	2021-08-14	Europe	Denmark	Hovedstaden	Human	GK	AY.26	VOC Delta GK (B.1.617.2+AY.*) first detected in India	(Spike_V1264L,N_D63G,N_R203M,NSP12_G671S,Spike_N1074S,NS6_K48N,NSP6_T181I,NS3_S26L,Spike_P681R,Spike_R158del,NS7a_V82A,Spike_F157del,Spike_T19R,NS7a_T120I,Spike_A222V,N_D377Y,M_I82T,NSP6_V149A,Spike_D950N,NSP3_P822L,NSP13_P77L,Spike_E156G,NSP4_A446V,Spike_T478K,NSP12_P323L,Spike_D614G,Spike_L452R,NSP12_N722K)	2021-08-20		Europe / Denmark
EPI_ISL_2748170	2021-06-20	Europe	Denmark	Hovedstaden	Human	GK	AY.26	VOC Delta GK (B.1.617.2+AY.*) first detected in India	(Spike_V1264L,N_D63G,N_R203M,NSP12_G671S,NS6_K48N,NSP13_A505V,NSP6_T181I,NS3_S26L,Spike_P681R,Spike_R158del,NS7a_V82A,Spike_F157del,Spike_T19R,NS7a_T120I,Spike_A222V,N_D377Y,M_I82T,NSP6_V149A,Spike_D950N,NSP3_P822L,NSP13_P77L,Spike_E156G,NS3_Y141C,NSP4_A446V,Spike_T478K,NSP12_P323L,Spike_D614G,Spike_L452R,NSP12_V776L)	2021-06-30		Europe / Denmark
EPI_ISL_3417678	2021-08-07	Europe	Denmark	Midtjylland	Human	GK	AY.26	VOC Delta GK (B.1.617.2+AY.*) first detected in India	(Spike_V1264L,N_D63G,N_R203M,NSP12_G671S,Spike_N1074S,NS6_K48N,Spike_G142D,NSP6_T181I,NS3_S26L,Spike_P681R,Spike_R158del,NS7a_V82A,Spike_F157del,Spike_T19R,NS7a_T120I,NSP6_T10I,Spike_A222V,NSP2_N98S,N_D377Y,M_I82T,NSP6_V149A,Spike_D950N,NSP3_P822L,NSP13_P77L,NS7a_G38V,Spike_E156G,NSP4_A446V,Spike_T478K,NSP15_S273G,NSP12_P323L,N_Q9H,Spike_D614G,Spike_L452R)	2021-08-16		Europe / Denmark
EPI_ISL_3240607	2021-07-28	Europe	Denmark	Midtjylland	Human	GK	AY.26	VOC Delta GK (B.1.617.2+AY.*) first detected in India	(Spike_V1264L,N_D63G,N_R203M,NSP12_G671S,Spike_N1074S,NS6_K48N,Spike_G142D,NSP6_T181I,NS3_S26L,Spike_P681R,Spike_R158del,NS7a_V82A,Spike_F157del,Spike_T19R,NS7a_T120I,Spike_A222V,NSP2_N98S,N_D377Y,M_I82T,NSP6_V149A,Spike_D950N,NSP3_P822L,NSP13_P77L,Spike_E156G,NSP4_A446V,NSP12_R285H,Spike_T478K,NSP12_P323L,Spike_D614G,Spike_L452R)	2021-08-05		Europe / Denmark
EPI_ISL_3532321	2021-08-14	Europe	Denmark	Hovedstaden	Human	GK	AY.26	VOC Delta GK (B.1.617.2+AY.*) first detected in India	(Spike_V1264L,N_D63G,N_R203M,NSP12_G671S,Spike_N1074S,NS6_K48N,NSP6_T181I,NS3_S26L,Spike_P681R,Spike_R158del,NS7a_V82A,Spike_F157del,Spike_T19R,NS7a_T120I,Spike_A222V,N_D377Y,M_I82T,NSP6_V149A,Spike_D950N,NSP3_P822L,NSP13_P77L,Spike_E156G,NSP4_A446V,Spike_T478K,NSP12_P323L,Spike_D614G,Spike_L452R,NSP12_N722K)	2021-08-20		Europe / Denmark
EPI_ISL_3357661	2021-08-06	Europe	Denmark	Sjaelland	Human	GK	AY.26	VOC Delta GK (B.1.617.2+AY.*) first detected in India	(Spike_V1264L,N_D63G,N_R203M,NSP14_H26Y,NSP12_G671S,Spike_N1074S,NS6_K48N,NSP6_T181I,NS3_S26L,Spike_P681R,Spike_R158del,NS7a_V82A,Spike_F157del,Spike_T19R,NS7a_T120I,Spike_A222V,NSP2_N98S,N_D377Y,NSP12_A797E,M_I82T,NSP6_V149A,Spike_D950N,NSP3_P822L,NSP13_P77L,Spike_E156G,NSP4_A446V,Spike_T478K,NSP15_S273G,NSP12_P323L,Spike_D614G,Spike_L452R)	2021-08-12		Europe / Denmark
EPI_ISL_3567850	2021-08-16	Europe	Denmark	Hovedstaden	Human	GK	AY.26	VOC Delta GK (B.1.617.2+AY.*) first detected in India	(Spike_V1264L,N_D63G,N_R203M,NSP12_G671S,NS6_K48N,NSP6_T181I,NS3_S26L,Spike_P681R,Spike_R158del,NS7a_A50S,NS7a_V82A,Spike_F157del,Spike_T19R,NS7a_T120I,Spike_A222V,N_D377Y,M_I82T,NSP6_V149A,Spike_D950N,NSP3_P822L,NSP13_P77L,Spike_E156G,NSP4_A446V,Spike_T478K,NSP12_P323L,Spike_D614G,Spike_L452R)	2021-08-23		Europe / Denmark
EPI_ISL_3417783	2021-08-08	Europe	Denmark	Hovedstaden	Human	GK	AY.26	VOC Delta GK (B.1.617.2+AY.*) first detected in India	(Spike_V1264L,N_D63G,N_R203M,NSP12_G671S,NS6_K48N,NSP6_T181I,NS3_S26L,Spike_P681R,Spike_R158del,NS7a_V82A,Spike_F157del,Spike_T19R,NS7a_T120I,Spike_A222V,N_D377Y,M_I82T,NSP6_V149A,Spike_D950N,NSP3_P822L,NSP3_Y129C,NSP13_P77L,Spike_E156G,NSP4_A446V,Spike_T478K,NSP2_D449Y,NSP12_P323L,Spike_D614G,Spike_L452R,N_T24I)	2021-08-16		Europe / Denmark
EPI_ISL_7595163	2021-10-25	Europe	Denmark	Hovedstaden	Human	GV	AY.28	VOC Delta GK (B.1.617.2+AY.*) first detected in India	(N_D63G,NSP5_P132L,Spike_A260T,N_R203M,NSP12_G671S,NSP2_G339S,Spike_G142D,NSP6_T181I,NSP4_M366I,NS3_S26L,Spike_P681R,Spike_R158del,NSP3_L1244F,NS3_F43L,NS7a_V82A,NS8_E19Q,Spike_F157del,Spike_T19R,NS7a_T120I,Spike_A222V,N_D377Y,M_I82T,NSP6_V149A,Spike_D950N,NSP3_P822L,NSP13_P77L,Spike_E156G,NSP4_A446V,Spike_T478K,NSP12_K478N,NSP12_P323L,Spike_D614G)	2021-12-13		Europe / Denmark
EPI_ISL_7598606	2021-11-27	Europe	Denmark	Sjaelland	Human	GK	AY.28	VOC Delta GK (B.1.617.2+AY.*) first detected in India	(NS3_A99P,N_D63G,N_R203M,NSP12_G671S,NSP14_A435S,NSP4_A231V,Spike_G142D,N_G18V,NSP6_T181I,NS3_S26L,NS3_D155Y,Spike_P681R,Spike_R158del,Spike_A701S,NS7a_I100del,NS7a_V82A,Spike_F157del,Spike_T19R,NS7a_T120I,Spike_A222V,N_D377Y,M_I82T,NSP6_V149A,NSP1_R24C,Spike_D950N,NSP3_T1004I,NSP3_P822L,NSP13_P77L,Spike_E156G,NS7a_L102del,E_T9R,NSP4_A446V,Spike_A1078S,Spike_T478K,NSP3_V325F,NSP2_K454N,NS7a_F101d…	2021-12-13		Europe / Denmark
EPI_ISL_6932297	2021-11-24	Europe	Denmark	Sjaelland	Human	GK	AY.28	VOC Delta GK (B.1.617.2+AY.*) first detected in India	(NS3_A99P,N_D63G,N_R203M,NSP12_G671S,NSP14_A435S,NSP4_A231V,Spike_G142D,N_G18V,NSP6_T181I,NS3_S26L,NS3_D155Y,Spike_P681R,Spike_R158del,Spike_A701S,NS7a_I100del,NS7a_V82A,Spike_F157del,Spike_T19R,NS7a_T120I,Spike_A222V,N_D377Y,M_I82T,NSP6_V149A,NSP1_R24C,Spike_D950N,NSP3_T1004I,NSP3_P822L,NSP13_P77L,Spike_E156G,E_T9R,NSP4_A446V,Spike_A1078S,Spike_T478K,NSP3_V325F,NSP2_K454N,NS7a_F101del,NSP12_P323…	2021-12-01		Europe / Denmark
EPI_ISL_7912253	2021-12-06	Europe	Denmark	Sjaelland	Human	GK	AY.28	VOC Delta GK (B.1.617.2+AY.*) first detected in India	(NS3_A99P,N_D63G,N_R203M,NSP12_G671S,NSP14_A435S,NSP4_A231V,Spike_G142D,N_G18V,NSP6_T181I,NS3_S26L,NS3_D155Y,Spike_P681R,Spike_R158del,Spike_A701S,NS7a_I100del,NS7a_V82A,Spike_F157del,Spike_T19R,NS7a_T120I,Spike_A222V,N_D377Y,M_I82T,NSP6_V149A,NSP1_R24C,Spike_D950N,NSP3_T1004I,NSP3_P822L,NSP13_P77L,Spike_E156G,NS7a_L102del,E_T9R,NSP4_A446V,Spike_A1078S,Spike_T478K,NSP3_V325F,NSP2_K454N,NS7a_F101d…	2021-12-21		Europe / Denmark
EPI_ISL_8201280	2021-12-20	Europe	Denmark	Sjaelland	Human	GV	AY.28	VOC Delta GK (B.1.617.2+AY.*) first detected in India	(N_D63G,NSP5_P132L,Spike_A260T,N_R203M,NSP12_G671S,NSP2_G339S,Spike_G142D,NSP6_T181I,NSP4_M366I,NS3_S26L,Spike_P681R,Spike_R158del,NSP3_L1244F,NS7a_V82A,NS8_E19Q,Spike_F157del,Spike_T19R,NS7a_T120I,Spike_A222V,N_D377Y,M_I82T,NSP6_V149A,Spike_D950N,NSP3_P822L,NSP13_P77L,Spike_E156G,Spike_T1117I,NSP4_A446V,NSP1_H81Y,NSP12_K478N,NSP12_P323L,Spike_D614G)	2021-12-30		Europe / Denmark
EPI_ISL_3948949	2021-08-29	Europe	Denmark	Syddanmark	Human	GK	AY.29	VOC Delta GK (B.1.617.2+AY.*) first detected in India	(N_G215C,Spike_T95I,N_D63G,N_R203M,NSP12_G671S,NSP2_F505I,NS3_S26L,Spike_P681R,Spike_R158del,NSP3_P1228L,NSP12_T801I,NS7a_V82A,NSP3_A488S,Spike_F157del,NSP4_T492I,NSP14_A394V,Spike_T19R,NS7a_T120I,N_D377Y,M_I82T,Spike_D950N,NS7b_T40I,NSP13_P77L,Spike_E156G,NSP3_P1469S,NS3_K21N,Spike_T478K,NSP6_T77A,NSP12_P323L,Spike_D614G,NSP4_V167L,Spike_L452R,NSP3_P822S)	2021-09-06		Europe / Denmark
EPI_ISL_4050366	2021-08-29	Europe	Denmark	Hovedstaden	Human	GK	AY.29	VOC Delta GK (B.1.617.2+AY.*) first detected in India	(N_G215C,Spike_T95I,N_D63G,N_R203M,NSP12_G671S,NSP2_F505I,NS3_S26L,Spike_P681R,Spike_R158del,NSP3_P1228L,NSP12_T801I,NS7a_V82A,NSP3_A488S,Spike_F157del,NSP4_T492I,NSP14_A394V,Spike_T19R,NS7a_T120I,N_D377Y,M_I82T,Spike_D950N,NS7b_T40I,NSP13_P77L,Spike_E156G,NSP3_P1469S,NS3_K21N,Spike_T478K,NSP6_T77A,NSP12_P323L,Spike_D614G,NSP4_V167L,Spike_L452R,NSP3_P822S)	2021-09-09		Europe / Denmark
EPI_ISL_3840221	2021-08-27	Europe	Denmark	Hovedstaden	Human	GK	AY.29	VOC Delta GK (B.1.617.2+AY.*) first detected in India	(N_G215C,Spike_T95I,N_D63G,N_R203M,NSP12_G671S,NSP2_F505I,NS3_S26L,Spike_P681R,Spike_R158del,NSP3_P1228L,NSP12_T801I,NS7a_V82A,NSP3_A488S,Spike_F157del,NSP4_T492I,NSP14_A394V,Spike_T19R,NS7a_T120I,N_D377Y,M_I82T,Spike_D950N,NS7b_T40I,NSP13_P77L,Spike_E156G,NSP3_P1469S,NS3_K21N,Spike_T478K,NSP6_T77A,NSP12_P323L,Spike_D614G,NSP4_V167L,Spike_L452R,NSP3_P822S)	2021-09-01		Europe / Denmark
EPI_ISL_3531222	2021-08-14	Europe	Denmark		Human	GK	AY.3	VOC Delta GK (B.1.617.2+AY.*) first detected in India	(N_G215C,N_D63G,N_R203M,NSP12_G671S,NSP6_I162V,NS3_S26L,Spike_P681R,Spike_R158del,NSP3_T673I,NSP3_P1228L,NS7a_V82A,NSP3_A488S,Spike_F157del,NSP4_T492I,NSP14_A394V,Spike_T19R,NS7a_T120I,N_D377Y,M_I82T,Spike_D950N,NS7b_T40I,NSP13_P77L,Spike_E156G,NSP3_P1469S,Spike_T478K,NSP6_T77A,NSP12_P323L,Spike_D614G,NSP4_V167L,Spike_L452R)	2021-08-20		Europe / Denmark
EPI_ISL_6131533	2021-11-02	Europe	Denmark	Sjaelland	Human	GK	AY.3	VOC Delta GK (B.1.617.2+AY.*) first detected in India	(N_G215C,N_D63G,N_R203M,NSP12_G671S,NSP6_I162V,NSP13_Y541C,Spike_G142D,NSP3_S1054N,NS3_S26L,Spike_P681R,Spike_R158del,NSP3_P1228L,NS7a_V82A,NSP3_A488S,Spike_F157del,NSP4_T492I,NSP9_L42F,NSP14_A394V,Spike_T19R,NS7a_T120I,N_D377Y,M_I82T,NSP15_A80V,Spike_D950N,NSP4_T96I,NS7b_T40I,NSP13_P77L,Spike_E156G,NSP3_P1469S,Spike_A1078S,Spike_T478K,NSP6_T77A,Spike_V16F,NSP12_P323L,Spike_D614G,NSP4_V167L,Spike…	2021-11-10		Europe / Denmark
EPI_ISL_4942751	2021-10-03	Europe	Denmark	Hovedstaden	Human	GK	AY.3	VOC Delta GK (B.1.617.2+AY.*) first detected in India	(N_G215C,N_D63G,N_R203M,Spike_N717S,NSP12_G671S,Spike_Q14R,NSP6_I162V,NSP3_H295Y,Spike_G142D,NS3_S26L,Spike_L5F,Spike_P681R,NSP3_D714A,Spike_R158del,NSP3_P1228L,NS7a_V82A,NSP3_A488S,Spike_F157del,NSP4_T492I,NSP14_A394V,Spike_T19R,NS7a_T120I,N_D377Y,M_I82T,Spike_D950N,NS7b_T40I,NSP13_P77L,Spike_E156G,NSP3_P1469S,Spike_T478K,NSP6_T77A,NSP12_W162C,NSP12_P323L,Spike_D614G,NSP4_V167L,Spike_L452R,NSP3_…	2021-10-07		Europe / Denmark
EPI_ISL_3567899	2021-08-16	Europe	Denmark	Hovedstaden	Human	GK	AY.3	VOC Delta GK (B.1.617.2+AY.*) first detected in India	(N_G215C,N_D63G,N_R203M,NSP12_G671S,NSP6_I162V,NSP2_K110N,Spike_G142D,NS3_S26L,Spike_P681R,Spike_R158del,NSP3_P1228L,NS7a_V82A,NSP3_A488S,Spike_F157del,NSP4_T492I,NSP14_A394V,Spike_T19R,NS7a_T120I,N_D377Y,M_I82T,Spike_D950N,NS7b_T40I,NSP13_P77L,Spike_E156G,NSP3_P1469S,Spike_T478K,E_T9I,NSP6_T77A,NSP12_P323L,Spike_D614G,NSP13_E418K,NSP4_V167L,Spike_L452R)	2021-08-23		Europe / Denmark
EPI_ISL_3126880	2021-07-24	Europe	Denmark	Hovedstaden	Human	GK	AY.3	VOC Delta GK (B.1.617.2+AY.*) first detected in India	(N_G215C,N_D63G,N_R203M,NSP12_G671S,NS3_D210A,NSP6_I162V,NS3_S26L,Spike_P681R,Spike_R158del,NSP3_P1228L,NS7a_V82A,NSP3_A488S,Spike_F157del,NSP4_T492I,NSP14_A394V,Spike_T19R,NS7a_T120I,Spike_V70I,N_D377Y,M_I82T,Spike_D950N,NS7b_T40I,NSP13_P77L,Spike_E156G,NSP3_P1469S,Spike_T478K,NSP6_T77A,NSP12_P323L,Spike_D614G,NSP4_V167L,Spike_L452R)	2021-07-29		Europe / Denmark
EPI_ISL_3532246	2021-08-14	Europe	Denmark	Hovedstaden	Human	GK	AY.3	VOC Delta GK (B.1.617.2+AY.*) first detected in India	(N_G215C,N_D63G,N_R203M,NSP12_G671S,NSP6_I162V,NS3_S26L,Spike_P681R,Spike_R158del,NSP3_T673I,NSP3_P1228L,NS7a_V82A,NSP3_A488S,Spike_F157del,NSP4_T492I,NSP14_A394V,Spike_T19R,NS7a_T120I,N_D377Y,M_I82T,Spike_D950N,NS7b_T40I,NSP13_P77L,Spike_E156G,NSP3_P1469S,Spike_T478K,NSP6_T77A,NSP12_P323L,Spike_D614G,NSP4_V167L,Spike_L452R)	2021-08-20		Europe / Denmark
EPI_ISL_3530426	2021-08-15	Europe	Denmark	Syddanmark	Human	GK	AY.3	VOC Delta GK (B.1.617.2+AY.*) first detected in India	(N_G215C,N_D63G,N_R203M,NS7a_T39I,NSP12_G671S,NSP3_P1044L,NS3_S26L,NSP2_V94L,Spike_P681R,Spike_R158del,NSP3_P1228L,NS7a_V82A,NSP3_A488S,Spike_F157del,NSP4_T492I,NSP14_A394V,Spike_T19R,NS7a_T120I,NS3_V90F,N_D377Y,M_I82T,Spike_D950N,NS7b_T40I,NSP13_P77L,Spike_E156G,NSP3_P1469S,Spike_T478K,NSP6_T77A,NSP12_P323L,Spike_D614G,N_L230F,NSP4_V167L,Spike_L452R,NSP13_M274I,NSP13_A18V)	2021-08-20		Europe / Denmark
EPI_ISL_3530847	2021-08-14	Europe	Denmark	Hovedstaden	Human	GK	AY.3	VOC Delta GK (B.1.617.2+AY.*) first detected in India	(N_G215C,N_D63G,N_R203M,NSP12_G671S,NSP6_I162V,NS3_S26L,Spike_P681R,Spike_R158del,NSP3_T673I,NSP3_P1228L,NS7a_V82A,NSP3_A488S,Spike_F157del,NSP4_T492I,NSP14_A394V,Spike_T19R,NS7a_T120I,N_D377Y,M_I82T,Spike_D950N,NS7b_T40I,NSP13_P77L,Spike_E156G,NSP3_P1469S,Spike_T478K,NSP6_T77A,NSP12_P323L,Spike_D614G,NSP4_V167L,Spike_L452R)	2021-08-20		Europe / Denmark
EPI_ISL_3241325	2021-07-26	Europe	Denmark	Midtjylland	Human	GK	AY.3	VOC Delta GK (B.1.617.2+AY.*) first detected in India	(N_G215C,N_D63G,N_R203M,NSP12_G671S,NSP6_I162V,Spike_G142D,NSP3_Q180H,NS3_S26L,Spike_P681R,Spike_R158del,NSP3_P1228L,NS7a_V82A,NSP3_A488S,Spike_F157del,NSP4_T492I,NSP14_A394V,Spike_T19R,NS7a_T120I,N_D377Y,M_I82T,Spike_D950N,NS7b_T40I,NSP13_P77L,NSP3_Q383R,Spike_E156G,NSP3_P1469S,Spike_T478K,NSP6_T77A,NSP12_P323L,Spike_D614G,NSP4_V167L,Spike_L452R)	2021-08-05		Europe / Denmark
EPI_ISL_4626235	2021-09-25	Europe	Denmark	Hovedstaden	Human	GK	AY.3	VOC Delta GK (B.1.617.2+AY.*) first detected in India	(N_G215C,N_D63G,N_R203M,NSP12_G671S,NS3_D210A,NSP6_I162V,NSP12_V737A,NS3_S26L,Spike_P681R,Spike_R158del,NSP3_P1228L,NS7a_V82A,NSP3_A488S,Spike_F157del,NSP4_T492I,NSP14_A394V,Spike_T19R,NS7a_T120I,Spike_V70I,N_D377Y,M_I82T,Spike_D950N,NS7b_T40I,NSP13_P77L,Spike_E156G,NSP3_P1469S,Spike_T478K,Spike_M153I,NSP6_T77A,NSP12_P323L,Spike_D614G,NSP3_A231S,NSP4_V167L,Spike_L452R)	2021-09-30		Europe / Denmark
EPI_ISL_7688907	2021-12-05	Europe	Denmark	Hovedstaden	Human	GK	AY.30	VOC Delta GK (B.1.617.2+AY.*) first detected in India	(NSP3_P1044S,NS7a_L116F,N_D63G,NSP3_E111K,N_R203M,NSP12_G671S,Spike_G142D,NS7a_V104F,NSP2_P129L,NS3_S26L,Spike_P681R,NSP12_M818V,Spike_R158del,NSP3_H1274Y,NSP12_T293I,NS7a_V82A,Spike_F157del,Spike_T19R,NS7a_T120I,M_I82T,N_L139F,NSP6_V149A,Spike_D950N,NSP3_T1004I,NSP3_P822L,NSP13_P77L,Spike_E156G,NSP4_A446V,NSP15_H234Y,Spike_T478K,NSP12_P323L,Spike_D614G,Spike_L452R,NSP2_H255N,NS3_S171L)	2021-12-15		Europe / Denmark
EPI_ISL_3449547	2021-08-09	Europe	Denmark	Midtjylland	Human	GK	AY.30	VOC Delta GK (B.1.617.2+AY.*) first detected in India	(Spike_H69del,N_G215C,N_D63G,N_R203M,NSP3_T183I,NSP6_S106del,NS3_S26L,NSP2_C326F,Spike_P681R,NSP3_I1412T,NS3_F43L,NS7a_V82A,NS7a_T120I,N_D377Y,M_I82T,Spike_D950N,NS7b_T40I,NSP3_A890D,NSP3_G1273D,NSP6_G107del,NSP6_F108del,Spike_T478K,Spike_V70del,NS7a_P45L,NSP12_P323L,NSP5_K90R,Spike_D614G,Spike_L452R,NS7a_T111I,NSP3_S1843F)	2021-08-17		Europe / Denmark
EPI_ISL_3449814	2021-08-09	Europe	Denmark	Midtjylland	Human	GK	AY.30	VOC Delta GK (B.1.617.2+AY.*) first detected in India	(Spike_H69del,N_G215C,N_D63G,N_R203M,NSP3_T183I,NSP6_S106del,NS3_S26L,NSP2_C326F,Spike_P681R,NSP3_I1412T,NS3_F43L,NS7a_V82A,NS7a_T120I,N_D377Y,M_I82T,Spike_D950N,NS7b_T40I,NSP3_A890D,NSP3_G1273D,NSP6_G107del,NSP6_F108del,Spike_T478K,Spike_V70del,NS7a_P45L,NSP12_P323L,NSP5_K90R,Spike_D614G,Spike_L452R,NS7a_T111I,NSP3_S1843F)	2021-08-17		Europe / Denmark
EPI_ISL_5098582	2021-10-07	Europe	Denmark	Syddanmark	Human	GK	AY.32	VOC Delta GK (B.1.617.2+AY.*) first detected in India	(N_G215C,N_D63G,N_R203M,Spike_A67V,NSP12_G671S,Spike_G142D,NS3_S26L,E_V62F,Spike_P681R,Spike_Y28F,NSP3_S1230F,Spike_R158del,Spike_T572I,NSP3_P1228L,Spike_D950B,NS7a_V82A,NSP3_A488S,Spike_F157del,NSP4_T492I,NSP14_A394V,Spike_T19R,NS7a_T120I,N_D377Y,NSP13_S38P,M_I82T,NS7b_T40I,NSP13_P77L,Spike_E156G,Spike_L216F,NSP16_R216C,NSP3_P1469S,Spike_T478K,NS7a_A55S,NSP6_T77A,NSP12_P323L,Spike_D614G,NSP4_V16…	2021-10-13		Europe / Denmark
EPI_ISL_5916732	2021-10-28	Europe	Denmark	Hovedstaden	Human	GK	AY.32	VOC Delta GK (B.1.617.2+AY.*) first detected in India	(N_G215C,N_D63G,N_R203M,NSP12_G671S,Spike_G142D,NS3_S26L,E_V62F,Spike_P681R,Spike_Y28F,NSP3_S1230F,Spike_R158del,Spike_T572I,NSP3_P1228L,NS7a_V82A,NSP3_A488S,Spike_F157del,NSP4_T492I,NSP14_A394V,Spike_T19R,NS7a_T120I,N_D377Y,NSP13_S38P,M_I82T,Spike_D950N,NS7b_T40I,NSP13_P77L,Spike_E156G,Spike_L216F,NSP16_R216C,NSP3_P1469S,Spike_T478K,NS7a_A55S,NSP6_T77A,NSP12_P323L,Spike_D614G,NSP4_V167L,Spike_L4…	2021-11-04		Europe / Denmark
EPI_ISL_6848573	2021-11-13	Europe	Denmark	Hovedstaden	Human	GK	AY.32	VOC Delta GK (B.1.617.2+AY.*) first detected in India	(N_G215C,Spike_T95I,N_D63G,N_R203M,NSP12_G671S,Spike_G142D,NS3_S26L,E_V62F,Spike_P681R,Spike_Y28F,NSP3_S1230F,Spike_R158del,Spike_T572I,NSP3_P1228L,NS7a_V82A,NSP3_A488S,Spike_F157del,NSP4_T492I,NSP14_A394V,Spike_T19R,NS7a_T120I,N_D377Y,NSP13_S38P,M_I82T,Spike_D950N,NS7b_T40I,NSP13_P77L,Spike_E156G,Spike_L216F,NSP16_R216C,NSP3_P1469S,Spike_T478K,NS7a_A55S,NSP6_T77A,NSP12_P323L,Spike_D614G,NSP4_V16…	2021-11-29		Europe / Denmark
EPI_ISL_5593223	2021-10-20	Europe	Denmark	Sjaelland	Human	GK	AY.32	VOC Delta GK (B.1.617.2+AY.*) first detected in India	(N_G215C,Spike_T95I,N_D63G,N_R203M,NSP12_G671S,Spike_G142D,NS3_S26L,E_V62F,Spike_P681R,Spike_Y28F,NSP3_S1230F,Spike_R158del,Spike_T572I,NSP3_P1228L,NS7a_V82A,NSP3_A488S,Spike_F157del,NSP4_T492I,NSP14_A394V,Spike_T19R,NS7a_T120I,N_D377Y,NSP13_S38P,M_I82T,Spike_D950N,NS7b_T40I,NSP13_P77L,Spike_E156G,Spike_L216F,NSP16_R216C,NSP3_P1469S,Spike_T478K,NS7a_A55S,NSP6_T77A,NSP12_P323L,Spike_D614G,NSP4_V16…	2021-10-27		Europe / Denmark
EPI_ISL_5916601	2021-10-27	Europe	Denmark	Hovedstaden	Human	GK	AY.32	VOC Delta GK (B.1.617.2+AY.*) first detected in India	(N_G215C,N_D63G,N_R203M,NSP12_G671S,Spike_G142D,NS3_S26L,E_V62F,Spike_P681R,Spike_Y28F,NSP3_S1230F,Spike_R158del,Spike_T572I,NSP3_P1228L,NS7a_V82A,NSP3_A488S,Spike_F157del,NSP4_T492I,NSP14_A394V,Spike_T19R,NS7a_T120I,N_D377Y,NSP13_S38P,M_I82T,Spike_D950N,NS7b_T40I,NSP13_P77L,Spike_E156G,Spike_L216F,NSP16_R216C,NSP3_P1469S,Spike_T478K,NS7a_A55S,NSP6_T77A,NSP12_P323L,Spike_D614G,NSP4_V167L,Spike_L4…	2021-11-04		Europe / Denmark
EPI_ISL_6848545	2021-11-13	Europe	Denmark	Hovedstaden	Human	GK	AY.32	VOC Delta GK (B.1.617.2+AY.*) first detected in India	(N_G215C,Spike_T95I,N_D63G,N_R203M,NSP12_G671S,Spike_G142D,NS3_S26L,E_V62F,Spike_P681R,Spike_Y28F,NSP3_S1230F,Spike_R158del,Spike_T572I,NSP3_P1228L,NS7a_V82A,NSP3_A488S,Spike_F157del,NSP4_T492I,NSP14_A394V,Spike_T19R,NS7a_T120I,N_D377Y,NSP13_S38P,M_I82T,Spike_D950N,NS7b_T40I,NSP13_P77L,Spike_E156G,Spike_L216F,NSP16_R216C,NSP3_P1469S,Spike_T478K,NS7a_A55S,NSP6_T77A,NSP12_P323L,Spike_D614G,NSP4_V16…	2021-11-29		Europe / Denmark
EPI_ISL_5099029	2021-10-07	Europe	Denmark	Syddanmark	Human	GK	AY.32	VOC Delta GK (B.1.617.2+AY.*) first detected in India	(N_G215C,N_D63G,N_R203M,NSP12_G671S,Spike_G142D,NS3_S26L,E_V62F,Spike_P681R,Spike_Y28F,NSP3_S1230F,Spike_R158del,Spike_T572I,NSP3_P1228L,NS7a_V82A,NSP3_A488S,Spike_F157del,NSP4_T492I,NSP14_A394V,Spike_T19R,NS7a_T120I,N_D377Y,NSP13_S38P,M_I82T,Spike_D950N,NS7b_T40I,NSP13_P77L,Spike_E156G,Spike_L216F,NSP16_R216C,NSP3_P1469S,Spike_T478K,NS7a_A55S,NSP6_T77A,NSP12_P323L,Spike_D614G,NSP4_V167L,Spike_L4…	2021-10-13		Europe / Denmark
EPI_ISL_5881884	2021-10-25	Europe	Denmark	Hovedstaden	Human	GK	AY.32	VOC Delta GK (B.1.617.2+AY.*) first detected in India	(N_G215C,N_D63G,N_R203M,NSP12_G671S,Spike_G142D,NS3_S26L,E_V62F,Spike_P681R,Spike_Y28F,NSP3_S1230F,Spike_R158del,Spike_T572I,NSP3_P1228L,NS7a_V82A,NSP3_A488S,Spike_F157del,NSP4_T492I,NSP14_A394V,Spike_T19R,NS7a_T120I,N_D377Y,NSP13_S38P,M_I82T,Spike_D950N,NS7b_T40I,NSP13_P77L,Spike_E156G,Spike_L216F,NSP16_R216C,NSP3_P1469S,Spike_T478K,NS7a_A55S,NSP6_T77A,NSP12_P323L,Spike_D614G,NSP4_V167L,Spike_L4…	2021-11-03		Europe / Denmark
EPI_ISL_5883848	2021-10-22	Europe	Denmark	Hovedstaden	Human	GK	AY.32	VOC Delta GK (B.1.617.2+AY.*) first detected in India	(N_G215C,N_D63G,N_R203M,NSP12_G671S,Spike_G142D,NS3_S26L,E_V62F,Spike_P681R,Spike_Y28F,NSP3_S1230F,Spike_R158del,Spike_T572I,NSP3_P1228L,NSP3_A488S,Spike_F157del,NSP4_T492I,NSP14_A394V,Spike_T19R,NS7a_T120I,N_D377Y,NSP13_S38P,M_I82T,Spike_D950N,NS7b_T40I,NSP13_P77L,Spike_E156G,Spike_L216F,NSP16_R216C,NSP3_P1469S,Spike_T478K,NSP6_T77A,NSP12_P323L,Spike_D614G,NSP4_V167L,Spike_L452R)	2021-11-03		Europe / Denmark
EPI_ISL_6735722	2021-11-10	Europe	Denmark	Sjaelland	Human	GK	AY.32	VOC Delta GK (B.1.617.2+AY.*) first detected in India	(N_G215C,Spike_T95I,N_D63G,N_R203M,NSP12_G671S,Spike_G142D,NS3_S26L,E_V62F,Spike_P681R,Spike_Y28F,NSP3_S1230F,Spike_R158del,Spike_T572I,NSP3_P1228L,NS7a_V82A,NSP3_A488S,Spike_F157del,NSP4_T492I,NSP14_A394V,Spike_T19R,NS7a_T120I,N_D377Y,NSP13_S38P,M_I82T,Spike_D950N,NS7b_T40I,NSP13_P77L,Spike_E156G,Spike_L216F,NSP16_R216C,NSP3_P1469S,Spike_T478K,NS7a_A55S,NSP6_T77A,NSP12_P323L,Spike_D614G,NSP4_V16…	2021-11-25		Europe / Denmark
EPI_ISL_7601316	2021-12-03	Europe	Denmark	Hovedstaden	Human	GK	AY.33	VOC Delta GK (B.1.617.2+AY.*) first detected in India	(N_G215C,N_D63G,N_R203M,NSP12_G671S,Spike_T250I,NSP3_K1693R,Spike_G142D,Spike_E1202Q,NS3_S26L,Spike_P681R,Spike_R158del,NSP3_P1228L,NS7a_V82A,NSP3_A488S,Spike_F157del,NSP4_T492I,NSP14_A394V,Spike_T19R,NS7a_T120I,Spike_Q613H,N_D377Y,M_I82T,Spike_D950N,NS7b_T40I,NSP13_P77L,Spike_E156G,Spike_T29A,NSP3_P1469S,NSP12_A130V,Spike_T478K,NSP6_T77A,NSP12_P323L,Spike_D614G,NSP4_V167L,Spike_L452R,NSP8_T141M)	2021-12-13		Europe / Denmark
EPI_ISL_4887486	2021-10-01	Europe	Denmark	Hovedstaden	Human	GK	AY.33	VOC Delta GK (B.1.617.2+AY.*) first detected in India	(N_Q229H,N_G215C,NSP3_K1679R,N_D63G,N_R203M,NSP2_T3N,NSP12_G671S,Spike_T250I,NS3_S26L,Spike_P681R,Spike_R158del,NSP3_P1228L,NS7a_V82A,NSP3_A488S,NSP4_V180F,Spike_F157del,NSP4_T492I,NSP14_A394V,Spike_T19R,NS7a_T120I,Spike_Q613H,NSP3_A85V,N_D377Y,M_I82T,Spike_D950N,NS7b_T40I,NSP13_P77L,Spike_E156G,Spike_T29A,NSP3_P1469S,Spike_T478K,NSP1_E37D,NSP6_T77A,NSP12_P323L,N_A273S,Spike_D614G,Spike_R683W,NSP…	2021-10-06		Europe / Denmark
EPI_ISL_3418208	2021-08-10	Europe	Denmark	Syddanmark	Human	GK	AY.33	VOC Delta GK (B.1.617.2+AY.*) first detected in India	(N_G215C,N_D63G,N_R203M,NSP12_G671S,Spike_T250I,NSP3_T127N,NS3_S26L,Spike_P681R,Spike_R158del,NSP3_P1228L,NSP15_D282Y,NS7a_V82A,NSP3_A488S,Spike_F157del,NSP4_T492I,NSP14_A394V,Spike_T19R,NS7a_T120I,N_D377Y,M_I82T,Spike_D950N,NS7b_T40I,NSP13_P77L,M_L34F,Spike_E156G,NS6_E13D,Spike_T29A,NSP3_P1469S,Spike_T478K,Spike_G181V,NSP6_T77A,NSP12_P323L,Spike_D614G,NSP4_V167L,Spike_L452R)	2021-08-16		Europe / Denmark
EPI_ISL_6726930	2021-11-09	Europe	Denmark	Midtjylland	Human	GK	AY.33	VOC Delta GK (B.1.617.2+AY.*) first detected in India	(N_Q229H,N_G215C,NSP3_K1679R,N_D63G,N_R203M,NSP12_G671S,Spike_T250I,Spike_G142D,NS3_S26L,Spike_P681R,Spike_R158del,NSP3_P1228L,NS7a_V82A,NSP3_A488S,NSP4_V180F,Spike_F157del,NSP4_T492I,NSP14_A394V,Spike_T19R,NS7a_T120I,Spike_Q613H,N_D377Y,M_I82T,Spike_D950N,NS7b_T40I,NSP13_P77L,Spike_E156G,Spike_T29A,NSP3_P1469S,Spike_T478K,NSP6_T77A,NSP12_P323L,Spike_D614G,NSP4_V167L,NSP12_N158D,Spike_L452R)	2021-11-25		Europe / Denmark
EPI_ISL_4943103	2021-10-01	Europe	Denmark	Syddanmark	Human	GK	AY.33	VOC Delta GK (B.1.617.2+AY.*) first detected in India	(N_D63G,N_R203M,NSP12_G671S,Spike_T250I,NSP3_K1693R,Spike_G142D,NS3_S26L,Spike_P681R,Spike_R158del,NSP3_P1228L,NS7a_V82A,NSP3_A488S,Spike_F157del,NSP4_T492I,NSP14_A394V,Spike_T19R,NS7a_T120I,Spike_Q613H,N_D377Y,M_I82T,Spike_D950N,NS7b_T40I,NSP13_P77L,Spike_E156G,Spike_T29A,NSP3_P1469S,NSP12_A130V,Spike_T478K,NSP6_T77A,NSP12_P323L,Spike_D614G,NSP4_V167L,Spike_L452R)	2021-10-07		Europe / Denmark
[truncated: 20,828 more rows]
